# Supplementary material for: Dataset for WWW landing pages webobject retrieval performance evaluation
Source: Data Brief. 2020 Mar 14;30:105429. doi: 10.1016/j.dib.2020.105429 (PMC7118300; doi:10.1016/j.dib.2020.105429)
Supplement: Supplementary file 1 [file mmc1.zip]

Archive with 1 entries (1 files):
- requestsDB.db
