# Supplementary material for: Dataset for WWW landing pages webobject retrieval performance evaluation
Source: Data Brief. 2020 Mar 14;30:105429. doi: 10.1016/j.dib.2020.105429 (PMC7118300; doi:10.1016/j.dib.2020.105429)
Supplement: Supplementary file 2 [file mmc2.zip]

Archive with 6 entries (6 files):
- Google-all-df.csv
- Amazon-all-df.csv
- Youtube-all-df.csv
- Ebay-all-df.csv
- Bing-all-df.csv
- Cnn-all-df.csv
