# Supplementary material for: Dataset for WWW landing pages webobject retrieval performance evaluation
Source: Data Brief. 2020 Mar 14;30:105429. doi: 10.1016/j.dib.2020.105429 (PMC7118300; doi:10.1016/j.dib.2020.105429)
Supplement: Supplementary file 2 [file mmc2.zip › Google-all-df.csv]

	DFN	DFP	DMCC	DTN	DTP	FN	FP	MCC	TN	TP	revisit	site	start
0	1.0	72.2724609375	-0.014407909043403524	554.484375	0.0	1.0	2.0	0.28426762180748055	10.0	1.0	0.0	Google	1461941849142.0
1	1.0	72.2724609375	-0.014407909043403524	554.484375	0.0	1.0	2.0	0.28426762180748055	10.0	1.0	1000.0	Google	1461941849142.0
2	1.0	72.2724609375	-0.014407909043403524	554.484375	0.0	1.0	2.0	0.28426762180748055	10.0	1.0	15000.0	Google	1461941849142.0
3	1.0	72.2724609375	-0.014407909043403524	554.484375	0.0	1.0	2.0	0.28426762180748055	10.0	1.0	30000.0	Google	1461941849142.0
4	1.0	72.2724609375	-0.014407909043403524	554.484375	0.0	1.0	2.0	0.28426762180748055	10.0	1.0	60000.0	Google	1461941849142.0
5	1.0	72.2724609375	-0.014407909043403524	554.484375	0.0	1.0	2.0	0.28426762180748055	10.0	1.0	300000.0	Google	1461941849142.0
6	1.0	72.2724609375	-0.014407909043403524	554.484375	0.0	1.0	2.0	0.28426762180748055	10.0	1.0	900000.0	Google	1461941849142.0
7	1.0	72.2724609375	-0.014407909043403524	554.484375	0.0	1.0	2.0	0.28426762180748055	10.0	1.0	1800000.0	Google	1461941849142.0
8	1.0	72.2724609375	-0.014407909043403524	554.484375	0.0	1.0	2.0	0.28426762180748055	10.0	1.0	3600000.0	Google	1461941849142.0
9	368.7197265625	72.2724609375	-0.43156763499239537	185.7646484375	0.0	2.0	2.0	0.13333333333333336	8.0	1.0	21600000.0	Google	1461941849142.0
10	1.0	258.037109375	0.010101772373341396	1.0	368.7197265625	1.0	10.0	-0.2069593385961789	1.0	3.0	43200000.0	Google	1461941849142.0
11	1.0	258.037109375	0.010101772373341396	1.0	368.7197265625	1.0	10.0	-0.2069593385961789	1.0	3.0	86400000.0	Google	1461941849142.0
12	1.0	72.2724609375	-0.014407909043403524	554.484375	0.0	1.0	2.0	0.28426762180748055	10.0	1.0	0.0	Google	1461943021985.0
13	1.0	72.2724609375	-0.014407909043403524	554.484375	0.0	1.0	2.0	0.28426762180748055	10.0	1.0	1000.0	Google	1461943021985.0
14	1.0	72.2724609375	-0.014407909043403524	554.484375	0.0	1.0	2.0	0.28426762180748055	10.0	1.0	15000.0	Google	1461943021985.0
15	1.0	72.2724609375	-0.014407909043403524	554.484375	0.0	1.0	2.0	0.28426762180748055	10.0	1.0	30000.0	Google	1461943021985.0
16	1.0	72.2724609375	-0.014407909043403524	554.484375	0.0	1.0	2.0	0.28426762180748055	10.0	1.0	60000.0	Google	1461943021985.0
17	1.0	72.2724609375	-0.014407909043403524	554.484375	0.0	1.0	2.0	0.28426762180748055	10.0	1.0	300000.0	Google	1461943021985.0
18	1.0	72.2724609375	-0.014407909043403524	554.484375	0.0	1.0	2.0	0.28426762180748055	10.0	1.0	900000.0	Google	1461943021985.0
19	1.0	72.2724609375	-0.014407909043403524	554.484375	0.0	1.0	2.0	0.28426762180748055	10.0	1.0	1800000.0	Google	1461943021985.0
20	1.0	72.2724609375	-0.014407909043403524	554.484375	0.0	1.0	2.0	0.28426762180748055	10.0	1.0	3600000.0	Google	1461943021985.0
21	368.7197265625	72.2724609375	-0.43156763499239537	185.7646484375	0.0	2.0	2.0	0.13333333333333336	8.0	1.0	21600000.0	Google	1461943021985.0
22	1.0	258.037109375	0.010101772373341396	1.0	368.7197265625	1.0	10.0	-0.2069593385961789	1.0	3.0	43200000.0	Google	1461943021985.0
23	1.0	258.037109375	0.010101772373341396	1.0	368.7197265625	1.0	10.0	-0.2069593385961789	1.0	3.0	86400000.0	Google	1461943021985.0
24	1.0	72.2705078125	-0.014407736808034163	554.484375	0.0	1.0	2.0	0.28426762180748055	10.0	1.0	0.0	Google	1461943889267.0
25	1.0	72.2705078125	-0.014407736808034163	554.484375	0.0	1.0	2.0	0.28426762180748055	10.0	1.0	1000.0	Google	1461943889267.0
26	1.0	72.2705078125	-0.014407736808034163	554.484375	0.0	1.0	2.0	0.28426762180748055	10.0	1.0	15000.0	Google	1461943889267.0
27	1.0	72.2705078125	-0.014407736808034163	554.484375	0.0	1.0	2.0	0.28426762180748055	10.0	1.0	30000.0	Google	1461943889267.0
28	1.0	72.2705078125	-0.014407736808034163	554.484375	0.0	1.0	2.0	0.28426762180748055	10.0	1.0	60000.0	Google	1461943889267.0
29	1.0	72.2705078125	-0.014407736808034163	554.484375	0.0	1.0	2.0	0.28426762180748055	10.0	1.0	300000.0	Google	1461943889267.0
30	1.0	72.2705078125	-0.014407736808034163	554.484375	0.0	1.0	2.0	0.28426762180748055	10.0	1.0	900000.0	Google	1461943889267.0
31	1.0	72.2705078125	-0.014407736808034163	554.484375	0.0	1.0	2.0	0.28426762180748055	10.0	1.0	1800000.0	Google	1461943889267.0
32	1.0	72.2705078125	-0.014407736808034163	554.484375	0.0	1.0	2.0	0.28426762180748055	10.0	1.0	3600000.0	Google	1461943889267.0
33	368.7197265625	72.2705078125	-0.43156343679969145	185.7646484375	0.0	2.0	2.0	0.13333333333333336	8.0	1.0	21600000.0	Google	1461943889267.0
34	1.0	258.03515625	0.01010200445543006	1.0	368.7197265625	1.0	10.0	-0.2069593385961789	1.0	3.0	43200000.0	Google	1461943889267.0
35	1.0	258.03515625	0.01010200445543006	1.0	368.7197265625	1.0	10.0	-0.2069593385961789	1.0	3.0	86400000.0	Google	1461943889267.0
36	1.0	72.2705078125	-0.014407736808034163	554.484375	0.0	1.0	2.0	0.28426762180748055	10.0	1.0	0.0	Google	1461944752078.0
37	1.0	72.2705078125	-0.014407736808034163	554.484375	0.0	1.0	2.0	0.28426762180748055	10.0	1.0	1000.0	Google	1461944752078.0
38	1.0	72.2705078125	-0.014407736808034163	554.484375	0.0	1.0	2.0	0.28426762180748055	10.0	1.0	15000.0	Google	1461944752078.0
39	1.0	72.2705078125	-0.014407736808034163	554.484375	0.0	1.0	2.0	0.28426762180748055	10.0	1.0	30000.0	Google	1461944752078.0
40	1.0	72.2705078125	-0.014407736808034163	554.484375	0.0	1.0	2.0	0.28426762180748055	10.0	1.0	60000.0	Google	1461944752078.0
41	1.0	72.2705078125	-0.014407736808034163	554.484375	0.0	1.0	2.0	0.28426762180748055	10.0	1.0	300000.0	Google	1461944752078.0
42	1.0	72.2705078125	-0.014407736808034163	554.484375	0.0	1.0	2.0	0.28426762180748055	10.0	1.0	900000.0	Google	1461944752078.0
43	1.0	72.2705078125	-0.014407736808034163	554.484375	0.0	1.0	2.0	0.28426762180748055	10.0	1.0	1800000.0	Google	1461944752078.0
44	1.0	72.2705078125	-0.014407736808034163	554.484375	0.0	1.0	2.0	0.28426762180748055	10.0	1.0	3600000.0	Google	1461944752078.0
45	368.7197265625	72.2705078125	-0.43156343679969145	185.7646484375	0.0	2.0	2.0	0.13333333333333336	8.0	1.0	21600000.0	Google	1461944752078.0
46	1.0	258.03515625	0.01010200445543006	1.0	368.7197265625	1.0	10.0	-0.2069593385961789	1.0	3.0	43200000.0	Google	1461944752078.0
47	1.0	258.03515625	0.01010200445543006	1.0	368.7197265625	1.0	10.0	-0.2069593385961789	1.0	3.0	86400000.0	Google	1461944752078.0
48	1.0	72.2705078125	-0.014407736808034163	554.484375	0.0	1.0	2.0	0.28426762180748055	10.0	1.0	0.0	Google	1461945820019.0
49	1.0	72.2705078125	-0.014407736808034163	554.484375	0.0	1.0	2.0	0.28426762180748055	10.0	1.0	1000.0	Google	1461945820019.0
50	1.0	72.2705078125	-0.014407736808034163	554.484375	0.0	1.0	2.0	0.28426762180748055	10.0	1.0	15000.0	Google	1461945820019.0
51	1.0	72.2705078125	-0.014407736808034163	554.484375	0.0	1.0	2.0	0.28426762180748055	10.0	1.0	30000.0	Google	1461945820019.0
52	1.0	72.2705078125	-0.014407736808034163	554.484375	0.0	1.0	2.0	0.28426762180748055	10.0	1.0	60000.0	Google	1461945820019.0
53	1.0	72.2705078125	-0.014407736808034163	554.484375	0.0	1.0	2.0	0.28426762180748055	10.0	1.0	300000.0	Google	1461945820019.0
54	1.0	72.2705078125	-0.014407736808034163	554.484375	0.0	1.0	2.0	0.28426762180748055	10.0	1.0	900000.0	Google	1461945820019.0
55	1.0	72.2705078125	-0.014407736808034163	554.484375	0.0	1.0	2.0	0.28426762180748055	10.0	1.0	1800000.0	Google	1461945820019.0
56	1.0	72.2705078125	-0.014407736808034163	554.484375	0.0	1.0	2.0	0.28426762180748055	10.0	1.0	3600000.0	Google	1461945820019.0
57	368.7197265625	72.2705078125	-0.43156343679969145	185.7646484375	0.0	2.0	2.0	0.13333333333333336	8.0	1.0	21600000.0	Google	1461945820019.0
58	1.0	258.03515625	0.01010200445543006	1.0	368.7197265625	1.0	10.0	-0.2069593385961789	1.0	3.0	43200000.0	Google	1461945820019.0
59	1.0	258.03515625	0.01010200445543006	1.0	368.7197265625	1.0	10.0	-0.2069593385961789	1.0	3.0	86400000.0	Google	1461945820019.0
60	1.0	72.2724609375	-0.01579276998968428	502.8466796875	0.0	1.0	2.0	0.2581988897471611	8.0	1.0	0.0	Google	1461946681530.0
61	1.0	72.2724609375	-0.01579276998968428	502.8466796875	0.0	1.0	2.0	0.2581988897471611	8.0	1.0	1000.0	Google	1461946681530.0
62	1.0	72.2724609375	-0.01579276998968428	502.8466796875	0.0	1.0	2.0	0.2581988897471611	8.0	1.0	15000.0	Google	1461946681530.0
63	1.0	72.2724609375	-0.01579276998968428	502.8466796875	0.0	1.0	2.0	0.2581988897471611	8.0	1.0	30000.0	Google	1461946681530.0
64	1.0	72.2724609375	-0.01579276998968428	502.8466796875	0.0	1.0	2.0	0.2581988897471611	8.0	1.0	60000.0	Google	1461946681530.0
65	1.0	72.2724609375	-0.01579276998968428	502.8466796875	0.0	1.0	2.0	0.2581988897471611	8.0	1.0	300000.0	Google	1461946681530.0
66	1.0	72.2724609375	-0.01579276998968428	502.8466796875	0.0	1.0	2.0	0.2581988897471611	8.0	1.0	900000.0	Google	1461946681530.0
67	1.0	72.2724609375	-0.01579276998968428	502.8466796875	0.0	1.0	2.0	0.2581988897471611	8.0	1.0	1800000.0	Google	1461946681530.0
68	1.0	72.2724609375	-0.01579276998968428	502.8466796875	0.0	1.0	2.0	0.2581988897471611	8.0	1.0	3600000.0	Google	1461946681530.0
69	368.7197265625	72.2724609375	-0.5067136278531087	134.126953125	0.0	2.0	2.0	0.08333333333333333	6.0	1.0	21600000.0	Google	1461946681530.0
70	1.0	206.3994140625	0.01728378627466333	1.0	368.7197265625	1.0	8.0	-0.17766726362967533	1.0	3.0	43200000.0	Google	1461946681530.0
71	1.0	206.3994140625	0.01728378627466333	1.0	368.7197265625	1.0	8.0	-0.17766726362967533	1.0	3.0	86400000.0	Google	1461946681530.0
72	1.0	72.2724609375	-0.014407909043403524	554.484375	0.0	1.0	2.0	0.28426762180748055	10.0	1.0	0.0	Google	1461947841669.0
73	1.0	72.2724609375	-0.014407909043403524	554.484375	0.0	1.0	2.0	0.28426762180748055	10.0	1.0	1000.0	Google	1461947841669.0
74	1.0	72.2724609375	-0.014407909043403524	554.484375	0.0	1.0	2.0	0.28426762180748055	10.0	1.0	15000.0	Google	1461947841669.0
75	1.0	72.2724609375	-0.014407909043403524	554.484375	0.0	1.0	2.0	0.28426762180748055	10.0	1.0	30000.0	Google	1461947841669.0
76	1.0	72.2724609375	-0.014407909043403524	554.484375	0.0	1.0	2.0	0.28426762180748055	10.0	1.0	60000.0	Google	1461947841669.0
77	1.0	72.2724609375	-0.014407909043403524	554.484375	0.0	1.0	2.0	0.28426762180748055	10.0	1.0	300000.0	Google	1461947841669.0
78	1.0	72.2724609375	-0.014407909043403524	554.484375	0.0	1.0	2.0	0.28426762180748055	10.0	1.0	900000.0	Google	1461947841669.0
79	1.0	72.2724609375	-0.014407909043403524	554.484375	0.0	1.0	2.0	0.28426762180748055	10.0	1.0	1800000.0	Google	1461947841669.0
80	1.0	72.2724609375	-0.014407909043403524	554.484375	0.0	1.0	2.0	0.28426762180748055	10.0	1.0	3600000.0	Google	1461947841669.0
81	368.7197265625	72.2724609375	-0.43156763499239537	185.7646484375	0.0	2.0	2.0	0.13333333333333336	8.0	1.0	21600000.0	Google	1461947841669.0
82	1.0	258.037109375	0.010101772373341396	1.0	368.7197265625	1.0	10.0	-0.2069593385961789	1.0	3.0	43200000.0	Google	1461947841669.0
83	1.0	258.037109375	0.010101772373341396	1.0	368.7197265625	1.0	10.0	-0.2069593385961789	1.0	3.0	86400000.0	Google	1461947841669.0
84	1.0	72.2724609375	-0.014407909043403524	554.484375	0.0	1.0	2.0	0.28426762180748055	10.0	1.0	0.0	Google	1461948704495.0
85	1.0	72.2724609375	-0.014407909043403524	554.484375	0.0	1.0	2.0	0.28426762180748055	10.0	1.0	1000.0	Google	1461948704495.0
86	1.0	72.2724609375	-0.014407909043403524	554.484375	0.0	1.0	2.0	0.28426762180748055	10.0	1.0	15000.0	Google	1461948704495.0
87	1.0	72.2724609375	-0.014407909043403524	554.484375	0.0	1.0	2.0	0.28426762180748055	10.0	1.0	30000.0	Google	1461948704495.0
88	1.0	72.2724609375	-0.014407909043403524	554.484375	0.0	1.0	2.0	0.28426762180748055	10.0	1.0	60000.0	Google	1461948704495.0
89	1.0	72.2724609375	-0.014407909043403524	554.484375	0.0	1.0	2.0	0.28426762180748055	10.0	1.0	300000.0	Google	1461948704495.0
90	1.0	72.2724609375	-0.014407909043403524	554.484375	0.0	1.0	2.0	0.28426762180748055	10.0	1.0	900000.0	Google	1461948704495.0
91	1.0	72.2724609375	-0.014407909043403524	554.484375	0.0	1.0	2.0	0.28426762180748055	10.0	1.0	1800000.0	Google	1461948704495.0
92	1.0	72.2724609375	-0.014407909043403524	554.484375	0.0	1.0	2.0	0.28426762180748055	10.0	1.0	3600000.0	Google	1461948704495.0
93	368.7197265625	72.2724609375	-0.43156763499239537	185.7646484375	0.0	2.0	2.0	0.13333333333333336	8.0	1.0	21600000.0	Google	1461948704495.0
94	1.0	258.037109375	0.010101772373341396	1.0	368.7197265625	1.0	10.0	-0.2069593385961789	1.0	3.0	43200000.0	Google	1461948704495.0
95	1.0	258.037109375	0.010101772373341396	1.0	368.7197265625	1.0	10.0	-0.2069593385961789	1.0	3.0	86400000.0	Google	1461948704495.0
96	1.0	72.2724609375	-0.014407909043403524	554.484375	0.0	1.0	2.0	0.28426762180748055	10.0	1.0	0.0	Google	1461949562636.0
97	1.0	72.2724609375	-0.014407909043403524	554.484375	0.0	1.0	2.0	0.28426762180748055	10.0	1.0	1000.0	Google	1461949562636.0
98	1.0	72.2724609375	-0.014407909043403524	554.484375	0.0	1.0	2.0	0.28426762180748055	10.0	1.0	15000.0	Google	1461949562636.0
99	1.0	72.2724609375	-0.014407909043403524	554.484375	0.0	1.0	2.0	0.28426762180748055	10.0	1.0	30000.0	Google	1461949562636.0
100	1.0	72.2724609375	-0.014407909043403524	554.484375	0.0	1.0	2.0	0.28426762180748055	10.0	1.0	60000.0	Google	1461949562636.0
101	1.0	72.2724609375	-0.014407909043403524	554.484375	0.0	1.0	2.0	0.28426762180748055	10.0	1.0	300000.0	Google	1461949562636.0
102	1.0	72.2724609375	-0.014407909043403524	554.484375	0.0	1.0	2.0	0.28426762180748055	10.0	1.0	900000.0	Google	1461949562636.0
103	1.0	72.2724609375	-0.014407909043403524	554.484375	0.0	1.0	2.0	0.28426762180748055	10.0	1.0	1800000.0	Google	1461949562636.0
104	1.0	72.2724609375	-0.014407909043403524	554.484375	0.0	1.0	2.0	0.28426762180748055	10.0	1.0	3600000.0	Google	1461949562636.0
105	368.7197265625	72.2724609375	-0.43156763499239537	185.7646484375	0.0	2.0	2.0	0.13333333333333336	8.0	1.0	21600000.0	Google	1461949562636.0
106	1.0	258.037109375	0.010101772373341396	1.0	368.7197265625	1.0	10.0	-0.2069593385961789	1.0	3.0	43200000.0	Google	1461949562636.0
107	1.0	258.037109375	0.010101772373341396	1.0	368.7197265625	1.0	10.0	-0.2069593385961789	1.0	3.0	86400000.0	Google	1461949562636.0
108	1.0	72.2705078125	-0.014407736808034163	554.484375	0.0	1.0	2.0	0.28426762180748055	10.0	1.0	0.0	Google	1461950659825.0
109	1.0	72.2705078125	-0.014407736808034163	554.484375	0.0	1.0	2.0	0.28426762180748055	10.0	1.0	1000.0	Google	1461950659825.0
110	1.0	72.2705078125	-0.014407736808034163	554.484375	0.0	1.0	2.0	0.28426762180748055	10.0	1.0	15000.0	Google	1461950659825.0
111	1.0	72.2705078125	-0.014407736808034163	554.484375	0.0	1.0	2.0	0.28426762180748055	10.0	1.0	30000.0	Google	1461950659825.0
112	1.0	72.2705078125	-0.014407736808034163	554.484375	0.0	1.0	2.0	0.28426762180748055	10.0	1.0	60000.0	Google	1461950659825.0
113	1.0	72.2705078125	-0.014407736808034163	554.484375	0.0	1.0	2.0	0.28426762180748055	10.0	1.0	300000.0	Google	1461950659825.0
114	1.0	72.2705078125	-0.014407736808034163	554.484375	0.0	1.0	2.0	0.28426762180748055	10.0	1.0	900000.0	Google	1461950659825.0
115	1.0	72.2705078125	-0.014407736808034163	554.484375	0.0	1.0	2.0	0.28426762180748055	10.0	1.0	1800000.0	Google	1461950659825.0
116	1.0	72.2705078125	-0.014407736808034163	554.484375	0.0	1.0	2.0	0.28426762180748055	10.0	1.0	3600000.0	Google	1461950659825.0
117	368.7197265625	72.2705078125	-0.43156343679969145	185.7646484375	0.0	2.0	2.0	0.13333333333333336	8.0	1.0	21600000.0	Google	1461950659825.0
118	1.0	258.03515625	0.01010200445543006	1.0	368.7197265625	1.0	10.0	-0.2069593385961789	1.0	3.0	43200000.0	Google	1461950659825.0
119	1.0	258.03515625	0.01010200445543006	1.0	368.7197265625	1.0	10.0	-0.2069593385961789	1.0	3.0	86400000.0	Google	1461950659825.0
120	1.0	72.2724609375	-0.014407909043403524	554.484375	0.0	1.0	2.0	0.28426762180748055	10.0	1.0	0.0	Google	1461951518258.0
121	1.0	72.2724609375	-0.014407909043403524	554.484375	0.0	1.0	2.0	0.28426762180748055	10.0	1.0	1000.0	Google	1461951518258.0
122	1.0	72.2724609375	-0.014407909043403524	554.484375	0.0	1.0	2.0	0.28426762180748055	10.0	1.0	15000.0	Google	1461951518258.0
123	1.0	72.2724609375	-0.014407909043403524	554.484375	0.0	1.0	2.0	0.28426762180748055	10.0	1.0	30000.0	Google	1461951518258.0
124	1.0	72.2724609375	-0.014407909043403524	554.484375	0.0	1.0	2.0	0.28426762180748055	10.0	1.0	60000.0	Google	1461951518258.0
125	1.0	72.2724609375	-0.014407909043403524	554.484375	0.0	1.0	2.0	0.28426762180748055	10.0	1.0	300000.0	Google	1461951518258.0
126	1.0	72.2724609375	-0.014407909043403524	554.484375	0.0	1.0	2.0	0.28426762180748055	10.0	1.0	900000.0	Google	1461951518258.0
127	1.0	72.2724609375	-0.014407909043403524	554.484375	0.0	1.0	2.0	0.28426762180748055	10.0	1.0	1800000.0	Google	1461951518258.0
128	1.0	72.2724609375	-0.014407909043403524	554.484375	0.0	1.0	2.0	0.28426762180748055	10.0	1.0	3600000.0	Google	1461951518258.0
129	368.7197265625	72.2724609375	-0.43156763499239537	185.7646484375	0.0	2.0	2.0	0.13333333333333336	8.0	1.0	21600000.0	Google	1461951518258.0
130	1.0	258.037109375	0.010101772373341396	1.0	368.7197265625	1.0	10.0	-0.2069593385961789	1.0	3.0	43200000.0	Google	1461951518258.0
131	1.0	258.037109375	0.010101772373341396	1.0	368.7197265625	1.0	10.0	-0.2069593385961789	1.0	3.0	86400000.0	Google	1461951518258.0
132	1.0	72.2724609375	-0.014407909043403524	554.484375	0.0	1.0	2.0	0.28426762180748055	10.0	1.0	0.0	Google	1461952383583.0
133	1.0	72.2724609375	-0.014407909043403524	554.484375	0.0	1.0	2.0	0.28426762180748055	10.0	1.0	1000.0	Google	1461952383583.0
134	1.0	72.2724609375	-0.014407909043403524	554.484375	0.0	1.0	2.0	0.28426762180748055	10.0	1.0	15000.0	Google	1461952383583.0
135	1.0	72.2724609375	-0.014407909043403524	554.484375	0.0	1.0	2.0	0.28426762180748055	10.0	1.0	30000.0	Google	1461952383583.0
136	1.0	72.2724609375	-0.014407909043403524	554.484375	0.0	1.0	2.0	0.28426762180748055	10.0	1.0	60000.0	Google	1461952383583.0
137	1.0	72.2724609375	-0.014407909043403524	554.484375	0.0	1.0	2.0	0.28426762180748055	10.0	1.0	300000.0	Google	1461952383583.0
138	1.0	72.2724609375	-0.014407909043403524	554.484375	0.0	1.0	2.0	0.28426762180748055	10.0	1.0	900000.0	Google	1461952383583.0
139	1.0	72.2724609375	-0.014407909043403524	554.484375	0.0	1.0	2.0	0.28426762180748055	10.0	1.0	1800000.0	Google	1461952383583.0
140	1.0	72.2724609375	-0.014407909043403524	554.484375	0.0	1.0	2.0	0.28426762180748055	10.0	1.0	3600000.0	Google	1461952383583.0
141	368.7197265625	72.2724609375	-0.43156763499239537	185.7646484375	0.0	2.0	2.0	0.13333333333333336	8.0	1.0	21600000.0	Google	1461952383583.0
142	1.0	258.037109375	0.010101772373341396	1.0	368.7197265625	1.0	10.0	-0.2069593385961789	1.0	3.0	43200000.0	Google	1461952383583.0
143	1.0	258.037109375	0.010101772373341396	1.0	368.7197265625	1.0	10.0	-0.2069593385961789	1.0	3.0	86400000.0	Google	1461952383583.0
144	1.0	72.2705078125	-0.014407736808034163	554.484375	0.0	1.0	2.0	0.28426762180748055	10.0	1.0	0.0	Google	1461953519301.0
145	1.0	72.2705078125	-0.014407736808034163	554.484375	0.0	1.0	2.0	0.28426762180748055	10.0	1.0	1000.0	Google	1461953519301.0
146	1.0	72.2705078125	-0.014407736808034163	554.484375	0.0	1.0	2.0	0.28426762180748055	10.0	1.0	15000.0	Google	1461953519301.0
147	1.0	72.2705078125	-0.014407736808034163	554.484375	0.0	1.0	2.0	0.28426762180748055	10.0	1.0	30000.0	Google	1461953519301.0
148	1.0	72.2705078125	-0.014407736808034163	554.484375	0.0	1.0	2.0	0.28426762180748055	10.0	1.0	60000.0	Google	1461953519301.0
149	1.0	72.2705078125	-0.014407736808034163	554.484375	0.0	1.0	2.0	0.28426762180748055	10.0	1.0	300000.0	Google	1461953519301.0
150	1.0	72.2705078125	-0.014407736808034163	554.484375	0.0	1.0	2.0	0.28426762180748055	10.0	1.0	900000.0	Google	1461953519301.0
151	1.0	72.2705078125	-0.014407736808034163	554.484375	0.0	1.0	2.0	0.28426762180748055	10.0	1.0	1800000.0	Google	1461953519301.0
152	1.0	72.2705078125	-0.014407736808034163	554.484375	0.0	1.0	2.0	0.28426762180748055	10.0	1.0	3600000.0	Google	1461953519301.0
153	368.7197265625	72.2705078125	-0.43156343679969145	185.7646484375	0.0	2.0	2.0	0.13333333333333336	8.0	1.0	21600000.0	Google	1461953519301.0
154	1.0	258.03515625	0.01010200445543006	1.0	368.7197265625	1.0	10.0	-0.2069593385961789	1.0	3.0	43200000.0	Google	1461953519301.0
155	1.0	258.03515625	0.01010200445543006	1.0	368.7197265625	1.0	10.0	-0.2069593385961789	1.0	3.0	86400000.0	Google	1461953519301.0
156	1.0	72.2705078125	-0.014407736808034163	554.484375	0.0	1.0	2.0	0.28426762180748055	10.0	1.0	0.0	Google	1461954450150.0
157	1.0	72.2705078125	-0.014407736808034163	554.484375	0.0	1.0	2.0	0.28426762180748055	10.0	1.0	1000.0	Google	1461954450150.0
158	1.0	72.2705078125	-0.014407736808034163	554.484375	0.0	1.0	2.0	0.28426762180748055	10.0	1.0	15000.0	Google	1461954450150.0
159	1.0	72.2705078125	-0.014407736808034163	554.484375	0.0	1.0	2.0	0.28426762180748055	10.0	1.0	30000.0	Google	1461954450150.0
160	1.0	72.2705078125	-0.014407736808034163	554.484375	0.0	1.0	2.0	0.28426762180748055	10.0	1.0	60000.0	Google	1461954450150.0
161	1.0	72.2705078125	-0.014407736808034163	554.484375	0.0	1.0	2.0	0.28426762180748055	10.0	1.0	300000.0	Google	1461954450150.0
162	1.0	72.2705078125	-0.014407736808034163	554.484375	0.0	1.0	2.0	0.28426762180748055	10.0	1.0	900000.0	Google	1461954450150.0
163	1.0	72.2705078125	-0.014407736808034163	554.484375	0.0	1.0	2.0	0.28426762180748055	10.0	1.0	1800000.0	Google	1461954450150.0
164	1.0	72.2705078125	-0.014407736808034163	554.484375	0.0	1.0	2.0	0.28426762180748055	10.0	1.0	3600000.0	Google	1461954450150.0
165	368.7197265625	72.2705078125	-0.43156343679969145	185.7646484375	0.0	2.0	2.0	0.13333333333333336	8.0	1.0	21600000.0	Google	1461954450150.0
166	1.0	258.03515625	0.01010200445543006	1.0	368.7197265625	1.0	10.0	-0.2069593385961789	1.0	3.0	43200000.0	Google	1461954450150.0
167	1.0	258.03515625	0.01010200445543006	1.0	368.7197265625	1.0	10.0	-0.2069593385961789	1.0	3.0	86400000.0	Google	1461954450150.0
168	1.0	72.2724609375	-0.01579276998968428	502.8466796875	0.0	1.0	2.0	0.2581988897471611	8.0	1.0	0.0	Google	1461955308463.0
169	1.0	72.2724609375	-0.01579276998968428	502.8466796875	0.0	1.0	2.0	0.2581988897471611	8.0	1.0	1000.0	Google	1461955308463.0
170	1.0	72.2724609375	-0.01579276998968428	502.8466796875	0.0	1.0	2.0	0.2581988897471611	8.0	1.0	15000.0	Google	1461955308463.0
171	1.0	72.2724609375	-0.01579276998968428	502.8466796875	0.0	1.0	2.0	0.2581988897471611	8.0	1.0	30000.0	Google	1461955308463.0
172	1.0	72.2724609375	-0.01579276998968428	502.8466796875	0.0	1.0	2.0	0.2581988897471611	8.0	1.0	60000.0	Google	1461955308463.0
173	1.0	72.2724609375	-0.01579276998968428	502.8466796875	0.0	1.0	2.0	0.2581988897471611	8.0	1.0	300000.0	Google	1461955308463.0
174	1.0	72.2724609375	-0.01579276998968428	502.8466796875	0.0	1.0	2.0	0.2581988897471611	8.0	1.0	900000.0	Google	1461955308463.0
175	1.0	72.2724609375	-0.01579276998968428	502.8466796875	0.0	1.0	2.0	0.2581988897471611	8.0	1.0	1800000.0	Google	1461955308463.0
176	1.0	72.2724609375	-0.01579276998968428	502.8466796875	0.0	1.0	2.0	0.2581988897471611	8.0	1.0	3600000.0	Google	1461955308463.0
177	368.7197265625	72.2724609375	-0.5067136278531087	134.126953125	0.0	2.0	2.0	0.08333333333333333	6.0	1.0	21600000.0	Google	1461955308463.0
178	1.0	206.3994140625	0.01728378627466333	1.0	368.7197265625	1.0	8.0	-0.17766726362967533	1.0	3.0	43200000.0	Google	1461955308463.0
179	1.0	206.3994140625	0.01728378627466333	1.0	368.7197265625	1.0	8.0	-0.17766726362967533	1.0	3.0	86400000.0	Google	1461955308463.0
180	1.0	0.2548828125	0.9902592422554217	554.484375	72.1015625	1.0	1.0	0.5757575757575759	10.0	2.0	0.0	Google	1461956176901.0
181	1.0	0.2548828125	0.9902592422554217	554.484375	72.1015625	1.0	1.0	0.5757575757575759	10.0	2.0	1000.0	Google	1461956176901.0
182	1.0	0.2548828125	0.9902592422554217	554.484375	72.1015625	1.0	1.0	0.5757575757575759	10.0	2.0	15000.0	Google	1461956176901.0
183	1.0	0.2548828125	0.9902592422554217	554.484375	72.1015625	1.0	1.0	0.5757575757575759	10.0	2.0	30000.0	Google	1461956176901.0
184	1.0	0.2548828125	0.9902592422554217	554.484375	72.1015625	1.0	1.0	0.5757575757575759	10.0	2.0	60000.0	Google	1461956176901.0
185	1.0	0.2548828125	0.9902592422554217	554.484375	72.1015625	1.0	1.0	0.5757575757575759	10.0	2.0	300000.0	Google	1461956176901.0
186	1.0	0.2548828125	0.9902592422554217	554.484375	72.1015625	1.0	1.0	0.5757575757575759	10.0	2.0	900000.0	Google	1461956176901.0
187	1.0	0.2548828125	0.9902592422554217	554.484375	72.1015625	1.0	1.0	0.5757575757575759	10.0	2.0	1800000.0	Google	1461956176901.0
188	1.0	0.2548828125	0.9902592422554217	554.484375	72.1015625	1.0	1.0	0.5757575757575759	10.0	2.0	3600000.0	Google	1461956176901.0
189	368.7197265625	0.2548828125	0.23187605162979003	185.7646484375	72.1015625	2.0	1.0	0.42600643361512913	8.0	2.0	21600000.0	Google	1461956176901.0
190	1.0	186.01953125	0.025034676599421785	1.0	440.8212890625	1.0	9.0	-0.1386750490563073	1.0	4.0	43200000.0	Google	1461956176901.0
191	1.0	186.01953125	0.025034676599421785	1.0	440.8212890625	1.0	9.0	-0.1386750490563073	1.0	4.0	86400000.0	Google	1461956176901.0
192	1.0	72.2724609375	-0.01579276998968428	502.8466796875	0.0	1.0	2.0	0.2581988897471611	8.0	1.0	0.0	Google	1461957328778.0
193	1.0	72.2724609375	-0.01579276998968428	502.8466796875	0.0	1.0	2.0	0.2581988897471611	8.0	1.0	1000.0	Google	1461957328778.0
194	1.0	72.2724609375	-0.01579276998968428	502.8466796875	0.0	1.0	2.0	0.2581988897471611	8.0	1.0	15000.0	Google	1461957328778.0
195	1.0	72.2724609375	-0.01579276998968428	502.8466796875	0.0	1.0	2.0	0.2581988897471611	8.0	1.0	30000.0	Google	1461957328778.0
196	1.0	72.2724609375	-0.01579276998968428	502.8466796875	0.0	1.0	2.0	0.2581988897471611	8.0	1.0	60000.0	Google	1461957328778.0
197	1.0	72.2724609375	-0.01579276998968428	502.8466796875	0.0	1.0	2.0	0.2581988897471611	8.0	1.0	300000.0	Google	1461957328778.0
198	1.0	72.2724609375	-0.01579276998968428	502.8466796875	0.0	1.0	2.0	0.2581988897471611	8.0	1.0	900000.0	Google	1461957328778.0
199	1.0	72.2724609375	-0.01579276998968428	502.8466796875	0.0	1.0	2.0	0.2581988897471611	8.0	1.0	1800000.0	Google	1461957328778.0
200	1.0	72.2724609375	-0.01579276998968428	502.8466796875	0.0	1.0	2.0	0.2581988897471611	8.0	1.0	3600000.0	Google	1461957328778.0
201	368.7197265625	72.2724609375	-0.5067136278531087	134.126953125	0.0	2.0	2.0	0.08333333333333333	6.0	1.0	21600000.0	Google	1461957328778.0
202	1.0	206.3994140625	0.01728378627466333	1.0	368.7197265625	1.0	8.0	-0.17766726362967533	1.0	3.0	43200000.0	Google	1461957328778.0
203	1.0	206.3994140625	0.01728378627466333	1.0	368.7197265625	1.0	8.0	-0.17766726362967533	1.0	3.0	86400000.0	Google	1461957328778.0
204	1.0	72.2646484375	-0.014407220083130784	554.484375	0.0	1.0	2.0	0.28426762180748055	10.0	1.0	0.0	Google	1461958191707.0
205	1.0	72.2646484375	-0.014407220083130784	554.484375	0.0	1.0	2.0	0.28426762180748055	10.0	1.0	1000.0	Google	1461958191707.0
206	1.0	72.2646484375	-0.014407220083130784	554.484375	0.0	1.0	2.0	0.28426762180748055	10.0	1.0	15000.0	Google	1461958191707.0
207	1.0	72.2646484375	-0.014407220083130784	554.484375	0.0	1.0	2.0	0.28426762180748055	10.0	1.0	30000.0	Google	1461958191707.0
208	1.0	72.2646484375	-0.014407220083130784	554.484375	0.0	1.0	2.0	0.28426762180748055	10.0	1.0	60000.0	Google	1461958191707.0
209	1.0	72.2646484375	-0.014407220083130784	554.484375	0.0	1.0	2.0	0.28426762180748055	10.0	1.0	300000.0	Google	1461958191707.0
210	1.0	72.2646484375	-0.014407220083130784	554.484375	0.0	1.0	2.0	0.28426762180748055	10.0	1.0	900000.0	Google	1461958191707.0
211	1.0	72.2646484375	-0.014407220083130784	554.484375	0.0	1.0	2.0	0.28426762180748055	10.0	1.0	1800000.0	Google	1461958191707.0
212	368.7197265625	72.2646484375	-0.4315508415951899	185.7646484375	0.0	2.0	2.0	0.13333333333333336	8.0	1.0	3600000.0	Google	1461958191707.0
213	368.7197265625	72.2646484375	-0.4315508415951899	185.7646484375	0.0	2.0	2.0	0.13333333333333336	8.0	1.0	21600000.0	Google	1461958191707.0
214	1.0	258.029296875	0.010102700716831583	1.0	368.7197265625	1.0	10.0	-0.2069593385961789	1.0	3.0	43200000.0	Google	1461958191707.0
215	1.0	258.029296875	0.010102700716831583	1.0	368.7197265625	1.0	10.0	-0.2069593385961789	1.0	3.0	86400000.0	Google	1461958191707.0
216	1.0	72.2626953125	-0.014407047835230814	554.484375	0.0	1.0	2.0	0.28426762180748055	10.0	1.0	0.0	Google	1461959188781.0
217	1.0	72.2626953125	-0.014407047835230814	554.484375	0.0	1.0	2.0	0.28426762180748055	10.0	1.0	1000.0	Google	1461959188781.0
218	1.0	72.2626953125	-0.014407047835230814	554.484375	0.0	1.0	2.0	0.28426762180748055	10.0	1.0	15000.0	Google	1461959188781.0
219	1.0	72.2626953125	-0.014407047835230814	554.484375	0.0	1.0	2.0	0.28426762180748055	10.0	1.0	30000.0	Google	1461959188781.0
220	1.0	72.2626953125	-0.014407047835230814	554.484375	0.0	1.0	2.0	0.28426762180748055	10.0	1.0	60000.0	Google	1461959188781.0
221	1.0	72.2626953125	-0.014407047835230814	554.484375	0.0	1.0	2.0	0.28426762180748055	10.0	1.0	300000.0	Google	1461959188781.0
222	1.0	72.2626953125	-0.014407047835230814	554.484375	0.0	1.0	2.0	0.28426762180748055	10.0	1.0	900000.0	Google	1461959188781.0
223	1.0	72.2626953125	-0.014407047835230814	554.484375	0.0	1.0	2.0	0.28426762180748055	10.0	1.0	1800000.0	Google	1461959188781.0
224	368.7197265625	72.2626953125	-0.43154664298487766	185.7646484375	0.0	2.0	2.0	0.13333333333333336	8.0	1.0	3600000.0	Google	1461959188781.0
225	368.7197265625	72.2626953125	-0.43154664298487766	185.7646484375	0.0	2.0	2.0	0.13333333333333336	8.0	1.0	21600000.0	Google	1461959188781.0
226	1.0	258.02734375	0.010102932809010753	1.0	368.7197265625	1.0	10.0	-0.2069593385961789	1.0	3.0	43200000.0	Google	1461959188781.0
227	1.0	258.02734375	0.010102932809010753	1.0	368.7197265625	1.0	10.0	-0.2069593385961789	1.0	3.0	86400000.0	Google	1461959188781.0
228	1.0	72.2626953125	-0.014407047835230814	554.484375	0.0	1.0	2.0	0.28426762180748055	10.0	1.0	0.0	Google	1461960047389.0
229	1.0	72.2626953125	-0.014407047835230814	554.484375	0.0	1.0	2.0	0.28426762180748055	10.0	1.0	1000.0	Google	1461960047389.0
230	1.0	72.2626953125	-0.014407047835230814	554.484375	0.0	1.0	2.0	0.28426762180748055	10.0	1.0	15000.0	Google	1461960047389.0
231	1.0	72.2626953125	-0.014407047835230814	554.484375	0.0	1.0	2.0	0.28426762180748055	10.0	1.0	30000.0	Google	1461960047389.0
232	1.0	72.2626953125	-0.014407047835230814	554.484375	0.0	1.0	2.0	0.28426762180748055	10.0	1.0	60000.0	Google	1461960047389.0
233	1.0	72.2626953125	-0.014407047835230814	554.484375	0.0	1.0	2.0	0.28426762180748055	10.0	1.0	300000.0	Google	1461960047389.0
234	1.0	72.2626953125	-0.014407047835230814	554.484375	0.0	1.0	2.0	0.28426762180748055	10.0	1.0	900000.0	Google	1461960047389.0
235	368.7197265625	72.2626953125	-0.43154664298487766	185.7646484375	0.0	2.0	2.0	0.13333333333333336	8.0	1.0	1800000.0	Google	1461960047389.0
236	368.7197265625	72.2626953125	-0.43154664298487766	185.7646484375	0.0	2.0	2.0	0.13333333333333336	8.0	1.0	3600000.0	Google	1461960047389.0
237	368.7197265625	72.2626953125	-0.43154664298487766	185.7646484375	0.0	2.0	2.0	0.13333333333333336	8.0	1.0	21600000.0	Google	1461960047389.0
238	1.0	258.02734375	0.010102932809010753	1.0	368.7197265625	1.0	10.0	-0.2069593385961789	1.0	3.0	43200000.0	Google	1461960047389.0
239	1.0	258.02734375	0.010102932809010753	1.0	368.7197265625	1.0	10.0	-0.2069593385961789	1.0	3.0	86400000.0	Google	1461960047389.0
240	368.7197265625	72.2626953125	-0.43154664298487766	185.7646484375	0.0	2.0	2.0	0.13333333333333336	8.0	1.0	0.0	Google	1461961123847.0
241	368.7197265625	72.2626953125	-0.43154664298487766	185.7646484375	0.0	2.0	2.0	0.13333333333333336	8.0	1.0	1000.0	Google	1461961123847.0
242	368.7197265625	72.2626953125	-0.43154664298487766	185.7646484375	0.0	2.0	2.0	0.13333333333333336	8.0	1.0	15000.0	Google	1461961123847.0
243	368.7197265625	72.2626953125	-0.43154664298487766	185.7646484375	0.0	2.0	2.0	0.13333333333333336	8.0	1.0	30000.0	Google	1461961123847.0
244	368.7197265625	72.2626953125	-0.43154664298487766	185.7646484375	0.0	2.0	2.0	0.13333333333333336	8.0	1.0	60000.0	Google	1461961123847.0
245	368.7197265625	72.2626953125	-0.43154664298487766	185.7646484375	0.0	2.0	2.0	0.13333333333333336	8.0	1.0	300000.0	Google	1461961123847.0
246	368.7197265625	72.2626953125	-0.43154664298487766	185.7646484375	0.0	2.0	2.0	0.13333333333333336	8.0	1.0	900000.0	Google	1461961123847.0
247	368.7197265625	72.2626953125	-0.43154664298487766	185.7646484375	0.0	2.0	2.0	0.13333333333333336	8.0	1.0	1800000.0	Google	1461961123847.0
248	368.7197265625	72.2626953125	-0.43154664298487766	185.7646484375	0.0	2.0	2.0	0.13333333333333336	8.0	1.0	3600000.0	Google	1461961123847.0
249	368.7197265625	72.2626953125	-0.43154664298487766	185.7646484375	0.0	2.0	2.0	0.13333333333333336	8.0	1.0	21600000.0	Google	1461961123847.0
250	1.0	258.02734375	0.010102932809010753	1.0	368.7197265625	1.0	10.0	-0.2069593385961789	1.0	3.0	43200000.0	Google	1461961123847.0
251	1.0	258.02734375	0.010102932809010753	1.0	368.7197265625	1.0	10.0	-0.2069593385961789	1.0	3.0	86400000.0	Google	1461961123847.0
252	1.0	72.2587890625	-0.014389477072641208	555.189453125	0.0	1.0	2.0	0.28426762180748055	10.0	1.0	0.0	Google	1461961981869.0
253	1.0	72.2587890625	-0.014389477072641208	555.189453125	0.0	1.0	2.0	0.28426762180748055	10.0	1.0	1000.0	Google	1461961981869.0
254	1.0	72.2587890625	-0.014389477072641208	555.189453125	0.0	1.0	2.0	0.28426762180748055	10.0	1.0	15000.0	Google	1461961981869.0
255	1.0	72.2587890625	-0.014389477072641208	555.189453125	0.0	1.0	2.0	0.28426762180748055	10.0	1.0	30000.0	Google	1461961981869.0
256	1.0	72.2587890625	-0.014389477072641208	555.189453125	0.0	1.0	2.0	0.28426762180748055	10.0	1.0	60000.0	Google	1461961981869.0
257	1.0	72.2587890625	-0.014389477072641208	555.189453125	0.0	1.0	2.0	0.28426762180748055	10.0	1.0	300000.0	Google	1461961981869.0
258	1.0	72.2587890625	-0.014389477072641208	555.189453125	0.0	1.0	2.0	0.28426762180748055	10.0	1.0	900000.0	Google	1461961981869.0
259	1.0	72.2587890625	-0.014389477072641208	555.189453125	0.0	1.0	2.0	0.28426762180748055	10.0	1.0	1800000.0	Google	1461961981869.0
260	1.0	72.2587890625	-0.014389477072641208	555.189453125	0.0	1.0	2.0	0.28426762180748055	10.0	1.0	3600000.0	Google	1461961981869.0
261	369.4248046875	72.2587890625	-0.43167627833903655	185.7646484375	0.0	2.0	2.0	0.13333333333333336	8.0	1.0	21600000.0	Google	1461961981869.0
262	1.0	258.0234375	0.010152359966993242	1.0	369.4248046875	1.0	10.0	-0.2069593385961789	1.0	3.0	43200000.0	Google	1461961981869.0
263	1.0	258.0234375	0.010152359966993242	1.0	369.4248046875	1.0	10.0	-0.2069593385961789	1.0	3.0	86400000.0	Google	1461961981869.0
264	1.0	72.2646484375	-0.014389993283439692	555.189453125	0.0	1.0	2.0	0.28426762180748055	10.0	1.0	0.0	Google	1461963140768.0
265	1.0	72.2646484375	-0.014389993283439692	555.189453125	0.0	1.0	2.0	0.28426762180748055	10.0	1.0	1000.0	Google	1461963140768.0
266	1.0	72.2646484375	-0.014389993283439692	555.189453125	0.0	1.0	2.0	0.28426762180748055	10.0	1.0	15000.0	Google	1461963140768.0
267	1.0	72.2646484375	-0.014389993283439692	555.189453125	0.0	1.0	2.0	0.28426762180748055	10.0	1.0	30000.0	Google	1461963140768.0
268	1.0	72.2646484375	-0.014389993283439692	555.189453125	0.0	1.0	2.0	0.28426762180748055	10.0	1.0	60000.0	Google	1461963140768.0
269	1.0	72.2646484375	-0.014389993283439692	555.189453125	0.0	1.0	2.0	0.28426762180748055	10.0	1.0	300000.0	Google	1461963140768.0
270	1.0	72.2646484375	-0.014389993283439692	555.189453125	0.0	1.0	2.0	0.28426762180748055	10.0	1.0	900000.0	Google	1461963140768.0
271	1.0	72.2646484375	-0.014389993283439692	555.189453125	0.0	1.0	2.0	0.28426762180748055	10.0	1.0	1800000.0	Google	1461963140768.0
272	1.0	72.2646484375	-0.014389993283439692	555.189453125	0.0	1.0	2.0	0.28426762180748055	10.0	1.0	3600000.0	Google	1461963140768.0
273	369.4248046875	72.2646484375	-0.4316888785122515	185.7646484375	0.0	2.0	2.0	0.13333333333333336	8.0	1.0	21600000.0	Google	1461963140768.0
274	1.0	258.029296875	0.010151663763031626	1.0	369.4248046875	1.0	10.0	-0.2069593385961789	1.0	3.0	43200000.0	Google	1461963140768.0
275	1.0	258.029296875	0.010151663763031626	1.0	369.4248046875	1.0	10.0	-0.2069593385961789	1.0	3.0	86400000.0	Google	1461963140768.0
276	1.0	72.2568359375	-0.014389304996117187	555.189453125	0.0	1.0	2.0	0.28426762180748055	10.0	1.0	0.0	Google	1461964142825.0
277	1.0	72.2568359375	-0.014389304996117187	555.189453125	0.0	1.0	2.0	0.28426762180748055	10.0	1.0	1000.0	Google	1461964142825.0
278	1.0	72.2568359375	-0.014389304996117187	555.189453125	0.0	1.0	2.0	0.28426762180748055	10.0	1.0	15000.0	Google	1461964142825.0
279	1.0	72.2568359375	-0.014389304996117187	555.189453125	0.0	1.0	2.0	0.28426762180748055	10.0	1.0	30000.0	Google	1461964142825.0
280	1.0	72.2568359375	-0.014389304996117187	555.189453125	0.0	1.0	2.0	0.28426762180748055	10.0	1.0	60000.0	Google	1461964142825.0
281	1.0	72.2568359375	-0.014389304996117187	555.189453125	0.0	1.0	2.0	0.28426762180748055	10.0	1.0	300000.0	Google	1461964142825.0
282	1.0	72.2568359375	-0.014389304996117187	555.189453125	0.0	1.0	2.0	0.28426762180748055	10.0	1.0	900000.0	Google	1461964142825.0
283	1.0	72.2568359375	-0.014389304996117187	555.189453125	0.0	1.0	2.0	0.28426762180748055	10.0	1.0	1800000.0	Google	1461964142825.0
284	1.0	72.2568359375	-0.014389304996117187	555.189453125	0.0	1.0	2.0	0.28426762180748055	10.0	1.0	3600000.0	Google	1461964142825.0
285	369.4248046875	72.2568359375	-0.4316720780723928	185.7646484375	0.0	2.0	2.0	0.13333333333333336	8.0	1.0	21600000.0	Google	1461964142825.0
286	1.0	258.021484375	0.010152592040024486	1.0	369.4248046875	1.0	10.0	-0.2069593385961789	1.0	3.0	43200000.0	Google	1461964142825.0
287	1.0	258.021484375	0.010152592040024486	1.0	369.4248046875	1.0	10.0	-0.2069593385961789	1.0	3.0	86400000.0	Google	1461964142825.0
288	1.0	72.2548828125	-0.015770388933198536	503.5517578125	0.0	1.0	2.0	0.2581988897471611	8.0	1.0	0.0	Google	1461965298250.0
289	1.0	72.2548828125	-0.015770388933198536	503.5517578125	0.0	1.0	2.0	0.2581988897471611	8.0	1.0	1000.0	Google	1461965298250.0
290	1.0	72.2548828125	-0.015770388933198536	503.5517578125	0.0	1.0	2.0	0.2581988897471611	8.0	1.0	15000.0	Google	1461965298250.0
291	1.0	72.2548828125	-0.015770388933198536	503.5517578125	0.0	1.0	2.0	0.2581988897471611	8.0	1.0	30000.0	Google	1461965298250.0
292	1.0	72.2548828125	-0.015770388933198536	503.5517578125	0.0	1.0	2.0	0.2581988897471611	8.0	1.0	60000.0	Google	1461965298250.0
293	1.0	72.2548828125	-0.015770388933198536	503.5517578125	0.0	1.0	2.0	0.2581988897471611	8.0	1.0	300000.0	Google	1461965298250.0
294	1.0	72.2548828125	-0.015770388933198536	503.5517578125	0.0	1.0	2.0	0.2581988897471611	8.0	1.0	900000.0	Google	1461965298250.0
295	1.0	72.2548828125	-0.015770388933198536	503.5517578125	0.0	1.0	2.0	0.2581988897471611	8.0	1.0	1800000.0	Google	1461965298250.0
296	1.0	72.2548828125	-0.015770388933198536	503.5517578125	0.0	1.0	2.0	0.2581988897471611	8.0	1.0	3600000.0	Google	1461965298250.0
297	369.4248046875	72.2548828125	-0.5068025982616516	134.126953125	0.0	2.0	2.0	0.08333333333333333	6.0	1.0	21600000.0	Google	1461965298250.0
298	1.0	206.3818359375	0.01733458122856658	1.0	369.4248046875	1.0	8.0	-0.17766726362967533	1.0	3.0	43200000.0	Google	1461965298250.0
299	1.0	206.3818359375	0.01733458122856658	1.0	369.4248046875	1.0	8.0	-0.17766726362967533	1.0	3.0	86400000.0	Google	1461965298250.0
300	1.0	72.2548828125	-0.01438913291646403	555.189453125	0.0	1.0	2.0	0.28426762180748055	10.0	1.0	0.0	Google	1461966156546.0
301	1.0	72.2548828125	-0.01438913291646403	555.189453125	0.0	1.0	2.0	0.28426762180748055	10.0	1.0	1000.0	Google	1461966156546.0
302	1.0	72.2548828125	-0.01438913291646403	555.189453125	0.0	1.0	2.0	0.28426762180748055	10.0	1.0	15000.0	Google	1461966156546.0
303	1.0	72.2548828125	-0.01438913291646403	555.189453125	0.0	1.0	2.0	0.28426762180748055	10.0	1.0	30000.0	Google	1461966156546.0
304	1.0	72.2548828125	-0.01438913291646403	555.189453125	0.0	1.0	2.0	0.28426762180748055	10.0	1.0	60000.0	Google	1461966156546.0
305	1.0	72.2548828125	-0.01438913291646403	555.189453125	0.0	1.0	2.0	0.28426762180748055	10.0	1.0	300000.0	Google	1461966156546.0
306	1.0	72.2548828125	-0.01438913291646403	555.189453125	0.0	1.0	2.0	0.28426762180748055	10.0	1.0	900000.0	Google	1461966156546.0
307	1.0	72.2548828125	-0.01438913291646403	555.189453125	0.0	1.0	2.0	0.28426762180748055	10.0	1.0	1800000.0	Google	1461966156546.0
308	1.0	72.2548828125	-0.01438913291646403	555.189453125	0.0	1.0	2.0	0.28426762180748055	10.0	1.0	3600000.0	Google	1461966156546.0
309	369.4248046875	72.2548828125	-0.43166787770128884	185.7646484375	0.0	2.0	2.0	0.13333333333333336	8.0	1.0	21600000.0	Google	1461966156546.0
310	1.0	258.01953125	0.010152824115577825	1.0	369.4248046875	1.0	10.0	-0.2069593385961789	1.0	3.0	43200000.0	Google	1461966156546.0
311	1.0	258.01953125	0.010152824115577825	1.0	369.4248046875	1.0	10.0	-0.2069593385961789	1.0	3.0	86400000.0	Google	1461966156546.0
312	1.0	72.2568359375	-0.014389304996117187	555.189453125	0.0	1.0	2.0	0.28426762180748055	10.0	1.0	0.0	Google	1461967310080.0
313	1.0	72.2568359375	-0.014389304996117187	555.189453125	0.0	1.0	2.0	0.28426762180748055	10.0	1.0	1000.0	Google	1461967310080.0
314	1.0	72.2568359375	-0.014389304996117187	555.189453125	0.0	1.0	2.0	0.28426762180748055	10.0	1.0	15000.0	Google	1461967310080.0
315	1.0	72.2568359375	-0.014389304996117187	555.189453125	0.0	1.0	2.0	0.28426762180748055	10.0	1.0	30000.0	Google	1461967310080.0
316	1.0	72.2568359375	-0.014389304996117187	555.189453125	0.0	1.0	2.0	0.28426762180748055	10.0	1.0	60000.0	Google	1461967310080.0
317	1.0	72.2568359375	-0.014389304996117187	555.189453125	0.0	1.0	2.0	0.28426762180748055	10.0	1.0	300000.0	Google	1461967310080.0
318	1.0	72.2568359375	-0.014389304996117187	555.189453125	0.0	1.0	2.0	0.28426762180748055	10.0	1.0	900000.0	Google	1461967310080.0
319	1.0	72.2568359375	-0.014389304996117187	555.189453125	0.0	1.0	2.0	0.28426762180748055	10.0	1.0	1800000.0	Google	1461967310080.0
320	369.4248046875	72.2568359375	-0.4316720780723928	185.7646484375	0.0	2.0	2.0	0.13333333333333336	8.0	1.0	3600000.0	Google	1461967310080.0
321	369.4248046875	72.2568359375	-0.4316720780723928	185.7646484375	0.0	2.0	2.0	0.13333333333333336	8.0	1.0	21600000.0	Google	1461967310080.0
322	1.0	258.021484375	0.010152592040024486	1.0	369.4248046875	1.0	10.0	-0.2069593385961789	1.0	3.0	43200000.0	Google	1461967310080.0
323	1.0	258.021484375	0.010152592040024486	1.0	369.4248046875	1.0	10.0	-0.2069593385961789	1.0	3.0	86400000.0	Google	1461967310080.0
324	1.0	72.2548828125	-0.01438913291646403	555.189453125	0.0	1.0	2.0	0.28426762180748055	10.0	1.0	0.0	Google	1461968382566.0
325	1.0	72.2548828125	-0.01438913291646403	555.189453125	0.0	1.0	2.0	0.28426762180748055	10.0	1.0	1000.0	Google	1461968382566.0
326	1.0	72.2548828125	-0.01438913291646403	555.189453125	0.0	1.0	2.0	0.28426762180748055	10.0	1.0	15000.0	Google	1461968382566.0
327	1.0	72.2548828125	-0.01438913291646403	555.189453125	0.0	1.0	2.0	0.28426762180748055	10.0	1.0	30000.0	Google	1461968382566.0
328	1.0	72.2548828125	-0.01438913291646403	555.189453125	0.0	1.0	2.0	0.28426762180748055	10.0	1.0	60000.0	Google	1461968382566.0
329	1.0	72.2548828125	-0.01438913291646403	555.189453125	0.0	1.0	2.0	0.28426762180748055	10.0	1.0	300000.0	Google	1461968382566.0
330	1.0	72.2548828125	-0.01438913291646403	555.189453125	0.0	1.0	2.0	0.28426762180748055	10.0	1.0	900000.0	Google	1461968382566.0
331	1.0	72.2548828125	-0.01438913291646403	555.189453125	0.0	1.0	2.0	0.28426762180748055	10.0	1.0	1800000.0	Google	1461968382566.0
332	369.4248046875	72.2548828125	-0.43166787770128884	185.7646484375	0.0	2.0	2.0	0.13333333333333336	8.0	1.0	3600000.0	Google	1461968382566.0
333	369.4248046875	72.2548828125	-0.43166787770128884	185.7646484375	0.0	2.0	2.0	0.13333333333333336	8.0	1.0	21600000.0	Google	1461968382566.0
334	1.0	258.01953125	0.010152824115577825	1.0	369.4248046875	1.0	10.0	-0.2069593385961789	1.0	3.0	43200000.0	Google	1461968382566.0
335	1.0	258.01953125	0.010152824115577825	1.0	369.4248046875	1.0	10.0	-0.2069593385961789	1.0	3.0	86400000.0	Google	1461968382566.0
336	1.0	72.2626953125	-0.014389821216302338	555.189453125	0.0	1.0	2.0	0.28426762180748055	10.0	1.0	0.0	Google	1461969446675.0
337	1.0	72.2626953125	-0.014389821216302338	555.189453125	0.0	1.0	2.0	0.28426762180748055	10.0	1.0	1000.0	Google	1461969446675.0
338	1.0	72.2626953125	-0.014389821216302338	555.189453125	0.0	1.0	2.0	0.28426762180748055	10.0	1.0	15000.0	Google	1461969446675.0
339	1.0	72.2626953125	-0.014389821216302338	555.189453125	0.0	1.0	2.0	0.28426762180748055	10.0	1.0	30000.0	Google	1461969446675.0
340	1.0	72.2626953125	-0.014389821216302338	555.189453125	0.0	1.0	2.0	0.28426762180748055	10.0	1.0	60000.0	Google	1461969446675.0
341	1.0	72.2626953125	-0.014389821216302338	555.189453125	0.0	1.0	2.0	0.28426762180748055	10.0	1.0	300000.0	Google	1461969446675.0
342	369.4248046875	72.2626953125	-0.4316846785589614	185.7646484375	0.0	2.0	2.0	0.13333333333333336	8.0	1.0	900000.0	Google	1461969446675.0
343	369.4248046875	72.2626953125	-0.4316846785589614	185.7646484375	0.0	2.0	2.0	0.13333333333333336	8.0	1.0	1800000.0	Google	1461969446675.0
344	369.4248046875	72.2626953125	-0.4316846785589614	185.7646484375	0.0	2.0	2.0	0.13333333333333336	8.0	1.0	3600000.0	Google	1461969446675.0
345	369.4248046875	72.2626953125	-0.4316846785589614	185.7646484375	0.0	2.0	2.0	0.13333333333333336	8.0	1.0	21600000.0	Google	1461969446675.0
346	1.0	258.02734375	0.010151895828496856	1.0	369.4248046875	1.0	10.0	-0.2069593385961789	1.0	3.0	43200000.0	Google	1461969446675.0
347	1.0	258.02734375	0.010151895828496856	1.0	369.4248046875	1.0	10.0	-0.2069593385961789	1.0	3.0	86400000.0	Google	1461969446675.0
348	369.4248046875	72.2626953125	-0.4316846785589614	185.7646484375	0.0	2.0	2.0	0.13333333333333336	8.0	1.0	0.0	Google	1461970305947.0
349	369.4248046875	72.2626953125	-0.4316846785589614	185.7646484375	0.0	2.0	2.0	0.13333333333333336	8.0	1.0	1000.0	Google	1461970305947.0
350	369.4248046875	72.2626953125	-0.4316846785589614	185.7646484375	0.0	2.0	2.0	0.13333333333333336	8.0	1.0	15000.0	Google	1461970305947.0
351	369.4248046875	72.2626953125	-0.4316846785589614	185.7646484375	0.0	2.0	2.0	0.13333333333333336	8.0	1.0	30000.0	Google	1461970305947.0
352	369.4248046875	72.2626953125	-0.4316846785589614	185.7646484375	0.0	2.0	2.0	0.13333333333333336	8.0	1.0	60000.0	Google	1461970305947.0
353	369.4248046875	72.2626953125	-0.4316846785589614	185.7646484375	0.0	2.0	2.0	0.13333333333333336	8.0	1.0	300000.0	Google	1461970305947.0
354	369.4248046875	72.2626953125	-0.4316846785589614	185.7646484375	0.0	2.0	2.0	0.13333333333333336	8.0	1.0	900000.0	Google	1461970305947.0
355	369.4248046875	72.2626953125	-0.4316846785589614	185.7646484375	0.0	2.0	2.0	0.13333333333333336	8.0	1.0	1800000.0	Google	1461970305947.0
356	369.4248046875	72.2626953125	-0.4316846785589614	185.7646484375	0.0	2.0	2.0	0.13333333333333336	8.0	1.0	3600000.0	Google	1461970305947.0
357	369.4248046875	72.2626953125	-0.4316846785589614	185.7646484375	0.0	2.0	2.0	0.13333333333333336	8.0	1.0	21600000.0	Google	1461970305947.0
358	1.0	258.02734375	0.010151895828496856	1.0	369.4248046875	1.0	10.0	-0.2069593385961789	1.0	3.0	43200000.0	Google	1461970305947.0
359	1.0	258.02734375	0.010151895828496856	1.0	369.4248046875	1.0	10.0	-0.2069593385961789	1.0	3.0	86400000.0	Google	1461970305947.0
360	1.0	72.2626953125	-0.014389821216302338	555.189453125	0.0	1.0	2.0	0.28426762180748055	10.0	1.0	0.0	Google	1461971402145.0
361	1.0	72.2626953125	-0.014389821216302338	555.189453125	0.0	1.0	2.0	0.28426762180748055	10.0	1.0	1000.0	Google	1461971402145.0
362	1.0	72.2626953125	-0.014389821216302338	555.189453125	0.0	1.0	2.0	0.28426762180748055	10.0	1.0	15000.0	Google	1461971402145.0
363	1.0	72.2626953125	-0.014389821216302338	555.189453125	0.0	1.0	2.0	0.28426762180748055	10.0	1.0	30000.0	Google	1461971402145.0
364	1.0	72.2626953125	-0.014389821216302338	555.189453125	0.0	1.0	2.0	0.28426762180748055	10.0	1.0	60000.0	Google	1461971402145.0
365	1.0	72.2626953125	-0.014389821216302338	555.189453125	0.0	1.0	2.0	0.28426762180748055	10.0	1.0	300000.0	Google	1461971402145.0
366	1.0	72.2626953125	-0.014389821216302338	555.189453125	0.0	1.0	2.0	0.28426762180748055	10.0	1.0	900000.0	Google	1461971402145.0
367	1.0	72.2626953125	-0.014389821216302338	555.189453125	0.0	1.0	2.0	0.28426762180748055	10.0	1.0	1800000.0	Google	1461971402145.0
368	1.0	72.2626953125	-0.014389821216302338	555.189453125	0.0	1.0	2.0	0.28426762180748055	10.0	1.0	3600000.0	Google	1461971402145.0
369	1.0	72.2626953125	-0.014389821216302338	555.189453125	0.0	1.0	2.0	0.28426762180748055	10.0	1.0	21600000.0	Google	1461971402145.0
370	1.0	627.4521484375	-1.0	0.0	0.0	1.0	12.0	-0.42307692307692296	1.0	1.0	43200000.0	Google	1461971402145.0
371	1.0	627.4521484375	-1.0	0.0	0.0	1.0	12.0	-0.42307692307692296	1.0	1.0	86400000.0	Google	1461971402145.0
372	1.0	72.2626953125	-0.014389821216302338	555.189453125	0.0	1.0	2.0	0.28426762180748055	10.0	1.0	0.0	Google	1461972260895.0
373	1.0	72.2626953125	-0.014389821216302338	555.189453125	0.0	1.0	2.0	0.28426762180748055	10.0	1.0	1000.0	Google	1461972260895.0
374	1.0	72.2626953125	-0.014389821216302338	555.189453125	0.0	1.0	2.0	0.28426762180748055	10.0	1.0	15000.0	Google	1461972260895.0
375	1.0	72.2626953125	-0.014389821216302338	555.189453125	0.0	1.0	2.0	0.28426762180748055	10.0	1.0	30000.0	Google	1461972260895.0
376	1.0	72.2626953125	-0.014389821216302338	555.189453125	0.0	1.0	2.0	0.28426762180748055	10.0	1.0	60000.0	Google	1461972260895.0
377	1.0	72.2626953125	-0.014389821216302338	555.189453125	0.0	1.0	2.0	0.28426762180748055	10.0	1.0	300000.0	Google	1461972260895.0
378	1.0	72.2626953125	-0.014389821216302338	555.189453125	0.0	1.0	2.0	0.28426762180748055	10.0	1.0	900000.0	Google	1461972260895.0
379	1.0	72.2626953125	-0.014389821216302338	555.189453125	0.0	1.0	2.0	0.28426762180748055	10.0	1.0	1800000.0	Google	1461972260895.0
380	1.0	72.2626953125	-0.014389821216302338	555.189453125	0.0	1.0	2.0	0.28426762180748055	10.0	1.0	3600000.0	Google	1461972260895.0
381	1.0	72.2626953125	-0.014389821216302338	555.189453125	0.0	1.0	2.0	0.28426762180748055	10.0	1.0	21600000.0	Google	1461972260895.0
382	1.0	627.4521484375	-1.0	0.0	0.0	1.0	12.0	-0.42307692307692296	1.0	1.0	43200000.0	Google	1461972260895.0
383	1.0	627.4521484375	-1.0	0.0	0.0	1.0	12.0	-0.42307692307692296	1.0	1.0	86400000.0	Google	1461972260895.0
384	1.0	72.2529296875	-0.014388960833681621	555.189453125	0.0	1.0	2.0	0.28426762180748055	10.0	1.0	0.0	Google	1461973260239.0
385	1.0	72.2529296875	-0.014388960833681621	555.189453125	0.0	1.0	2.0	0.28426762180748055	10.0	1.0	1000.0	Google	1461973260239.0
386	1.0	72.2529296875	-0.014388960833681621	555.189453125	0.0	1.0	2.0	0.28426762180748055	10.0	1.0	15000.0	Google	1461973260239.0
387	1.0	72.2529296875	-0.014388960833681621	555.189453125	0.0	1.0	2.0	0.28426762180748055	10.0	1.0	30000.0	Google	1461973260239.0
388	1.0	72.2529296875	-0.014388960833681621	555.189453125	0.0	1.0	2.0	0.28426762180748055	10.0	1.0	60000.0	Google	1461973260239.0
389	1.0	72.2529296875	-0.014388960833681621	555.189453125	0.0	1.0	2.0	0.28426762180748055	10.0	1.0	300000.0	Google	1461973260239.0
390	1.0	72.2529296875	-0.014388960833681621	555.189453125	0.0	1.0	2.0	0.28426762180748055	10.0	1.0	900000.0	Google	1461973260239.0
391	1.0	72.2529296875	-0.014388960833681621	555.189453125	0.0	1.0	2.0	0.28426762180748055	10.0	1.0	1800000.0	Google	1461973260239.0
392	1.0	72.2529296875	-0.014388960833681621	555.189453125	0.0	1.0	2.0	0.28426762180748055	10.0	1.0	3600000.0	Google	1461973260239.0
393	1.0	72.2529296875	-0.014388960833681621	555.189453125	0.0	1.0	2.0	0.28426762180748055	10.0	1.0	21600000.0	Google	1461973260239.0
394	1.0	627.4423828125	-1.0000000000000002	0.0	0.0	1.0	12.0	-0.42307692307692296	1.0	1.0	43200000.0	Google	1461973260239.0
395	1.0	627.4423828125	-1.0000000000000002	0.0	0.0	1.0	12.0	-0.42307692307692296	1.0	1.0	86400000.0	Google	1461973260239.0
396	1.0	72.2626953125	-0.014389821216302338	555.189453125	0.0	1.0	2.0	0.28426762180748055	10.0	1.0	0.0	Google	1461974120629.0
397	1.0	72.2626953125	-0.014389821216302338	555.189453125	0.0	1.0	2.0	0.28426762180748055	10.0	1.0	1000.0	Google	1461974120629.0
398	1.0	72.2626953125	-0.014389821216302338	555.189453125	0.0	1.0	2.0	0.28426762180748055	10.0	1.0	15000.0	Google	1461974120629.0
399	1.0	72.2626953125	-0.014389821216302338	555.189453125	0.0	1.0	2.0	0.28426762180748055	10.0	1.0	30000.0	Google	1461974120629.0
400	1.0	72.2626953125	-0.014389821216302338	555.189453125	0.0	1.0	2.0	0.28426762180748055	10.0	1.0	60000.0	Google	1461974120629.0
401	1.0	72.2626953125	-0.014389821216302338	555.189453125	0.0	1.0	2.0	0.28426762180748055	10.0	1.0	300000.0	Google	1461974120629.0
402	1.0	72.2626953125	-0.014389821216302338	555.189453125	0.0	1.0	2.0	0.28426762180748055	10.0	1.0	900000.0	Google	1461974120629.0
403	1.0	72.2626953125	-0.014389821216302338	555.189453125	0.0	1.0	2.0	0.28426762180748055	10.0	1.0	1800000.0	Google	1461974120629.0
404	1.0	72.2626953125	-0.014389821216302338	555.189453125	0.0	1.0	2.0	0.28426762180748055	10.0	1.0	3600000.0	Google	1461974120629.0
405	1.0	72.2626953125	-0.014389821216302338	555.189453125	0.0	1.0	2.0	0.28426762180748055	10.0	1.0	21600000.0	Google	1461974120629.0
406	1.0	627.4521484375	-1.0	0.0	0.0	1.0	12.0	-0.42307692307692296	1.0	1.0	43200000.0	Google	1461974120629.0
407	1.0	627.4521484375	-1.0	0.0	0.0	1.0	12.0	-0.42307692307692296	1.0	1.0	86400000.0	Google	1461974120629.0
408	1.0	72.2783203125	-0.014391197665805969	555.189453125	0.0	1.0	2.0	0.28426762180748055	10.0	1.0	0.0	Google	1461975284348.0
409	1.0	72.2783203125	-0.014391197665805969	555.189453125	0.0	1.0	2.0	0.28426762180748055	10.0	1.0	1000.0	Google	1461975284348.0
410	1.0	72.2783203125	-0.014391197665805969	555.189453125	0.0	1.0	2.0	0.28426762180748055	10.0	1.0	15000.0	Google	1461975284348.0
411	1.0	72.2783203125	-0.014391197665805969	555.189453125	0.0	1.0	2.0	0.28426762180748055	10.0	1.0	30000.0	Google	1461975284348.0
412	1.0	72.2783203125	-0.014391197665805969	555.189453125	0.0	1.0	2.0	0.28426762180748055	10.0	1.0	60000.0	Google	1461975284348.0
413	1.0	72.2783203125	-0.014391197665805969	555.189453125	0.0	1.0	2.0	0.28426762180748055	10.0	1.0	300000.0	Google	1461975284348.0
414	1.0	72.2783203125	-0.014391197665805969	555.189453125	0.0	1.0	2.0	0.28426762180748055	10.0	1.0	900000.0	Google	1461975284348.0
415	1.0	72.2783203125	-0.014391197665805969	555.189453125	0.0	1.0	2.0	0.28426762180748055	10.0	1.0	1800000.0	Google	1461975284348.0
416	1.0	72.2783203125	-0.014391197665805969	555.189453125	0.0	1.0	2.0	0.28426762180748055	10.0	1.0	3600000.0	Google	1461975284348.0
417	1.0	72.2783203125	-0.014391197665805969	555.189453125	0.0	1.0	2.0	0.28426762180748055	10.0	1.0	21600000.0	Google	1461975284348.0
418	1.0	627.4677734375	-1.0000000000000002	0.0	0.0	1.0	12.0	-0.42307692307692296	1.0	1.0	43200000.0	Google	1461975284348.0
419	1.0	627.4677734375	-1.0000000000000002	0.0	0.0	1.0	12.0	-0.42307692307692296	1.0	1.0	86400000.0	Google	1461975284348.0
420	1.0	72.2783203125	-0.014391197665805969	555.189453125	0.0	1.0	2.0	0.28426762180748055	10.0	1.0	0.0	Google	1461976141640.0
421	1.0	72.2783203125	-0.014391197665805969	555.189453125	0.0	1.0	2.0	0.28426762180748055	10.0	1.0	1000.0	Google	1461976141640.0
422	1.0	72.2783203125	-0.014391197665805969	555.189453125	0.0	1.0	2.0	0.28426762180748055	10.0	1.0	15000.0	Google	1461976141640.0
423	1.0	72.2783203125	-0.014391197665805969	555.189453125	0.0	1.0	2.0	0.28426762180748055	10.0	1.0	30000.0	Google	1461976141640.0
424	1.0	72.2783203125	-0.014391197665805969	555.189453125	0.0	1.0	2.0	0.28426762180748055	10.0	1.0	60000.0	Google	1461976141640.0
425	1.0	72.2783203125	-0.014391197665805969	555.189453125	0.0	1.0	2.0	0.28426762180748055	10.0	1.0	300000.0	Google	1461976141640.0
426	1.0	72.2783203125	-0.014391197665805969	555.189453125	0.0	1.0	2.0	0.28426762180748055	10.0	1.0	900000.0	Google	1461976141640.0
427	1.0	72.2783203125	-0.014391197665805969	555.189453125	0.0	1.0	2.0	0.28426762180748055	10.0	1.0	1800000.0	Google	1461976141640.0
428	1.0	72.2783203125	-0.014391197665805969	555.189453125	0.0	1.0	2.0	0.28426762180748055	10.0	1.0	3600000.0	Google	1461976141640.0
429	1.0	72.2783203125	-0.014391197665805969	555.189453125	0.0	1.0	2.0	0.28426762180748055	10.0	1.0	21600000.0	Google	1461976141640.0
430	1.0	627.4677734375	-1.0000000000000002	0.0	0.0	1.0	12.0	-0.42307692307692296	1.0	1.0	43200000.0	Google	1461976141640.0
431	1.0	627.4677734375	-1.0000000000000002	0.0	0.0	1.0	12.0	-0.42307692307692296	1.0	1.0	86400000.0	Google	1461976141640.0
432	1.0	72.2783203125	-0.01577262546701056	503.5517578125	0.0	1.0	2.0	0.2581988897471611	8.0	1.0	0.0	Google	1461977196945.0
433	1.0	72.2783203125	-0.01577262546701056	503.5517578125	0.0	1.0	2.0	0.2581988897471611	8.0	1.0	1000.0	Google	1461977196945.0
434	1.0	72.2783203125	-0.01577262546701056	503.5517578125	0.0	1.0	2.0	0.2581988897471611	8.0	1.0	15000.0	Google	1461977196945.0
435	1.0	72.2783203125	-0.01577262546701056	503.5517578125	0.0	1.0	2.0	0.2581988897471611	8.0	1.0	30000.0	Google	1461977196945.0
436	1.0	72.2783203125	-0.01577262546701056	503.5517578125	0.0	1.0	2.0	0.2581988897471611	8.0	1.0	60000.0	Google	1461977196945.0
437	1.0	72.2783203125	-0.01577262546701056	503.5517578125	0.0	1.0	2.0	0.2581988897471611	8.0	1.0	300000.0	Google	1461977196945.0
438	1.0	72.2783203125	-0.01577262546701056	503.5517578125	0.0	1.0	2.0	0.2581988897471611	8.0	1.0	900000.0	Google	1461977196945.0
439	1.0	72.2783203125	-0.01577262546701056	503.5517578125	0.0	1.0	2.0	0.2581988897471611	8.0	1.0	1800000.0	Google	1461977196945.0
440	1.0	72.2783203125	-0.01577262546701056	503.5517578125	0.0	1.0	2.0	0.2581988897471611	8.0	1.0	3600000.0	Google	1461977196945.0
441	1.0	72.2783203125	-0.01577262546701056	503.5517578125	0.0	1.0	2.0	0.2581988897471611	8.0	1.0	21600000.0	Google	1461977196945.0
442	1.0	575.830078125	-1.0	0.0	0.0	1.0	10.0	-0.409090909090909	1.0	1.0	43200000.0	Google	1461977196945.0
443	1.0	575.830078125	-1.0	0.0	0.0	1.0	10.0	-0.409090909090909	1.0	1.0	86400000.0	Google	1461977196945.0
444	1.0	72.2783203125	-0.014391197665805969	555.189453125	0.0	1.0	2.0	0.28426762180748055	10.0	1.0	0.0	Google	1461978204281.0
445	1.0	72.2783203125	-0.014391197665805969	555.189453125	0.0	1.0	2.0	0.28426762180748055	10.0	1.0	1000.0	Google	1461978204281.0
446	1.0	72.2783203125	-0.014391197665805969	555.189453125	0.0	1.0	2.0	0.28426762180748055	10.0	1.0	15000.0	Google	1461978204281.0
447	1.0	72.2783203125	-0.014391197665805969	555.189453125	0.0	1.0	2.0	0.28426762180748055	10.0	1.0	30000.0	Google	1461978204281.0
448	1.0	72.2783203125	-0.014391197665805969	555.189453125	0.0	1.0	2.0	0.28426762180748055	10.0	1.0	60000.0	Google	1461978204281.0
449	1.0	72.2783203125	-0.014391197665805969	555.189453125	0.0	1.0	2.0	0.28426762180748055	10.0	1.0	300000.0	Google	1461978204281.0
450	1.0	72.2783203125	-0.014391197665805969	555.189453125	0.0	1.0	2.0	0.28426762180748055	10.0	1.0	900000.0	Google	1461978204281.0
451	1.0	72.2783203125	-0.014391197665805969	555.189453125	0.0	1.0	2.0	0.28426762180748055	10.0	1.0	1800000.0	Google	1461978204281.0
452	1.0	72.2783203125	-0.014391197665805969	555.189453125	0.0	1.0	2.0	0.28426762180748055	10.0	1.0	3600000.0	Google	1461978204281.0
453	1.0	72.2783203125	-0.014391197665805969	555.189453125	0.0	1.0	2.0	0.28426762180748055	10.0	1.0	21600000.0	Google	1461978204281.0
454	1.0	627.4677734375	-1.0000000000000002	0.0	0.0	1.0	12.0	-0.42307692307692296	1.0	1.0	43200000.0	Google	1461978204281.0
455	1.0	627.4677734375	-1.0000000000000002	0.0	0.0	1.0	12.0	-0.42307692307692296	1.0	1.0	86400000.0	Google	1461978204281.0
456	1.0	72.3115234375	-0.014394121956423832	555.189453125	0.0	1.0	2.0	0.28426762180748055	10.0	1.0	0.0	Google	1461979314577.0
457	1.0	72.3115234375	-0.014394121956423832	555.189453125	0.0	1.0	2.0	0.28426762180748055	10.0	1.0	1000.0	Google	1461979314577.0
458	1.0	72.3115234375	-0.014394121956423832	555.189453125	0.0	1.0	2.0	0.28426762180748055	10.0	1.0	15000.0	Google	1461979314577.0
459	1.0	72.3115234375	-0.014394121956423832	555.189453125	0.0	1.0	2.0	0.28426762180748055	10.0	1.0	30000.0	Google	1461979314577.0
460	1.0	72.3115234375	-0.014394121956423832	555.189453125	0.0	1.0	2.0	0.28426762180748055	10.0	1.0	60000.0	Google	1461979314577.0
461	1.0	72.3115234375	-0.014394121956423832	555.189453125	0.0	1.0	2.0	0.28426762180748055	10.0	1.0	300000.0	Google	1461979314577.0
462	1.0	72.3115234375	-0.014394121956423832	555.189453125	0.0	1.0	2.0	0.28426762180748055	10.0	1.0	900000.0	Google	1461979314577.0
463	1.0	72.3115234375	-0.014394121956423832	555.189453125	0.0	1.0	2.0	0.28426762180748055	10.0	1.0	1800000.0	Google	1461979314577.0
464	1.0	72.3115234375	-0.014394121956423832	555.189453125	0.0	1.0	2.0	0.28426762180748055	10.0	1.0	3600000.0	Google	1461979314577.0
465	1.0	72.3115234375	-0.014394121956423832	555.189453125	0.0	1.0	2.0	0.28426762180748055	10.0	1.0	21600000.0	Google	1461979314577.0
466	1.0	627.5009765625	-1.0000000000000002	0.0	0.0	1.0	12.0	-0.42307692307692296	1.0	1.0	43200000.0	Google	1461979314577.0
467	1.0	627.5009765625	-1.0000000000000002	0.0	0.0	1.0	12.0	-0.42307692307692296	1.0	1.0	86400000.0	Google	1461979314577.0
468	1.0	72.2783203125	-0.014391197665805969	555.189453125	0.0	1.0	2.0	0.28426762180748055	10.0	1.0	0.0	Google	1461980179834.0
469	1.0	72.2783203125	-0.014391197665805969	555.189453125	0.0	1.0	2.0	0.28426762180748055	10.0	1.0	1000.0	Google	1461980179834.0
470	1.0	72.2783203125	-0.014391197665805969	555.189453125	0.0	1.0	2.0	0.28426762180748055	10.0	1.0	15000.0	Google	1461980179834.0
471	1.0	72.2783203125	-0.014391197665805969	555.189453125	0.0	1.0	2.0	0.28426762180748055	10.0	1.0	30000.0	Google	1461980179834.0
472	1.0	72.2783203125	-0.014391197665805969	555.189453125	0.0	1.0	2.0	0.28426762180748055	10.0	1.0	60000.0	Google	1461980179834.0
473	1.0	72.2783203125	-0.014391197665805969	555.189453125	0.0	1.0	2.0	0.28426762180748055	10.0	1.0	300000.0	Google	1461980179834.0
474	1.0	72.2783203125	-0.014391197665805969	555.189453125	0.0	1.0	2.0	0.28426762180748055	10.0	1.0	900000.0	Google	1461980179834.0
475	1.0	72.2783203125	-0.014391197665805969	555.189453125	0.0	1.0	2.0	0.28426762180748055	10.0	1.0	1800000.0	Google	1461980179834.0
476	1.0	72.2783203125	-0.014391197665805969	555.189453125	0.0	1.0	2.0	0.28426762180748055	10.0	1.0	3600000.0	Google	1461980179834.0
477	1.0	72.2783203125	-0.014391197665805969	555.189453125	0.0	1.0	2.0	0.28426762180748055	10.0	1.0	21600000.0	Google	1461980179834.0
478	1.0	627.4677734375	-1.0000000000000002	0.0	0.0	1.0	12.0	-0.42307692307692296	1.0	1.0	43200000.0	Google	1461980179834.0
479	1.0	627.4677734375	-1.0000000000000002	0.0	0.0	1.0	12.0	-0.42307692307692296	1.0	1.0	86400000.0	Google	1461980179834.0
480	1.0	72.2783203125	-0.014391197665805969	555.189453125	0.0	1.0	2.0	0.28426762180748055	10.0	1.0	0.0	Google	1461981232523.0
481	1.0	72.2783203125	-0.014391197665805969	555.189453125	0.0	1.0	2.0	0.28426762180748055	10.0	1.0	1000.0	Google	1461981232523.0
482	1.0	72.2783203125	-0.014391197665805969	555.189453125	0.0	1.0	2.0	0.28426762180748055	10.0	1.0	15000.0	Google	1461981232523.0
483	1.0	72.2783203125	-0.014391197665805969	555.189453125	0.0	1.0	2.0	0.28426762180748055	10.0	1.0	30000.0	Google	1461981232523.0
484	1.0	72.2783203125	-0.014391197665805969	555.189453125	0.0	1.0	2.0	0.28426762180748055	10.0	1.0	60000.0	Google	1461981232523.0
485	1.0	72.2783203125	-0.014391197665805969	555.189453125	0.0	1.0	2.0	0.28426762180748055	10.0	1.0	300000.0	Google	1461981232523.0
486	1.0	72.2783203125	-0.014391197665805969	555.189453125	0.0	1.0	2.0	0.28426762180748055	10.0	1.0	900000.0	Google	1461981232523.0
487	1.0	72.2783203125	-0.014391197665805969	555.189453125	0.0	1.0	2.0	0.28426762180748055	10.0	1.0	1800000.0	Google	1461981232523.0
488	1.0	72.2783203125	-0.014391197665805969	555.189453125	0.0	1.0	2.0	0.28426762180748055	10.0	1.0	3600000.0	Google	1461981232523.0
489	1.0	72.2783203125	-0.014391197665805969	555.189453125	0.0	1.0	2.0	0.28426762180748055	10.0	1.0	21600000.0	Google	1461981232523.0
490	1.0	627.4677734375	-1.0000000000000002	0.0	0.0	1.0	12.0	-0.42307692307692296	1.0	1.0	43200000.0	Google	1461981232523.0
491	1.0	627.4677734375	-1.0000000000000002	0.0	0.0	1.0	12.0	-0.42307692307692296	1.0	1.0	86400000.0	Google	1461981232523.0
492	1.0	72.2783203125	-0.014391197665805969	555.189453125	0.0	1.0	2.0	0.28426762180748055	10.0	1.0	0.0	Google	1461982101547.0
493	1.0	72.2783203125	-0.014391197665805969	555.189453125	0.0	1.0	2.0	0.28426762180748055	10.0	1.0	1000.0	Google	1461982101547.0
494	1.0	72.2783203125	-0.014391197665805969	555.189453125	0.0	1.0	2.0	0.28426762180748055	10.0	1.0	15000.0	Google	1461982101547.0
495	1.0	72.2783203125	-0.014391197665805969	555.189453125	0.0	1.0	2.0	0.28426762180748055	10.0	1.0	30000.0	Google	1461982101547.0
496	1.0	72.2783203125	-0.014391197665805969	555.189453125	0.0	1.0	2.0	0.28426762180748055	10.0	1.0	60000.0	Google	1461982101547.0
497	1.0	72.2783203125	-0.014391197665805969	555.189453125	0.0	1.0	2.0	0.28426762180748055	10.0	1.0	300000.0	Google	1461982101547.0
498	1.0	72.2783203125	-0.014391197665805969	555.189453125	0.0	1.0	2.0	0.28426762180748055	10.0	1.0	900000.0	Google	1461982101547.0
499	1.0	72.2783203125	-0.014391197665805969	555.189453125	0.0	1.0	2.0	0.28426762180748055	10.0	1.0	1800000.0	Google	1461982101547.0
500	1.0	72.2783203125	-0.014391197665805969	555.189453125	0.0	1.0	2.0	0.28426762180748055	10.0	1.0	3600000.0	Google	1461982101547.0
501	1.0	72.2783203125	-0.014391197665805969	555.189453125	0.0	1.0	2.0	0.28426762180748055	10.0	1.0	21600000.0	Google	1461982101547.0
502	1.0	627.4677734375	-1.0000000000000002	0.0	0.0	1.0	12.0	-0.42307692307692296	1.0	1.0	43200000.0	Google	1461982101547.0
503	1.0	627.4677734375	-1.0000000000000002	0.0	0.0	1.0	12.0	-0.42307692307692296	1.0	1.0	86400000.0	Google	1461982101547.0
504	1.0	72.2763671875	-0.01439102562056656	555.189453125	0.0	1.0	2.0	0.28426762180748055	10.0	1.0	0.0	Google	1461983193888.0
505	1.0	72.2763671875	-0.01439102562056656	555.189453125	0.0	1.0	2.0	0.28426762180748055	10.0	1.0	1000.0	Google	1461983193888.0
506	1.0	72.2763671875	-0.01439102562056656	555.189453125	0.0	1.0	2.0	0.28426762180748055	10.0	1.0	15000.0	Google	1461983193888.0
507	1.0	72.2763671875	-0.01439102562056656	555.189453125	0.0	1.0	2.0	0.28426762180748055	10.0	1.0	30000.0	Google	1461983193888.0
508	1.0	72.2763671875	-0.01439102562056656	555.189453125	0.0	1.0	2.0	0.28426762180748055	10.0	1.0	60000.0	Google	1461983193888.0
509	1.0	72.2763671875	-0.01439102562056656	555.189453125	0.0	1.0	2.0	0.28426762180748055	10.0	1.0	300000.0	Google	1461983193888.0
510	1.0	72.2763671875	-0.01439102562056656	555.189453125	0.0	1.0	2.0	0.28426762180748055	10.0	1.0	900000.0	Google	1461983193888.0
511	1.0	72.2763671875	-0.01439102562056656	555.189453125	0.0	1.0	2.0	0.28426762180748055	10.0	1.0	1800000.0	Google	1461983193888.0
512	1.0	72.2763671875	-0.01439102562056656	555.189453125	0.0	1.0	2.0	0.28426762180748055	10.0	1.0	3600000.0	Google	1461983193888.0
513	1.0	72.2763671875	-0.01439102562056656	555.189453125	0.0	1.0	2.0	0.28426762180748055	10.0	1.0	21600000.0	Google	1461983193888.0
514	1.0	627.4658203125	-1.0	0.0	0.0	1.0	12.0	-0.42307692307692296	1.0	1.0	43200000.0	Google	1461983193888.0
515	1.0	627.4658203125	-1.0	0.0	0.0	1.0	12.0	-0.42307692307692296	1.0	1.0	86400000.0	Google	1461983193888.0
516	1.0	72.2783203125	-0.014720414712115349	542.001953125	0.0	1.0	2.0	0.272474630456533	9.0	1.0	0.0	Google	1461984351694.0
517	1.0	72.2783203125	-0.014720414712115349	542.001953125	0.0	1.0	2.0	0.272474630456533	9.0	1.0	1000.0	Google	1461984351694.0
518	1.0	72.2783203125	-0.014720414712115349	542.001953125	0.0	1.0	2.0	0.272474630456533	9.0	1.0	15000.0	Google	1461984351694.0
519	1.0	72.2783203125	-0.014720414712115349	542.001953125	0.0	1.0	2.0	0.272474630456533	9.0	1.0	30000.0	Google	1461984351694.0
520	1.0	72.2783203125	-0.014720414712115349	542.001953125	0.0	1.0	2.0	0.272474630456533	9.0	1.0	60000.0	Google	1461984351694.0
521	1.0	72.2783203125	-0.014720414712115349	542.001953125	0.0	1.0	2.0	0.272474630456533	9.0	1.0	300000.0	Google	1461984351694.0
522	1.0	72.2783203125	-0.014720414712115349	542.001953125	0.0	1.0	2.0	0.272474630456533	9.0	1.0	900000.0	Google	1461984351694.0
523	1.0	72.2783203125	-0.014720414712115349	542.001953125	0.0	1.0	2.0	0.272474630456533	9.0	1.0	1800000.0	Google	1461984351694.0
524	1.0	72.2783203125	-0.014720414712115349	542.001953125	0.0	1.0	2.0	0.272474630456533	9.0	1.0	3600000.0	Google	1461984351694.0
525	1.0	72.2783203125	-0.014720414712115349	542.001953125	0.0	1.0	2.0	0.272474630456533	9.0	1.0	21600000.0	Google	1461984351694.0
526	1.0	614.2802734375	-0.9999999999999998	0.0	0.0	1.0	11.0	-0.41666666666666663	1.0	1.0	43200000.0	Google	1461984351694.0
527	1.0	614.2802734375	-0.9999999999999998	0.0	0.0	1.0	11.0	-0.41666666666666663	1.0	1.0	86400000.0	Google	1461984351694.0
528	1.0	72.2783203125	-0.014391197665805969	555.189453125	0.0	1.0	2.0	0.28426762180748055	10.0	1.0	0.0	Google	1461985319709.0
529	1.0	72.2783203125	-0.014391197665805969	555.189453125	0.0	1.0	2.0	0.28426762180748055	10.0	1.0	1000.0	Google	1461985319709.0
530	1.0	72.2783203125	-0.014391197665805969	555.189453125	0.0	1.0	2.0	0.28426762180748055	10.0	1.0	15000.0	Google	1461985319709.0
531	1.0	72.2783203125	-0.014391197665805969	555.189453125	0.0	1.0	2.0	0.28426762180748055	10.0	1.0	30000.0	Google	1461985319709.0
532	1.0	72.2783203125	-0.014391197665805969	555.189453125	0.0	1.0	2.0	0.28426762180748055	10.0	1.0	60000.0	Google	1461985319709.0
533	1.0	72.2783203125	-0.014391197665805969	555.189453125	0.0	1.0	2.0	0.28426762180748055	10.0	1.0	300000.0	Google	1461985319709.0
534	1.0	72.2783203125	-0.014391197665805969	555.189453125	0.0	1.0	2.0	0.28426762180748055	10.0	1.0	900000.0	Google	1461985319709.0
535	1.0	72.2783203125	-0.014391197665805969	555.189453125	0.0	1.0	2.0	0.28426762180748055	10.0	1.0	1800000.0	Google	1461985319709.0
536	1.0	72.2783203125	-0.014391197665805969	555.189453125	0.0	1.0	2.0	0.28426762180748055	10.0	1.0	3600000.0	Google	1461985319709.0
537	1.0	72.2783203125	-0.014391197665805969	555.189453125	0.0	1.0	2.0	0.28426762180748055	10.0	1.0	21600000.0	Google	1461985319709.0
538	1.0	627.4677734375	-1.0000000000000002	0.0	0.0	1.0	12.0	-0.42307692307692296	1.0	1.0	43200000.0	Google	1461985319709.0
539	1.0	627.4677734375	-1.0000000000000002	0.0	0.0	1.0	12.0	-0.42307692307692296	1.0	1.0	86400000.0	Google	1461985319709.0
540	1.0	72.2783203125	-0.014391197665805969	555.189453125	0.0	1.0	2.0	0.28426762180748055	10.0	1.0	0.0	Google	1461986515184.0
541	1.0	72.2783203125	-0.014391197665805969	555.189453125	0.0	1.0	2.0	0.28426762180748055	10.0	1.0	1000.0	Google	1461986515184.0
542	1.0	72.2783203125	-0.014391197665805969	555.189453125	0.0	1.0	2.0	0.28426762180748055	10.0	1.0	15000.0	Google	1461986515184.0
543	1.0	72.2783203125	-0.014391197665805969	555.189453125	0.0	1.0	2.0	0.28426762180748055	10.0	1.0	30000.0	Google	1461986515184.0
544	1.0	72.2783203125	-0.014391197665805969	555.189453125	0.0	1.0	2.0	0.28426762180748055	10.0	1.0	60000.0	Google	1461986515184.0
545	1.0	72.2783203125	-0.014391197665805969	555.189453125	0.0	1.0	2.0	0.28426762180748055	10.0	1.0	300000.0	Google	1461986515184.0
546	1.0	72.2783203125	-0.014391197665805969	555.189453125	0.0	1.0	2.0	0.28426762180748055	10.0	1.0	900000.0	Google	1461986515184.0
547	1.0	72.2783203125	-0.014391197665805969	555.189453125	0.0	1.0	2.0	0.28426762180748055	10.0	1.0	1800000.0	Google	1461986515184.0
548	1.0	72.2783203125	-0.014391197665805969	555.189453125	0.0	1.0	2.0	0.28426762180748055	10.0	1.0	3600000.0	Google	1461986515184.0
549	1.0	72.2783203125	-0.014391197665805969	555.189453125	0.0	1.0	2.0	0.28426762180748055	10.0	1.0	21600000.0	Google	1461986515184.0
550	1.0	627.4677734375	-1.0000000000000002	0.0	0.0	1.0	12.0	-0.42307692307692296	1.0	1.0	43200000.0	Google	1461986515184.0
551	1.0	627.4677734375	-1.0000000000000002	0.0	0.0	1.0	12.0	-0.42307692307692296	1.0	1.0	86400000.0	Google	1461986515184.0
552	1.0	72.2783203125	-0.014391197665805969	555.189453125	0.0	1.0	2.0	0.28426762180748055	10.0	1.0	0.0	Google	1461987546297.0
553	1.0	72.2783203125	-0.014391197665805969	555.189453125	0.0	1.0	2.0	0.28426762180748055	10.0	1.0	1000.0	Google	1461987546297.0
554	1.0	72.2783203125	-0.014391197665805969	555.189453125	0.0	1.0	2.0	0.28426762180748055	10.0	1.0	15000.0	Google	1461987546297.0
555	1.0	72.2783203125	-0.014391197665805969	555.189453125	0.0	1.0	2.0	0.28426762180748055	10.0	1.0	30000.0	Google	1461987546297.0
556	1.0	72.2783203125	-0.014391197665805969	555.189453125	0.0	1.0	2.0	0.28426762180748055	10.0	1.0	60000.0	Google	1461987546297.0
557	1.0	72.2783203125	-0.014391197665805969	555.189453125	0.0	1.0	2.0	0.28426762180748055	10.0	1.0	300000.0	Google	1461987546297.0
558	1.0	72.2783203125	-0.014391197665805969	555.189453125	0.0	1.0	2.0	0.28426762180748055	10.0	1.0	900000.0	Google	1461987546297.0
559	1.0	72.2783203125	-0.014391197665805969	555.189453125	0.0	1.0	2.0	0.28426762180748055	10.0	1.0	1800000.0	Google	1461987546297.0
560	1.0	72.2783203125	-0.014391197665805969	555.189453125	0.0	1.0	2.0	0.28426762180748055	10.0	1.0	3600000.0	Google	1461987546297.0
561	1.0	72.2783203125	-0.014391197665805969	555.189453125	0.0	1.0	2.0	0.28426762180748055	10.0	1.0	21600000.0	Google	1461987546297.0
562	1.0	627.4677734375	-1.0000000000000002	0.0	0.0	1.0	12.0	-0.42307692307692296	1.0	1.0	43200000.0	Google	1461987546297.0
563	1.0	627.4677734375	-1.0000000000000002	0.0	0.0	1.0	12.0	-0.42307692307692296	1.0	1.0	86400000.0	Google	1461987546297.0
564	1.0	72.2783203125	-0.014391197665805969	555.189453125	0.0	1.0	2.0	0.28426762180748055	10.0	1.0	0.0	Google	1461988708925.0
565	1.0	72.2783203125	-0.014391197665805969	555.189453125	0.0	1.0	2.0	0.28426762180748055	10.0	1.0	1000.0	Google	1461988708925.0
566	1.0	72.2783203125	-0.014391197665805969	555.189453125	0.0	1.0	2.0	0.28426762180748055	10.0	1.0	15000.0	Google	1461988708925.0
567	1.0	72.2783203125	-0.014391197665805969	555.189453125	0.0	1.0	2.0	0.28426762180748055	10.0	1.0	30000.0	Google	1461988708925.0
568	1.0	72.2783203125	-0.014391197665805969	555.189453125	0.0	1.0	2.0	0.28426762180748055	10.0	1.0	60000.0	Google	1461988708925.0
569	1.0	72.2783203125	-0.014391197665805969	555.189453125	0.0	1.0	2.0	0.28426762180748055	10.0	1.0	300000.0	Google	1461988708925.0
570	1.0	72.2783203125	-0.014391197665805969	555.189453125	0.0	1.0	2.0	0.28426762180748055	10.0	1.0	900000.0	Google	1461988708925.0
571	1.0	72.2783203125	-0.014391197665805969	555.189453125	0.0	1.0	2.0	0.28426762180748055	10.0	1.0	1800000.0	Google	1461988708925.0
572	1.0	72.2783203125	-0.014391197665805969	555.189453125	0.0	1.0	2.0	0.28426762180748055	10.0	1.0	3600000.0	Google	1461988708925.0
573	1.0	72.2783203125	-0.014391197665805969	555.189453125	0.0	1.0	2.0	0.28426762180748055	10.0	1.0	21600000.0	Google	1461988708925.0
574	1.0	627.4677734375	-1.0000000000000002	0.0	0.0	1.0	12.0	-0.42307692307692296	1.0	1.0	43200000.0	Google	1461988708925.0
575	1.0	627.4677734375	-1.0000000000000002	0.0	0.0	1.0	12.0	-0.42307692307692296	1.0	1.0	86400000.0	Google	1461988708925.0
576	1.0	73.01953125	-0.008702063173800855	945.6181640625	0.0	1.0	2.0	0.294174202707276	11.0	1.0	0.0	Google	1461989618627.0
577	1.0	73.01953125	-0.008702063173800855	945.6181640625	0.0	1.0	2.0	0.294174202707276	11.0	1.0	1000.0	Google	1461989618627.0
578	1.0	73.01953125	-0.008702063173800855	945.6181640625	0.0	1.0	2.0	0.294174202707276	11.0	1.0	15000.0	Google	1461989618627.0
579	1.0	73.01953125	-0.008702063173800855	945.6181640625	0.0	1.0	2.0	0.294174202707276	11.0	1.0	30000.0	Google	1461989618627.0
580	1.0	73.01953125	-0.008702063173800855	945.6181640625	0.0	1.0	2.0	0.294174202707276	11.0	1.0	60000.0	Google	1461989618627.0
581	1.0	73.01953125	-0.008702063173800855	945.6181640625	0.0	1.0	2.0	0.294174202707276	11.0	1.0	300000.0	Google	1461989618627.0
582	1.0	73.01953125	-0.008702063173800855	945.6181640625	0.0	1.0	2.0	0.294174202707276	11.0	1.0	900000.0	Google	1461989618627.0
583	1.0	73.01953125	-0.008702063173800855	945.6181640625	0.0	1.0	2.0	0.294174202707276	11.0	1.0	1800000.0	Google	1461989618627.0
584	1.0	73.01953125	-0.008702063173800855	945.6181640625	0.0	1.0	2.0	0.294174202707276	11.0	1.0	3600000.0	Google	1461989618627.0
585	1.0	73.01953125	-0.008702063173800855	945.6181640625	0.0	1.0	2.0	0.294174202707276	11.0	1.0	21600000.0	Google	1461989618627.0
586	1.0	1018.6376953125	-1.0000000000000002	0.0	0.0	1.0	13.0	-0.4285714285714285	1.0	1.0	43200000.0	Google	1461989618627.0
587	1.0	563.3837890625	-0.004720959768441937	1.0	455.25390625	1.0	9.0	-0.09759000729485333	1.0	5.0	86400000.0	Google	1461989618627.0
588	1.0	73.0224609375	-0.011331161952412435	717.9912109375	0.0	1.0	2.0	0.272474630456533	9.0	1.0	0.0	Google	1461990981545.0
589	1.0	73.0224609375	-0.011331161952412435	717.9912109375	0.0	1.0	2.0	0.272474630456533	9.0	1.0	1000.0	Google	1461990981545.0
590	1.0	73.0224609375	-0.011331161952412435	717.9912109375	0.0	1.0	2.0	0.272474630456533	9.0	1.0	15000.0	Google	1461990981545.0
591	1.0	73.0224609375	-0.011331161952412435	717.9912109375	0.0	1.0	2.0	0.272474630456533	9.0	1.0	30000.0	Google	1461990981545.0
592	1.0	73.0224609375	-0.011331161952412435	717.9912109375	0.0	1.0	2.0	0.272474630456533	9.0	1.0	60000.0	Google	1461990981545.0
593	1.0	73.0224609375	-0.011331161952412435	717.9912109375	0.0	1.0	2.0	0.272474630456533	9.0	1.0	300000.0	Google	1461990981545.0
594	1.0	73.0224609375	-0.011331161952412435	717.9912109375	0.0	1.0	2.0	0.272474630456533	9.0	1.0	900000.0	Google	1461990981545.0
595	1.0	73.0224609375	-0.011331161952412435	717.9912109375	0.0	1.0	2.0	0.272474630456533	9.0	1.0	1800000.0	Google	1461990981545.0
596	1.0	73.0224609375	-0.011331161952412435	717.9912109375	0.0	1.0	2.0	0.272474630456533	9.0	1.0	3600000.0	Google	1461990981545.0
597	1.0	73.0224609375	-0.011331161952412435	717.9912109375	0.0	1.0	2.0	0.272474630456533	9.0	1.0	21600000.0	Google	1461990981545.0
598	1.0	791.013671875	-0.9999999999999999	0.0	0.0	1.0	11.0	-0.41666666666666663	1.0	1.0	43200000.0	Google	1461990981545.0
599	1.0	563.38671875	-0.0235000915031625	1.0	227.626953125	1.0	9.0	-0.19364916731037085	1.0	3.0	86400000.0	Google	1461990981545.0
600	1.0	73.0244140625	-0.008702333265031734	945.6181640625	0.0	1.0	2.0	0.294174202707276	11.0	1.0	0.0	Google	1461992438490.0
601	1.0	73.0244140625	-0.008702333265031734	945.6181640625	0.0	1.0	2.0	0.294174202707276	11.0	1.0	1000.0	Google	1461992438490.0
602	1.0	73.0244140625	-0.008702333265031734	945.6181640625	0.0	1.0	2.0	0.294174202707276	11.0	1.0	15000.0	Google	1461992438490.0
603	1.0	73.0244140625	-0.008702333265031734	945.6181640625	0.0	1.0	2.0	0.294174202707276	11.0	1.0	30000.0	Google	1461992438490.0
604	1.0	73.0244140625	-0.008702333265031734	945.6181640625	0.0	1.0	2.0	0.294174202707276	11.0	1.0	60000.0	Google	1461992438490.0
605	1.0	73.0244140625	-0.008702333265031734	945.6181640625	0.0	1.0	2.0	0.294174202707276	11.0	1.0	300000.0	Google	1461992438490.0
606	1.0	73.0244140625	-0.008702333265031734	945.6181640625	0.0	1.0	2.0	0.294174202707276	11.0	1.0	900000.0	Google	1461992438490.0
607	1.0	73.0244140625	-0.008702333265031734	945.6181640625	0.0	1.0	2.0	0.294174202707276	11.0	1.0	1800000.0	Google	1461992438490.0
608	1.0	73.0244140625	-0.008702333265031734	945.6181640625	0.0	1.0	2.0	0.294174202707276	11.0	1.0	3600000.0	Google	1461992438490.0
609	1.0	73.0244140625	-0.008702333265031734	945.6181640625	0.0	1.0	2.0	0.294174202707276	11.0	1.0	21600000.0	Google	1461992438490.0
610	1.0	1018.642578125	-1.0000000000000002	0.0	0.0	1.0	13.0	-0.4285714285714285	1.0	1.0	43200000.0	Google	1461992438490.0
611	1.0	563.388671875	-0.004721141214453127	1.0	455.25390625	1.0	9.0	-0.09759000729485333	1.0	5.0	86400000.0	Google	1461992438490.0
612	1.0	73.0224609375	-0.008702225229856041	945.6181640625	0.0	1.0	2.0	0.294174202707276	11.0	1.0	0.0	Google	1461993306255.0
613	1.0	73.0224609375	-0.008702225229856041	945.6181640625	0.0	1.0	2.0	0.294174202707276	11.0	1.0	1000.0	Google	1461993306255.0
614	1.0	73.0224609375	-0.008702225229856041	945.6181640625	0.0	1.0	2.0	0.294174202707276	11.0	1.0	15000.0	Google	1461993306255.0
615	1.0	73.0224609375	-0.008702225229856041	945.6181640625	0.0	1.0	2.0	0.294174202707276	11.0	1.0	30000.0	Google	1461993306255.0
616	1.0	73.0224609375	-0.008702225229856041	945.6181640625	0.0	1.0	2.0	0.294174202707276	11.0	1.0	60000.0	Google	1461993306255.0
617	1.0	73.0224609375	-0.008702225229856041	945.6181640625	0.0	1.0	2.0	0.294174202707276	11.0	1.0	300000.0	Google	1461993306255.0
618	1.0	73.0224609375	-0.008702225229856041	945.6181640625	0.0	1.0	2.0	0.294174202707276	11.0	1.0	900000.0	Google	1461993306255.0
619	1.0	73.0224609375	-0.008702225229856041	945.6181640625	0.0	1.0	2.0	0.294174202707276	11.0	1.0	1800000.0	Google	1461993306255.0
620	1.0	73.0224609375	-0.008702225229856041	945.6181640625	0.0	1.0	2.0	0.294174202707276	11.0	1.0	3600000.0	Google	1461993306255.0
621	1.0	73.0224609375	-0.008702225229856041	945.6181640625	0.0	1.0	2.0	0.294174202707276	11.0	1.0	21600000.0	Google	1461993306255.0
622	1.0	1018.640625	-1.0000000000000002	0.0	0.0	1.0	13.0	-0.4285714285714285	1.0	1.0	43200000.0	Google	1461993306255.0
623	1.0	563.38671875	-0.004721068636339288	1.0	455.25390625	1.0	9.0	-0.09759000729485333	1.0	5.0	86400000.0	Google	1461993306255.0
624	1.0	73.0224609375	-0.008702225229856041	945.6181640625	0.0	1.0	2.0	0.294174202707276	11.0	1.0	0.0	Google	1461994760161.0
625	1.0	73.0224609375	-0.008702225229856041	945.6181640625	0.0	1.0	2.0	0.294174202707276	11.0	1.0	1000.0	Google	1461994760161.0
626	1.0	73.0224609375	-0.008702225229856041	945.6181640625	0.0	1.0	2.0	0.294174202707276	11.0	1.0	15000.0	Google	1461994760161.0
627	1.0	73.0224609375	-0.008702225229856041	945.6181640625	0.0	1.0	2.0	0.294174202707276	11.0	1.0	30000.0	Google	1461994760161.0
628	1.0	73.0224609375	-0.008702225229856041	945.6181640625	0.0	1.0	2.0	0.294174202707276	11.0	1.0	60000.0	Google	1461994760161.0
629	1.0	73.0224609375	-0.008702225229856041	945.6181640625	0.0	1.0	2.0	0.294174202707276	11.0	1.0	300000.0	Google	1461994760161.0
630	1.0	73.0224609375	-0.008702225229856041	945.6181640625	0.0	1.0	2.0	0.294174202707276	11.0	1.0	900000.0	Google	1461994760161.0
631	1.0	73.0224609375	-0.008702225229856041	945.6181640625	0.0	1.0	2.0	0.294174202707276	11.0	1.0	1800000.0	Google	1461994760161.0
632	1.0	73.0224609375	-0.008702225229856041	945.6181640625	0.0	1.0	2.0	0.294174202707276	11.0	1.0	3600000.0	Google	1461994760161.0
633	1.0	73.0224609375	-0.008702225229856041	945.6181640625	0.0	1.0	2.0	0.294174202707276	11.0	1.0	21600000.0	Google	1461994760161.0
634	1.0	1018.640625	-1.0000000000000002	0.0	0.0	1.0	13.0	-0.4285714285714285	1.0	1.0	43200000.0	Google	1461994760161.0
635	1.0	563.38671875	-0.004721068636339288	1.0	455.25390625	1.0	9.0	-0.09759000729485333	1.0	5.0	86400000.0	Google	1461994760161.0
636	1.0	73.0205078125	-0.008702117192924814	945.6181640625	0.0	1.0	2.0	0.294174202707276	11.0	1.0	0.0	Google	1461995923428.0
637	1.0	73.0205078125	-0.008702117192924814	945.6181640625	0.0	1.0	2.0	0.294174202707276	11.0	1.0	1000.0	Google	1461995923428.0
638	1.0	73.0205078125	-0.008702117192924814	945.6181640625	0.0	1.0	2.0	0.294174202707276	11.0	1.0	15000.0	Google	1461995923428.0
639	1.0	73.0205078125	-0.008702117192924814	945.6181640625	0.0	1.0	2.0	0.294174202707276	11.0	1.0	30000.0	Google	1461995923428.0
640	1.0	73.0205078125	-0.008702117192924814	945.6181640625	0.0	1.0	2.0	0.294174202707276	11.0	1.0	60000.0	Google	1461995923428.0
641	1.0	73.0205078125	-0.008702117192924814	945.6181640625	0.0	1.0	2.0	0.294174202707276	11.0	1.0	300000.0	Google	1461995923428.0
642	1.0	73.0205078125	-0.008702117192924814	945.6181640625	0.0	1.0	2.0	0.294174202707276	11.0	1.0	900000.0	Google	1461995923428.0
643	1.0	73.0205078125	-0.008702117192924814	945.6181640625	0.0	1.0	2.0	0.294174202707276	11.0	1.0	1800000.0	Google	1461995923428.0
644	1.0	73.0205078125	-0.008702117192924814	945.6181640625	0.0	1.0	2.0	0.294174202707276	11.0	1.0	3600000.0	Google	1461995923428.0
645	1.0	73.0205078125	-0.008702117192924814	945.6181640625	0.0	1.0	2.0	0.294174202707276	11.0	1.0	21600000.0	Google	1461995923428.0
646	1.0	1018.638671875	-0.9999999999999999	0.0	0.0	1.0	13.0	-0.4285714285714285	1.0	1.0	43200000.0	Google	1461995923428.0
647	1.0	563.384765625	-0.004720996057837933	1.0	455.25390625	1.0	9.0	-0.09759000729485333	1.0	5.0	86400000.0	Google	1461995923428.0
648	1.0	73.0224609375	-0.008702225229856041	945.6181640625	0.0	1.0	2.0	0.294174202707276	11.0	1.0	0.0	Google	1461997386051.0
649	1.0	73.0224609375	-0.008702225229856041	945.6181640625	0.0	1.0	2.0	0.294174202707276	11.0	1.0	1000.0	Google	1461997386051.0
650	1.0	73.0224609375	-0.008702225229856041	945.6181640625	0.0	1.0	2.0	0.294174202707276	11.0	1.0	15000.0	Google	1461997386051.0
651	1.0	73.0224609375	-0.008702225229856041	945.6181640625	0.0	1.0	2.0	0.294174202707276	11.0	1.0	30000.0	Google	1461997386051.0
652	1.0	73.0224609375	-0.008702225229856041	945.6181640625	0.0	1.0	2.0	0.294174202707276	11.0	1.0	60000.0	Google	1461997386051.0
653	1.0	73.0224609375	-0.008702225229856041	945.6181640625	0.0	1.0	2.0	0.294174202707276	11.0	1.0	300000.0	Google	1461997386051.0
654	1.0	73.0224609375	-0.008702225229856041	945.6181640625	0.0	1.0	2.0	0.294174202707276	11.0	1.0	900000.0	Google	1461997386051.0
655	1.0	73.0224609375	-0.008702225229856041	945.6181640625	0.0	1.0	2.0	0.294174202707276	11.0	1.0	1800000.0	Google	1461997386051.0
656	1.0	73.0224609375	-0.008702225229856041	945.6181640625	0.0	1.0	2.0	0.294174202707276	11.0	1.0	3600000.0	Google	1461997386051.0
657	1.0	73.0224609375	-0.008702225229856041	945.6181640625	0.0	1.0	2.0	0.294174202707276	11.0	1.0	21600000.0	Google	1461997386051.0
658	1.0	1018.640625	-1.0000000000000002	0.0	0.0	1.0	13.0	-0.4285714285714285	1.0	1.0	43200000.0	Google	1461997386051.0
659	1.0	563.38671875	-0.004721068636339288	1.0	455.25390625	1.0	9.0	-0.09759000729485333	1.0	5.0	86400000.0	Google	1461997386051.0
660	1.0	73.0224609375	-0.008702225229856041	945.6181640625	0.0	1.0	2.0	0.294174202707276	11.0	1.0	0.0	Google	1461998540323.0
661	1.0	73.0224609375	-0.008702225229856041	945.6181640625	0.0	1.0	2.0	0.294174202707276	11.0	1.0	1000.0	Google	1461998540323.0
662	1.0	73.0224609375	-0.008702225229856041	945.6181640625	0.0	1.0	2.0	0.294174202707276	11.0	1.0	15000.0	Google	1461998540323.0
663	1.0	73.0224609375	-0.008702225229856041	945.6181640625	0.0	1.0	2.0	0.294174202707276	11.0	1.0	30000.0	Google	1461998540323.0
664	1.0	73.0224609375	-0.008702225229856041	945.6181640625	0.0	1.0	2.0	0.294174202707276	11.0	1.0	60000.0	Google	1461998540323.0
665	1.0	73.0224609375	-0.008702225229856041	945.6181640625	0.0	1.0	2.0	0.294174202707276	11.0	1.0	300000.0	Google	1461998540323.0
666	1.0	73.0224609375	-0.008702225229856041	945.6181640625	0.0	1.0	2.0	0.294174202707276	11.0	1.0	900000.0	Google	1461998540323.0
667	1.0	73.0224609375	-0.008702225229856041	945.6181640625	0.0	1.0	2.0	0.294174202707276	11.0	1.0	1800000.0	Google	1461998540323.0
668	1.0	73.0224609375	-0.008702225229856041	945.6181640625	0.0	1.0	2.0	0.294174202707276	11.0	1.0	3600000.0	Google	1461998540323.0
669	1.0	73.0224609375	-0.008702225229856041	945.6181640625	0.0	1.0	2.0	0.294174202707276	11.0	1.0	21600000.0	Google	1461998540323.0
670	1.0	1018.640625	-1.0000000000000002	0.0	0.0	1.0	13.0	-0.4285714285714285	1.0	1.0	43200000.0	Google	1461998540323.0
671	1.0	563.38671875	-0.004721068636339288	1.0	455.25390625	1.0	9.0	-0.09759000729485333	1.0	5.0	86400000.0	Google	1461998540323.0
672	1.0	73.0146484375	-0.008701793071597245	945.6181640625	0.0	1.0	2.0	0.294174202707276	11.0	1.0	0.0	Google	1461999696471.0
673	1.0	73.0146484375	-0.008701793071597245	945.6181640625	0.0	1.0	2.0	0.294174202707276	11.0	1.0	1000.0	Google	1461999696471.0
674	1.0	73.0146484375	-0.008701793071597245	945.6181640625	0.0	1.0	2.0	0.294174202707276	11.0	1.0	15000.0	Google	1461999696471.0
675	1.0	73.0146484375	-0.008701793071597245	945.6181640625	0.0	1.0	2.0	0.294174202707276	11.0	1.0	30000.0	Google	1461999696471.0
676	1.0	73.0146484375	-0.008701793071597245	945.6181640625	0.0	1.0	2.0	0.294174202707276	11.0	1.0	60000.0	Google	1461999696471.0
677	1.0	73.0146484375	-0.008701793071597245	945.6181640625	0.0	1.0	2.0	0.294174202707276	11.0	1.0	300000.0	Google	1461999696471.0
678	1.0	73.0146484375	-0.008701793071597245	945.6181640625	0.0	1.0	2.0	0.294174202707276	11.0	1.0	900000.0	Google	1461999696471.0
679	1.0	73.0146484375	-0.008701793071597245	945.6181640625	0.0	1.0	2.0	0.294174202707276	11.0	1.0	1800000.0	Google	1461999696471.0
680	1.0	73.0146484375	-0.008701793071597245	945.6181640625	0.0	1.0	2.0	0.294174202707276	11.0	1.0	3600000.0	Google	1461999696471.0
681	1.0	73.0146484375	-0.008701793071597245	945.6181640625	0.0	1.0	2.0	0.294174202707276	11.0	1.0	21600000.0	Google	1461999696471.0
682	1.0	1018.6328125	-1.0	0.0	0.0	1.0	13.0	-0.4285714285714285	1.0	1.0	43200000.0	Google	1461999696471.0
683	1.0	563.37890625	-0.004720778320008747	1.0	455.25390625	1.0	9.0	-0.09759000729485333	1.0	5.0	86400000.0	Google	1461999696471.0
684	1.0	73.0146484375	-0.008701793071597245	945.6181640625	0.0	1.0	2.0	0.294174202707276	11.0	1.0	0.0	Google	1462000855862.0
685	1.0	73.0146484375	-0.008701793071597245	945.6181640625	0.0	1.0	2.0	0.294174202707276	11.0	1.0	1000.0	Google	1462000855862.0
686	1.0	73.0146484375	-0.008701793071597245	945.6181640625	0.0	1.0	2.0	0.294174202707276	11.0	1.0	15000.0	Google	1462000855862.0
687	1.0	73.0146484375	-0.008701793071597245	945.6181640625	0.0	1.0	2.0	0.294174202707276	11.0	1.0	30000.0	Google	1462000855862.0
688	1.0	73.0146484375	-0.008701793071597245	945.6181640625	0.0	1.0	2.0	0.294174202707276	11.0	1.0	60000.0	Google	1462000855862.0
689	1.0	73.0146484375	-0.008701793071597245	945.6181640625	0.0	1.0	2.0	0.294174202707276	11.0	1.0	300000.0	Google	1462000855862.0
690	1.0	73.0146484375	-0.008701793071597245	945.6181640625	0.0	1.0	2.0	0.294174202707276	11.0	1.0	900000.0	Google	1462000855862.0
691	1.0	73.0146484375	-0.008701793071597245	945.6181640625	0.0	1.0	2.0	0.294174202707276	11.0	1.0	1800000.0	Google	1462000855862.0
692	1.0	73.0146484375	-0.008701793071597245	945.6181640625	0.0	1.0	2.0	0.294174202707276	11.0	1.0	3600000.0	Google	1462000855862.0
693	1.0	73.0146484375	-0.008701793071597245	945.6181640625	0.0	1.0	2.0	0.294174202707276	11.0	1.0	21600000.0	Google	1462000855862.0
694	1.0	1018.6328125	-1.0	0.0	0.0	1.0	13.0	-0.4285714285714285	1.0	1.0	43200000.0	Google	1462000855862.0
695	1.0	563.37890625	-0.004720778320008747	1.0	455.25390625	1.0	9.0	-0.09759000729485333	1.0	5.0	86400000.0	Google	1462000855862.0
696	1.0	72.9990234375	-0.00870092867079662	945.6181640625	0.0	1.0	2.0	0.294174202707276	11.0	1.0	0.0	Google	1462002215284.0
697	1.0	72.9990234375	-0.00870092867079662	945.6181640625	0.0	1.0	2.0	0.294174202707276	11.0	1.0	1000.0	Google	1462002215284.0
698	1.0	72.9990234375	-0.00870092867079662	945.6181640625	0.0	1.0	2.0	0.294174202707276	11.0	1.0	15000.0	Google	1462002215284.0
699	1.0	72.9990234375	-0.00870092867079662	945.6181640625	0.0	1.0	2.0	0.294174202707276	11.0	1.0	30000.0	Google	1462002215284.0
700	1.0	72.9990234375	-0.00870092867079662	945.6181640625	0.0	1.0	2.0	0.294174202707276	11.0	1.0	60000.0	Google	1462002215284.0
701	1.0	72.9990234375	-0.00870092867079662	945.6181640625	0.0	1.0	2.0	0.294174202707276	11.0	1.0	300000.0	Google	1462002215284.0
702	1.0	72.9990234375	-0.00870092867079662	945.6181640625	0.0	1.0	2.0	0.294174202707276	11.0	1.0	900000.0	Google	1462002215284.0
703	1.0	72.9990234375	-0.00870092867079662	945.6181640625	0.0	1.0	2.0	0.294174202707276	11.0	1.0	1800000.0	Google	1462002215284.0
704	1.0	72.9990234375	-0.00870092867079662	945.6181640625	0.0	1.0	2.0	0.294174202707276	11.0	1.0	3600000.0	Google	1462002215284.0
705	1.0	72.9990234375	-0.00870092867079662	945.6181640625	0.0	1.0	2.0	0.294174202707276	11.0	1.0	21600000.0	Google	1462002215284.0
706	1.0	1018.6171875	-1.0	0.0	0.0	1.0	13.0	-0.4285714285714285	1.0	1.0	43200000.0	Google	1462002215284.0
707	1.0	563.36328125	-0.00472019766874611	1.0	455.25390625	1.0	9.0	-0.09759000729485333	1.0	5.0	86400000.0	Google	1462002215284.0
708	1.0	73.0009765625	-0.008701036727043206	945.6181640625	0.0	1.0	2.0	0.294174202707276	11.0	1.0	0.0	Google	1462003370048.0
709	1.0	73.0009765625	-0.008701036727043206	945.6181640625	0.0	1.0	2.0	0.294174202707276	11.0	1.0	1000.0	Google	1462003370048.0
710	1.0	73.0009765625	-0.008701036727043206	945.6181640625	0.0	1.0	2.0	0.294174202707276	11.0	1.0	15000.0	Google	1462003370048.0
711	1.0	73.0009765625	-0.008701036727043206	945.6181640625	0.0	1.0	2.0	0.294174202707276	11.0	1.0	30000.0	Google	1462003370048.0
712	1.0	73.0009765625	-0.008701036727043206	945.6181640625	0.0	1.0	2.0	0.294174202707276	11.0	1.0	60000.0	Google	1462003370048.0
713	1.0	73.0009765625	-0.008701036727043206	945.6181640625	0.0	1.0	2.0	0.294174202707276	11.0	1.0	300000.0	Google	1462003370048.0
714	1.0	73.0009765625	-0.008701036727043206	945.6181640625	0.0	1.0	2.0	0.294174202707276	11.0	1.0	900000.0	Google	1462003370048.0
715	1.0	73.0009765625	-0.008701036727043206	945.6181640625	0.0	1.0	2.0	0.294174202707276	11.0	1.0	1800000.0	Google	1462003370048.0
716	1.0	73.0009765625	-0.008701036727043206	945.6181640625	0.0	1.0	2.0	0.294174202707276	11.0	1.0	3600000.0	Google	1462003370048.0
717	1.0	73.0009765625	-0.008701036727043206	945.6181640625	0.0	1.0	2.0	0.294174202707276	11.0	1.0	21600000.0	Google	1462003370048.0
718	1.0	1018.619140625	-0.9999999999999999	0.0	0.0	1.0	13.0	-0.4285714285714285	1.0	1.0	43200000.0	Google	1462003370048.0
719	1.0	563.365234375	-0.004720270251510344	1.0	455.25390625	1.0	9.0	-0.09759000729485333	1.0	5.0	86400000.0	Google	1462003370048.0
720	1.0	72.99609375	-0.008700766583133566	945.6181640625	0.0	1.0	2.0	0.294174202707276	11.0	1.0	0.0	Google	1462004611983.0
721	1.0	72.99609375	-0.008700766583133566	945.6181640625	0.0	1.0	2.0	0.294174202707276	11.0	1.0	1000.0	Google	1462004611983.0
722	1.0	72.99609375	-0.008700766583133566	945.6181640625	0.0	1.0	2.0	0.294174202707276	11.0	1.0	15000.0	Google	1462004611983.0
723	1.0	72.99609375	-0.008700766583133566	945.6181640625	0.0	1.0	2.0	0.294174202707276	11.0	1.0	30000.0	Google	1462004611983.0
724	1.0	72.99609375	-0.008700766583133566	945.6181640625	0.0	1.0	2.0	0.294174202707276	11.0	1.0	60000.0	Google	1462004611983.0
725	1.0	72.99609375	-0.008700766583133566	945.6181640625	0.0	1.0	2.0	0.294174202707276	11.0	1.0	300000.0	Google	1462004611983.0
726	1.0	72.99609375	-0.008700766583133566	945.6181640625	0.0	1.0	2.0	0.294174202707276	11.0	1.0	900000.0	Google	1462004611983.0
727	1.0	72.99609375	-0.008700766583133566	945.6181640625	0.0	1.0	2.0	0.294174202707276	11.0	1.0	1800000.0	Google	1462004611983.0
728	1.0	72.99609375	-0.008700766583133566	945.6181640625	0.0	1.0	2.0	0.294174202707276	11.0	1.0	3600000.0	Google	1462004611983.0
729	1.0	72.99609375	-0.008700766583133566	945.6181640625	0.0	1.0	2.0	0.294174202707276	11.0	1.0	21600000.0	Google	1462004611983.0
730	1.0	1018.6142578125	-1.0	0.0	0.0	1.0	13.0	-0.4285714285714285	1.0	1.0	43200000.0	Google	1462004611983.0
731	1.0	563.3603515625	-0.004720088793873094	1.0	455.25390625	1.0	9.0	-0.09759000729485333	1.0	5.0	86400000.0	Google	1462004611983.0
732	1.0	73.0009765625	-0.011329648786173097	717.9912109375	0.0	1.0	2.0	0.272474630456533	9.0	1.0	0.0	Google	1462005498328.0
733	1.0	73.0009765625	-0.011329648786173097	717.9912109375	0.0	1.0	2.0	0.272474630456533	9.0	1.0	1000.0	Google	1462005498328.0
734	1.0	73.0009765625	-0.011329648786173097	717.9912109375	0.0	1.0	2.0	0.272474630456533	9.0	1.0	15000.0	Google	1462005498328.0
735	1.0	73.0009765625	-0.011329648786173097	717.9912109375	0.0	1.0	2.0	0.272474630456533	9.0	1.0	30000.0	Google	1462005498328.0
736	1.0	73.0009765625	-0.011329648786173097	717.9912109375	0.0	1.0	2.0	0.272474630456533	9.0	1.0	60000.0	Google	1462005498328.0
737	1.0	73.0009765625	-0.011329648786173097	717.9912109375	0.0	1.0	2.0	0.272474630456533	9.0	1.0	300000.0	Google	1462005498328.0
738	1.0	73.0009765625	-0.011329648786173097	717.9912109375	0.0	1.0	2.0	0.272474630456533	9.0	1.0	900000.0	Google	1462005498328.0
739	1.0	73.0009765625	-0.011329648786173097	717.9912109375	0.0	1.0	2.0	0.272474630456533	9.0	1.0	1800000.0	Google	1462005498328.0
740	1.0	73.0009765625	-0.011329648786173097	717.9912109375	0.0	1.0	2.0	0.272474630456533	9.0	1.0	3600000.0	Google	1462005498328.0
741	1.0	73.0009765625	-0.011329648786173097	717.9912109375	0.0	1.0	2.0	0.272474630456533	9.0	1.0	21600000.0	Google	1462005498328.0
742	1.0	790.9921875	-1.0	0.0	0.0	1.0	11.0	-0.41666666666666663	1.0	1.0	43200000.0	Google	1462005498328.0
743	1.0	563.365234375	-0.02349935419510057	1.0	227.626953125	1.0	9.0	-0.19364916731037085	1.0	3.0	86400000.0	Google	1462005498328.0
744	1.0	73.0009765625	-0.011329648786173097	717.9912109375	0.0	1.0	2.0	0.272474630456533	9.0	1.0	0.0	Google	1462006955724.0
745	1.0	73.0009765625	-0.011329648786173097	717.9912109375	0.0	1.0	2.0	0.272474630456533	9.0	1.0	1000.0	Google	1462006955724.0
746	1.0	73.0009765625	-0.011329648786173097	717.9912109375	0.0	1.0	2.0	0.272474630456533	9.0	1.0	15000.0	Google	1462006955724.0
747	1.0	73.0009765625	-0.011329648786173097	717.9912109375	0.0	1.0	2.0	0.272474630456533	9.0	1.0	30000.0	Google	1462006955724.0
748	1.0	73.0009765625	-0.011329648786173097	717.9912109375	0.0	1.0	2.0	0.272474630456533	9.0	1.0	60000.0	Google	1462006955724.0
749	1.0	73.0009765625	-0.011329648786173097	717.9912109375	0.0	1.0	2.0	0.272474630456533	9.0	1.0	300000.0	Google	1462006955724.0
750	1.0	73.0009765625	-0.011329648786173097	717.9912109375	0.0	1.0	2.0	0.272474630456533	9.0	1.0	900000.0	Google	1462006955724.0
751	1.0	73.0009765625	-0.011329648786173097	717.9912109375	0.0	1.0	2.0	0.272474630456533	9.0	1.0	1800000.0	Google	1462006955724.0
752	1.0	73.0009765625	-0.011329648786173097	717.9912109375	0.0	1.0	2.0	0.272474630456533	9.0	1.0	3600000.0	Google	1462006955724.0
753	1.0	73.0009765625	-0.011329648786173097	717.9912109375	0.0	1.0	2.0	0.272474630456533	9.0	1.0	21600000.0	Google	1462006955724.0
754	1.0	790.9921875	-1.0	0.0	0.0	1.0	11.0	-0.41666666666666663	1.0	1.0	43200000.0	Google	1462006955724.0
755	1.0	563.365234375	-0.02349935419510057	1.0	227.626953125	1.0	9.0	-0.19364916731037085	1.0	3.0	86400000.0	Google	1462006955724.0
756	1.0	72.9990234375	-0.00870092867079662	945.6181640625	0.0	1.0	2.0	0.294174202707276	11.0	1.0	0.0	Google	1462008264712.0
757	1.0	72.9990234375	-0.00870092867079662	945.6181640625	0.0	1.0	2.0	0.294174202707276	11.0	1.0	1000.0	Google	1462008264712.0
758	1.0	72.9990234375	-0.00870092867079662	945.6181640625	0.0	1.0	2.0	0.294174202707276	11.0	1.0	15000.0	Google	1462008264712.0
759	1.0	72.9990234375	-0.00870092867079662	945.6181640625	0.0	1.0	2.0	0.294174202707276	11.0	1.0	30000.0	Google	1462008264712.0
760	1.0	72.9990234375	-0.00870092867079662	945.6181640625	0.0	1.0	2.0	0.294174202707276	11.0	1.0	60000.0	Google	1462008264712.0
761	1.0	72.9990234375	-0.00870092867079662	945.6181640625	0.0	1.0	2.0	0.294174202707276	11.0	1.0	300000.0	Google	1462008264712.0
762	1.0	72.9990234375	-0.00870092867079662	945.6181640625	0.0	1.0	2.0	0.294174202707276	11.0	1.0	900000.0	Google	1462008264712.0
763	1.0	72.9990234375	-0.00870092867079662	945.6181640625	0.0	1.0	2.0	0.294174202707276	11.0	1.0	1800000.0	Google	1462008264712.0
764	1.0	72.9990234375	-0.00870092867079662	945.6181640625	0.0	1.0	2.0	0.294174202707276	11.0	1.0	3600000.0	Google	1462008264712.0
765	1.0	72.9990234375	-0.00870092867079662	945.6181640625	0.0	1.0	2.0	0.294174202707276	11.0	1.0	21600000.0	Google	1462008264712.0
766	1.0	1018.6171875	-1.0	0.0	0.0	1.0	13.0	-0.4285714285714285	1.0	1.0	43200000.0	Google	1462008264712.0
767	1.0	563.36328125	-0.00472019766874611	1.0	455.25390625	1.0	9.0	-0.09759000729485333	1.0	5.0	86400000.0	Google	1462008264712.0
768	1.0	72.9990234375	-0.00870092867079662	945.6181640625	0.0	1.0	2.0	0.294174202707276	11.0	1.0	0.0	Google	1462009638456.0
769	1.0	72.9990234375	-0.00870092867079662	945.6181640625	0.0	1.0	2.0	0.294174202707276	11.0	1.0	1000.0	Google	1462009638456.0
770	1.0	72.9990234375	-0.00870092867079662	945.6181640625	0.0	1.0	2.0	0.294174202707276	11.0	1.0	15000.0	Google	1462009638456.0
771	1.0	72.9990234375	-0.00870092867079662	945.6181640625	0.0	1.0	2.0	0.294174202707276	11.0	1.0	30000.0	Google	1462009638456.0
772	1.0	72.9990234375	-0.00870092867079662	945.6181640625	0.0	1.0	2.0	0.294174202707276	11.0	1.0	60000.0	Google	1462009638456.0
773	1.0	72.9990234375	-0.00870092867079662	945.6181640625	0.0	1.0	2.0	0.294174202707276	11.0	1.0	300000.0	Google	1462009638456.0
774	1.0	72.9990234375	-0.00870092867079662	945.6181640625	0.0	1.0	2.0	0.294174202707276	11.0	1.0	900000.0	Google	1462009638456.0
775	1.0	72.9990234375	-0.00870092867079662	945.6181640625	0.0	1.0	2.0	0.294174202707276	11.0	1.0	1800000.0	Google	1462009638456.0
776	1.0	72.9990234375	-0.00870092867079662	945.6181640625	0.0	1.0	2.0	0.294174202707276	11.0	1.0	3600000.0	Google	1462009638456.0
777	1.0	72.9990234375	-0.00870092867079662	945.6181640625	0.0	1.0	2.0	0.294174202707276	11.0	1.0	21600000.0	Google	1462009638456.0
778	1.0	1018.6171875	-1.0	0.0	0.0	1.0	13.0	-0.4285714285714285	1.0	1.0	43200000.0	Google	1462009638456.0
779	1.0	563.36328125	-0.00472019766874611	1.0	455.25390625	1.0	9.0	-0.09759000729485333	1.0	5.0	86400000.0	Google	1462009638456.0
780	1.0	72.9990234375	-0.00870092867079662	945.6181640625	0.0	1.0	2.0	0.294174202707276	11.0	1.0	0.0	Google	1462010795692.0
781	1.0	72.9990234375	-0.00870092867079662	945.6181640625	0.0	1.0	2.0	0.294174202707276	11.0	1.0	1000.0	Google	1462010795692.0
782	1.0	72.9990234375	-0.00870092867079662	945.6181640625	0.0	1.0	2.0	0.294174202707276	11.0	1.0	15000.0	Google	1462010795692.0
783	1.0	72.9990234375	-0.00870092867079662	945.6181640625	0.0	1.0	2.0	0.294174202707276	11.0	1.0	30000.0	Google	1462010795692.0
784	1.0	72.9990234375	-0.00870092867079662	945.6181640625	0.0	1.0	2.0	0.294174202707276	11.0	1.0	60000.0	Google	1462010795692.0
785	1.0	72.9990234375	-0.00870092867079662	945.6181640625	0.0	1.0	2.0	0.294174202707276	11.0	1.0	300000.0	Google	1462010795692.0
786	1.0	72.9990234375	-0.00870092867079662	945.6181640625	0.0	1.0	2.0	0.294174202707276	11.0	1.0	900000.0	Google	1462010795692.0
787	1.0	72.9990234375	-0.00870092867079662	945.6181640625	0.0	1.0	2.0	0.294174202707276	11.0	1.0	1800000.0	Google	1462010795692.0
788	1.0	72.9990234375	-0.00870092867079662	945.6181640625	0.0	1.0	2.0	0.294174202707276	11.0	1.0	3600000.0	Google	1462010795692.0
789	1.0	72.9990234375	-0.00870092867079662	945.6181640625	0.0	1.0	2.0	0.294174202707276	11.0	1.0	21600000.0	Google	1462010795692.0
790	1.0	1018.6171875	-1.0	0.0	0.0	1.0	13.0	-0.4285714285714285	1.0	1.0	43200000.0	Google	1462010795692.0
791	1.0	563.36328125	-0.00472019766874611	1.0	455.25390625	1.0	9.0	-0.09759000729485333	1.0	5.0	86400000.0	Google	1462010795692.0
792	1.0	73.0009765625	-0.008701036727043206	945.6181640625	0.0	1.0	2.0	0.294174202707276	11.0	1.0	0.0	Google	1462011952451.0
793	1.0	73.0009765625	-0.008701036727043206	945.6181640625	0.0	1.0	2.0	0.294174202707276	11.0	1.0	1000.0	Google	1462011952451.0
794	1.0	73.0009765625	-0.008701036727043206	945.6181640625	0.0	1.0	2.0	0.294174202707276	11.0	1.0	15000.0	Google	1462011952451.0
795	1.0	73.0009765625	-0.008701036727043206	945.6181640625	0.0	1.0	2.0	0.294174202707276	11.0	1.0	30000.0	Google	1462011952451.0
796	1.0	73.0009765625	-0.008701036727043206	945.6181640625	0.0	1.0	2.0	0.294174202707276	11.0	1.0	60000.0	Google	1462011952451.0
797	1.0	73.0009765625	-0.008701036727043206	945.6181640625	0.0	1.0	2.0	0.294174202707276	11.0	1.0	300000.0	Google	1462011952451.0
798	1.0	73.0009765625	-0.008701036727043206	945.6181640625	0.0	1.0	2.0	0.294174202707276	11.0	1.0	900000.0	Google	1462011952451.0
799	1.0	73.0009765625	-0.008701036727043206	945.6181640625	0.0	1.0	2.0	0.294174202707276	11.0	1.0	1800000.0	Google	1462011952451.0
800	1.0	73.0009765625	-0.008701036727043206	945.6181640625	0.0	1.0	2.0	0.294174202707276	11.0	1.0	3600000.0	Google	1462011952451.0
801	1.0	73.0009765625	-0.008701036727043206	945.6181640625	0.0	1.0	2.0	0.294174202707276	11.0	1.0	21600000.0	Google	1462011952451.0
802	1.0	1018.619140625	-0.9999999999999999	0.0	0.0	1.0	13.0	-0.4285714285714285	1.0	1.0	43200000.0	Google	1462011952451.0
803	1.0	563.365234375	-0.004720270251510344	1.0	455.25390625	1.0	9.0	-0.09759000729485333	1.0	5.0	86400000.0	Google	1462011952451.0
804	1.0	72.9990234375	-0.00870092867079662	945.6181640625	0.0	1.0	2.0	0.294174202707276	11.0	1.0	0.0	Google	1462013110906.0
805	1.0	72.9990234375	-0.00870092867079662	945.6181640625	0.0	1.0	2.0	0.294174202707276	11.0	1.0	1000.0	Google	1462013110906.0
806	1.0	72.9990234375	-0.00870092867079662	945.6181640625	0.0	1.0	2.0	0.294174202707276	11.0	1.0	15000.0	Google	1462013110906.0
807	1.0	72.9990234375	-0.00870092867079662	945.6181640625	0.0	1.0	2.0	0.294174202707276	11.0	1.0	30000.0	Google	1462013110906.0
808	1.0	72.9990234375	-0.00870092867079662	945.6181640625	0.0	1.0	2.0	0.294174202707276	11.0	1.0	60000.0	Google	1462013110906.0
809	1.0	72.9990234375	-0.00870092867079662	945.6181640625	0.0	1.0	2.0	0.294174202707276	11.0	1.0	300000.0	Google	1462013110906.0
810	1.0	72.9990234375	-0.00870092867079662	945.6181640625	0.0	1.0	2.0	0.294174202707276	11.0	1.0	900000.0	Google	1462013110906.0
811	1.0	72.9990234375	-0.00870092867079662	945.6181640625	0.0	1.0	2.0	0.294174202707276	11.0	1.0	1800000.0	Google	1462013110906.0
812	1.0	72.9990234375	-0.00870092867079662	945.6181640625	0.0	1.0	2.0	0.294174202707276	11.0	1.0	3600000.0	Google	1462013110906.0
813	1.0	72.9990234375	-0.00870092867079662	945.6181640625	0.0	1.0	2.0	0.294174202707276	11.0	1.0	21600000.0	Google	1462013110906.0
814	1.0	1018.6171875	-1.0	0.0	0.0	1.0	13.0	-0.4285714285714285	1.0	1.0	43200000.0	Google	1462013110906.0
815	1.0	563.36328125	-0.00472019766874611	1.0	455.25390625	1.0	9.0	-0.09759000729485333	1.0	5.0	86400000.0	Google	1462013110906.0
816	1.0	72.9990234375	-0.00870092867079662	945.6181640625	0.0	1.0	2.0	0.294174202707276	11.0	1.0	0.0	Google	1462014268923.0
817	1.0	72.9990234375	-0.00870092867079662	945.6181640625	0.0	1.0	2.0	0.294174202707276	11.0	1.0	1000.0	Google	1462014268923.0
818	1.0	72.9990234375	-0.00870092867079662	945.6181640625	0.0	1.0	2.0	0.294174202707276	11.0	1.0	15000.0	Google	1462014268923.0
819	1.0	72.9990234375	-0.00870092867079662	945.6181640625	0.0	1.0	2.0	0.294174202707276	11.0	1.0	30000.0	Google	1462014268923.0
820	1.0	72.9990234375	-0.00870092867079662	945.6181640625	0.0	1.0	2.0	0.294174202707276	11.0	1.0	60000.0	Google	1462014268923.0
821	1.0	72.9990234375	-0.00870092867079662	945.6181640625	0.0	1.0	2.0	0.294174202707276	11.0	1.0	300000.0	Google	1462014268923.0
822	1.0	72.9990234375	-0.00870092867079662	945.6181640625	0.0	1.0	2.0	0.294174202707276	11.0	1.0	900000.0	Google	1462014268923.0
823	1.0	72.9990234375	-0.00870092867079662	945.6181640625	0.0	1.0	2.0	0.294174202707276	11.0	1.0	1800000.0	Google	1462014268923.0
824	1.0	72.9990234375	-0.00870092867079662	945.6181640625	0.0	1.0	2.0	0.294174202707276	11.0	1.0	3600000.0	Google	1462014268923.0
825	1.0	72.9990234375	-0.00870092867079662	945.6181640625	0.0	1.0	2.0	0.294174202707276	11.0	1.0	21600000.0	Google	1462014268923.0
826	1.0	1018.6171875	-1.0	0.0	0.0	1.0	13.0	-0.4285714285714285	1.0	1.0	43200000.0	Google	1462014268923.0
827	1.0	563.36328125	-0.00472019766874611	1.0	455.25390625	1.0	9.0	-0.09759000729485333	1.0	5.0	86400000.0	Google	1462014268923.0
828	1.0	73.0009765625	-0.008701036727043206	945.6181640625	0.0	1.0	2.0	0.294174202707276	11.0	1.0	0.0	Google	1462015436388.0
829	1.0	73.0009765625	-0.008701036727043206	945.6181640625	0.0	1.0	2.0	0.294174202707276	11.0	1.0	1000.0	Google	1462015436388.0
830	1.0	73.0009765625	-0.008701036727043206	945.6181640625	0.0	1.0	2.0	0.294174202707276	11.0	1.0	15000.0	Google	1462015436388.0
831	1.0	73.0009765625	-0.008701036727043206	945.6181640625	0.0	1.0	2.0	0.294174202707276	11.0	1.0	30000.0	Google	1462015436388.0
832	1.0	73.0009765625	-0.008701036727043206	945.6181640625	0.0	1.0	2.0	0.294174202707276	11.0	1.0	60000.0	Google	1462015436388.0
833	1.0	73.0009765625	-0.008701036727043206	945.6181640625	0.0	1.0	2.0	0.294174202707276	11.0	1.0	300000.0	Google	1462015436388.0
834	1.0	73.0009765625	-0.008701036727043206	945.6181640625	0.0	1.0	2.0	0.294174202707276	11.0	1.0	900000.0	Google	1462015436388.0
835	1.0	73.0009765625	-0.008701036727043206	945.6181640625	0.0	1.0	2.0	0.294174202707276	11.0	1.0	1800000.0	Google	1462015436388.0
836	1.0	73.0009765625	-0.008701036727043206	945.6181640625	0.0	1.0	2.0	0.294174202707276	11.0	1.0	3600000.0	Google	1462015436388.0
837	1.0	73.0009765625	-0.008701036727043206	945.6181640625	0.0	1.0	2.0	0.294174202707276	11.0	1.0	21600000.0	Google	1462015436388.0
838	1.0	1018.619140625	-0.9999999999999999	0.0	0.0	1.0	13.0	-0.4285714285714285	1.0	1.0	43200000.0	Google	1462015436388.0
839	1.0	563.365234375	-0.004720270251510344	1.0	455.25390625	1.0	9.0	-0.09759000729485333	1.0	5.0	86400000.0	Google	1462015436388.0
840	5.8828125	72.9912109375	-0.021048411901383686	945.6181640625	0.0	1.0	2.0	0.294174202707276	11.0	1.0	0.0	Google	1462016595649.0
841	5.8828125	72.9912109375	-0.021048411901383686	945.6181640625	0.0	1.0	2.0	0.294174202707276	11.0	1.0	1000.0	Google	1462016595649.0
842	5.8828125	72.9912109375	-0.021048411901383686	945.6181640625	0.0	1.0	2.0	0.294174202707276	11.0	1.0	15000.0	Google	1462016595649.0
843	5.8828125	72.9912109375	-0.021048411901383686	945.6181640625	0.0	1.0	2.0	0.294174202707276	11.0	1.0	30000.0	Google	1462016595649.0
844	5.8828125	72.9912109375	-0.021048411901383686	945.6181640625	0.0	1.0	2.0	0.294174202707276	11.0	1.0	60000.0	Google	1462016595649.0
845	5.8828125	72.9912109375	-0.021048411901383686	945.6181640625	0.0	1.0	2.0	0.294174202707276	11.0	1.0	300000.0	Google	1462016595649.0
846	5.8828125	72.9912109375	-0.021048411901383686	945.6181640625	0.0	1.0	2.0	0.294174202707276	11.0	1.0	900000.0	Google	1462016595649.0
847	5.8828125	72.9912109375	-0.021048411901383686	945.6181640625	0.0	1.0	2.0	0.294174202707276	11.0	1.0	1800000.0	Google	1462016595649.0
848	5.8828125	72.9912109375	-0.021048411901383686	945.6181640625	0.0	1.0	2.0	0.294174202707276	11.0	1.0	3600000.0	Google	1462016595649.0
849	5.8828125	72.9912109375	-0.021048411901383686	945.6181640625	0.0	1.0	2.0	0.294174202707276	11.0	1.0	21600000.0	Google	1462016595649.0
850	1.0	1018.609375	-0.2670687036829674	1.0	5.8828125	1.0	13.0	-0.3098898934004561	1.0	2.0	43200000.0	Google	1462016595649.0
851	1.0	563.35546875	-0.004421805498167845	1.0	461.13671875	1.0	9.0	-0.0654653670707977	1.0	6.0	86400000.0	Google	1462016595649.0
852	1.0	73.0009765625	-0.008701036727043206	945.6181640625	0.0	1.0	2.0	0.294174202707276	11.0	1.0	0.0	Google	1462017756739.0
853	1.0	73.0009765625	-0.008701036727043206	945.6181640625	0.0	1.0	2.0	0.294174202707276	11.0	1.0	1000.0	Google	1462017756739.0
854	1.0	73.0009765625	-0.008701036727043206	945.6181640625	0.0	1.0	2.0	0.294174202707276	11.0	1.0	15000.0	Google	1462017756739.0
855	1.0	73.0009765625	-0.008701036727043206	945.6181640625	0.0	1.0	2.0	0.294174202707276	11.0	1.0	30000.0	Google	1462017756739.0
856	1.0	73.0009765625	-0.008701036727043206	945.6181640625	0.0	1.0	2.0	0.294174202707276	11.0	1.0	60000.0	Google	1462017756739.0
857	1.0	73.0009765625	-0.008701036727043206	945.6181640625	0.0	1.0	2.0	0.294174202707276	11.0	1.0	300000.0	Google	1462017756739.0
858	1.0	73.0009765625	-0.008701036727043206	945.6181640625	0.0	1.0	2.0	0.294174202707276	11.0	1.0	900000.0	Google	1462017756739.0
859	1.0	73.0009765625	-0.008701036727043206	945.6181640625	0.0	1.0	2.0	0.294174202707276	11.0	1.0	1800000.0	Google	1462017756739.0
860	1.0	73.0009765625	-0.008701036727043206	945.6181640625	0.0	1.0	2.0	0.294174202707276	11.0	1.0	3600000.0	Google	1462017756739.0
861	1.0	73.0009765625	-0.008701036727043206	945.6181640625	0.0	1.0	2.0	0.294174202707276	11.0	1.0	21600000.0	Google	1462017756739.0
862	1.0	1018.619140625	-0.9999999999999999	0.0	0.0	1.0	13.0	-0.4285714285714285	1.0	1.0	43200000.0	Google	1462017756739.0
863	1.0	563.365234375	-0.004720270251510344	1.0	455.25390625	1.0	9.0	-0.09759000729485333	1.0	5.0	86400000.0	Google	1462017756739.0
864	1.0	73.0009765625	-0.008701036727043206	945.6181640625	0.0	1.0	2.0	0.294174202707276	11.0	1.0	0.0	Google	1462018912540.0
865	1.0	73.0009765625	-0.008701036727043206	945.6181640625	0.0	1.0	2.0	0.294174202707276	11.0	1.0	1000.0	Google	1462018912540.0
866	1.0	73.0009765625	-0.008701036727043206	945.6181640625	0.0	1.0	2.0	0.294174202707276	11.0	1.0	15000.0	Google	1462018912540.0
867	1.0	73.0009765625	-0.008701036727043206	945.6181640625	0.0	1.0	2.0	0.294174202707276	11.0	1.0	30000.0	Google	1462018912540.0
868	1.0	73.0009765625	-0.008701036727043206	945.6181640625	0.0	1.0	2.0	0.294174202707276	11.0	1.0	60000.0	Google	1462018912540.0
869	1.0	73.0009765625	-0.008701036727043206	945.6181640625	0.0	1.0	2.0	0.294174202707276	11.0	1.0	300000.0	Google	1462018912540.0
870	1.0	73.0009765625	-0.008701036727043206	945.6181640625	0.0	1.0	2.0	0.294174202707276	11.0	1.0	900000.0	Google	1462018912540.0
871	1.0	73.0009765625	-0.008701036727043206	945.6181640625	0.0	1.0	2.0	0.294174202707276	11.0	1.0	1800000.0	Google	1462018912540.0
872	1.0	73.0009765625	-0.008701036727043206	945.6181640625	0.0	1.0	2.0	0.294174202707276	11.0	1.0	3600000.0	Google	1462018912540.0
873	1.0	73.0009765625	-0.008701036727043206	945.6181640625	0.0	1.0	2.0	0.294174202707276	11.0	1.0	21600000.0	Google	1462018912540.0
874	1.0	1018.619140625	-0.9999999999999999	0.0	0.0	1.0	13.0	-0.4285714285714285	1.0	1.0	43200000.0	Google	1462018912540.0
875	1.0	563.365234375	-0.004720270251510344	1.0	455.25390625	1.0	9.0	-0.09759000729485333	1.0	5.0	86400000.0	Google	1462018912540.0
876	1.0	72.9990234375	-0.011329511211508174	717.9912109375	0.0	1.0	2.0	0.272474630456533	9.0	1.0	0.0	Google	1462020067042.0
877	1.0	72.9990234375	-0.011329511211508174	717.9912109375	0.0	1.0	2.0	0.272474630456533	9.0	1.0	1000.0	Google	1462020067042.0
878	1.0	72.9990234375	-0.011329511211508174	717.9912109375	0.0	1.0	2.0	0.272474630456533	9.0	1.0	15000.0	Google	1462020067042.0
879	1.0	72.9990234375	-0.011329511211508174	717.9912109375	0.0	1.0	2.0	0.272474630456533	9.0	1.0	30000.0	Google	1462020067042.0
880	1.0	72.9990234375	-0.011329511211508174	717.9912109375	0.0	1.0	2.0	0.272474630456533	9.0	1.0	60000.0	Google	1462020067042.0
881	1.0	72.9990234375	-0.011329511211508174	717.9912109375	0.0	1.0	2.0	0.272474630456533	9.0	1.0	300000.0	Google	1462020067042.0
882	1.0	72.9990234375	-0.011329511211508174	717.9912109375	0.0	1.0	2.0	0.272474630456533	9.0	1.0	900000.0	Google	1462020067042.0
883	1.0	72.9990234375	-0.011329511211508174	717.9912109375	0.0	1.0	2.0	0.272474630456533	9.0	1.0	1800000.0	Google	1462020067042.0
884	1.0	72.9990234375	-0.011329511211508174	717.9912109375	0.0	1.0	2.0	0.272474630456533	9.0	1.0	3600000.0	Google	1462020067042.0
885	1.0	72.9990234375	-0.011329511211508174	717.9912109375	0.0	1.0	2.0	0.272474630456533	9.0	1.0	21600000.0	Google	1462020067042.0
886	1.0	790.990234375	-0.9999999999999999	0.0	0.0	1.0	11.0	-0.41666666666666663	1.0	1.0	43200000.0	Google	1462020067042.0
887	1.0	563.36328125	-0.02349928716474475	1.0	227.626953125	1.0	9.0	-0.19364916731037085	1.0	3.0	86400000.0	Google	1462020067042.0
888	1.0	73.0009765625	-0.011329648786173097	717.9912109375	0.0	1.0	2.0	0.272474630456533	9.0	1.0	0.0	Google	1462021037461.0
889	1.0	73.0009765625	-0.011329648786173097	717.9912109375	0.0	1.0	2.0	0.272474630456533	9.0	1.0	1000.0	Google	1462021037461.0
890	1.0	73.0009765625	-0.011329648786173097	717.9912109375	0.0	1.0	2.0	0.272474630456533	9.0	1.0	15000.0	Google	1462021037461.0
891	1.0	73.0009765625	-0.011329648786173097	717.9912109375	0.0	1.0	2.0	0.272474630456533	9.0	1.0	30000.0	Google	1462021037461.0
892	1.0	73.0009765625	-0.011329648786173097	717.9912109375	0.0	1.0	2.0	0.272474630456533	9.0	1.0	60000.0	Google	1462021037461.0
893	1.0	73.0009765625	-0.011329648786173097	717.9912109375	0.0	1.0	2.0	0.272474630456533	9.0	1.0	300000.0	Google	1462021037461.0
894	1.0	73.0009765625	-0.011329648786173097	717.9912109375	0.0	1.0	2.0	0.272474630456533	9.0	1.0	900000.0	Google	1462021037461.0
895	1.0	73.0009765625	-0.011329648786173097	717.9912109375	0.0	1.0	2.0	0.272474630456533	9.0	1.0	1800000.0	Google	1462021037461.0
896	1.0	73.0009765625	-0.011329648786173097	717.9912109375	0.0	1.0	2.0	0.272474630456533	9.0	1.0	3600000.0	Google	1462021037461.0
897	1.0	73.0009765625	-0.011329648786173097	717.9912109375	0.0	1.0	2.0	0.272474630456533	9.0	1.0	21600000.0	Google	1462021037461.0
898	1.0	790.9921875	-1.0	0.0	0.0	1.0	11.0	-0.41666666666666663	1.0	1.0	43200000.0	Google	1462021037461.0
899	1.0	563.365234375	-0.02349935419510057	1.0	227.626953125	1.0	9.0	-0.19364916731037085	1.0	3.0	86400000.0	Google	1462021037461.0
900	1.0	72.9990234375	-0.00870092867079662	945.6181640625	0.0	1.0	2.0	0.294174202707276	11.0	1.0	0.0	Google	1462022226601.0
901	1.0	72.9990234375	-0.00870092867079662	945.6181640625	0.0	1.0	2.0	0.294174202707276	11.0	1.0	1000.0	Google	1462022226601.0
902	1.0	72.9990234375	-0.00870092867079662	945.6181640625	0.0	1.0	2.0	0.294174202707276	11.0	1.0	15000.0	Google	1462022226601.0
903	1.0	72.9990234375	-0.00870092867079662	945.6181640625	0.0	1.0	2.0	0.294174202707276	11.0	1.0	30000.0	Google	1462022226601.0
904	1.0	72.9990234375	-0.00870092867079662	945.6181640625	0.0	1.0	2.0	0.294174202707276	11.0	1.0	60000.0	Google	1462022226601.0
905	1.0	72.9990234375	-0.00870092867079662	945.6181640625	0.0	1.0	2.0	0.294174202707276	11.0	1.0	300000.0	Google	1462022226601.0
906	1.0	72.9990234375	-0.00870092867079662	945.6181640625	0.0	1.0	2.0	0.294174202707276	11.0	1.0	900000.0	Google	1462022226601.0
907	1.0	72.9990234375	-0.00870092867079662	945.6181640625	0.0	1.0	2.0	0.294174202707276	11.0	1.0	1800000.0	Google	1462022226601.0
908	1.0	72.9990234375	-0.00870092867079662	945.6181640625	0.0	1.0	2.0	0.294174202707276	11.0	1.0	3600000.0	Google	1462022226601.0
909	1.0	72.9990234375	-0.00870092867079662	945.6181640625	0.0	1.0	2.0	0.294174202707276	11.0	1.0	21600000.0	Google	1462022226601.0
910	1.0	1018.6171875	-1.0	0.0	0.0	1.0	13.0	-0.4285714285714285	1.0	1.0	43200000.0	Google	1462022226601.0
911	1.0	563.36328125	-0.00472019766874611	1.0	455.25390625	1.0	9.0	-0.09759000729485333	1.0	5.0	86400000.0	Google	1462022226601.0
912	1.0	72.9990234375	-0.00870092867079662	945.6181640625	0.0	1.0	2.0	0.294174202707276	11.0	1.0	0.0	Google	1462023109060.0
913	1.0	72.9990234375	-0.00870092867079662	945.6181640625	0.0	1.0	2.0	0.294174202707276	11.0	1.0	1000.0	Google	1462023109060.0
914	1.0	72.9990234375	-0.00870092867079662	945.6181640625	0.0	1.0	2.0	0.294174202707276	11.0	1.0	15000.0	Google	1462023109060.0
915	1.0	72.9990234375	-0.00870092867079662	945.6181640625	0.0	1.0	2.0	0.294174202707276	11.0	1.0	30000.0	Google	1462023109060.0
916	1.0	72.9990234375	-0.00870092867079662	945.6181640625	0.0	1.0	2.0	0.294174202707276	11.0	1.0	60000.0	Google	1462023109060.0
917	1.0	72.9990234375	-0.00870092867079662	945.6181640625	0.0	1.0	2.0	0.294174202707276	11.0	1.0	300000.0	Google	1462023109060.0
918	1.0	72.9990234375	-0.00870092867079662	945.6181640625	0.0	1.0	2.0	0.294174202707276	11.0	1.0	900000.0	Google	1462023109060.0
919	1.0	72.9990234375	-0.00870092867079662	945.6181640625	0.0	1.0	2.0	0.294174202707276	11.0	1.0	1800000.0	Google	1462023109060.0
920	1.0	72.9990234375	-0.00870092867079662	945.6181640625	0.0	1.0	2.0	0.294174202707276	11.0	1.0	3600000.0	Google	1462023109060.0
921	1.0	72.9990234375	-0.00870092867079662	945.6181640625	0.0	1.0	2.0	0.294174202707276	11.0	1.0	21600000.0	Google	1462023109060.0
922	1.0	1018.6171875	-1.0	0.0	0.0	1.0	13.0	-0.4285714285714285	1.0	1.0	43200000.0	Google	1462023109060.0
923	1.0	563.36328125	-0.00472019766874611	1.0	455.25390625	1.0	9.0	-0.09759000729485333	1.0	5.0	86400000.0	Google	1462023109060.0
924	1.0	72.9990234375	-0.00870092867079662	945.6181640625	0.0	1.0	2.0	0.294174202707276	11.0	1.0	0.0	Google	1462024222343.0
925	1.0	72.9990234375	-0.00870092867079662	945.6181640625	0.0	1.0	2.0	0.294174202707276	11.0	1.0	1000.0	Google	1462024222343.0
926	1.0	72.9990234375	-0.00870092867079662	945.6181640625	0.0	1.0	2.0	0.294174202707276	11.0	1.0	15000.0	Google	1462024222343.0
927	1.0	72.9990234375	-0.00870092867079662	945.6181640625	0.0	1.0	2.0	0.294174202707276	11.0	1.0	30000.0	Google	1462024222343.0
928	1.0	72.9990234375	-0.00870092867079662	945.6181640625	0.0	1.0	2.0	0.294174202707276	11.0	1.0	60000.0	Google	1462024222343.0
929	1.0	72.9990234375	-0.00870092867079662	945.6181640625	0.0	1.0	2.0	0.294174202707276	11.0	1.0	300000.0	Google	1462024222343.0
930	1.0	72.9990234375	-0.00870092867079662	945.6181640625	0.0	1.0	2.0	0.294174202707276	11.0	1.0	900000.0	Google	1462024222343.0
931	1.0	72.9990234375	-0.00870092867079662	945.6181640625	0.0	1.0	2.0	0.294174202707276	11.0	1.0	1800000.0	Google	1462024222343.0
932	1.0	72.9990234375	-0.00870092867079662	945.6181640625	0.0	1.0	2.0	0.294174202707276	11.0	1.0	3600000.0	Google	1462024222343.0
933	1.0	72.9990234375	-0.00870092867079662	945.6181640625	0.0	1.0	2.0	0.294174202707276	11.0	1.0	21600000.0	Google	1462024222343.0
934	1.0	1018.6171875	-1.0	0.0	0.0	1.0	13.0	-0.4285714285714285	1.0	1.0	43200000.0	Google	1462024222343.0
935	1.0	563.36328125	-0.00472019766874611	1.0	455.25390625	1.0	9.0	-0.09759000729485333	1.0	5.0	86400000.0	Google	1462024222343.0
936	1.0	72.9990234375	-0.011329511211508174	717.9912109375	0.0	1.0	2.0	0.272474630456533	9.0	1.0	0.0	Google	1462025152828.0
937	1.0	72.9990234375	-0.011329511211508174	717.9912109375	0.0	1.0	2.0	0.272474630456533	9.0	1.0	1000.0	Google	1462025152828.0
938	1.0	72.9990234375	-0.011329511211508174	717.9912109375	0.0	1.0	2.0	0.272474630456533	9.0	1.0	15000.0	Google	1462025152828.0
939	1.0	72.9990234375	-0.011329511211508174	717.9912109375	0.0	1.0	2.0	0.272474630456533	9.0	1.0	30000.0	Google	1462025152828.0
940	1.0	72.9990234375	-0.011329511211508174	717.9912109375	0.0	1.0	2.0	0.272474630456533	9.0	1.0	60000.0	Google	1462025152828.0
941	1.0	72.9990234375	-0.011329511211508174	717.9912109375	0.0	1.0	2.0	0.272474630456533	9.0	1.0	300000.0	Google	1462025152828.0
942	1.0	72.9990234375	-0.011329511211508174	717.9912109375	0.0	1.0	2.0	0.272474630456533	9.0	1.0	900000.0	Google	1462025152828.0
943	1.0	72.9990234375	-0.011329511211508174	717.9912109375	0.0	1.0	2.0	0.272474630456533	9.0	1.0	1800000.0	Google	1462025152828.0
944	1.0	72.9990234375	-0.011329511211508174	717.9912109375	0.0	1.0	2.0	0.272474630456533	9.0	1.0	3600000.0	Google	1462025152828.0
945	1.0	72.9990234375	-0.011329511211508174	717.9912109375	0.0	1.0	2.0	0.272474630456533	9.0	1.0	21600000.0	Google	1462025152828.0
946	1.0	790.990234375	-0.9999999999999999	0.0	0.0	1.0	11.0	-0.41666666666666663	1.0	1.0	43200000.0	Google	1462025152828.0
947	1.0	563.36328125	-0.02349928716474475	1.0	227.626953125	1.0	9.0	-0.19364916731037085	1.0	3.0	86400000.0	Google	1462025152828.0
948	1.0	72.9990234375	-0.011329511211508174	717.9912109375	0.0	1.0	2.0	0.272474630456533	9.0	1.0	0.0	Google	1462026315102.0
949	1.0	72.9990234375	-0.011329511211508174	717.9912109375	0.0	1.0	2.0	0.272474630456533	9.0	1.0	1000.0	Google	1462026315102.0
950	1.0	72.9990234375	-0.011329511211508174	717.9912109375	0.0	1.0	2.0	0.272474630456533	9.0	1.0	15000.0	Google	1462026315102.0
951	1.0	72.9990234375	-0.011329511211508174	717.9912109375	0.0	1.0	2.0	0.272474630456533	9.0	1.0	30000.0	Google	1462026315102.0
952	1.0	72.9990234375	-0.011329511211508174	717.9912109375	0.0	1.0	2.0	0.272474630456533	9.0	1.0	60000.0	Google	1462026315102.0
953	1.0	72.9990234375	-0.011329511211508174	717.9912109375	0.0	1.0	2.0	0.272474630456533	9.0	1.0	300000.0	Google	1462026315102.0
954	1.0	72.9990234375	-0.011329511211508174	717.9912109375	0.0	1.0	2.0	0.272474630456533	9.0	1.0	900000.0	Google	1462026315102.0
955	1.0	72.9990234375	-0.011329511211508174	717.9912109375	0.0	1.0	2.0	0.272474630456533	9.0	1.0	1800000.0	Google	1462026315102.0
956	1.0	72.9990234375	-0.011329511211508174	717.9912109375	0.0	1.0	2.0	0.272474630456533	9.0	1.0	3600000.0	Google	1462026315102.0
957	1.0	72.9990234375	-0.011329511211508174	717.9912109375	0.0	1.0	2.0	0.272474630456533	9.0	1.0	21600000.0	Google	1462026315102.0
958	1.0	790.990234375	-0.9999999999999999	0.0	0.0	1.0	11.0	-0.41666666666666663	1.0	1.0	43200000.0	Google	1462026315102.0
959	1.0	563.36328125	-0.02349928716474475	1.0	227.626953125	1.0	9.0	-0.19364916731037085	1.0	3.0	86400000.0	Google	1462026315102.0
960	1.0	73.0009765625	-0.008701036727043206	945.6181640625	0.0	1.0	2.0	0.294174202707276	11.0	1.0	0.0	Google	1462027475517.0
961	1.0	73.0009765625	-0.008701036727043206	945.6181640625	0.0	1.0	2.0	0.294174202707276	11.0	1.0	1000.0	Google	1462027475517.0
962	1.0	73.0009765625	-0.008701036727043206	945.6181640625	0.0	1.0	2.0	0.294174202707276	11.0	1.0	15000.0	Google	1462027475517.0
963	1.0	73.0009765625	-0.008701036727043206	945.6181640625	0.0	1.0	2.0	0.294174202707276	11.0	1.0	30000.0	Google	1462027475517.0
964	1.0	73.0009765625	-0.008701036727043206	945.6181640625	0.0	1.0	2.0	0.294174202707276	11.0	1.0	60000.0	Google	1462027475517.0
965	1.0	73.0009765625	-0.008701036727043206	945.6181640625	0.0	1.0	2.0	0.294174202707276	11.0	1.0	300000.0	Google	1462027475517.0
966	1.0	73.0009765625	-0.008701036727043206	945.6181640625	0.0	1.0	2.0	0.294174202707276	11.0	1.0	900000.0	Google	1462027475517.0
967	1.0	73.0009765625	-0.008701036727043206	945.6181640625	0.0	1.0	2.0	0.294174202707276	11.0	1.0	1800000.0	Google	1462027475517.0
968	1.0	73.0009765625	-0.008701036727043206	945.6181640625	0.0	1.0	2.0	0.294174202707276	11.0	1.0	3600000.0	Google	1462027475517.0
969	1.0	73.0009765625	-0.008701036727043206	945.6181640625	0.0	1.0	2.0	0.294174202707276	11.0	1.0	21600000.0	Google	1462027475517.0
970	1.0	1018.619140625	-0.9999999999999999	0.0	0.0	1.0	13.0	-0.4285714285714285	1.0	1.0	43200000.0	Google	1462027475517.0
971	1.0	563.365234375	-0.004720270251510344	1.0	455.25390625	1.0	9.0	-0.09759000729485333	1.0	5.0	86400000.0	Google	1462027475517.0
972	1.0	72.9990234375	-0.00870092867079662	945.6181640625	0.0	1.0	2.0	0.294174202707276	11.0	1.0	0.0	Google	1462028927756.0
973	1.0	72.9990234375	-0.00870092867079662	945.6181640625	0.0	1.0	2.0	0.294174202707276	11.0	1.0	1000.0	Google	1462028927756.0
974	1.0	72.9990234375	-0.00870092867079662	945.6181640625	0.0	1.0	2.0	0.294174202707276	11.0	1.0	15000.0	Google	1462028927756.0
975	1.0	72.9990234375	-0.00870092867079662	945.6181640625	0.0	1.0	2.0	0.294174202707276	11.0	1.0	30000.0	Google	1462028927756.0
976	1.0	72.9990234375	-0.00870092867079662	945.6181640625	0.0	1.0	2.0	0.294174202707276	11.0	1.0	60000.0	Google	1462028927756.0
977	1.0	72.9990234375	-0.00870092867079662	945.6181640625	0.0	1.0	2.0	0.294174202707276	11.0	1.0	300000.0	Google	1462028927756.0
978	1.0	72.9990234375	-0.00870092867079662	945.6181640625	0.0	1.0	2.0	0.294174202707276	11.0	1.0	900000.0	Google	1462028927756.0
979	1.0	72.9990234375	-0.00870092867079662	945.6181640625	0.0	1.0	2.0	0.294174202707276	11.0	1.0	1800000.0	Google	1462028927756.0
980	1.0	72.9990234375	-0.00870092867079662	945.6181640625	0.0	1.0	2.0	0.294174202707276	11.0	1.0	3600000.0	Google	1462028927756.0
981	1.0	72.9990234375	-0.00870092867079662	945.6181640625	0.0	1.0	2.0	0.294174202707276	11.0	1.0	21600000.0	Google	1462028927756.0
982	1.0	1018.6171875	-1.0	0.0	0.0	1.0	13.0	-0.4285714285714285	1.0	1.0	43200000.0	Google	1462028927756.0
983	1.0	563.36328125	-0.00472019766874611	1.0	455.25390625	1.0	9.0	-0.09759000729485333	1.0	5.0	86400000.0	Google	1462028927756.0
984	1.0	73.0009765625	-0.008701036727043206	945.6181640625	0.0	1.0	2.0	0.294174202707276	11.0	1.0	0.0	Google	1462029792890.0
985	1.0	73.0009765625	-0.008701036727043206	945.6181640625	0.0	1.0	2.0	0.294174202707276	11.0	1.0	1000.0	Google	1462029792890.0
986	1.0	73.0009765625	-0.008701036727043206	945.6181640625	0.0	1.0	2.0	0.294174202707276	11.0	1.0	15000.0	Google	1462029792890.0
987	1.0	73.0009765625	-0.008701036727043206	945.6181640625	0.0	1.0	2.0	0.294174202707276	11.0	1.0	30000.0	Google	1462029792890.0
988	1.0	73.0009765625	-0.008701036727043206	945.6181640625	0.0	1.0	2.0	0.294174202707276	11.0	1.0	60000.0	Google	1462029792890.0
989	1.0	73.0009765625	-0.008701036727043206	945.6181640625	0.0	1.0	2.0	0.294174202707276	11.0	1.0	300000.0	Google	1462029792890.0
990	1.0	73.0009765625	-0.008701036727043206	945.6181640625	0.0	1.0	2.0	0.294174202707276	11.0	1.0	900000.0	Google	1462029792890.0
991	1.0	73.0009765625	-0.008701036727043206	945.6181640625	0.0	1.0	2.0	0.294174202707276	11.0	1.0	1800000.0	Google	1462029792890.0
992	1.0	73.0009765625	-0.008701036727043206	945.6181640625	0.0	1.0	2.0	0.294174202707276	11.0	1.0	3600000.0	Google	1462029792890.0
993	1.0	73.0009765625	-0.008701036727043206	945.6181640625	0.0	1.0	2.0	0.294174202707276	11.0	1.0	21600000.0	Google	1462029792890.0
994	1.0	1018.619140625	-0.9999999999999999	0.0	0.0	1.0	13.0	-0.4285714285714285	1.0	1.0	43200000.0	Google	1462029792890.0
995	1.0	563.365234375	-0.004720270251510344	1.0	455.25390625	1.0	9.0	-0.09759000729485333	1.0	5.0	86400000.0	Google	1462029792890.0
996	1.0	73.0009765625	-0.008701036727043206	945.6181640625	0.0	1.0	2.0	0.294174202707276	11.0	1.0	0.0	Google	1462030968113.0
997	1.0	73.0009765625	-0.008701036727043206	945.6181640625	0.0	1.0	2.0	0.294174202707276	11.0	1.0	1000.0	Google	1462030968113.0
998	1.0	73.0009765625	-0.008701036727043206	945.6181640625	0.0	1.0	2.0	0.294174202707276	11.0	1.0	15000.0	Google	1462030968113.0
999	1.0	73.0009765625	-0.008701036727043206	945.6181640625	0.0	1.0	2.0	0.294174202707276	11.0	1.0	30000.0	Google	1462030968113.0
1000	1.0	73.0009765625	-0.008701036727043206	945.6181640625	0.0	1.0	2.0	0.294174202707276	11.0	1.0	60000.0	Google	1462030968113.0
1001	1.0	73.0009765625	-0.008701036727043206	945.6181640625	0.0	1.0	2.0	0.294174202707276	11.0	1.0	300000.0	Google	1462030968113.0
1002	1.0	73.0009765625	-0.008701036727043206	945.6181640625	0.0	1.0	2.0	0.294174202707276	11.0	1.0	900000.0	Google	1462030968113.0
1003	1.0	73.0009765625	-0.008701036727043206	945.6181640625	0.0	1.0	2.0	0.294174202707276	11.0	1.0	1800000.0	Google	1462030968113.0
1004	1.0	73.0009765625	-0.008701036727043206	945.6181640625	0.0	1.0	2.0	0.294174202707276	11.0	1.0	3600000.0	Google	1462030968113.0
1005	1.0	73.0009765625	-0.008701036727043206	945.6181640625	0.0	1.0	2.0	0.294174202707276	11.0	1.0	21600000.0	Google	1462030968113.0
1006	1.0	1018.619140625	-0.9999999999999999	0.0	0.0	1.0	13.0	-0.4285714285714285	1.0	1.0	43200000.0	Google	1462030968113.0
1007	1.0	563.365234375	-0.004720270251510344	1.0	455.25390625	1.0	9.0	-0.09759000729485333	1.0	5.0	86400000.0	Google	1462030968113.0
1008	1.0	72.9970703125	-0.008700820612793684	945.6181640625	0.0	1.0	2.0	0.294174202707276	11.0	1.0	0.0	Google	1462031829171.0
1009	1.0	72.9970703125	-0.008700820612793684	945.6181640625	0.0	1.0	2.0	0.294174202707276	11.0	1.0	1000.0	Google	1462031829171.0
1010	1.0	72.9970703125	-0.008700820612793684	945.6181640625	0.0	1.0	2.0	0.294174202707276	11.0	1.0	15000.0	Google	1462031829171.0
1011	1.0	72.9970703125	-0.008700820612793684	945.6181640625	0.0	1.0	2.0	0.294174202707276	11.0	1.0	30000.0	Google	1462031829171.0
1012	1.0	72.9970703125	-0.008700820612793684	945.6181640625	0.0	1.0	2.0	0.294174202707276	11.0	1.0	60000.0	Google	1462031829171.0
1013	1.0	72.9970703125	-0.008700820612793684	945.6181640625	0.0	1.0	2.0	0.294174202707276	11.0	1.0	300000.0	Google	1462031829171.0
1014	1.0	72.9970703125	-0.008700820612793684	945.6181640625	0.0	1.0	2.0	0.294174202707276	11.0	1.0	900000.0	Google	1462031829171.0
1015	1.0	72.9970703125	-0.008700820612793684	945.6181640625	0.0	1.0	2.0	0.294174202707276	11.0	1.0	1800000.0	Google	1462031829171.0
1016	1.0	72.9970703125	-0.008700820612793684	945.6181640625	0.0	1.0	2.0	0.294174202707276	11.0	1.0	3600000.0	Google	1462031829171.0
1017	1.0	72.9970703125	-0.008700820612793684	945.6181640625	0.0	1.0	2.0	0.294174202707276	11.0	1.0	21600000.0	Google	1462031829171.0
1018	1.0	563.361328125	-0.004720125085594321	1.0	455.25390625	1.0	9.0	-0.09759000729485333	1.0	5.0	43200000.0	Google	1462031829171.0
1019	1.0	563.361328125	-0.004720125085594321	1.0	455.25390625	1.0	9.0	-0.09759000729485333	1.0	5.0	86400000.0	Google	1462031829171.0
1020	1.0	72.9990234375	-0.011329511211508174	717.9912109375	0.0	1.0	2.0	0.272474630456533	9.0	1.0	0.0	Google	1462032713110.0
1021	1.0	72.9990234375	-0.011329511211508174	717.9912109375	0.0	1.0	2.0	0.272474630456533	9.0	1.0	1000.0	Google	1462032713110.0
1022	1.0	72.9990234375	-0.011329511211508174	717.9912109375	0.0	1.0	2.0	0.272474630456533	9.0	1.0	15000.0	Google	1462032713110.0
1023	1.0	72.9990234375	-0.011329511211508174	717.9912109375	0.0	1.0	2.0	0.272474630456533	9.0	1.0	30000.0	Google	1462032713110.0
1024	1.0	72.9990234375	-0.011329511211508174	717.9912109375	0.0	1.0	2.0	0.272474630456533	9.0	1.0	60000.0	Google	1462032713110.0
1025	1.0	72.9990234375	-0.011329511211508174	717.9912109375	0.0	1.0	2.0	0.272474630456533	9.0	1.0	300000.0	Google	1462032713110.0
1026	1.0	72.9990234375	-0.011329511211508174	717.9912109375	0.0	1.0	2.0	0.272474630456533	9.0	1.0	900000.0	Google	1462032713110.0
1027	1.0	72.9990234375	-0.011329511211508174	717.9912109375	0.0	1.0	2.0	0.272474630456533	9.0	1.0	1800000.0	Google	1462032713110.0
1028	1.0	72.9990234375	-0.011329511211508174	717.9912109375	0.0	1.0	2.0	0.272474630456533	9.0	1.0	3600000.0	Google	1462032713110.0
1029	1.0	72.9990234375	-0.011329511211508174	717.9912109375	0.0	1.0	2.0	0.272474630456533	9.0	1.0	21600000.0	Google	1462032713110.0
1030	1.0	563.36328125	-0.02349928716474475	1.0	227.626953125	1.0	9.0	-0.19364916731037085	1.0	3.0	43200000.0	Google	1462032713110.0
1031	1.0	563.36328125	-0.02349928716474475	1.0	227.626953125	1.0	9.0	-0.19364916731037085	1.0	3.0	86400000.0	Google	1462032713110.0
1032	1.0	72.9990234375	-0.00870092867079662	945.6181640625	0.0	1.0	2.0	0.294174202707276	11.0	1.0	0.0	Google	1462033875089.0
1033	1.0	72.9990234375	-0.00870092867079662	945.6181640625	0.0	1.0	2.0	0.294174202707276	11.0	1.0	1000.0	Google	1462033875089.0
1034	1.0	72.9990234375	-0.00870092867079662	945.6181640625	0.0	1.0	2.0	0.294174202707276	11.0	1.0	15000.0	Google	1462033875089.0
1035	1.0	72.9990234375	-0.00870092867079662	945.6181640625	0.0	1.0	2.0	0.294174202707276	11.0	1.0	30000.0	Google	1462033875089.0
1036	1.0	72.9990234375	-0.00870092867079662	945.6181640625	0.0	1.0	2.0	0.294174202707276	11.0	1.0	60000.0	Google	1462033875089.0
1037	1.0	72.9990234375	-0.00870092867079662	945.6181640625	0.0	1.0	2.0	0.294174202707276	11.0	1.0	300000.0	Google	1462033875089.0
1038	1.0	72.9990234375	-0.00870092867079662	945.6181640625	0.0	1.0	2.0	0.294174202707276	11.0	1.0	900000.0	Google	1462033875089.0
1039	1.0	72.9990234375	-0.00870092867079662	945.6181640625	0.0	1.0	2.0	0.294174202707276	11.0	1.0	1800000.0	Google	1462033875089.0
1040	1.0	72.9990234375	-0.00870092867079662	945.6181640625	0.0	1.0	2.0	0.294174202707276	11.0	1.0	3600000.0	Google	1462033875089.0
1041	1.0	72.9990234375	-0.00870092867079662	945.6181640625	0.0	1.0	2.0	0.294174202707276	11.0	1.0	21600000.0	Google	1462033875089.0
1042	1.0	563.36328125	-0.00472019766874611	1.0	455.25390625	1.0	9.0	-0.09759000729485333	1.0	5.0	43200000.0	Google	1462033875089.0
1043	1.0	563.36328125	-0.00472019766874611	1.0	455.25390625	1.0	9.0	-0.09759000729485333	1.0	5.0	86400000.0	Google	1462033875089.0
1044	1.0	72.9990234375	-0.00870092867079662	945.6181640625	0.0	1.0	2.0	0.294174202707276	11.0	1.0	0.0	Google	1462035038812.0
1045	1.0	72.9990234375	-0.00870092867079662	945.6181640625	0.0	1.0	2.0	0.294174202707276	11.0	1.0	1000.0	Google	1462035038812.0
1046	1.0	72.9990234375	-0.00870092867079662	945.6181640625	0.0	1.0	2.0	0.294174202707276	11.0	1.0	15000.0	Google	1462035038812.0
1047	1.0	72.9990234375	-0.00870092867079662	945.6181640625	0.0	1.0	2.0	0.294174202707276	11.0	1.0	30000.0	Google	1462035038812.0
1048	1.0	72.9990234375	-0.00870092867079662	945.6181640625	0.0	1.0	2.0	0.294174202707276	11.0	1.0	60000.0	Google	1462035038812.0
1049	1.0	72.9990234375	-0.00870092867079662	945.6181640625	0.0	1.0	2.0	0.294174202707276	11.0	1.0	300000.0	Google	1462035038812.0
1050	1.0	72.9990234375	-0.00870092867079662	945.6181640625	0.0	1.0	2.0	0.294174202707276	11.0	1.0	900000.0	Google	1462035038812.0
1051	1.0	72.9990234375	-0.00870092867079662	945.6181640625	0.0	1.0	2.0	0.294174202707276	11.0	1.0	1800000.0	Google	1462035038812.0
1052	1.0	72.9990234375	-0.00870092867079662	945.6181640625	0.0	1.0	2.0	0.294174202707276	11.0	1.0	3600000.0	Google	1462035038812.0
1053	1.0	72.9990234375	-0.00870092867079662	945.6181640625	0.0	1.0	2.0	0.294174202707276	11.0	1.0	21600000.0	Google	1462035038812.0
1054	1.0	563.36328125	-0.00472019766874611	1.0	455.25390625	1.0	9.0	-0.09759000729485333	1.0	5.0	43200000.0	Google	1462035038812.0
1055	1.0	563.36328125	-0.00472019766874611	1.0	455.25390625	1.0	9.0	-0.09759000729485333	1.0	5.0	86400000.0	Google	1462035038812.0
1056	1.0	72.9970703125	-0.008700820612793684	945.6181640625	0.0	1.0	2.0	0.294174202707276	11.0	1.0	0.0	Google	1462035898687.0
1057	1.0	72.9970703125	-0.008700820612793684	945.6181640625	0.0	1.0	2.0	0.294174202707276	11.0	1.0	1000.0	Google	1462035898687.0
1058	1.0	72.9970703125	-0.008700820612793684	945.6181640625	0.0	1.0	2.0	0.294174202707276	11.0	1.0	15000.0	Google	1462035898687.0
1059	1.0	72.9970703125	-0.008700820612793684	945.6181640625	0.0	1.0	2.0	0.294174202707276	11.0	1.0	30000.0	Google	1462035898687.0
1060	1.0	72.9970703125	-0.008700820612793684	945.6181640625	0.0	1.0	2.0	0.294174202707276	11.0	1.0	60000.0	Google	1462035898687.0
1061	1.0	72.9970703125	-0.008700820612793684	945.6181640625	0.0	1.0	2.0	0.294174202707276	11.0	1.0	300000.0	Google	1462035898687.0
1062	1.0	72.9970703125	-0.008700820612793684	945.6181640625	0.0	1.0	2.0	0.294174202707276	11.0	1.0	900000.0	Google	1462035898687.0
1063	1.0	72.9970703125	-0.008700820612793684	945.6181640625	0.0	1.0	2.0	0.294174202707276	11.0	1.0	1800000.0	Google	1462035898687.0
1064	1.0	72.9970703125	-0.008700820612793684	945.6181640625	0.0	1.0	2.0	0.294174202707276	11.0	1.0	3600000.0	Google	1462035898687.0
1065	1.0	72.9970703125	-0.008700820612793684	945.6181640625	0.0	1.0	2.0	0.294174202707276	11.0	1.0	21600000.0	Google	1462035898687.0
1066	1.0	563.361328125	-0.004720125085594321	1.0	455.25390625	1.0	9.0	-0.09759000729485333	1.0	5.0	43200000.0	Google	1462035898687.0
1067	1.0	563.361328125	-0.004720125085594321	1.0	455.25390625	1.0	9.0	-0.09759000729485333	1.0	5.0	86400000.0	Google	1462035898687.0
1068	1.0	72.994140625	-0.00870065852249598	945.6181640625	0.0	1.0	2.0	0.294174202707276	11.0	1.0	0.0	Google	1462036797843.0
1069	1.0	72.994140625	-0.00870065852249598	945.6181640625	0.0	1.0	2.0	0.294174202707276	11.0	1.0	1000.0	Google	1462036797843.0
1070	1.0	72.994140625	-0.00870065852249598	945.6181640625	0.0	1.0	2.0	0.294174202707276	11.0	1.0	15000.0	Google	1462036797843.0
1071	1.0	72.994140625	-0.00870065852249598	945.6181640625	0.0	1.0	2.0	0.294174202707276	11.0	1.0	30000.0	Google	1462036797843.0
1072	1.0	72.994140625	-0.00870065852249598	945.6181640625	0.0	1.0	2.0	0.294174202707276	11.0	1.0	60000.0	Google	1462036797843.0
1073	1.0	72.994140625	-0.00870065852249598	945.6181640625	0.0	1.0	2.0	0.294174202707276	11.0	1.0	300000.0	Google	1462036797843.0
1074	1.0	72.994140625	-0.00870065852249598	945.6181640625	0.0	1.0	2.0	0.294174202707276	11.0	1.0	900000.0	Google	1462036797843.0
1075	1.0	72.994140625	-0.00870065852249598	945.6181640625	0.0	1.0	2.0	0.294174202707276	11.0	1.0	1800000.0	Google	1462036797843.0
1076	1.0	72.994140625	-0.00870065852249598	945.6181640625	0.0	1.0	2.0	0.294174202707276	11.0	1.0	3600000.0	Google	1462036797843.0
1077	1.0	72.994140625	-0.00870065852249598	945.6181640625	0.0	1.0	2.0	0.294174202707276	11.0	1.0	21600000.0	Google	1462036797843.0
1078	1.0	563.3583984375	-0.004720016210139968	1.0	455.25390625	1.0	9.0	-0.09759000729485333	1.0	5.0	43200000.0	Google	1462036797843.0
1079	1.0	563.3583984375	-0.004720016210139968	1.0	455.25390625	1.0	9.0	-0.09759000729485333	1.0	5.0	86400000.0	Google	1462036797843.0
1080	1.0	72.9970703125	-0.008700820612793684	945.6181640625	0.0	1.0	2.0	0.294174202707276	11.0	1.0	0.0	Google	1462038260344.0
1081	1.0	72.9970703125	-0.008700820612793684	945.6181640625	0.0	1.0	2.0	0.294174202707276	11.0	1.0	1000.0	Google	1462038260344.0
1082	1.0	72.9970703125	-0.008700820612793684	945.6181640625	0.0	1.0	2.0	0.294174202707276	11.0	1.0	15000.0	Google	1462038260344.0
1083	1.0	72.9970703125	-0.008700820612793684	945.6181640625	0.0	1.0	2.0	0.294174202707276	11.0	1.0	30000.0	Google	1462038260344.0
1084	1.0	72.9970703125	-0.008700820612793684	945.6181640625	0.0	1.0	2.0	0.294174202707276	11.0	1.0	60000.0	Google	1462038260344.0
1085	1.0	72.9970703125	-0.008700820612793684	945.6181640625	0.0	1.0	2.0	0.294174202707276	11.0	1.0	300000.0	Google	1462038260344.0
1086	1.0	72.9970703125	-0.008700820612793684	945.6181640625	0.0	1.0	2.0	0.294174202707276	11.0	1.0	900000.0	Google	1462038260344.0
1087	1.0	72.9970703125	-0.008700820612793684	945.6181640625	0.0	1.0	2.0	0.294174202707276	11.0	1.0	1800000.0	Google	1462038260344.0
1088	1.0	72.9970703125	-0.008700820612793684	945.6181640625	0.0	1.0	2.0	0.294174202707276	11.0	1.0	3600000.0	Google	1462038260344.0
1089	1.0	72.9970703125	-0.008700820612793684	945.6181640625	0.0	1.0	2.0	0.294174202707276	11.0	1.0	21600000.0	Google	1462038260344.0
1090	1.0	563.361328125	-0.004720125085594321	1.0	455.25390625	1.0	9.0	-0.09759000729485333	1.0	5.0	43200000.0	Google	1462038260344.0
1091	1.0	563.361328125	-0.004720125085594321	1.0	455.25390625	1.0	9.0	-0.09759000729485333	1.0	5.0	86400000.0	Google	1462038260344.0
1092	1.0	72.9990234375	-0.011329511211508174	717.9912109375	0.0	1.0	2.0	0.272474630456533	9.0	1.0	0.0	Google	1462039423983.0
1093	1.0	72.9990234375	-0.011329511211508174	717.9912109375	0.0	1.0	2.0	0.272474630456533	9.0	1.0	1000.0	Google	1462039423983.0
1094	1.0	72.9990234375	-0.011329511211508174	717.9912109375	0.0	1.0	2.0	0.272474630456533	9.0	1.0	15000.0	Google	1462039423983.0
1095	1.0	72.9990234375	-0.011329511211508174	717.9912109375	0.0	1.0	2.0	0.272474630456533	9.0	1.0	30000.0	Google	1462039423983.0
1096	1.0	72.9990234375	-0.011329511211508174	717.9912109375	0.0	1.0	2.0	0.272474630456533	9.0	1.0	60000.0	Google	1462039423983.0
1097	1.0	72.9990234375	-0.011329511211508174	717.9912109375	0.0	1.0	2.0	0.272474630456533	9.0	1.0	300000.0	Google	1462039423983.0
1098	1.0	72.9990234375	-0.011329511211508174	717.9912109375	0.0	1.0	2.0	0.272474630456533	9.0	1.0	900000.0	Google	1462039423983.0
1099	1.0	72.9990234375	-0.011329511211508174	717.9912109375	0.0	1.0	2.0	0.272474630456533	9.0	1.0	1800000.0	Google	1462039423983.0
1100	1.0	72.9990234375	-0.011329511211508174	717.9912109375	0.0	1.0	2.0	0.272474630456533	9.0	1.0	3600000.0	Google	1462039423983.0
1101	1.0	72.9990234375	-0.011329511211508174	717.9912109375	0.0	1.0	2.0	0.272474630456533	9.0	1.0	21600000.0	Google	1462039423983.0
1102	1.0	563.36328125	-0.02349928716474475	1.0	227.626953125	1.0	9.0	-0.19364916731037085	1.0	3.0	43200000.0	Google	1462039423983.0
1103	1.0	563.36328125	-0.02349928716474475	1.0	227.626953125	1.0	9.0	-0.19364916731037085	1.0	3.0	86400000.0	Google	1462039423983.0
1104	1.0	73.0009765625	-0.011329648786173097	717.9912109375	0.0	1.0	2.0	0.272474630456533	9.0	1.0	0.0	Google	1462040423954.0
1105	1.0	73.0009765625	-0.011329648786173097	717.9912109375	0.0	1.0	2.0	0.272474630456533	9.0	1.0	1000.0	Google	1462040423954.0
1106	1.0	73.0009765625	-0.011329648786173097	717.9912109375	0.0	1.0	2.0	0.272474630456533	9.0	1.0	15000.0	Google	1462040423954.0
1107	1.0	73.0009765625	-0.011329648786173097	717.9912109375	0.0	1.0	2.0	0.272474630456533	9.0	1.0	30000.0	Google	1462040423954.0
1108	1.0	73.0009765625	-0.011329648786173097	717.9912109375	0.0	1.0	2.0	0.272474630456533	9.0	1.0	60000.0	Google	1462040423954.0
1109	1.0	73.0009765625	-0.011329648786173097	717.9912109375	0.0	1.0	2.0	0.272474630456533	9.0	1.0	300000.0	Google	1462040423954.0
1110	1.0	73.0009765625	-0.011329648786173097	717.9912109375	0.0	1.0	2.0	0.272474630456533	9.0	1.0	900000.0	Google	1462040423954.0
1111	1.0	73.0009765625	-0.011329648786173097	717.9912109375	0.0	1.0	2.0	0.272474630456533	9.0	1.0	1800000.0	Google	1462040423954.0
1112	1.0	73.0009765625	-0.011329648786173097	717.9912109375	0.0	1.0	2.0	0.272474630456533	9.0	1.0	3600000.0	Google	1462040423954.0
1113	1.0	73.0009765625	-0.011329648786173097	717.9912109375	0.0	1.0	2.0	0.272474630456533	9.0	1.0	21600000.0	Google	1462040423954.0
1114	1.0	563.365234375	-0.02349935419510057	1.0	227.626953125	1.0	9.0	-0.19364916731037085	1.0	3.0	43200000.0	Google	1462040423954.0
1115	1.0	563.365234375	-0.02349935419510057	1.0	227.626953125	1.0	9.0	-0.19364916731037085	1.0	3.0	86400000.0	Google	1462040423954.0
1116	1.0	72.9990234375	-0.00870092867079662	945.6181640625	0.0	1.0	2.0	0.294174202707276	11.0	1.0	0.0	Google	1462041321615.0
1117	1.0	72.9990234375	-0.00870092867079662	945.6181640625	0.0	1.0	2.0	0.294174202707276	11.0	1.0	1000.0	Google	1462041321615.0
1118	1.0	72.9990234375	-0.00870092867079662	945.6181640625	0.0	1.0	2.0	0.294174202707276	11.0	1.0	15000.0	Google	1462041321615.0
1119	1.0	72.9990234375	-0.00870092867079662	945.6181640625	0.0	1.0	2.0	0.294174202707276	11.0	1.0	30000.0	Google	1462041321615.0
1120	1.0	72.9990234375	-0.00870092867079662	945.6181640625	0.0	1.0	2.0	0.294174202707276	11.0	1.0	60000.0	Google	1462041321615.0
1121	1.0	72.9990234375	-0.00870092867079662	945.6181640625	0.0	1.0	2.0	0.294174202707276	11.0	1.0	300000.0	Google	1462041321615.0
1122	1.0	72.9990234375	-0.00870092867079662	945.6181640625	0.0	1.0	2.0	0.294174202707276	11.0	1.0	900000.0	Google	1462041321615.0
1123	1.0	72.9990234375	-0.00870092867079662	945.6181640625	0.0	1.0	2.0	0.294174202707276	11.0	1.0	1800000.0	Google	1462041321615.0
1124	1.0	72.9990234375	-0.00870092867079662	945.6181640625	0.0	1.0	2.0	0.294174202707276	11.0	1.0	3600000.0	Google	1462041321615.0
1125	1.0	72.9990234375	-0.00870092867079662	945.6181640625	0.0	1.0	2.0	0.294174202707276	11.0	1.0	21600000.0	Google	1462041321615.0
1126	1.0	563.36328125	-0.00472019766874611	1.0	455.25390625	1.0	9.0	-0.09759000729485333	1.0	5.0	43200000.0	Google	1462041321615.0
1127	1.0	563.36328125	-0.00472019766874611	1.0	455.25390625	1.0	9.0	-0.09759000729485333	1.0	5.0	86400000.0	Google	1462041321615.0
1128	1.0	72.9990234375	-0.00870092867079662	945.6181640625	0.0	1.0	2.0	0.294174202707276	11.0	1.0	0.0	Google	1462042182962.0
1129	1.0	72.9990234375	-0.00870092867079662	945.6181640625	0.0	1.0	2.0	0.294174202707276	11.0	1.0	1000.0	Google	1462042182962.0
1130	1.0	72.9990234375	-0.00870092867079662	945.6181640625	0.0	1.0	2.0	0.294174202707276	11.0	1.0	15000.0	Google	1462042182962.0
1131	1.0	72.9990234375	-0.00870092867079662	945.6181640625	0.0	1.0	2.0	0.294174202707276	11.0	1.0	30000.0	Google	1462042182962.0
1132	1.0	72.9990234375	-0.00870092867079662	945.6181640625	0.0	1.0	2.0	0.294174202707276	11.0	1.0	60000.0	Google	1462042182962.0
1133	1.0	72.9990234375	-0.00870092867079662	945.6181640625	0.0	1.0	2.0	0.294174202707276	11.0	1.0	300000.0	Google	1462042182962.0
1134	1.0	72.9990234375	-0.00870092867079662	945.6181640625	0.0	1.0	2.0	0.294174202707276	11.0	1.0	900000.0	Google	1462042182962.0
1135	1.0	72.9990234375	-0.00870092867079662	945.6181640625	0.0	1.0	2.0	0.294174202707276	11.0	1.0	1800000.0	Google	1462042182962.0
1136	1.0	72.9990234375	-0.00870092867079662	945.6181640625	0.0	1.0	2.0	0.294174202707276	11.0	1.0	3600000.0	Google	1462042182962.0
1137	1.0	72.9990234375	-0.00870092867079662	945.6181640625	0.0	1.0	2.0	0.294174202707276	11.0	1.0	21600000.0	Google	1462042182962.0
1138	1.0	563.36328125	-0.00472019766874611	1.0	455.25390625	1.0	9.0	-0.09759000729485333	1.0	5.0	43200000.0	Google	1462042182962.0
1139	1.0	563.36328125	-0.00472019766874611	1.0	455.25390625	1.0	9.0	-0.09759000729485333	1.0	5.0	86400000.0	Google	1462042182962.0
1140	1.0	72.9990234375	-0.00870092867079662	945.6181640625	0.0	1.0	2.0	0.294174202707276	11.0	1.0	0.0	Google	1462043050293.0
1141	1.0	72.9990234375	-0.00870092867079662	945.6181640625	0.0	1.0	2.0	0.294174202707276	11.0	1.0	1000.0	Google	1462043050293.0
1142	1.0	72.9990234375	-0.00870092867079662	945.6181640625	0.0	1.0	2.0	0.294174202707276	11.0	1.0	15000.0	Google	1462043050293.0
1143	1.0	72.9990234375	-0.00870092867079662	945.6181640625	0.0	1.0	2.0	0.294174202707276	11.0	1.0	30000.0	Google	1462043050293.0
1144	1.0	72.9990234375	-0.00870092867079662	945.6181640625	0.0	1.0	2.0	0.294174202707276	11.0	1.0	60000.0	Google	1462043050293.0
1145	1.0	72.9990234375	-0.00870092867079662	945.6181640625	0.0	1.0	2.0	0.294174202707276	11.0	1.0	300000.0	Google	1462043050293.0
1146	1.0	72.9990234375	-0.00870092867079662	945.6181640625	0.0	1.0	2.0	0.294174202707276	11.0	1.0	900000.0	Google	1462043050293.0
1147	1.0	72.9990234375	-0.00870092867079662	945.6181640625	0.0	1.0	2.0	0.294174202707276	11.0	1.0	1800000.0	Google	1462043050293.0
1148	1.0	72.9990234375	-0.00870092867079662	945.6181640625	0.0	1.0	2.0	0.294174202707276	11.0	1.0	3600000.0	Google	1462043050293.0
1149	1.0	72.9990234375	-0.00870092867079662	945.6181640625	0.0	1.0	2.0	0.294174202707276	11.0	1.0	21600000.0	Google	1462043050293.0
1150	1.0	563.36328125	-0.00472019766874611	1.0	455.25390625	1.0	9.0	-0.09759000729485333	1.0	5.0	43200000.0	Google	1462043050293.0
1151	1.0	563.36328125	-0.00472019766874611	1.0	455.25390625	1.0	9.0	-0.09759000729485333	1.0	5.0	86400000.0	Google	1462043050293.0
1152	1.0	72.9990234375	-0.00870092867079662	945.6181640625	0.0	1.0	2.0	0.294174202707276	11.0	1.0	0.0	Google	1462044216409.0
1153	1.0	72.9990234375	-0.00870092867079662	945.6181640625	0.0	1.0	2.0	0.294174202707276	11.0	1.0	1000.0	Google	1462044216409.0
1154	1.0	72.9990234375	-0.00870092867079662	945.6181640625	0.0	1.0	2.0	0.294174202707276	11.0	1.0	15000.0	Google	1462044216409.0
1155	1.0	72.9990234375	-0.00870092867079662	945.6181640625	0.0	1.0	2.0	0.294174202707276	11.0	1.0	30000.0	Google	1462044216409.0
1156	1.0	72.9990234375	-0.00870092867079662	945.6181640625	0.0	1.0	2.0	0.294174202707276	11.0	1.0	60000.0	Google	1462044216409.0
1157	1.0	72.9990234375	-0.00870092867079662	945.6181640625	0.0	1.0	2.0	0.294174202707276	11.0	1.0	300000.0	Google	1462044216409.0
1158	1.0	72.9990234375	-0.00870092867079662	945.6181640625	0.0	1.0	2.0	0.294174202707276	11.0	1.0	900000.0	Google	1462044216409.0
1159	1.0	72.9990234375	-0.00870092867079662	945.6181640625	0.0	1.0	2.0	0.294174202707276	11.0	1.0	1800000.0	Google	1462044216409.0
1160	1.0	72.9990234375	-0.00870092867079662	945.6181640625	0.0	1.0	2.0	0.294174202707276	11.0	1.0	3600000.0	Google	1462044216409.0
1161	1.0	72.9990234375	-0.00870092867079662	945.6181640625	0.0	1.0	2.0	0.294174202707276	11.0	1.0	21600000.0	Google	1462044216409.0
1162	1.0	563.36328125	-0.00472019766874611	1.0	455.25390625	1.0	9.0	-0.09759000729485333	1.0	5.0	43200000.0	Google	1462044216409.0
1163	1.0	563.36328125	-0.00472019766874611	1.0	455.25390625	1.0	9.0	-0.09759000729485333	1.0	5.0	86400000.0	Google	1462044216409.0
1164	1.0	73.0009765625	-0.008701036727043206	945.6181640625	0.0	1.0	2.0	0.294174202707276	11.0	1.0	0.0	Google	1462045678306.0
1165	1.0	73.0009765625	-0.008701036727043206	945.6181640625	0.0	1.0	2.0	0.294174202707276	11.0	1.0	1000.0	Google	1462045678306.0
1166	1.0	73.0009765625	-0.008701036727043206	945.6181640625	0.0	1.0	2.0	0.294174202707276	11.0	1.0	15000.0	Google	1462045678306.0
1167	1.0	73.0009765625	-0.008701036727043206	945.6181640625	0.0	1.0	2.0	0.294174202707276	11.0	1.0	30000.0	Google	1462045678306.0
1168	1.0	73.0009765625	-0.008701036727043206	945.6181640625	0.0	1.0	2.0	0.294174202707276	11.0	1.0	60000.0	Google	1462045678306.0
1169	1.0	73.0009765625	-0.008701036727043206	945.6181640625	0.0	1.0	2.0	0.294174202707276	11.0	1.0	300000.0	Google	1462045678306.0
1170	1.0	73.0009765625	-0.008701036727043206	945.6181640625	0.0	1.0	2.0	0.294174202707276	11.0	1.0	900000.0	Google	1462045678306.0
1171	1.0	73.0009765625	-0.008701036727043206	945.6181640625	0.0	1.0	2.0	0.294174202707276	11.0	1.0	1800000.0	Google	1462045678306.0
1172	1.0	73.0009765625	-0.008701036727043206	945.6181640625	0.0	1.0	2.0	0.294174202707276	11.0	1.0	3600000.0	Google	1462045678306.0
1173	1.0	73.0009765625	-0.008701036727043206	945.6181640625	0.0	1.0	2.0	0.294174202707276	11.0	1.0	21600000.0	Google	1462045678306.0
1174	1.0	563.365234375	-0.004720270251510344	1.0	455.25390625	1.0	9.0	-0.09759000729485333	1.0	5.0	43200000.0	Google	1462045678306.0
1175	1.0	563.365234375	-0.004720270251510344	1.0	455.25390625	1.0	9.0	-0.09759000729485333	1.0	5.0	86400000.0	Google	1462045678306.0
1176	1.0	72.9990234375	-0.011329511211508174	717.9912109375	0.0	1.0	2.0	0.272474630456533	9.0	1.0	0.0	Google	1462047146348.0
1177	1.0	72.9990234375	-0.011329511211508174	717.9912109375	0.0	1.0	2.0	0.272474630456533	9.0	1.0	1000.0	Google	1462047146348.0
1178	1.0	72.9990234375	-0.011329511211508174	717.9912109375	0.0	1.0	2.0	0.272474630456533	9.0	1.0	15000.0	Google	1462047146348.0
1179	1.0	72.9990234375	-0.011329511211508174	717.9912109375	0.0	1.0	2.0	0.272474630456533	9.0	1.0	30000.0	Google	1462047146348.0
1180	1.0	72.9990234375	-0.011329511211508174	717.9912109375	0.0	1.0	2.0	0.272474630456533	9.0	1.0	60000.0	Google	1462047146348.0
1181	1.0	72.9990234375	-0.011329511211508174	717.9912109375	0.0	1.0	2.0	0.272474630456533	9.0	1.0	300000.0	Google	1462047146348.0
1182	1.0	72.9990234375	-0.011329511211508174	717.9912109375	0.0	1.0	2.0	0.272474630456533	9.0	1.0	900000.0	Google	1462047146348.0
1183	1.0	72.9990234375	-0.011329511211508174	717.9912109375	0.0	1.0	2.0	0.272474630456533	9.0	1.0	1800000.0	Google	1462047146348.0
1184	1.0	72.9990234375	-0.011329511211508174	717.9912109375	0.0	1.0	2.0	0.272474630456533	9.0	1.0	3600000.0	Google	1462047146348.0
1185	1.0	72.9990234375	-0.011329511211508174	717.9912109375	0.0	1.0	2.0	0.272474630456533	9.0	1.0	21600000.0	Google	1462047146348.0
1186	1.0	563.36328125	-0.02349928716474475	1.0	227.626953125	1.0	9.0	-0.19364916731037085	1.0	3.0	43200000.0	Google	1462047146348.0
1187	1.0	563.36328125	-0.02349928716474475	1.0	227.626953125	1.0	9.0	-0.19364916731037085	1.0	3.0	86400000.0	Google	1462047146348.0
1188	1.0	72.9912109375	-0.00870049642824611	945.6181640625	0.0	1.0	2.0	0.294174202707276	11.0	1.0	0.0	Google	1462048017200.0
1189	1.0	72.9912109375	-0.00870049642824611	945.6181640625	0.0	1.0	2.0	0.294174202707276	11.0	1.0	1000.0	Google	1462048017200.0
1190	1.0	72.9912109375	-0.00870049642824611	945.6181640625	0.0	1.0	2.0	0.294174202707276	11.0	1.0	15000.0	Google	1462048017200.0
1191	1.0	72.9912109375	-0.00870049642824611	945.6181640625	0.0	1.0	2.0	0.294174202707276	11.0	1.0	30000.0	Google	1462048017200.0
1192	1.0	72.9912109375	-0.00870049642824611	945.6181640625	0.0	1.0	2.0	0.294174202707276	11.0	1.0	60000.0	Google	1462048017200.0
1193	1.0	72.9912109375	-0.00870049642824611	945.6181640625	0.0	1.0	2.0	0.294174202707276	11.0	1.0	300000.0	Google	1462048017200.0
1194	1.0	72.9912109375	-0.00870049642824611	945.6181640625	0.0	1.0	2.0	0.294174202707276	11.0	1.0	900000.0	Google	1462048017200.0
1195	1.0	72.9912109375	-0.00870049642824611	945.6181640625	0.0	1.0	2.0	0.294174202707276	11.0	1.0	1800000.0	Google	1462048017200.0
1196	1.0	72.9912109375	-0.00870049642824611	945.6181640625	0.0	1.0	2.0	0.294174202707276	11.0	1.0	3600000.0	Google	1462048017200.0
1197	1.0	72.9912109375	-0.00870049642824611	945.6181640625	0.0	1.0	2.0	0.294174202707276	11.0	1.0	21600000.0	Google	1462048017200.0
1198	1.0	563.35546875	-0.004719907333813601	1.0	455.25390625	1.0	9.0	-0.09759000729485333	1.0	5.0	43200000.0	Google	1462048017200.0
1199	1.0	563.35546875	-0.004719907333813601	1.0	455.25390625	1.0	9.0	-0.09759000729485333	1.0	5.0	86400000.0	Google	1462048017200.0
1200	1.0	72.9990234375	-0.00870092867079662	945.6181640625	0.0	1.0	2.0	0.294174202707276	11.0	1.0	0.0	Google	1462049100970.0
1201	1.0	72.9990234375	-0.00870092867079662	945.6181640625	0.0	1.0	2.0	0.294174202707276	11.0	1.0	1000.0	Google	1462049100970.0
1202	1.0	72.9990234375	-0.00870092867079662	945.6181640625	0.0	1.0	2.0	0.294174202707276	11.0	1.0	15000.0	Google	1462049100970.0
1203	1.0	72.9990234375	-0.00870092867079662	945.6181640625	0.0	1.0	2.0	0.294174202707276	11.0	1.0	30000.0	Google	1462049100970.0
1204	1.0	72.9990234375	-0.00870092867079662	945.6181640625	0.0	1.0	2.0	0.294174202707276	11.0	1.0	60000.0	Google	1462049100970.0
1205	1.0	72.9990234375	-0.00870092867079662	945.6181640625	0.0	1.0	2.0	0.294174202707276	11.0	1.0	300000.0	Google	1462049100970.0
1206	1.0	72.9990234375	-0.00870092867079662	945.6181640625	0.0	1.0	2.0	0.294174202707276	11.0	1.0	900000.0	Google	1462049100970.0
1207	1.0	72.9990234375	-0.00870092867079662	945.6181640625	0.0	1.0	2.0	0.294174202707276	11.0	1.0	1800000.0	Google	1462049100970.0
1208	1.0	72.9990234375	-0.00870092867079662	945.6181640625	0.0	1.0	2.0	0.294174202707276	11.0	1.0	3600000.0	Google	1462049100970.0
1209	1.0	72.9990234375	-0.00870092867079662	945.6181640625	0.0	1.0	2.0	0.294174202707276	11.0	1.0	21600000.0	Google	1462049100970.0
1210	1.0	563.36328125	-0.00472019766874611	1.0	455.25390625	1.0	9.0	-0.09759000729485333	1.0	5.0	43200000.0	Google	1462049100970.0
1211	1.0	563.36328125	-0.00472019766874611	1.0	455.25390625	1.0	9.0	-0.09759000729485333	1.0	5.0	86400000.0	Google	1462049100970.0
1212	1.0	72.9990234375	-0.00870092867079662	945.6181640625	0.0	1.0	2.0	0.294174202707276	11.0	1.0	0.0	Google	1462049967929.0
1213	1.0	72.9990234375	-0.00870092867079662	945.6181640625	0.0	1.0	2.0	0.294174202707276	11.0	1.0	1000.0	Google	1462049967929.0
1214	1.0	72.9990234375	-0.00870092867079662	945.6181640625	0.0	1.0	2.0	0.294174202707276	11.0	1.0	15000.0	Google	1462049967929.0
1215	1.0	72.9990234375	-0.00870092867079662	945.6181640625	0.0	1.0	2.0	0.294174202707276	11.0	1.0	30000.0	Google	1462049967929.0
1216	1.0	72.9990234375	-0.00870092867079662	945.6181640625	0.0	1.0	2.0	0.294174202707276	11.0	1.0	60000.0	Google	1462049967929.0
1217	1.0	72.9990234375	-0.00870092867079662	945.6181640625	0.0	1.0	2.0	0.294174202707276	11.0	1.0	300000.0	Google	1462049967929.0
1218	1.0	72.9990234375	-0.00870092867079662	945.6181640625	0.0	1.0	2.0	0.294174202707276	11.0	1.0	900000.0	Google	1462049967929.0
1219	1.0	72.9990234375	-0.00870092867079662	945.6181640625	0.0	1.0	2.0	0.294174202707276	11.0	1.0	1800000.0	Google	1462049967929.0
1220	1.0	72.9990234375	-0.00870092867079662	945.6181640625	0.0	1.0	2.0	0.294174202707276	11.0	1.0	3600000.0	Google	1462049967929.0
1221	1.0	72.9990234375	-0.00870092867079662	945.6181640625	0.0	1.0	2.0	0.294174202707276	11.0	1.0	21600000.0	Google	1462049967929.0
1222	1.0	563.36328125	-0.00472019766874611	1.0	455.25390625	1.0	9.0	-0.09759000729485333	1.0	5.0	43200000.0	Google	1462049967929.0
1223	1.0	563.36328125	-0.00472019766874611	1.0	455.25390625	1.0	9.0	-0.09759000729485333	1.0	5.0	86400000.0	Google	1462049967929.0
1224	1.0	72.9990234375	-0.011329511211508174	717.9912109375	0.0	1.0	2.0	0.272474630456533	9.0	1.0	0.0	Google	1462050826654.0
1225	1.0	72.9990234375	-0.011329511211508174	717.9912109375	0.0	1.0	2.0	0.272474630456533	9.0	1.0	1000.0	Google	1462050826654.0
1226	1.0	72.9990234375	-0.011329511211508174	717.9912109375	0.0	1.0	2.0	0.272474630456533	9.0	1.0	15000.0	Google	1462050826654.0
1227	1.0	72.9990234375	-0.011329511211508174	717.9912109375	0.0	1.0	2.0	0.272474630456533	9.0	1.0	30000.0	Google	1462050826654.0
1228	1.0	72.9990234375	-0.011329511211508174	717.9912109375	0.0	1.0	2.0	0.272474630456533	9.0	1.0	60000.0	Google	1462050826654.0
1229	1.0	72.9990234375	-0.011329511211508174	717.9912109375	0.0	1.0	2.0	0.272474630456533	9.0	1.0	300000.0	Google	1462050826654.0
1230	1.0	72.9990234375	-0.011329511211508174	717.9912109375	0.0	1.0	2.0	0.272474630456533	9.0	1.0	900000.0	Google	1462050826654.0
1231	1.0	72.9990234375	-0.011329511211508174	717.9912109375	0.0	1.0	2.0	0.272474630456533	9.0	1.0	1800000.0	Google	1462050826654.0
1232	1.0	72.9990234375	-0.011329511211508174	717.9912109375	0.0	1.0	2.0	0.272474630456533	9.0	1.0	3600000.0	Google	1462050826654.0
1233	1.0	72.9990234375	-0.011329511211508174	717.9912109375	0.0	1.0	2.0	0.272474630456533	9.0	1.0	21600000.0	Google	1462050826654.0
1234	1.0	563.36328125	-0.02349928716474475	1.0	227.626953125	1.0	9.0	-0.19364916731037085	1.0	3.0	43200000.0	Google	1462050826654.0
1235	1.0	563.36328125	-0.02349928716474475	1.0	227.626953125	1.0	9.0	-0.19364916731037085	1.0	3.0	86400000.0	Google	1462050826654.0
1236	1.0	72.9951171875	-0.008700712553034333	945.6181640625	0.0	1.0	2.0	0.294174202707276	11.0	1.0	0.0	Google	1462051715364.0
1237	1.0	72.9951171875	-0.008700712553034333	945.6181640625	0.0	1.0	2.0	0.294174202707276	11.0	1.0	1000.0	Google	1462051715364.0
1238	1.0	72.9951171875	-0.008700712553034333	945.6181640625	0.0	1.0	2.0	0.294174202707276	11.0	1.0	15000.0	Google	1462051715364.0
1239	1.0	72.9951171875	-0.008700712553034333	945.6181640625	0.0	1.0	2.0	0.294174202707276	11.0	1.0	30000.0	Google	1462051715364.0
1240	1.0	72.9951171875	-0.008700712553034333	945.6181640625	0.0	1.0	2.0	0.294174202707276	11.0	1.0	60000.0	Google	1462051715364.0
1241	1.0	72.9951171875	-0.008700712553034333	945.6181640625	0.0	1.0	2.0	0.294174202707276	11.0	1.0	300000.0	Google	1462051715364.0
1242	1.0	72.9951171875	-0.008700712553034333	945.6181640625	0.0	1.0	2.0	0.294174202707276	11.0	1.0	900000.0	Google	1462051715364.0
1243	1.0	72.9951171875	-0.008700712553034333	945.6181640625	0.0	1.0	2.0	0.294174202707276	11.0	1.0	1800000.0	Google	1462051715364.0
1244	1.0	72.9951171875	-0.008700712553034333	945.6181640625	0.0	1.0	2.0	0.294174202707276	11.0	1.0	3600000.0	Google	1462051715364.0
1245	1.0	72.9951171875	-0.008700712553034333	945.6181640625	0.0	1.0	2.0	0.294174202707276	11.0	1.0	21600000.0	Google	1462051715364.0
1246	1.0	563.359375	-0.004720052502054976	1.0	455.25390625	1.0	9.0	-0.09759000729485333	1.0	5.0	43200000.0	Google	1462051715364.0
1247	1.0	563.359375	-0.004720052502054976	1.0	455.25390625	1.0	9.0	-0.09759000729485333	1.0	5.0	86400000.0	Google	1462051715364.0
1248	1.0	72.9990234375	-0.00870092867079662	945.6181640625	0.0	1.0	2.0	0.294174202707276	11.0	1.0	0.0	Google	1462052604372.0
1249	1.0	72.9990234375	-0.00870092867079662	945.6181640625	0.0	1.0	2.0	0.294174202707276	11.0	1.0	1000.0	Google	1462052604372.0
1250	1.0	72.9990234375	-0.00870092867079662	945.6181640625	0.0	1.0	2.0	0.294174202707276	11.0	1.0	15000.0	Google	1462052604372.0
1251	1.0	72.9990234375	-0.00870092867079662	945.6181640625	0.0	1.0	2.0	0.294174202707276	11.0	1.0	30000.0	Google	1462052604372.0
1252	1.0	72.9990234375	-0.00870092867079662	945.6181640625	0.0	1.0	2.0	0.294174202707276	11.0	1.0	60000.0	Google	1462052604372.0
1253	1.0	72.9990234375	-0.00870092867079662	945.6181640625	0.0	1.0	2.0	0.294174202707276	11.0	1.0	300000.0	Google	1462052604372.0
1254	1.0	72.9990234375	-0.00870092867079662	945.6181640625	0.0	1.0	2.0	0.294174202707276	11.0	1.0	900000.0	Google	1462052604372.0
1255	1.0	72.9990234375	-0.00870092867079662	945.6181640625	0.0	1.0	2.0	0.294174202707276	11.0	1.0	1800000.0	Google	1462052604372.0
1256	1.0	72.9990234375	-0.00870092867079662	945.6181640625	0.0	1.0	2.0	0.294174202707276	11.0	1.0	3600000.0	Google	1462052604372.0
1257	1.0	72.9990234375	-0.00870092867079662	945.6181640625	0.0	1.0	2.0	0.294174202707276	11.0	1.0	21600000.0	Google	1462052604372.0
1258	1.0	563.36328125	-0.00472019766874611	1.0	455.25390625	1.0	9.0	-0.09759000729485333	1.0	5.0	43200000.0	Google	1462052604372.0
1259	1.0	563.36328125	-0.00472019766874611	1.0	455.25390625	1.0	9.0	-0.09759000729485333	1.0	5.0	86400000.0	Google	1462052604372.0
1260	1.0	72.9990234375	-0.011329511211508174	717.9912109375	0.0	1.0	2.0	0.272474630456533	9.0	1.0	0.0	Google	1462053474328.0
1261	1.0	72.9990234375	-0.011329511211508174	717.9912109375	0.0	1.0	2.0	0.272474630456533	9.0	1.0	1000.0	Google	1462053474328.0
1262	1.0	72.9990234375	-0.011329511211508174	717.9912109375	0.0	1.0	2.0	0.272474630456533	9.0	1.0	15000.0	Google	1462053474328.0
1263	1.0	72.9990234375	-0.011329511211508174	717.9912109375	0.0	1.0	2.0	0.272474630456533	9.0	1.0	30000.0	Google	1462053474328.0
1264	1.0	72.9990234375	-0.011329511211508174	717.9912109375	0.0	1.0	2.0	0.272474630456533	9.0	1.0	60000.0	Google	1462053474328.0
1265	1.0	72.9990234375	-0.011329511211508174	717.9912109375	0.0	1.0	2.0	0.272474630456533	9.0	1.0	300000.0	Google	1462053474328.0
1266	1.0	72.9990234375	-0.011329511211508174	717.9912109375	0.0	1.0	2.0	0.272474630456533	9.0	1.0	900000.0	Google	1462053474328.0
1267	1.0	72.9990234375	-0.011329511211508174	717.9912109375	0.0	1.0	2.0	0.272474630456533	9.0	1.0	1800000.0	Google	1462053474328.0
1268	1.0	72.9990234375	-0.011329511211508174	717.9912109375	0.0	1.0	2.0	0.272474630456533	9.0	1.0	3600000.0	Google	1462053474328.0
1269	227.626953125	72.9990234375	-0.20268263191246674	490.3642578125	0.0	2.0	2.0	0.11111111111111115	7.0	1.0	21600000.0	Google	1462053474328.0
1270	1.0	563.36328125	-0.02349928716474475	1.0	227.626953125	1.0	9.0	-0.19364916731037085	1.0	3.0	43200000.0	Google	1462053474328.0
1271	1.0	563.36328125	-0.02349928716474475	1.0	227.626953125	1.0	9.0	-0.19364916731037085	1.0	3.0	86400000.0	Google	1462053474328.0
1272	1.0	72.9990234375	-0.00870092867079662	945.6181640625	0.0	1.0	2.0	0.294174202707276	11.0	1.0	0.0	Google	1462054586742.0
1273	1.0	72.9990234375	-0.00870092867079662	945.6181640625	0.0	1.0	2.0	0.294174202707276	11.0	1.0	1000.0	Google	1462054586742.0
1274	1.0	72.9990234375	-0.00870092867079662	945.6181640625	0.0	1.0	2.0	0.294174202707276	11.0	1.0	15000.0	Google	1462054586742.0
1275	1.0	72.9990234375	-0.00870092867079662	945.6181640625	0.0	1.0	2.0	0.294174202707276	11.0	1.0	30000.0	Google	1462054586742.0
1276	1.0	72.9990234375	-0.00870092867079662	945.6181640625	0.0	1.0	2.0	0.294174202707276	11.0	1.0	60000.0	Google	1462054586742.0
1277	1.0	72.9990234375	-0.00870092867079662	945.6181640625	0.0	1.0	2.0	0.294174202707276	11.0	1.0	300000.0	Google	1462054586742.0
1278	1.0	72.9990234375	-0.00870092867079662	945.6181640625	0.0	1.0	2.0	0.294174202707276	11.0	1.0	900000.0	Google	1462054586742.0
1279	1.0	72.9990234375	-0.00870092867079662	945.6181640625	0.0	1.0	2.0	0.294174202707276	11.0	1.0	1800000.0	Google	1462054586742.0
1280	1.0	72.9990234375	-0.00870092867079662	945.6181640625	0.0	1.0	2.0	0.294174202707276	11.0	1.0	3600000.0	Google	1462054586742.0
1281	455.25390625	72.9990234375	-0.24976592832653138	490.3642578125	0.0	4.0	2.0	-0.025949964805384095	7.0	1.0	21600000.0	Google	1462054586742.0
1282	1.0	563.36328125	-0.00472019766874611	1.0	455.25390625	1.0	9.0	-0.09759000729485333	1.0	5.0	43200000.0	Google	1462054586742.0
1283	1.0	563.36328125	-0.00472019766874611	1.0	455.25390625	1.0	9.0	-0.09759000729485333	1.0	5.0	86400000.0	Google	1462054586742.0
1284	1.0	72.9990234375	-0.011329511211508174	717.9912109375	0.0	1.0	2.0	0.272474630456533	9.0	1.0	0.0	Google	1462055453046.0
1285	1.0	72.9990234375	-0.011329511211508174	717.9912109375	0.0	1.0	2.0	0.272474630456533	9.0	1.0	1000.0	Google	1462055453046.0
1286	1.0	72.9990234375	-0.011329511211508174	717.9912109375	0.0	1.0	2.0	0.272474630456533	9.0	1.0	15000.0	Google	1462055453046.0
1287	1.0	72.9990234375	-0.011329511211508174	717.9912109375	0.0	1.0	2.0	0.272474630456533	9.0	1.0	30000.0	Google	1462055453046.0
1288	1.0	72.9990234375	-0.011329511211508174	717.9912109375	0.0	1.0	2.0	0.272474630456533	9.0	1.0	60000.0	Google	1462055453046.0
1289	1.0	72.9990234375	-0.011329511211508174	717.9912109375	0.0	1.0	2.0	0.272474630456533	9.0	1.0	300000.0	Google	1462055453046.0
1290	1.0	72.9990234375	-0.011329511211508174	717.9912109375	0.0	1.0	2.0	0.272474630456533	9.0	1.0	900000.0	Google	1462055453046.0
1291	1.0	72.9990234375	-0.011329511211508174	717.9912109375	0.0	1.0	2.0	0.272474630456533	9.0	1.0	1800000.0	Google	1462055453046.0
1292	1.0	72.9990234375	-0.011329511211508174	717.9912109375	0.0	1.0	2.0	0.272474630456533	9.0	1.0	3600000.0	Google	1462055453046.0
1293	227.626953125	72.9990234375	-0.20268263191246674	490.3642578125	0.0	2.0	2.0	0.11111111111111115	7.0	1.0	21600000.0	Google	1462055453046.0
1294	1.0	563.36328125	-0.02349928716474475	1.0	227.626953125	1.0	9.0	-0.19364916731037085	1.0	3.0	43200000.0	Google	1462055453046.0
1295	1.0	563.36328125	-0.02349928716474475	1.0	227.626953125	1.0	9.0	-0.19364916731037085	1.0	3.0	86400000.0	Google	1462055453046.0
1296	1.0	72.9990234375	-0.00870092867079662	945.6181640625	0.0	1.0	2.0	0.294174202707276	11.0	1.0	0.0	Google	1462056317533.0
1297	1.0	72.9990234375	-0.00870092867079662	945.6181640625	0.0	1.0	2.0	0.294174202707276	11.0	1.0	1000.0	Google	1462056317533.0
1298	1.0	72.9990234375	-0.00870092867079662	945.6181640625	0.0	1.0	2.0	0.294174202707276	11.0	1.0	15000.0	Google	1462056317533.0
1299	1.0	72.9990234375	-0.00870092867079662	945.6181640625	0.0	1.0	2.0	0.294174202707276	11.0	1.0	30000.0	Google	1462056317533.0
1300	1.0	72.9990234375	-0.00870092867079662	945.6181640625	0.0	1.0	2.0	0.294174202707276	11.0	1.0	60000.0	Google	1462056317533.0
1301	1.0	72.9990234375	-0.00870092867079662	945.6181640625	0.0	1.0	2.0	0.294174202707276	11.0	1.0	300000.0	Google	1462056317533.0
1302	1.0	72.9990234375	-0.00870092867079662	945.6181640625	0.0	1.0	2.0	0.294174202707276	11.0	1.0	900000.0	Google	1462056317533.0
1303	1.0	72.9990234375	-0.00870092867079662	945.6181640625	0.0	1.0	2.0	0.294174202707276	11.0	1.0	1800000.0	Google	1462056317533.0
1304	1.0	72.9990234375	-0.00870092867079662	945.6181640625	0.0	1.0	2.0	0.294174202707276	11.0	1.0	3600000.0	Google	1462056317533.0
1305	455.25390625	72.9990234375	-0.24976592832653138	490.3642578125	0.0	4.0	2.0	-0.025949964805384095	7.0	1.0	21600000.0	Google	1462056317533.0
1306	1.0	563.36328125	-0.00472019766874611	1.0	455.25390625	1.0	9.0	-0.09759000729485333	1.0	5.0	43200000.0	Google	1462056317533.0
1307	1.0	563.36328125	-0.00472019766874611	1.0	455.25390625	1.0	9.0	-0.09759000729485333	1.0	5.0	86400000.0	Google	1462056317533.0
1308	1.0	72.9990234375	-0.00870092867079662	945.6181640625	0.0	1.0	2.0	0.294174202707276	11.0	1.0	0.0	Google	1462057461404.0
1309	1.0	72.9990234375	-0.00870092867079662	945.6181640625	0.0	1.0	2.0	0.294174202707276	11.0	1.0	1000.0	Google	1462057461404.0
1310	1.0	72.9990234375	-0.00870092867079662	945.6181640625	0.0	1.0	2.0	0.294174202707276	11.0	1.0	15000.0	Google	1462057461404.0
1311	1.0	72.9990234375	-0.00870092867079662	945.6181640625	0.0	1.0	2.0	0.294174202707276	11.0	1.0	30000.0	Google	1462057461404.0
1312	1.0	72.9990234375	-0.00870092867079662	945.6181640625	0.0	1.0	2.0	0.294174202707276	11.0	1.0	60000.0	Google	1462057461404.0
1313	1.0	72.9990234375	-0.00870092867079662	945.6181640625	0.0	1.0	2.0	0.294174202707276	11.0	1.0	300000.0	Google	1462057461404.0
1314	1.0	72.9990234375	-0.00870092867079662	945.6181640625	0.0	1.0	2.0	0.294174202707276	11.0	1.0	900000.0	Google	1462057461404.0
1315	1.0	72.9990234375	-0.00870092867079662	945.6181640625	0.0	1.0	2.0	0.294174202707276	11.0	1.0	1800000.0	Google	1462057461404.0
1316	1.0	72.9990234375	-0.00870092867079662	945.6181640625	0.0	1.0	2.0	0.294174202707276	11.0	1.0	3600000.0	Google	1462057461404.0
1317	455.25390625	72.9990234375	-0.24976592832653138	490.3642578125	0.0	4.0	2.0	-0.025949964805384095	7.0	1.0	21600000.0	Google	1462057461404.0
1318	1.0	563.36328125	-0.00472019766874611	1.0	455.25390625	1.0	9.0	-0.09759000729485333	1.0	5.0	43200000.0	Google	1462057461404.0
1319	1.0	563.36328125	-0.00472019766874611	1.0	455.25390625	1.0	9.0	-0.09759000729485333	1.0	5.0	86400000.0	Google	1462057461404.0
1320	1.0	72.9990234375	-0.011329511211508174	717.9912109375	0.0	1.0	2.0	0.272474630456533	9.0	1.0	0.0	Google	1462058616904.0
1321	1.0	72.9990234375	-0.011329511211508174	717.9912109375	0.0	1.0	2.0	0.272474630456533	9.0	1.0	1000.0	Google	1462058616904.0
1322	1.0	72.9990234375	-0.011329511211508174	717.9912109375	0.0	1.0	2.0	0.272474630456533	9.0	1.0	15000.0	Google	1462058616904.0
1323	1.0	72.9990234375	-0.011329511211508174	717.9912109375	0.0	1.0	2.0	0.272474630456533	9.0	1.0	30000.0	Google	1462058616904.0
1324	1.0	72.9990234375	-0.011329511211508174	717.9912109375	0.0	1.0	2.0	0.272474630456533	9.0	1.0	60000.0	Google	1462058616904.0
1325	1.0	72.9990234375	-0.011329511211508174	717.9912109375	0.0	1.0	2.0	0.272474630456533	9.0	1.0	300000.0	Google	1462058616904.0
1326	1.0	72.9990234375	-0.011329511211508174	717.9912109375	0.0	1.0	2.0	0.272474630456533	9.0	1.0	900000.0	Google	1462058616904.0
1327	1.0	72.9990234375	-0.011329511211508174	717.9912109375	0.0	1.0	2.0	0.272474630456533	9.0	1.0	1800000.0	Google	1462058616904.0
1328	1.0	72.9990234375	-0.011329511211508174	717.9912109375	0.0	1.0	2.0	0.272474630456533	9.0	1.0	3600000.0	Google	1462058616904.0
1329	227.626953125	72.9990234375	-0.20268263191246674	490.3642578125	0.0	2.0	2.0	0.11111111111111115	7.0	1.0	21600000.0	Google	1462058616904.0
1330	1.0	563.36328125	-0.02349928716474475	1.0	227.626953125	1.0	9.0	-0.19364916731037085	1.0	3.0	43200000.0	Google	1462058616904.0
1331	1.0	563.36328125	-0.02349928716474475	1.0	227.626953125	1.0	9.0	-0.19364916731037085	1.0	3.0	86400000.0	Google	1462058616904.0
1332	1.0	72.9990234375	-0.00870092867079662	945.6181640625	0.0	1.0	2.0	0.294174202707276	11.0	1.0	0.0	Google	1462059775696.0
1333	1.0	72.9990234375	-0.00870092867079662	945.6181640625	0.0	1.0	2.0	0.294174202707276	11.0	1.0	1000.0	Google	1462059775696.0
1334	1.0	72.9990234375	-0.00870092867079662	945.6181640625	0.0	1.0	2.0	0.294174202707276	11.0	1.0	15000.0	Google	1462059775696.0
1335	1.0	72.9990234375	-0.00870092867079662	945.6181640625	0.0	1.0	2.0	0.294174202707276	11.0	1.0	30000.0	Google	1462059775696.0
1336	1.0	72.9990234375	-0.00870092867079662	945.6181640625	0.0	1.0	2.0	0.294174202707276	11.0	1.0	60000.0	Google	1462059775696.0
1337	1.0	72.9990234375	-0.00870092867079662	945.6181640625	0.0	1.0	2.0	0.294174202707276	11.0	1.0	300000.0	Google	1462059775696.0
1338	1.0	72.9990234375	-0.00870092867079662	945.6181640625	0.0	1.0	2.0	0.294174202707276	11.0	1.0	900000.0	Google	1462059775696.0
1339	1.0	72.9990234375	-0.00870092867079662	945.6181640625	0.0	1.0	2.0	0.294174202707276	11.0	1.0	1800000.0	Google	1462059775696.0
1340	1.0	72.9990234375	-0.00870092867079662	945.6181640625	0.0	1.0	2.0	0.294174202707276	11.0	1.0	3600000.0	Google	1462059775696.0
1341	455.25390625	72.9990234375	-0.24976592832653138	490.3642578125	0.0	4.0	2.0	-0.025949964805384095	7.0	1.0	21600000.0	Google	1462059775696.0
1342	1.0	563.36328125	-0.00472019766874611	1.0	455.25390625	1.0	9.0	-0.09759000729485333	1.0	5.0	43200000.0	Google	1462059775696.0
1343	1.0	563.36328125	-0.00472019766874611	1.0	455.25390625	1.0	9.0	-0.09759000729485333	1.0	5.0	86400000.0	Google	1462059775696.0
1344	1.0	72.9990234375	-0.00870092867079662	945.6181640625	0.0	1.0	2.0	0.294174202707276	11.0	1.0	0.0	Google	1462060640496.0
1345	1.0	72.9990234375	-0.00870092867079662	945.6181640625	0.0	1.0	2.0	0.294174202707276	11.0	1.0	1000.0	Google	1462060640496.0
1346	1.0	72.9990234375	-0.00870092867079662	945.6181640625	0.0	1.0	2.0	0.294174202707276	11.0	1.0	15000.0	Google	1462060640496.0
1347	1.0	72.9990234375	-0.00870092867079662	945.6181640625	0.0	1.0	2.0	0.294174202707276	11.0	1.0	30000.0	Google	1462060640496.0
1348	1.0	72.9990234375	-0.00870092867079662	945.6181640625	0.0	1.0	2.0	0.294174202707276	11.0	1.0	60000.0	Google	1462060640496.0
1349	1.0	72.9990234375	-0.00870092867079662	945.6181640625	0.0	1.0	2.0	0.294174202707276	11.0	1.0	300000.0	Google	1462060640496.0
1350	1.0	72.9990234375	-0.00870092867079662	945.6181640625	0.0	1.0	2.0	0.294174202707276	11.0	1.0	900000.0	Google	1462060640496.0
1351	1.0	72.9990234375	-0.00870092867079662	945.6181640625	0.0	1.0	2.0	0.294174202707276	11.0	1.0	1800000.0	Google	1462060640496.0
1352	1.0	72.9990234375	-0.00870092867079662	945.6181640625	0.0	1.0	2.0	0.294174202707276	11.0	1.0	3600000.0	Google	1462060640496.0
1353	455.25390625	72.9990234375	-0.24976592832653138	490.3642578125	0.0	4.0	2.0	-0.025949964805384095	7.0	1.0	21600000.0	Google	1462060640496.0
1354	1.0	563.36328125	-0.00472019766874611	1.0	455.25390625	1.0	9.0	-0.09759000729485333	1.0	5.0	43200000.0	Google	1462060640496.0
1355	1.0	563.36328125	-0.00472019766874611	1.0	455.25390625	1.0	9.0	-0.09759000729485333	1.0	5.0	86400000.0	Google	1462060640496.0
1356	1.0	72.9794921875	-0.008699848011720395	945.6181640625	0.0	1.0	2.0	0.294174202707276	11.0	1.0	0.0	Google	1462061777547.0
1357	1.0	72.9794921875	-0.008699848011720395	945.6181640625	0.0	1.0	2.0	0.294174202707276	11.0	1.0	1000.0	Google	1462061777547.0
1358	1.0	72.9794921875	-0.008699848011720395	945.6181640625	0.0	1.0	2.0	0.294174202707276	11.0	1.0	15000.0	Google	1462061777547.0
1359	1.0	72.9794921875	-0.008699848011720395	945.6181640625	0.0	1.0	2.0	0.294174202707276	11.0	1.0	30000.0	Google	1462061777547.0
1360	1.0	72.9794921875	-0.008699848011720395	945.6181640625	0.0	1.0	2.0	0.294174202707276	11.0	1.0	60000.0	Google	1462061777547.0
1361	1.0	72.9794921875	-0.008699848011720395	945.6181640625	0.0	1.0	2.0	0.294174202707276	11.0	1.0	300000.0	Google	1462061777547.0
1362	1.0	72.9794921875	-0.008699848011720395	945.6181640625	0.0	1.0	2.0	0.294174202707276	11.0	1.0	900000.0	Google	1462061777547.0
1363	1.0	72.9794921875	-0.008699848011720395	945.6181640625	0.0	1.0	2.0	0.294174202707276	11.0	1.0	1800000.0	Google	1462061777547.0
1364	1.0	72.9794921875	-0.008699848011720395	945.6181640625	0.0	1.0	2.0	0.294174202707276	11.0	1.0	3600000.0	Google	1462061777547.0
1365	455.25390625	72.9794921875	-0.24973684213882952	490.3642578125	0.0	4.0	2.0	-0.025949964805384095	7.0	1.0	21600000.0	Google	1462061777547.0
1366	1.0	563.34375	-0.004719471819787766	1.0	455.25390625	1.0	9.0	-0.09759000729485333	1.0	5.0	43200000.0	Google	1462061777547.0
1367	1.0	563.34375	-0.004719471819787766	1.0	455.25390625	1.0	9.0	-0.09759000729485333	1.0	5.0	86400000.0	Google	1462061777547.0
1368	1.0	73.0244140625	-0.011331299498884291	717.9912109375	0.0	1.0	2.0	0.272474630456533	9.0	1.0	0.0	Google	1462062681079.0
1369	1.0	73.0244140625	-0.011331299498884291	717.9912109375	0.0	1.0	2.0	0.272474630456533	9.0	1.0	1000.0	Google	1462062681079.0
1370	1.0	73.0244140625	-0.011331299498884291	717.9912109375	0.0	1.0	2.0	0.272474630456533	9.0	1.0	15000.0	Google	1462062681079.0
1371	1.0	73.0244140625	-0.011331299498884291	717.9912109375	0.0	1.0	2.0	0.272474630456533	9.0	1.0	30000.0	Google	1462062681079.0
1372	1.0	73.0244140625	-0.011331299498884291	717.9912109375	0.0	1.0	2.0	0.272474630456533	9.0	1.0	60000.0	Google	1462062681079.0
1373	1.0	73.0244140625	-0.011331299498884291	717.9912109375	0.0	1.0	2.0	0.272474630456533	9.0	1.0	300000.0	Google	1462062681079.0
1374	1.0	73.0244140625	-0.011331299498884291	717.9912109375	0.0	1.0	2.0	0.272474630456533	9.0	1.0	900000.0	Google	1462062681079.0
1375	1.0	73.0244140625	-0.011331299498884291	717.9912109375	0.0	1.0	2.0	0.272474630456533	9.0	1.0	1800000.0	Google	1462062681079.0
1376	1.0	73.0244140625	-0.011331299498884291	717.9912109375	0.0	1.0	2.0	0.272474630456533	9.0	1.0	3600000.0	Google	1462062681079.0
1377	227.626953125	73.0244140625	-0.20271330946524246	490.3642578125	0.0	2.0	2.0	0.11111111111111115	7.0	1.0	21600000.0	Google	1462062681079.0
1378	1.0	563.388671875	-0.02350015852881803	1.0	227.626953125	1.0	9.0	-0.19364916731037085	1.0	3.0	43200000.0	Google	1462062681079.0
1379	1.0	563.388671875	-0.02350015852881803	1.0	227.626953125	1.0	9.0	-0.19364916731037085	1.0	3.0	86400000.0	Google	1462062681079.0
1380	1.0	72.9912109375	-0.00870049642824611	945.6181640625	0.0	1.0	2.0	0.294174202707276	11.0	1.0	0.0	Google	1462063876530.0
1381	1.0	72.9912109375	-0.00870049642824611	945.6181640625	0.0	1.0	2.0	0.294174202707276	11.0	1.0	1000.0	Google	1462063876530.0
1382	1.0	72.9912109375	-0.00870049642824611	945.6181640625	0.0	1.0	2.0	0.294174202707276	11.0	1.0	15000.0	Google	1462063876530.0
1383	1.0	72.9912109375	-0.00870049642824611	945.6181640625	0.0	1.0	2.0	0.294174202707276	11.0	1.0	30000.0	Google	1462063876530.0
1384	1.0	72.9912109375	-0.00870049642824611	945.6181640625	0.0	1.0	2.0	0.294174202707276	11.0	1.0	60000.0	Google	1462063876530.0
1385	1.0	72.9912109375	-0.00870049642824611	945.6181640625	0.0	1.0	2.0	0.294174202707276	11.0	1.0	300000.0	Google	1462063876530.0
1386	1.0	72.9912109375	-0.00870049642824611	945.6181640625	0.0	1.0	2.0	0.294174202707276	11.0	1.0	900000.0	Google	1462063876530.0
1387	1.0	72.9912109375	-0.00870049642824611	945.6181640625	0.0	1.0	2.0	0.294174202707276	11.0	1.0	1800000.0	Google	1462063876530.0
1388	1.0	72.9912109375	-0.00870049642824611	945.6181640625	0.0	1.0	2.0	0.294174202707276	11.0	1.0	3600000.0	Google	1462063876530.0
1389	455.25390625	72.9912109375	-0.2497542944999472	490.3642578125	0.0	4.0	2.0	-0.025949964805384095	7.0	1.0	21600000.0	Google	1462063876530.0
1390	1.0	563.35546875	-0.004719907333813601	1.0	455.25390625	1.0	9.0	-0.09759000729485333	1.0	5.0	43200000.0	Google	1462063876530.0
1391	1.0	563.35546875	-0.004719907333813601	1.0	455.25390625	1.0	9.0	-0.09759000729485333	1.0	5.0	86400000.0	Google	1462063876530.0
1392	1.0	72.9912109375	-0.00870049642824611	945.6181640625	0.0	1.0	2.0	0.294174202707276	11.0	1.0	0.0	Google	1462064776284.0
1393	1.0	72.9912109375	-0.00870049642824611	945.6181640625	0.0	1.0	2.0	0.294174202707276	11.0	1.0	1000.0	Google	1462064776284.0
1394	1.0	72.9912109375	-0.00870049642824611	945.6181640625	0.0	1.0	2.0	0.294174202707276	11.0	1.0	15000.0	Google	1462064776284.0
1395	1.0	72.9912109375	-0.00870049642824611	945.6181640625	0.0	1.0	2.0	0.294174202707276	11.0	1.0	30000.0	Google	1462064776284.0
1396	1.0	72.9912109375	-0.00870049642824611	945.6181640625	0.0	1.0	2.0	0.294174202707276	11.0	1.0	60000.0	Google	1462064776284.0
1397	1.0	72.9912109375	-0.00870049642824611	945.6181640625	0.0	1.0	2.0	0.294174202707276	11.0	1.0	300000.0	Google	1462064776284.0
1398	1.0	72.9912109375	-0.00870049642824611	945.6181640625	0.0	1.0	2.0	0.294174202707276	11.0	1.0	900000.0	Google	1462064776284.0
1399	1.0	72.9912109375	-0.00870049642824611	945.6181640625	0.0	1.0	2.0	0.294174202707276	11.0	1.0	1800000.0	Google	1462064776284.0
1400	1.0	72.9912109375	-0.00870049642824611	945.6181640625	0.0	1.0	2.0	0.294174202707276	11.0	1.0	3600000.0	Google	1462064776284.0
1401	455.25390625	72.9912109375	-0.2497542944999472	490.3642578125	0.0	4.0	2.0	-0.025949964805384095	7.0	1.0	21600000.0	Google	1462064776284.0
1402	1.0	563.35546875	-0.004719907333813601	1.0	455.25390625	1.0	9.0	-0.09759000729485333	1.0	5.0	43200000.0	Google	1462064776284.0
1403	1.0	563.35546875	-0.004719907333813601	1.0	455.25390625	1.0	9.0	-0.09759000729485333	1.0	5.0	86400000.0	Google	1462064776284.0
1404	1.0	72.9892578125	-0.008700388363217104	945.6181640625	0.0	1.0	2.0	0.294174202707276	11.0	1.0	0.0	Google	1462065934506.0
1405	1.0	72.9892578125	-0.008700388363217104	945.6181640625	0.0	1.0	2.0	0.294174202707276	11.0	1.0	1000.0	Google	1462065934506.0
1406	1.0	72.9892578125	-0.008700388363217104	945.6181640625	0.0	1.0	2.0	0.294174202707276	11.0	1.0	15000.0	Google	1462065934506.0
1407	1.0	72.9892578125	-0.008700388363217104	945.6181640625	0.0	1.0	2.0	0.294174202707276	11.0	1.0	30000.0	Google	1462065934506.0
1408	1.0	72.9892578125	-0.008700388363217104	945.6181640625	0.0	1.0	2.0	0.294174202707276	11.0	1.0	60000.0	Google	1462065934506.0
1409	1.0	72.9892578125	-0.008700388363217104	945.6181640625	0.0	1.0	2.0	0.294174202707276	11.0	1.0	300000.0	Google	1462065934506.0
1410	1.0	72.9892578125	-0.008700388363217104	945.6181640625	0.0	1.0	2.0	0.294174202707276	11.0	1.0	900000.0	Google	1462065934506.0
1411	1.0	72.9892578125	-0.008700388363217104	945.6181640625	0.0	1.0	2.0	0.294174202707276	11.0	1.0	1800000.0	Google	1462065934506.0
1412	1.0	72.9892578125	-0.008700388363217104	945.6181640625	0.0	1.0	2.0	0.294174202707276	11.0	1.0	3600000.0	Google	1462065934506.0
1413	455.25390625	72.9892578125	-0.24975138590820642	490.3642578125	0.0	4.0	2.0	-0.025949964805384095	7.0	1.0	21600000.0	Google	1462065934506.0
1414	1.0	563.353515625	-0.004719834749111564	1.0	455.25390625	1.0	9.0	-0.09759000729485333	1.0	5.0	43200000.0	Google	1462065934506.0
1415	1.0	563.353515625	-0.004719834749111564	1.0	455.25390625	1.0	9.0	-0.09759000729485333	1.0	5.0	86400000.0	Google	1462065934506.0
1416	1.0	72.9912109375	-0.011328960889347456	717.9912109375	0.0	1.0	2.0	0.272474630456533	9.0	1.0	0.0	Google	1462066838743.0
1417	1.0	72.9912109375	-0.011328960889347456	717.9912109375	0.0	1.0	2.0	0.272474630456533	9.0	1.0	1000.0	Google	1462066838743.0
1418	1.0	72.9912109375	-0.011328960889347456	717.9912109375	0.0	1.0	2.0	0.272474630456533	9.0	1.0	15000.0	Google	1462066838743.0
1419	1.0	72.9912109375	-0.011328960889347456	717.9912109375	0.0	1.0	2.0	0.272474630456533	9.0	1.0	30000.0	Google	1462066838743.0
1420	1.0	72.9912109375	-0.011328960889347456	717.9912109375	0.0	1.0	2.0	0.272474630456533	9.0	1.0	60000.0	Google	1462066838743.0
1421	1.0	72.9912109375	-0.011328960889347456	717.9912109375	0.0	1.0	2.0	0.272474630456533	9.0	1.0	300000.0	Google	1462066838743.0
1422	1.0	72.9912109375	-0.011328960889347456	717.9912109375	0.0	1.0	2.0	0.272474630456533	9.0	1.0	900000.0	Google	1462066838743.0
1423	1.0	72.9912109375	-0.011328960889347456	717.9912109375	0.0	1.0	2.0	0.272474630456533	9.0	1.0	1800000.0	Google	1462066838743.0
1424	1.0	72.9912109375	-0.011328960889347456	717.9912109375	0.0	1.0	2.0	0.272474630456533	9.0	1.0	3600000.0	Google	1462066838743.0
1425	227.626953125	72.9912109375	-0.20267319117486454	490.3642578125	0.0	2.0	2.0	0.11111111111111115	7.0	1.0	21600000.0	Google	1462066838743.0
1426	1.0	563.35546875	-0.023499019039404302	1.0	227.626953125	1.0	9.0	-0.19364916731037085	1.0	3.0	43200000.0	Google	1462066838743.0
1427	1.0	563.35546875	-0.023499019039404302	1.0	227.626953125	1.0	9.0	-0.19364916731037085	1.0	3.0	86400000.0	Google	1462066838743.0
1428	1.0	72.9912109375	-0.00870049642824611	945.6181640625	0.0	1.0	2.0	0.294174202707276	11.0	1.0	0.0	Google	1462067997671.0
1429	1.0	72.9912109375	-0.00870049642824611	945.6181640625	0.0	1.0	2.0	0.294174202707276	11.0	1.0	1000.0	Google	1462067997671.0
1430	1.0	72.9912109375	-0.00870049642824611	945.6181640625	0.0	1.0	2.0	0.294174202707276	11.0	1.0	15000.0	Google	1462067997671.0
1431	1.0	72.9912109375	-0.00870049642824611	945.6181640625	0.0	1.0	2.0	0.294174202707276	11.0	1.0	30000.0	Google	1462067997671.0
1432	1.0	72.9912109375	-0.00870049642824611	945.6181640625	0.0	1.0	2.0	0.294174202707276	11.0	1.0	60000.0	Google	1462067997671.0
1433	1.0	72.9912109375	-0.00870049642824611	945.6181640625	0.0	1.0	2.0	0.294174202707276	11.0	1.0	300000.0	Google	1462067997671.0
1434	1.0	72.9912109375	-0.00870049642824611	945.6181640625	0.0	1.0	2.0	0.294174202707276	11.0	1.0	900000.0	Google	1462067997671.0
1435	1.0	72.9912109375	-0.00870049642824611	945.6181640625	0.0	1.0	2.0	0.294174202707276	11.0	1.0	1800000.0	Google	1462067997671.0
1436	1.0	72.9912109375	-0.00870049642824611	945.6181640625	0.0	1.0	2.0	0.294174202707276	11.0	1.0	3600000.0	Google	1462067997671.0
1437	455.25390625	72.9912109375	-0.2497542944999472	490.3642578125	0.0	4.0	2.0	-0.025949964805384095	7.0	1.0	21600000.0	Google	1462067997671.0
1438	1.0	563.35546875	-0.004719907333813601	1.0	455.25390625	1.0	9.0	-0.09759000729485333	1.0	5.0	43200000.0	Google	1462067997671.0
1439	1.0	563.35546875	-0.004719907333813601	1.0	455.25390625	1.0	9.0	-0.09759000729485333	1.0	5.0	86400000.0	Google	1462067997671.0
1440	1.0	73.0244140625	-0.008702333265031734	945.6181640625	0.0	1.0	2.0	0.294174202707276	11.0	1.0	0.0	Google	1462068867545.0
1441	1.0	73.0244140625	-0.008702333265031734	945.6181640625	0.0	1.0	2.0	0.294174202707276	11.0	1.0	1000.0	Google	1462068867545.0
1442	1.0	73.0244140625	-0.008702333265031734	945.6181640625	0.0	1.0	2.0	0.294174202707276	11.0	1.0	15000.0	Google	1462068867545.0
1443	1.0	73.0244140625	-0.008702333265031734	945.6181640625	0.0	1.0	2.0	0.294174202707276	11.0	1.0	30000.0	Google	1462068867545.0
1444	1.0	73.0244140625	-0.008702333265031734	945.6181640625	0.0	1.0	2.0	0.294174202707276	11.0	1.0	60000.0	Google	1462068867545.0
1445	1.0	73.0244140625	-0.008702333265031734	945.6181640625	0.0	1.0	2.0	0.294174202707276	11.0	1.0	300000.0	Google	1462068867545.0
1446	1.0	73.0244140625	-0.008702333265031734	945.6181640625	0.0	1.0	2.0	0.294174202707276	11.0	1.0	900000.0	Google	1462068867545.0
1447	1.0	73.0244140625	-0.008702333265031734	945.6181640625	0.0	1.0	2.0	0.294174202707276	11.0	1.0	1800000.0	Google	1462068867545.0
1448	1.0	73.0244140625	-0.008702333265031734	945.6181640625	0.0	1.0	2.0	0.294174202707276	11.0	1.0	3600000.0	Google	1462068867545.0
1449	455.25390625	73.0244140625	-0.24980373229313432	490.3642578125	0.0	4.0	2.0	-0.025949964805384095	7.0	1.0	21600000.0	Google	1462068867545.0
1450	1.0	563.388671875	-0.004721141214453127	1.0	455.25390625	1.0	9.0	-0.09759000729485333	1.0	5.0	43200000.0	Google	1462068867545.0
1451	1.0	563.388671875	-0.004721141214453127	1.0	455.25390625	1.0	9.0	-0.09759000729485333	1.0	5.0	86400000.0	Google	1462068867545.0
1452	1.0	72.9912109375	-0.00870049642824611	945.6181640625	0.0	1.0	2.0	0.294174202707276	11.0	1.0	0.0	Google	1462070095238.0
1453	1.0	72.9912109375	-0.00870049642824611	945.6181640625	0.0	1.0	2.0	0.294174202707276	11.0	1.0	1000.0	Google	1462070095238.0
1454	1.0	72.9912109375	-0.00870049642824611	945.6181640625	0.0	1.0	2.0	0.294174202707276	11.0	1.0	15000.0	Google	1462070095238.0
1455	1.0	72.9912109375	-0.00870049642824611	945.6181640625	0.0	1.0	2.0	0.294174202707276	11.0	1.0	30000.0	Google	1462070095238.0
1456	1.0	72.9912109375	-0.00870049642824611	945.6181640625	0.0	1.0	2.0	0.294174202707276	11.0	1.0	60000.0	Google	1462070095238.0
1457	1.0	72.9912109375	-0.00870049642824611	945.6181640625	0.0	1.0	2.0	0.294174202707276	11.0	1.0	300000.0	Google	1462070095238.0
1458	1.0	72.9912109375	-0.00870049642824611	945.6181640625	0.0	1.0	2.0	0.294174202707276	11.0	1.0	900000.0	Google	1462070095238.0
1459	1.0	72.9912109375	-0.00870049642824611	945.6181640625	0.0	1.0	2.0	0.294174202707276	11.0	1.0	1800000.0	Google	1462070095238.0
1460	1.0	72.9912109375	-0.00870049642824611	945.6181640625	0.0	1.0	2.0	0.294174202707276	11.0	1.0	3600000.0	Google	1462070095238.0
1461	455.25390625	72.9912109375	-0.2497542944999472	490.3642578125	0.0	4.0	2.0	-0.025949964805384095	7.0	1.0	21600000.0	Google	1462070095238.0
1462	1.0	563.35546875	-0.004719907333813601	1.0	455.25390625	1.0	9.0	-0.09759000729485333	1.0	5.0	43200000.0	Google	1462070095238.0
1463	1.0	563.35546875	-0.004719907333813601	1.0	455.25390625	1.0	9.0	-0.09759000729485333	1.0	5.0	86400000.0	Google	1462070095238.0
1464	1.0	72.9912109375	-0.00870049642824611	945.6181640625	0.0	1.0	2.0	0.294174202707276	11.0	1.0	0.0	Google	1462071253334.0
1465	1.0	72.9912109375	-0.00870049642824611	945.6181640625	0.0	1.0	2.0	0.294174202707276	11.0	1.0	1000.0	Google	1462071253334.0
1466	1.0	72.9912109375	-0.00870049642824611	945.6181640625	0.0	1.0	2.0	0.294174202707276	11.0	1.0	15000.0	Google	1462071253334.0
1467	1.0	72.9912109375	-0.00870049642824611	945.6181640625	0.0	1.0	2.0	0.294174202707276	11.0	1.0	30000.0	Google	1462071253334.0
1468	1.0	72.9912109375	-0.00870049642824611	945.6181640625	0.0	1.0	2.0	0.294174202707276	11.0	1.0	60000.0	Google	1462071253334.0
1469	1.0	72.9912109375	-0.00870049642824611	945.6181640625	0.0	1.0	2.0	0.294174202707276	11.0	1.0	300000.0	Google	1462071253334.0
1470	1.0	72.9912109375	-0.00870049642824611	945.6181640625	0.0	1.0	2.0	0.294174202707276	11.0	1.0	900000.0	Google	1462071253334.0
1471	1.0	72.9912109375	-0.00870049642824611	945.6181640625	0.0	1.0	2.0	0.294174202707276	11.0	1.0	1800000.0	Google	1462071253334.0
1472	455.25390625	72.9912109375	-0.2497542944999472	490.3642578125	0.0	4.0	2.0	-0.025949964805384095	7.0	1.0	3600000.0	Google	1462071253334.0
1473	455.25390625	72.9912109375	-0.2497542944999472	490.3642578125	0.0	4.0	2.0	-0.025949964805384095	7.0	1.0	21600000.0	Google	1462071253334.0
1474	1.0	563.35546875	-0.004719907333813601	1.0	455.25390625	1.0	9.0	-0.09759000729485333	1.0	5.0	43200000.0	Google	1462071253334.0
1475	1.0	563.35546875	-0.004719907333813601	1.0	455.25390625	1.0	9.0	-0.09759000729485333	1.0	5.0	86400000.0	Google	1462071253334.0
1476	1.0	72.9912109375	-0.00870049642824611	945.6181640625	0.0	1.0	2.0	0.294174202707276	11.0	1.0	0.0	Google	1462072114863.0
1477	1.0	72.9912109375	-0.00870049642824611	945.6181640625	0.0	1.0	2.0	0.294174202707276	11.0	1.0	1000.0	Google	1462072114863.0
1478	1.0	72.9912109375	-0.00870049642824611	945.6181640625	0.0	1.0	2.0	0.294174202707276	11.0	1.0	15000.0	Google	1462072114863.0
1479	1.0	72.9912109375	-0.00870049642824611	945.6181640625	0.0	1.0	2.0	0.294174202707276	11.0	1.0	30000.0	Google	1462072114863.0
1480	1.0	72.9912109375	-0.00870049642824611	945.6181640625	0.0	1.0	2.0	0.294174202707276	11.0	1.0	60000.0	Google	1462072114863.0
1481	1.0	72.9912109375	-0.00870049642824611	945.6181640625	0.0	1.0	2.0	0.294174202707276	11.0	1.0	300000.0	Google	1462072114863.0
1482	1.0	72.9912109375	-0.00870049642824611	945.6181640625	0.0	1.0	2.0	0.294174202707276	11.0	1.0	900000.0	Google	1462072114863.0
1483	1.0	72.9912109375	-0.00870049642824611	945.6181640625	0.0	1.0	2.0	0.294174202707276	11.0	1.0	1800000.0	Google	1462072114863.0
1484	455.25390625	72.9912109375	-0.2497542944999472	490.3642578125	0.0	4.0	2.0	-0.025949964805384095	7.0	1.0	3600000.0	Google	1462072114863.0
1485	455.25390625	72.9912109375	-0.2497542944999472	490.3642578125	0.0	4.0	2.0	-0.025949964805384095	7.0	1.0	21600000.0	Google	1462072114863.0
1486	1.0	563.35546875	-0.004719907333813601	1.0	455.25390625	1.0	9.0	-0.09759000729485333	1.0	5.0	43200000.0	Google	1462072114863.0
1487	1.0	563.35546875	-0.004719907333813601	1.0	455.25390625	1.0	9.0	-0.09759000729485333	1.0	5.0	86400000.0	Google	1462072114863.0
1488	1.0	72.9912109375	-0.00870049642824611	945.6181640625	0.0	1.0	2.0	0.294174202707276	11.0	1.0	0.0	Google	1462073282328.0
1489	1.0	72.9912109375	-0.00870049642824611	945.6181640625	0.0	1.0	2.0	0.294174202707276	11.0	1.0	1000.0	Google	1462073282328.0
1490	1.0	72.9912109375	-0.00870049642824611	945.6181640625	0.0	1.0	2.0	0.294174202707276	11.0	1.0	15000.0	Google	1462073282328.0
1491	1.0	72.9912109375	-0.00870049642824611	945.6181640625	0.0	1.0	2.0	0.294174202707276	11.0	1.0	30000.0	Google	1462073282328.0
1492	1.0	72.9912109375	-0.00870049642824611	945.6181640625	0.0	1.0	2.0	0.294174202707276	11.0	1.0	60000.0	Google	1462073282328.0
1493	1.0	72.9912109375	-0.00870049642824611	945.6181640625	0.0	1.0	2.0	0.294174202707276	11.0	1.0	300000.0	Google	1462073282328.0
1494	1.0	72.9912109375	-0.00870049642824611	945.6181640625	0.0	1.0	2.0	0.294174202707276	11.0	1.0	900000.0	Google	1462073282328.0
1495	455.25390625	72.9912109375	-0.2497542944999472	490.3642578125	0.0	4.0	2.0	-0.025949964805384095	7.0	1.0	1800000.0	Google	1462073282328.0
1496	455.25390625	72.9912109375	-0.2497542944999472	490.3642578125	0.0	4.0	2.0	-0.025949964805384095	7.0	1.0	3600000.0	Google	1462073282328.0
1497	455.25390625	72.9912109375	-0.2497542944999472	490.3642578125	0.0	4.0	2.0	-0.025949964805384095	7.0	1.0	21600000.0	Google	1462073282328.0
1498	1.0	563.35546875	-0.004719907333813601	1.0	455.25390625	1.0	9.0	-0.09759000729485333	1.0	5.0	43200000.0	Google	1462073282328.0
1499	1.0	563.35546875	-0.004719907333813601	1.0	455.25390625	1.0	9.0	-0.09759000729485333	1.0	5.0	86400000.0	Google	1462073282328.0
1500	455.25390625	72.9912109375	-0.2497542944999472	490.3642578125	0.0	4.0	2.0	-0.025949964805384095	7.0	1.0	0.0	Google	1462074352401.0
1501	455.25390625	72.9912109375	-0.2497542944999472	490.3642578125	0.0	4.0	2.0	-0.025949964805384095	7.0	1.0	1000.0	Google	1462074352401.0
1502	455.25390625	72.9912109375	-0.2497542944999472	490.3642578125	0.0	4.0	2.0	-0.025949964805384095	7.0	1.0	15000.0	Google	1462074352401.0
1503	455.25390625	72.9912109375	-0.2497542944999472	490.3642578125	0.0	4.0	2.0	-0.025949964805384095	7.0	1.0	30000.0	Google	1462074352401.0
1504	455.25390625	72.9912109375	-0.2497542944999472	490.3642578125	0.0	4.0	2.0	-0.025949964805384095	7.0	1.0	60000.0	Google	1462074352401.0
1505	455.25390625	72.9912109375	-0.2497542944999472	490.3642578125	0.0	4.0	2.0	-0.025949964805384095	7.0	1.0	300000.0	Google	1462074352401.0
1506	455.25390625	72.9912109375	-0.2497542944999472	490.3642578125	0.0	4.0	2.0	-0.025949964805384095	7.0	1.0	900000.0	Google	1462074352401.0
1507	455.25390625	72.9912109375	-0.2497542944999472	490.3642578125	0.0	4.0	2.0	-0.025949964805384095	7.0	1.0	1800000.0	Google	1462074352401.0
1508	455.25390625	72.9912109375	-0.2497542944999472	490.3642578125	0.0	4.0	2.0	-0.025949964805384095	7.0	1.0	3600000.0	Google	1462074352401.0
1509	455.25390625	72.9912109375	-0.2497542944999472	490.3642578125	0.0	4.0	2.0	-0.025949964805384095	7.0	1.0	21600000.0	Google	1462074352401.0
1510	1.0	563.35546875	-0.004719907333813601	1.0	455.25390625	1.0	9.0	-0.09759000729485333	1.0	5.0	43200000.0	Google	1462074352401.0
1511	1.0	563.35546875	-0.004719907333813601	1.0	455.25390625	1.0	9.0	-0.09759000729485333	1.0	5.0	86400000.0	Google	1462074352401.0
1512	1.0	72.244140625	-0.015769363688334117	503.5517578125	0.0	1.0	2.0	0.2581988897471611	8.0	1.0	0.0	Google	1462075512254.0
1513	1.0	72.244140625	-0.015769363688334117	503.5517578125	0.0	1.0	2.0	0.2581988897471611	8.0	1.0	1000.0	Google	1462075512254.0
1514	1.0	72.244140625	-0.015769363688334117	503.5517578125	0.0	1.0	2.0	0.2581988897471611	8.0	1.0	15000.0	Google	1462075512254.0
1515	1.0	72.244140625	-0.015769363688334117	503.5517578125	0.0	1.0	2.0	0.2581988897471611	8.0	1.0	30000.0	Google	1462075512254.0
1516	1.0	72.244140625	-0.015769363688334117	503.5517578125	0.0	1.0	2.0	0.2581988897471611	8.0	1.0	60000.0	Google	1462075512254.0
1517	1.0	72.244140625	-0.015769363688334117	503.5517578125	0.0	1.0	2.0	0.2581988897471611	8.0	1.0	300000.0	Google	1462075512254.0
1518	1.0	72.244140625	-0.015769363688334117	503.5517578125	0.0	1.0	2.0	0.2581988897471611	8.0	1.0	900000.0	Google	1462075512254.0
1519	1.0	72.244140625	-0.015769363688334117	503.5517578125	0.0	1.0	2.0	0.2581988897471611	8.0	1.0	1800000.0	Google	1462075512254.0
1520	1.0	72.244140625	-0.015769363688334117	503.5517578125	0.0	1.0	2.0	0.2581988897471611	8.0	1.0	3600000.0	Google	1462075512254.0
1521	1.0	72.244140625	-0.015769363688334117	503.5517578125	0.0	1.0	2.0	0.2581988897471611	8.0	1.0	21600000.0	Google	1462075512254.0
1522	1.0	575.7958984375	-1.0	0.0	0.0	1.0	10.0	-0.409090909090909	1.0	1.0	43200000.0	Google	1462075512254.0
1523	1.0	575.7958984375	-1.0	0.0	0.0	1.0	10.0	-0.409090909090909	1.0	1.0	86400000.0	Google	1462075512254.0
1524	1.0	72.2470703125	-0.013507749945434196	593.6396484375	0.0	1.0	2.0	0.294174202707276	11.0	1.0	0.0	Google	1462076663108.0
1525	1.0	72.2470703125	-0.013507749945434196	593.6396484375	0.0	1.0	2.0	0.294174202707276	11.0	1.0	1000.0	Google	1462076663108.0
1526	1.0	72.2470703125	-0.013507749945434196	593.6396484375	0.0	1.0	2.0	0.294174202707276	11.0	1.0	15000.0	Google	1462076663108.0
1527	1.0	72.2470703125	-0.013507749945434196	593.6396484375	0.0	1.0	2.0	0.294174202707276	11.0	1.0	30000.0	Google	1462076663108.0
1528	1.0	72.2470703125	-0.013507749945434196	593.6396484375	0.0	1.0	2.0	0.294174202707276	11.0	1.0	60000.0	Google	1462076663108.0
1529	1.0	72.2470703125	-0.013507749945434196	593.6396484375	0.0	1.0	2.0	0.294174202707276	11.0	1.0	300000.0	Google	1462076663108.0
1530	1.0	72.2470703125	-0.013507749945434196	593.6396484375	0.0	1.0	2.0	0.294174202707276	11.0	1.0	900000.0	Google	1462076663108.0
1531	1.0	72.2470703125	-0.013507749945434196	593.6396484375	0.0	1.0	2.0	0.294174202707276	11.0	1.0	1800000.0	Google	1462076663108.0
1532	1.0	72.2470703125	-0.013507749945434196	593.6396484375	0.0	1.0	2.0	0.294174202707276	11.0	1.0	3600000.0	Google	1462076663108.0
1533	1.0	72.2470703125	-0.013507749945434196	593.6396484375	0.0	1.0	2.0	0.294174202707276	11.0	1.0	21600000.0	Google	1462076663108.0
1534	1.0	665.88671875	-1.0	0.0	0.0	1.0	13.0	-0.4285714285714285	1.0	1.0	43200000.0	Google	1462076663108.0
1535	1.0	665.88671875	-1.0	0.0	0.0	1.0	13.0	-0.4285714285714285	1.0	1.0	86400000.0	Google	1462076663108.0
1536	1.0	72.2470703125	-0.01438844456655763	555.189453125	0.0	1.0	2.0	0.28426762180748055	10.0	1.0	0.0	Google	1462077523647.0
1537	1.0	72.2470703125	-0.01438844456655763	555.189453125	0.0	1.0	2.0	0.28426762180748055	10.0	1.0	1000.0	Google	1462077523647.0
1538	1.0	72.2470703125	-0.01438844456655763	555.189453125	0.0	1.0	2.0	0.28426762180748055	10.0	1.0	15000.0	Google	1462077523647.0
1539	1.0	72.2470703125	-0.01438844456655763	555.189453125	0.0	1.0	2.0	0.28426762180748055	10.0	1.0	30000.0	Google	1462077523647.0
1540	1.0	72.2470703125	-0.01438844456655763	555.189453125	0.0	1.0	2.0	0.28426762180748055	10.0	1.0	60000.0	Google	1462077523647.0
1541	1.0	72.2470703125	-0.01438844456655763	555.189453125	0.0	1.0	2.0	0.28426762180748055	10.0	1.0	300000.0	Google	1462077523647.0
1542	1.0	72.2470703125	-0.01438844456655763	555.189453125	0.0	1.0	2.0	0.28426762180748055	10.0	1.0	900000.0	Google	1462077523647.0
1543	1.0	72.2470703125	-0.01438844456655763	555.189453125	0.0	1.0	2.0	0.28426762180748055	10.0	1.0	1800000.0	Google	1462077523647.0
1544	1.0	72.2470703125	-0.01438844456655763	555.189453125	0.0	1.0	2.0	0.28426762180748055	10.0	1.0	3600000.0	Google	1462077523647.0
1545	1.0	72.2470703125	-0.01438844456655763	555.189453125	0.0	1.0	2.0	0.28426762180748055	10.0	1.0	21600000.0	Google	1462077523647.0
1546	1.0	627.4365234375	-1.0	0.0	0.0	1.0	12.0	-0.42307692307692296	1.0	1.0	43200000.0	Google	1462077523647.0
1547	1.0	627.4365234375	-1.0	0.0	0.0	1.0	12.0	-0.42307692307692296	1.0	1.0	86400000.0	Google	1462077523647.0
1548	1.0	72.2470703125	-0.01438844456655763	555.189453125	0.0	1.0	2.0	0.28426762180748055	10.0	1.0	0.0	Google	1462078596473.0
1549	1.0	72.2470703125	-0.01438844456655763	555.189453125	0.0	1.0	2.0	0.28426762180748055	10.0	1.0	1000.0	Google	1462078596473.0
1550	1.0	72.2470703125	-0.01438844456655763	555.189453125	0.0	1.0	2.0	0.28426762180748055	10.0	1.0	15000.0	Google	1462078596473.0
1551	1.0	72.2470703125	-0.01438844456655763	555.189453125	0.0	1.0	2.0	0.28426762180748055	10.0	1.0	30000.0	Google	1462078596473.0
1552	1.0	72.2470703125	-0.01438844456655763	555.189453125	0.0	1.0	2.0	0.28426762180748055	10.0	1.0	60000.0	Google	1462078596473.0
1553	1.0	72.2470703125	-0.01438844456655763	555.189453125	0.0	1.0	2.0	0.28426762180748055	10.0	1.0	300000.0	Google	1462078596473.0
1554	1.0	72.2470703125	-0.01438844456655763	555.189453125	0.0	1.0	2.0	0.28426762180748055	10.0	1.0	900000.0	Google	1462078596473.0
1555	1.0	72.2470703125	-0.01438844456655763	555.189453125	0.0	1.0	2.0	0.28426762180748055	10.0	1.0	1800000.0	Google	1462078596473.0
1556	1.0	72.2470703125	-0.01438844456655763	555.189453125	0.0	1.0	2.0	0.28426762180748055	10.0	1.0	3600000.0	Google	1462078596473.0
1557	1.0	72.2470703125	-0.01438844456655763	555.189453125	0.0	1.0	2.0	0.28426762180748055	10.0	1.0	21600000.0	Google	1462078596473.0
1558	1.0	627.4365234375	-1.0	0.0	0.0	1.0	12.0	-0.42307692307692296	1.0	1.0	43200000.0	Google	1462078596473.0
1559	1.0	627.4365234375	-1.0	0.0	0.0	1.0	12.0	-0.42307692307692296	1.0	1.0	86400000.0	Google	1462078596473.0
1560	1.0	72.244140625	-0.01438818642243295	555.189453125	0.0	1.0	2.0	0.28426762180748055	10.0	1.0	0.0	Google	1462079458410.0
1561	1.0	72.244140625	-0.01438818642243295	555.189453125	0.0	1.0	2.0	0.28426762180748055	10.0	1.0	1000.0	Google	1462079458410.0
1562	1.0	72.244140625	-0.01438818642243295	555.189453125	0.0	1.0	2.0	0.28426762180748055	10.0	1.0	15000.0	Google	1462079458410.0
1563	1.0	72.244140625	-0.01438818642243295	555.189453125	0.0	1.0	2.0	0.28426762180748055	10.0	1.0	30000.0	Google	1462079458410.0
1564	1.0	72.244140625	-0.01438818642243295	555.189453125	0.0	1.0	2.0	0.28426762180748055	10.0	1.0	60000.0	Google	1462079458410.0
1565	1.0	72.244140625	-0.01438818642243295	555.189453125	0.0	1.0	2.0	0.28426762180748055	10.0	1.0	300000.0	Google	1462079458410.0
1566	1.0	72.244140625	-0.01438818642243295	555.189453125	0.0	1.0	2.0	0.28426762180748055	10.0	1.0	900000.0	Google	1462079458410.0
1567	1.0	72.244140625	-0.01438818642243295	555.189453125	0.0	1.0	2.0	0.28426762180748055	10.0	1.0	1800000.0	Google	1462079458410.0
1568	1.0	72.244140625	-0.01438818642243295	555.189453125	0.0	1.0	2.0	0.28426762180748055	10.0	1.0	3600000.0	Google	1462079458410.0
1569	1.0	72.244140625	-0.01438818642243295	555.189453125	0.0	1.0	2.0	0.28426762180748055	10.0	1.0	21600000.0	Google	1462079458410.0
1570	1.0	627.43359375	-1.0	0.0	0.0	1.0	12.0	-0.42307692307692296	1.0	1.0	43200000.0	Google	1462079458410.0
1571	1.0	627.43359375	-1.0	0.0	0.0	1.0	12.0	-0.42307692307692296	1.0	1.0	86400000.0	Google	1462079458410.0
1572	1.0	72.2490234375	-0.014388616658728544	555.189453125	0.0	1.0	2.0	0.28426762180748055	10.0	1.0	0.0	Google	1462080500482.0
1573	1.0	72.2490234375	-0.014388616658728544	555.189453125	0.0	1.0	2.0	0.28426762180748055	10.0	1.0	1000.0	Google	1462080500482.0
1574	1.0	72.2490234375	-0.014388616658728544	555.189453125	0.0	1.0	2.0	0.28426762180748055	10.0	1.0	15000.0	Google	1462080500482.0
1575	1.0	72.2490234375	-0.014388616658728544	555.189453125	0.0	1.0	2.0	0.28426762180748055	10.0	1.0	30000.0	Google	1462080500482.0
1576	1.0	72.2490234375	-0.014388616658728544	555.189453125	0.0	1.0	2.0	0.28426762180748055	10.0	1.0	60000.0	Google	1462080500482.0
1577	1.0	72.2490234375	-0.014388616658728544	555.189453125	0.0	1.0	2.0	0.28426762180748055	10.0	1.0	300000.0	Google	1462080500482.0
1578	1.0	72.2490234375	-0.014388616658728544	555.189453125	0.0	1.0	2.0	0.28426762180748055	10.0	1.0	900000.0	Google	1462080500482.0
1579	1.0	72.2490234375	-0.014388616658728544	555.189453125	0.0	1.0	2.0	0.28426762180748055	10.0	1.0	1800000.0	Google	1462080500482.0
1580	1.0	72.2490234375	-0.014388616658728544	555.189453125	0.0	1.0	2.0	0.28426762180748055	10.0	1.0	3600000.0	Google	1462080500482.0
1581	1.0	72.2490234375	-0.014388616658728544	555.189453125	0.0	1.0	2.0	0.28426762180748055	10.0	1.0	21600000.0	Google	1462080500482.0
1582	1.0	627.4384765625	-1.0	0.0	0.0	1.0	12.0	-0.42307692307692296	1.0	1.0	43200000.0	Google	1462080500482.0
1583	1.0	627.4384765625	-1.0	0.0	0.0	1.0	12.0	-0.42307692307692296	1.0	1.0	86400000.0	Google	1462080500482.0
1584	1.0	72.2470703125	-0.015769643310974156	503.5517578125	0.0	1.0	2.0	0.2581988897471611	8.0	1.0	0.0	Google	1462081368738.0
1585	1.0	72.2470703125	-0.015769643310974156	503.5517578125	0.0	1.0	2.0	0.2581988897471611	8.0	1.0	1000.0	Google	1462081368738.0
1586	1.0	72.2470703125	-0.015769643310974156	503.5517578125	0.0	1.0	2.0	0.2581988897471611	8.0	1.0	15000.0	Google	1462081368738.0
1587	1.0	72.2470703125	-0.015769643310974156	503.5517578125	0.0	1.0	2.0	0.2581988897471611	8.0	1.0	30000.0	Google	1462081368738.0
1588	1.0	72.2470703125	-0.015769643310974156	503.5517578125	0.0	1.0	2.0	0.2581988897471611	8.0	1.0	60000.0	Google	1462081368738.0
1589	1.0	72.2470703125	-0.015769643310974156	503.5517578125	0.0	1.0	2.0	0.2581988897471611	8.0	1.0	300000.0	Google	1462081368738.0
1590	1.0	72.2470703125	-0.015769643310974156	503.5517578125	0.0	1.0	2.0	0.2581988897471611	8.0	1.0	900000.0	Google	1462081368738.0
1591	1.0	72.2470703125	-0.015769643310974156	503.5517578125	0.0	1.0	2.0	0.2581988897471611	8.0	1.0	1800000.0	Google	1462081368738.0
1592	1.0	72.2470703125	-0.015769643310974156	503.5517578125	0.0	1.0	2.0	0.2581988897471611	8.0	1.0	3600000.0	Google	1462081368738.0
1593	1.0	72.2470703125	-0.015769643310974156	503.5517578125	0.0	1.0	2.0	0.2581988897471611	8.0	1.0	21600000.0	Google	1462081368738.0
1594	1.0	575.798828125	-1.0	0.0	0.0	1.0	10.0	-0.409090909090909	1.0	1.0	43200000.0	Google	1462081368738.0
1595	1.0	575.798828125	-1.0	0.0	0.0	1.0	10.0	-0.409090909090909	1.0	1.0	86400000.0	Google	1462081368738.0
1596	1.0	72.2470703125	-0.01438844456655763	555.189453125	0.0	1.0	2.0	0.28426762180748055	10.0	1.0	0.0	Google	1462082531914.0
1597	1.0	72.2470703125	-0.01438844456655763	555.189453125	0.0	1.0	2.0	0.28426762180748055	10.0	1.0	1000.0	Google	1462082531914.0
1598	1.0	72.2470703125	-0.01438844456655763	555.189453125	0.0	1.0	2.0	0.28426762180748055	10.0	1.0	15000.0	Google	1462082531914.0
1599	1.0	72.2470703125	-0.01438844456655763	555.189453125	0.0	1.0	2.0	0.28426762180748055	10.0	1.0	30000.0	Google	1462082531914.0
1600	1.0	72.2470703125	-0.01438844456655763	555.189453125	0.0	1.0	2.0	0.28426762180748055	10.0	1.0	60000.0	Google	1462082531914.0
1601	1.0	72.2470703125	-0.01438844456655763	555.189453125	0.0	1.0	2.0	0.28426762180748055	10.0	1.0	300000.0	Google	1462082531914.0
1602	1.0	72.2470703125	-0.01438844456655763	555.189453125	0.0	1.0	2.0	0.28426762180748055	10.0	1.0	900000.0	Google	1462082531914.0
1603	1.0	72.2470703125	-0.01438844456655763	555.189453125	0.0	1.0	2.0	0.28426762180748055	10.0	1.0	1800000.0	Google	1462082531914.0
1604	1.0	72.2470703125	-0.01438844456655763	555.189453125	0.0	1.0	2.0	0.28426762180748055	10.0	1.0	3600000.0	Google	1462082531914.0
1605	1.0	72.2470703125	-0.01438844456655763	555.189453125	0.0	1.0	2.0	0.28426762180748055	10.0	1.0	21600000.0	Google	1462082531914.0
1606	1.0	627.4365234375	-1.0	0.0	0.0	1.0	12.0	-0.42307692307692296	1.0	1.0	43200000.0	Google	1462082531914.0
1607	1.0	627.4365234375	-1.0	0.0	0.0	1.0	12.0	-0.42307692307692296	1.0	1.0	86400000.0	Google	1462082531914.0
1608	1.0	72.2470703125	-0.01438844456655763	555.189453125	0.0	1.0	2.0	0.28426762180748055	10.0	1.0	0.0	Google	1462083392005.0
1609	1.0	72.2470703125	-0.01438844456655763	555.189453125	0.0	1.0	2.0	0.28426762180748055	10.0	1.0	1000.0	Google	1462083392005.0
1610	1.0	72.2470703125	-0.01438844456655763	555.189453125	0.0	1.0	2.0	0.28426762180748055	10.0	1.0	15000.0	Google	1462083392005.0
1611	1.0	72.2470703125	-0.01438844456655763	555.189453125	0.0	1.0	2.0	0.28426762180748055	10.0	1.0	30000.0	Google	1462083392005.0
1612	1.0	72.2470703125	-0.01438844456655763	555.189453125	0.0	1.0	2.0	0.28426762180748055	10.0	1.0	60000.0	Google	1462083392005.0
1613	1.0	72.2470703125	-0.01438844456655763	555.189453125	0.0	1.0	2.0	0.28426762180748055	10.0	1.0	300000.0	Google	1462083392005.0
1614	1.0	72.2470703125	-0.01438844456655763	555.189453125	0.0	1.0	2.0	0.28426762180748055	10.0	1.0	900000.0	Google	1462083392005.0
1615	1.0	72.2470703125	-0.01438844456655763	555.189453125	0.0	1.0	2.0	0.28426762180748055	10.0	1.0	1800000.0	Google	1462083392005.0
1616	1.0	72.2470703125	-0.01438844456655763	555.189453125	0.0	1.0	2.0	0.28426762180748055	10.0	1.0	3600000.0	Google	1462083392005.0
1617	1.0	72.2470703125	-0.01438844456655763	555.189453125	0.0	1.0	2.0	0.28426762180748055	10.0	1.0	21600000.0	Google	1462083392005.0
1618	1.0	627.4365234375	-1.0	0.0	0.0	1.0	12.0	-0.42307692307692296	1.0	1.0	43200000.0	Google	1462083392005.0
1619	1.0	627.4365234375	-1.0	0.0	0.0	1.0	12.0	-0.42307692307692296	1.0	1.0	86400000.0	Google	1462083392005.0
1620	1.0	72.2470703125	-0.01438844456655763	555.189453125	0.0	1.0	2.0	0.28426762180748055	10.0	1.0	0.0	Google	1462084253436.0
1621	1.0	72.2470703125	-0.01438844456655763	555.189453125	0.0	1.0	2.0	0.28426762180748055	10.0	1.0	1000.0	Google	1462084253436.0
1622	1.0	72.2470703125	-0.01438844456655763	555.189453125	0.0	1.0	2.0	0.28426762180748055	10.0	1.0	15000.0	Google	1462084253436.0
1623	1.0	72.2470703125	-0.01438844456655763	555.189453125	0.0	1.0	2.0	0.28426762180748055	10.0	1.0	30000.0	Google	1462084253436.0
1624	1.0	72.2470703125	-0.01438844456655763	555.189453125	0.0	1.0	2.0	0.28426762180748055	10.0	1.0	60000.0	Google	1462084253436.0
1625	1.0	72.2470703125	-0.01438844456655763	555.189453125	0.0	1.0	2.0	0.28426762180748055	10.0	1.0	300000.0	Google	1462084253436.0
1626	1.0	72.2470703125	-0.01438844456655763	555.189453125	0.0	1.0	2.0	0.28426762180748055	10.0	1.0	900000.0	Google	1462084253436.0
1627	1.0	72.2470703125	-0.01438844456655763	555.189453125	0.0	1.0	2.0	0.28426762180748055	10.0	1.0	1800000.0	Google	1462084253436.0
1628	1.0	72.2470703125	-0.01438844456655763	555.189453125	0.0	1.0	2.0	0.28426762180748055	10.0	1.0	3600000.0	Google	1462084253436.0
1629	1.0	72.2470703125	-0.01438844456655763	555.189453125	0.0	1.0	2.0	0.28426762180748055	10.0	1.0	21600000.0	Google	1462084253436.0
1630	1.0	627.4365234375	-1.0	0.0	0.0	1.0	12.0	-0.42307692307692296	1.0	1.0	43200000.0	Google	1462084253436.0
1631	1.0	627.4365234375	-1.0	0.0	0.0	1.0	12.0	-0.42307692307692296	1.0	1.0	86400000.0	Google	1462084253436.0
1632	1.0	72.2490234375	-0.014388616658728544	555.189453125	0.0	1.0	2.0	0.28426762180748055	10.0	1.0	0.0	Google	1462085118078.0
1633	1.0	72.2490234375	-0.014388616658728544	555.189453125	0.0	1.0	2.0	0.28426762180748055	10.0	1.0	1000.0	Google	1462085118078.0
1634	1.0	72.2490234375	-0.014388616658728544	555.189453125	0.0	1.0	2.0	0.28426762180748055	10.0	1.0	15000.0	Google	1462085118078.0
1635	1.0	72.2490234375	-0.014388616658728544	555.189453125	0.0	1.0	2.0	0.28426762180748055	10.0	1.0	30000.0	Google	1462085118078.0
1636	1.0	72.2490234375	-0.014388616658728544	555.189453125	0.0	1.0	2.0	0.28426762180748055	10.0	1.0	60000.0	Google	1462085118078.0
1637	1.0	72.2490234375	-0.014388616658728544	555.189453125	0.0	1.0	2.0	0.28426762180748055	10.0	1.0	300000.0	Google	1462085118078.0
1638	1.0	72.2490234375	-0.014388616658728544	555.189453125	0.0	1.0	2.0	0.28426762180748055	10.0	1.0	900000.0	Google	1462085118078.0
1639	1.0	72.2490234375	-0.014388616658728544	555.189453125	0.0	1.0	2.0	0.28426762180748055	10.0	1.0	1800000.0	Google	1462085118078.0
1640	1.0	72.2490234375	-0.014388616658728544	555.189453125	0.0	1.0	2.0	0.28426762180748055	10.0	1.0	3600000.0	Google	1462085118078.0
1641	1.0	72.2490234375	-0.014388616658728544	555.189453125	0.0	1.0	2.0	0.28426762180748055	10.0	1.0	21600000.0	Google	1462085118078.0
1642	1.0	627.4384765625	-1.0	0.0	0.0	1.0	12.0	-0.42307692307692296	1.0	1.0	43200000.0	Google	1462085118078.0
1643	1.0	627.4384765625	-1.0	0.0	0.0	1.0	12.0	-0.42307692307692296	1.0	1.0	86400000.0	Google	1462085118078.0
1644	1.0	72.2548828125	-0.01438913291646403	555.189453125	0.0	1.0	2.0	0.28426762180748055	10.0	1.0	0.0	Google	1462086276490.0
1645	1.0	72.2548828125	-0.01438913291646403	555.189453125	0.0	1.0	2.0	0.28426762180748055	10.0	1.0	1000.0	Google	1462086276490.0
1646	1.0	72.2548828125	-0.01438913291646403	555.189453125	0.0	1.0	2.0	0.28426762180748055	10.0	1.0	15000.0	Google	1462086276490.0
1647	1.0	72.2548828125	-0.01438913291646403	555.189453125	0.0	1.0	2.0	0.28426762180748055	10.0	1.0	30000.0	Google	1462086276490.0
1648	1.0	72.2548828125	-0.01438913291646403	555.189453125	0.0	1.0	2.0	0.28426762180748055	10.0	1.0	60000.0	Google	1462086276490.0
1649	1.0	72.2548828125	-0.01438913291646403	555.189453125	0.0	1.0	2.0	0.28426762180748055	10.0	1.0	300000.0	Google	1462086276490.0
1650	1.0	72.2548828125	-0.01438913291646403	555.189453125	0.0	1.0	2.0	0.28426762180748055	10.0	1.0	900000.0	Google	1462086276490.0
1651	1.0	72.2548828125	-0.01438913291646403	555.189453125	0.0	1.0	2.0	0.28426762180748055	10.0	1.0	1800000.0	Google	1462086276490.0
1652	1.0	72.2548828125	-0.01438913291646403	555.189453125	0.0	1.0	2.0	0.28426762180748055	10.0	1.0	3600000.0	Google	1462086276490.0
1653	1.0	72.2548828125	-0.01438913291646403	555.189453125	0.0	1.0	2.0	0.28426762180748055	10.0	1.0	21600000.0	Google	1462086276490.0
1654	1.0	627.4443359375	-1.0000000000000002	0.0	0.0	1.0	12.0	-0.42307692307692296	1.0	1.0	43200000.0	Google	1462086276490.0
1655	1.0	627.4443359375	-1.0000000000000002	0.0	0.0	1.0	12.0	-0.42307692307692296	1.0	1.0	86400000.0	Google	1462086276490.0
1656	1.0	72.2548828125	-0.01438913291646403	555.189453125	0.0	1.0	2.0	0.28426762180748055	10.0	1.0	0.0	Google	1462087135363.0
1657	1.0	72.2548828125	-0.01438913291646403	555.189453125	0.0	1.0	2.0	0.28426762180748055	10.0	1.0	1000.0	Google	1462087135363.0
1658	1.0	72.2548828125	-0.01438913291646403	555.189453125	0.0	1.0	2.0	0.28426762180748055	10.0	1.0	15000.0	Google	1462087135363.0
1659	1.0	72.2548828125	-0.01438913291646403	555.189453125	0.0	1.0	2.0	0.28426762180748055	10.0	1.0	30000.0	Google	1462087135363.0
1660	1.0	72.2548828125	-0.01438913291646403	555.189453125	0.0	1.0	2.0	0.28426762180748055	10.0	1.0	60000.0	Google	1462087135363.0
1661	1.0	72.2548828125	-0.01438913291646403	555.189453125	0.0	1.0	2.0	0.28426762180748055	10.0	1.0	300000.0	Google	1462087135363.0
1662	1.0	72.2548828125	-0.01438913291646403	555.189453125	0.0	1.0	2.0	0.28426762180748055	10.0	1.0	900000.0	Google	1462087135363.0
1663	1.0	72.2548828125	-0.01438913291646403	555.189453125	0.0	1.0	2.0	0.28426762180748055	10.0	1.0	1800000.0	Google	1462087135363.0
1664	1.0	72.2548828125	-0.01438913291646403	555.189453125	0.0	1.0	2.0	0.28426762180748055	10.0	1.0	3600000.0	Google	1462087135363.0
1665	1.0	72.2548828125	-0.01438913291646403	555.189453125	0.0	1.0	2.0	0.28426762180748055	10.0	1.0	21600000.0	Google	1462087135363.0
1666	1.0	627.4443359375	-1.0000000000000002	0.0	0.0	1.0	12.0	-0.42307692307692296	1.0	1.0	43200000.0	Google	1462087135363.0
1667	1.0	627.4443359375	-1.0000000000000002	0.0	0.0	1.0	12.0	-0.42307692307692296	1.0	1.0	86400000.0	Google	1462087135363.0
1668	1.0	72.2568359375	-0.014389304996117187	555.189453125	0.0	1.0	2.0	0.28426762180748055	10.0	1.0	0.0	Google	1462088006462.0
1669	1.0	72.2568359375	-0.014389304996117187	555.189453125	0.0	1.0	2.0	0.28426762180748055	10.0	1.0	1000.0	Google	1462088006462.0
1670	1.0	72.2568359375	-0.014389304996117187	555.189453125	0.0	1.0	2.0	0.28426762180748055	10.0	1.0	15000.0	Google	1462088006462.0
1671	1.0	72.2568359375	-0.014389304996117187	555.189453125	0.0	1.0	2.0	0.28426762180748055	10.0	1.0	30000.0	Google	1462088006462.0
1672	1.0	72.2568359375	-0.014389304996117187	555.189453125	0.0	1.0	2.0	0.28426762180748055	10.0	1.0	60000.0	Google	1462088006462.0
1673	1.0	72.2568359375	-0.014389304996117187	555.189453125	0.0	1.0	2.0	0.28426762180748055	10.0	1.0	300000.0	Google	1462088006462.0
1674	1.0	72.2568359375	-0.014389304996117187	555.189453125	0.0	1.0	2.0	0.28426762180748055	10.0	1.0	900000.0	Google	1462088006462.0
1675	1.0	72.2568359375	-0.014389304996117187	555.189453125	0.0	1.0	2.0	0.28426762180748055	10.0	1.0	1800000.0	Google	1462088006462.0
1676	1.0	72.2568359375	-0.014389304996117187	555.189453125	0.0	1.0	2.0	0.28426762180748055	10.0	1.0	3600000.0	Google	1462088006462.0
1677	1.0	72.2568359375	-0.014389304996117187	555.189453125	0.0	1.0	2.0	0.28426762180748055	10.0	1.0	21600000.0	Google	1462088006462.0
1678	1.0	627.4462890625	-1.0	0.0	0.0	1.0	12.0	-0.42307692307692296	1.0	1.0	43200000.0	Google	1462088006462.0
1679	1.0	627.4462890625	-1.0	0.0	0.0	1.0	12.0	-0.42307692307692296	1.0	1.0	86400000.0	Google	1462088006462.0
1680	1.0	72.2548828125	-0.01438913291646403	555.189453125	0.0	1.0	2.0	0.28426762180748055	10.0	1.0	0.0	Google	1462088872530.0
1681	1.0	72.2548828125	-0.01438913291646403	555.189453125	0.0	1.0	2.0	0.28426762180748055	10.0	1.0	1000.0	Google	1462088872530.0
1682	1.0	72.2548828125	-0.01438913291646403	555.189453125	0.0	1.0	2.0	0.28426762180748055	10.0	1.0	15000.0	Google	1462088872530.0
1683	1.0	72.2548828125	-0.01438913291646403	555.189453125	0.0	1.0	2.0	0.28426762180748055	10.0	1.0	30000.0	Google	1462088872530.0
1684	1.0	72.2548828125	-0.01438913291646403	555.189453125	0.0	1.0	2.0	0.28426762180748055	10.0	1.0	60000.0	Google	1462088872530.0
1685	1.0	72.2548828125	-0.01438913291646403	555.189453125	0.0	1.0	2.0	0.28426762180748055	10.0	1.0	300000.0	Google	1462088872530.0
1686	1.0	72.2548828125	-0.01438913291646403	555.189453125	0.0	1.0	2.0	0.28426762180748055	10.0	1.0	900000.0	Google	1462088872530.0
1687	1.0	72.2548828125	-0.01438913291646403	555.189453125	0.0	1.0	2.0	0.28426762180748055	10.0	1.0	1800000.0	Google	1462088872530.0
1688	1.0	72.2548828125	-0.01438913291646403	555.189453125	0.0	1.0	2.0	0.28426762180748055	10.0	1.0	3600000.0	Google	1462088872530.0
1689	1.0	72.2548828125	-0.01438913291646403	555.189453125	0.0	1.0	2.0	0.28426762180748055	10.0	1.0	21600000.0	Google	1462088872530.0
1690	1.0	627.4443359375	-1.0000000000000002	0.0	0.0	1.0	12.0	-0.42307692307692296	1.0	1.0	43200000.0	Google	1462088872530.0
1691	1.0	627.4443359375	-1.0000000000000002	0.0	0.0	1.0	12.0	-0.42307692307692296	1.0	1.0	86400000.0	Google	1462088872530.0
1692	1.0	72.2548828125	-0.01438913291646403	555.189453125	0.0	1.0	2.0	0.28426762180748055	10.0	1.0	0.0	Google	1462089732388.0
1693	1.0	72.2548828125	-0.01438913291646403	555.189453125	0.0	1.0	2.0	0.28426762180748055	10.0	1.0	1000.0	Google	1462089732388.0
1694	1.0	72.2548828125	-0.01438913291646403	555.189453125	0.0	1.0	2.0	0.28426762180748055	10.0	1.0	15000.0	Google	1462089732388.0
1695	1.0	72.2548828125	-0.01438913291646403	555.189453125	0.0	1.0	2.0	0.28426762180748055	10.0	1.0	30000.0	Google	1462089732388.0
1696	1.0	72.2548828125	-0.01438913291646403	555.189453125	0.0	1.0	2.0	0.28426762180748055	10.0	1.0	60000.0	Google	1462089732388.0
1697	1.0	72.2548828125	-0.01438913291646403	555.189453125	0.0	1.0	2.0	0.28426762180748055	10.0	1.0	300000.0	Google	1462089732388.0
1698	1.0	72.2548828125	-0.01438913291646403	555.189453125	0.0	1.0	2.0	0.28426762180748055	10.0	1.0	900000.0	Google	1462089732388.0
1699	1.0	72.2548828125	-0.01438913291646403	555.189453125	0.0	1.0	2.0	0.28426762180748055	10.0	1.0	1800000.0	Google	1462089732388.0
1700	1.0	72.2548828125	-0.01438913291646403	555.189453125	0.0	1.0	2.0	0.28426762180748055	10.0	1.0	3600000.0	Google	1462089732388.0
1701	1.0	72.2548828125	-0.01438913291646403	555.189453125	0.0	1.0	2.0	0.28426762180748055	10.0	1.0	21600000.0	Google	1462089732388.0
1702	1.0	627.4443359375	-1.0000000000000002	0.0	0.0	1.0	12.0	-0.42307692307692296	1.0	1.0	43200000.0	Google	1462089732388.0
1703	1.0	627.4443359375	-1.0000000000000002	0.0	0.0	1.0	12.0	-0.42307692307692296	1.0	1.0	86400000.0	Google	1462089732388.0
1704	1.0	72.2568359375	-0.014389304996117187	555.189453125	0.0	1.0	2.0	0.28426762180748055	10.0	1.0	0.0	Google	1462090596670.0
1705	1.0	72.2568359375	-0.014389304996117187	555.189453125	0.0	1.0	2.0	0.28426762180748055	10.0	1.0	1000.0	Google	1462090596670.0
1706	1.0	72.2568359375	-0.014389304996117187	555.189453125	0.0	1.0	2.0	0.28426762180748055	10.0	1.0	15000.0	Google	1462090596670.0
1707	1.0	72.2568359375	-0.014389304996117187	555.189453125	0.0	1.0	2.0	0.28426762180748055	10.0	1.0	30000.0	Google	1462090596670.0
1708	1.0	72.2568359375	-0.014389304996117187	555.189453125	0.0	1.0	2.0	0.28426762180748055	10.0	1.0	60000.0	Google	1462090596670.0
1709	1.0	72.2568359375	-0.014389304996117187	555.189453125	0.0	1.0	2.0	0.28426762180748055	10.0	1.0	300000.0	Google	1462090596670.0
1710	1.0	72.2568359375	-0.014389304996117187	555.189453125	0.0	1.0	2.0	0.28426762180748055	10.0	1.0	900000.0	Google	1462090596670.0
1711	1.0	72.2568359375	-0.014389304996117187	555.189453125	0.0	1.0	2.0	0.28426762180748055	10.0	1.0	1800000.0	Google	1462090596670.0
1712	1.0	72.2568359375	-0.014389304996117187	555.189453125	0.0	1.0	2.0	0.28426762180748055	10.0	1.0	3600000.0	Google	1462090596670.0
1713	1.0	72.2568359375	-0.014389304996117187	555.189453125	0.0	1.0	2.0	0.28426762180748055	10.0	1.0	21600000.0	Google	1462090596670.0
1714	1.0	627.4462890625	-1.0	0.0	0.0	1.0	12.0	-0.42307692307692296	1.0	1.0	43200000.0	Google	1462090596670.0
1715	1.0	627.4462890625	-1.0	0.0	0.0	1.0	12.0	-0.42307692307692296	1.0	1.0	86400000.0	Google	1462090596670.0
1716	1.0	72.2568359375	-0.014389304996117187	555.189453125	0.0	1.0	2.0	0.28426762180748055	10.0	1.0	0.0	Google	1462091593107.0
1717	1.0	72.2568359375	-0.014389304996117187	555.189453125	0.0	1.0	2.0	0.28426762180748055	10.0	1.0	1000.0	Google	1462091593107.0
1718	1.0	72.2568359375	-0.014389304996117187	555.189453125	0.0	1.0	2.0	0.28426762180748055	10.0	1.0	15000.0	Google	1462091593107.0
1719	1.0	72.2568359375	-0.014389304996117187	555.189453125	0.0	1.0	2.0	0.28426762180748055	10.0	1.0	30000.0	Google	1462091593107.0
1720	1.0	72.2568359375	-0.014389304996117187	555.189453125	0.0	1.0	2.0	0.28426762180748055	10.0	1.0	60000.0	Google	1462091593107.0
1721	1.0	72.2568359375	-0.014389304996117187	555.189453125	0.0	1.0	2.0	0.28426762180748055	10.0	1.0	300000.0	Google	1462091593107.0
1722	1.0	72.2568359375	-0.014389304996117187	555.189453125	0.0	1.0	2.0	0.28426762180748055	10.0	1.0	900000.0	Google	1462091593107.0
1723	1.0	72.2568359375	-0.014389304996117187	555.189453125	0.0	1.0	2.0	0.28426762180748055	10.0	1.0	1800000.0	Google	1462091593107.0
1724	1.0	72.2568359375	-0.014389304996117187	555.189453125	0.0	1.0	2.0	0.28426762180748055	10.0	1.0	3600000.0	Google	1462091593107.0
1725	1.0	72.2568359375	-0.014389304996117187	555.189453125	0.0	1.0	2.0	0.28426762180748055	10.0	1.0	21600000.0	Google	1462091593107.0
1726	1.0	627.4462890625	-1.0	0.0	0.0	1.0	12.0	-0.42307692307692296	1.0	1.0	43200000.0	Google	1462091593107.0
1727	1.0	627.4462890625	-1.0	0.0	0.0	1.0	12.0	-0.42307692307692296	1.0	1.0	86400000.0	Google	1462091593107.0
1728	1.0	72.2568359375	-0.014389304996117187	555.189453125	0.0	1.0	2.0	0.28426762180748055	10.0	1.0	0.0	Google	1462092460912.0
1729	1.0	72.2568359375	-0.014389304996117187	555.189453125	0.0	1.0	2.0	0.28426762180748055	10.0	1.0	1000.0	Google	1462092460912.0
1730	1.0	72.2568359375	-0.014389304996117187	555.189453125	0.0	1.0	2.0	0.28426762180748055	10.0	1.0	15000.0	Google	1462092460912.0
1731	1.0	72.2568359375	-0.014389304996117187	555.189453125	0.0	1.0	2.0	0.28426762180748055	10.0	1.0	30000.0	Google	1462092460912.0
1732	1.0	72.2568359375	-0.014389304996117187	555.189453125	0.0	1.0	2.0	0.28426762180748055	10.0	1.0	60000.0	Google	1462092460912.0
1733	1.0	72.2568359375	-0.014389304996117187	555.189453125	0.0	1.0	2.0	0.28426762180748055	10.0	1.0	300000.0	Google	1462092460912.0
1734	1.0	72.2568359375	-0.014389304996117187	555.189453125	0.0	1.0	2.0	0.28426762180748055	10.0	1.0	900000.0	Google	1462092460912.0
1735	1.0	72.2568359375	-0.014389304996117187	555.189453125	0.0	1.0	2.0	0.28426762180748055	10.0	1.0	1800000.0	Google	1462092460912.0
1736	1.0	72.2568359375	-0.014389304996117187	555.189453125	0.0	1.0	2.0	0.28426762180748055	10.0	1.0	3600000.0	Google	1462092460912.0
1737	1.0	72.2568359375	-0.014389304996117187	555.189453125	0.0	1.0	2.0	0.28426762180748055	10.0	1.0	21600000.0	Google	1462092460912.0
1738	1.0	627.4462890625	-1.0	0.0	0.0	1.0	12.0	-0.42307692307692296	1.0	1.0	43200000.0	Google	1462092460912.0
1739	1.0	627.4462890625	-1.0	0.0	0.0	1.0	12.0	-0.42307692307692296	1.0	1.0	86400000.0	Google	1462092460912.0
1740	1.0	72.2568359375	-0.014389304996117187	555.189453125	0.0	1.0	2.0	0.28426762180748055	10.0	1.0	0.0	Google	1462093603532.0
1741	1.0	72.2568359375	-0.014389304996117187	555.189453125	0.0	1.0	2.0	0.28426762180748055	10.0	1.0	1000.0	Google	1462093603532.0
1742	1.0	72.2568359375	-0.014389304996117187	555.189453125	0.0	1.0	2.0	0.28426762180748055	10.0	1.0	15000.0	Google	1462093603532.0
1743	1.0	72.2568359375	-0.014389304996117187	555.189453125	0.0	1.0	2.0	0.28426762180748055	10.0	1.0	30000.0	Google	1462093603532.0
1744	1.0	72.2568359375	-0.014389304996117187	555.189453125	0.0	1.0	2.0	0.28426762180748055	10.0	1.0	60000.0	Google	1462093603532.0
1745	1.0	72.2568359375	-0.014389304996117187	555.189453125	0.0	1.0	2.0	0.28426762180748055	10.0	1.0	300000.0	Google	1462093603532.0
1746	1.0	72.2568359375	-0.014389304996117187	555.189453125	0.0	1.0	2.0	0.28426762180748055	10.0	1.0	900000.0	Google	1462093603532.0
1747	1.0	72.2568359375	-0.014389304996117187	555.189453125	0.0	1.0	2.0	0.28426762180748055	10.0	1.0	1800000.0	Google	1462093603532.0
1748	1.0	72.2568359375	-0.014389304996117187	555.189453125	0.0	1.0	2.0	0.28426762180748055	10.0	1.0	3600000.0	Google	1462093603532.0
1749	1.0	72.2568359375	-0.014389304996117187	555.189453125	0.0	1.0	2.0	0.28426762180748055	10.0	1.0	21600000.0	Google	1462093603532.0
1750	1.0	627.4462890625	-1.0	0.0	0.0	1.0	12.0	-0.42307692307692296	1.0	1.0	43200000.0	Google	1462093603532.0
1751	1.0	627.4462890625	-1.0	0.0	0.0	1.0	12.0	-0.42307692307692296	1.0	1.0	86400000.0	Google	1462093603532.0
1752	1.0	72.2548828125	-0.01438913291646403	555.189453125	0.0	1.0	2.0	0.28426762180748055	10.0	1.0	0.0	Google	1462094468239.0
1753	1.0	72.2548828125	-0.01438913291646403	555.189453125	0.0	1.0	2.0	0.28426762180748055	10.0	1.0	1000.0	Google	1462094468239.0
1754	1.0	72.2548828125	-0.01438913291646403	555.189453125	0.0	1.0	2.0	0.28426762180748055	10.0	1.0	15000.0	Google	1462094468239.0
1755	1.0	72.2548828125	-0.01438913291646403	555.189453125	0.0	1.0	2.0	0.28426762180748055	10.0	1.0	30000.0	Google	1462094468239.0
1756	1.0	72.2548828125	-0.01438913291646403	555.189453125	0.0	1.0	2.0	0.28426762180748055	10.0	1.0	60000.0	Google	1462094468239.0
1757	1.0	72.2548828125	-0.01438913291646403	555.189453125	0.0	1.0	2.0	0.28426762180748055	10.0	1.0	300000.0	Google	1462094468239.0
1758	1.0	72.2548828125	-0.01438913291646403	555.189453125	0.0	1.0	2.0	0.28426762180748055	10.0	1.0	900000.0	Google	1462094468239.0
1759	1.0	72.2548828125	-0.01438913291646403	555.189453125	0.0	1.0	2.0	0.28426762180748055	10.0	1.0	1800000.0	Google	1462094468239.0
1760	1.0	72.2548828125	-0.01438913291646403	555.189453125	0.0	1.0	2.0	0.28426762180748055	10.0	1.0	3600000.0	Google	1462094468239.0
1761	1.0	72.2548828125	-0.01438913291646403	555.189453125	0.0	1.0	2.0	0.28426762180748055	10.0	1.0	21600000.0	Google	1462094468239.0
1762	1.0	627.4443359375	-1.0000000000000002	0.0	0.0	1.0	12.0	-0.42307692307692296	1.0	1.0	43200000.0	Google	1462094468239.0
1763	1.0	627.4443359375	-1.0000000000000002	0.0	0.0	1.0	12.0	-0.42307692307692296	1.0	1.0	86400000.0	Google	1462094468239.0
1764	1.0	72.2568359375	-0.01577057533008513	503.5517578125	0.0	1.0	2.0	0.2581988897471611	8.0	1.0	0.0	Google	1462095503391.0
1765	1.0	72.2568359375	-0.01577057533008513	503.5517578125	0.0	1.0	2.0	0.2581988897471611	8.0	1.0	1000.0	Google	1462095503391.0
1766	1.0	72.2568359375	-0.01577057533008513	503.5517578125	0.0	1.0	2.0	0.2581988897471611	8.0	1.0	15000.0	Google	1462095503391.0
1767	1.0	72.2568359375	-0.01577057533008513	503.5517578125	0.0	1.0	2.0	0.2581988897471611	8.0	1.0	30000.0	Google	1462095503391.0
1768	1.0	72.2568359375	-0.01577057533008513	503.5517578125	0.0	1.0	2.0	0.2581988897471611	8.0	1.0	60000.0	Google	1462095503391.0
1769	1.0	72.2568359375	-0.01577057533008513	503.5517578125	0.0	1.0	2.0	0.2581988897471611	8.0	1.0	300000.0	Google	1462095503391.0
1770	1.0	72.2568359375	-0.01577057533008513	503.5517578125	0.0	1.0	2.0	0.2581988897471611	8.0	1.0	900000.0	Google	1462095503391.0
1771	1.0	72.2568359375	-0.01577057533008513	503.5517578125	0.0	1.0	2.0	0.2581988897471611	8.0	1.0	1800000.0	Google	1462095503391.0
1772	1.0	72.2568359375	-0.01577057533008513	503.5517578125	0.0	1.0	2.0	0.2581988897471611	8.0	1.0	3600000.0	Google	1462095503391.0
1773	1.0	72.2568359375	-0.01577057533008513	503.5517578125	0.0	1.0	2.0	0.2581988897471611	8.0	1.0	21600000.0	Google	1462095503391.0
1774	1.0	575.80859375	-1.0	0.0	0.0	1.0	10.0	-0.409090909090909	1.0	1.0	43200000.0	Google	1462095503391.0
1775	1.0	575.80859375	-1.0	0.0	0.0	1.0	10.0	-0.409090909090909	1.0	1.0	86400000.0	Google	1462095503391.0
1776	1.0	72.2548828125	-0.01438913291646403	555.189453125	0.0	1.0	2.0	0.28426762180748055	10.0	1.0	0.0	Google	1462096369093.0
1777	1.0	72.2548828125	-0.01438913291646403	555.189453125	0.0	1.0	2.0	0.28426762180748055	10.0	1.0	1000.0	Google	1462096369093.0
1778	1.0	72.2548828125	-0.01438913291646403	555.189453125	0.0	1.0	2.0	0.28426762180748055	10.0	1.0	15000.0	Google	1462096369093.0
1779	1.0	72.2548828125	-0.01438913291646403	555.189453125	0.0	1.0	2.0	0.28426762180748055	10.0	1.0	30000.0	Google	1462096369093.0
1780	1.0	72.2548828125	-0.01438913291646403	555.189453125	0.0	1.0	2.0	0.28426762180748055	10.0	1.0	60000.0	Google	1462096369093.0
1781	1.0	72.2548828125	-0.01438913291646403	555.189453125	0.0	1.0	2.0	0.28426762180748055	10.0	1.0	300000.0	Google	1462096369093.0
1782	1.0	72.2548828125	-0.01438913291646403	555.189453125	0.0	1.0	2.0	0.28426762180748055	10.0	1.0	900000.0	Google	1462096369093.0
1783	1.0	72.2548828125	-0.01438913291646403	555.189453125	0.0	1.0	2.0	0.28426762180748055	10.0	1.0	1800000.0	Google	1462096369093.0
1784	1.0	72.2548828125	-0.01438913291646403	555.189453125	0.0	1.0	2.0	0.28426762180748055	10.0	1.0	3600000.0	Google	1462096369093.0
1785	1.0	72.2548828125	-0.01438913291646403	555.189453125	0.0	1.0	2.0	0.28426762180748055	10.0	1.0	21600000.0	Google	1462096369093.0
1786	1.0	627.4443359375	-1.0000000000000002	0.0	0.0	1.0	12.0	-0.42307692307692296	1.0	1.0	43200000.0	Google	1462096369093.0
1787	1.0	627.4443359375	-1.0000000000000002	0.0	0.0	1.0	12.0	-0.42307692307692296	1.0	1.0	86400000.0	Google	1462096369093.0
1788	1.0	72.2568359375	-0.014389304996117187	555.189453125	0.0	1.0	2.0	0.28426762180748055	10.0	1.0	0.0	Google	1462097533825.0
1789	1.0	72.2568359375	-0.014389304996117187	555.189453125	0.0	1.0	2.0	0.28426762180748055	10.0	1.0	1000.0	Google	1462097533825.0
1790	1.0	72.2568359375	-0.014389304996117187	555.189453125	0.0	1.0	2.0	0.28426762180748055	10.0	1.0	15000.0	Google	1462097533825.0
1791	1.0	72.2568359375	-0.014389304996117187	555.189453125	0.0	1.0	2.0	0.28426762180748055	10.0	1.0	30000.0	Google	1462097533825.0
1792	1.0	72.2568359375	-0.014389304996117187	555.189453125	0.0	1.0	2.0	0.28426762180748055	10.0	1.0	60000.0	Google	1462097533825.0
1793	1.0	72.2568359375	-0.014389304996117187	555.189453125	0.0	1.0	2.0	0.28426762180748055	10.0	1.0	300000.0	Google	1462097533825.0
1794	1.0	72.2568359375	-0.014389304996117187	555.189453125	0.0	1.0	2.0	0.28426762180748055	10.0	1.0	900000.0	Google	1462097533825.0
1795	1.0	72.2568359375	-0.014389304996117187	555.189453125	0.0	1.0	2.0	0.28426762180748055	10.0	1.0	1800000.0	Google	1462097533825.0
1796	1.0	72.2568359375	-0.014389304996117187	555.189453125	0.0	1.0	2.0	0.28426762180748055	10.0	1.0	3600000.0	Google	1462097533825.0
1797	1.0	72.2568359375	-0.014389304996117187	555.189453125	0.0	1.0	2.0	0.28426762180748055	10.0	1.0	21600000.0	Google	1462097533825.0
1798	1.0	627.4462890625	-1.0	0.0	0.0	1.0	12.0	-0.42307692307692296	1.0	1.0	43200000.0	Google	1462097533825.0
1799	1.0	627.4462890625	-1.0	0.0	0.0	1.0	12.0	-0.42307692307692296	1.0	1.0	86400000.0	Google	1462097533825.0
1800	1.0	72.2568359375	-0.014389304996117187	555.189453125	0.0	1.0	2.0	0.28426762180748055	10.0	1.0	0.0	Google	1462098394416.0
1801	1.0	72.2568359375	-0.014389304996117187	555.189453125	0.0	1.0	2.0	0.28426762180748055	10.0	1.0	1000.0	Google	1462098394416.0
1802	1.0	72.2568359375	-0.014389304996117187	555.189453125	0.0	1.0	2.0	0.28426762180748055	10.0	1.0	15000.0	Google	1462098394416.0
1803	1.0	72.2568359375	-0.014389304996117187	555.189453125	0.0	1.0	2.0	0.28426762180748055	10.0	1.0	30000.0	Google	1462098394416.0
1804	1.0	72.2568359375	-0.014389304996117187	555.189453125	0.0	1.0	2.0	0.28426762180748055	10.0	1.0	60000.0	Google	1462098394416.0
1805	1.0	72.2568359375	-0.014389304996117187	555.189453125	0.0	1.0	2.0	0.28426762180748055	10.0	1.0	300000.0	Google	1462098394416.0
1806	1.0	72.2568359375	-0.014389304996117187	555.189453125	0.0	1.0	2.0	0.28426762180748055	10.0	1.0	900000.0	Google	1462098394416.0
1807	1.0	72.2568359375	-0.014389304996117187	555.189453125	0.0	1.0	2.0	0.28426762180748055	10.0	1.0	1800000.0	Google	1462098394416.0
1808	1.0	72.2568359375	-0.014389304996117187	555.189453125	0.0	1.0	2.0	0.28426762180748055	10.0	1.0	3600000.0	Google	1462098394416.0
1809	1.0	72.2568359375	-0.014389304996117187	555.189453125	0.0	1.0	2.0	0.28426762180748055	10.0	1.0	21600000.0	Google	1462098394416.0
1810	1.0	627.4462890625	-1.0	0.0	0.0	1.0	12.0	-0.42307692307692296	1.0	1.0	43200000.0	Google	1462098394416.0
1811	1.0	627.4462890625	-1.0	0.0	0.0	1.0	12.0	-0.42307692307692296	1.0	1.0	86400000.0	Google	1462098394416.0
1812	1.0	72.2568359375	-0.014389304996117187	555.189453125	0.0	1.0	2.0	0.28426762180748055	10.0	1.0	0.0	Google	1462099556713.0
1813	1.0	72.2568359375	-0.014389304996117187	555.189453125	0.0	1.0	2.0	0.28426762180748055	10.0	1.0	1000.0	Google	1462099556713.0
1814	1.0	72.2568359375	-0.014389304996117187	555.189453125	0.0	1.0	2.0	0.28426762180748055	10.0	1.0	15000.0	Google	1462099556713.0
1815	1.0	72.2568359375	-0.014389304996117187	555.189453125	0.0	1.0	2.0	0.28426762180748055	10.0	1.0	30000.0	Google	1462099556713.0
1816	1.0	72.2568359375	-0.014389304996117187	555.189453125	0.0	1.0	2.0	0.28426762180748055	10.0	1.0	60000.0	Google	1462099556713.0
1817	1.0	72.2568359375	-0.014389304996117187	555.189453125	0.0	1.0	2.0	0.28426762180748055	10.0	1.0	300000.0	Google	1462099556713.0
1818	1.0	72.2568359375	-0.014389304996117187	555.189453125	0.0	1.0	2.0	0.28426762180748055	10.0	1.0	900000.0	Google	1462099556713.0
1819	1.0	72.2568359375	-0.014389304996117187	555.189453125	0.0	1.0	2.0	0.28426762180748055	10.0	1.0	1800000.0	Google	1462099556713.0
1820	1.0	72.2568359375	-0.014389304996117187	555.189453125	0.0	1.0	2.0	0.28426762180748055	10.0	1.0	3600000.0	Google	1462099556713.0
1821	1.0	72.2568359375	-0.014389304996117187	555.189453125	0.0	1.0	2.0	0.28426762180748055	10.0	1.0	21600000.0	Google	1462099556713.0
1822	1.0	627.4462890625	-1.0	0.0	0.0	1.0	12.0	-0.42307692307692296	1.0	1.0	43200000.0	Google	1462099556713.0
1823	1.0	627.4462890625	-1.0	0.0	0.0	1.0	12.0	-0.42307692307692296	1.0	1.0	86400000.0	Google	1462099556713.0
1824	1.0	72.2568359375	-0.014389304996117187	555.189453125	0.0	1.0	2.0	0.28426762180748055	10.0	1.0	0.0	Google	1462100416988.0
1825	1.0	72.2568359375	-0.014389304996117187	555.189453125	0.0	1.0	2.0	0.28426762180748055	10.0	1.0	1000.0	Google	1462100416988.0
1826	1.0	72.2568359375	-0.014389304996117187	555.189453125	0.0	1.0	2.0	0.28426762180748055	10.0	1.0	15000.0	Google	1462100416988.0
1827	1.0	72.2568359375	-0.014389304996117187	555.189453125	0.0	1.0	2.0	0.28426762180748055	10.0	1.0	30000.0	Google	1462100416988.0
1828	1.0	72.2568359375	-0.014389304996117187	555.189453125	0.0	1.0	2.0	0.28426762180748055	10.0	1.0	60000.0	Google	1462100416988.0
1829	1.0	72.2568359375	-0.014389304996117187	555.189453125	0.0	1.0	2.0	0.28426762180748055	10.0	1.0	300000.0	Google	1462100416988.0
1830	1.0	72.2568359375	-0.014389304996117187	555.189453125	0.0	1.0	2.0	0.28426762180748055	10.0	1.0	900000.0	Google	1462100416988.0
1831	1.0	72.2568359375	-0.014389304996117187	555.189453125	0.0	1.0	2.0	0.28426762180748055	10.0	1.0	1800000.0	Google	1462100416988.0
1832	1.0	72.2568359375	-0.014389304996117187	555.189453125	0.0	1.0	2.0	0.28426762180748055	10.0	1.0	3600000.0	Google	1462100416988.0
1833	1.0	72.2568359375	-0.014389304996117187	555.189453125	0.0	1.0	2.0	0.28426762180748055	10.0	1.0	21600000.0	Google	1462100416988.0
1834	1.0	627.4462890625	-1.0	0.0	0.0	1.0	12.0	-0.42307692307692296	1.0	1.0	43200000.0	Google	1462100416988.0
1835	1.0	627.4462890625	-1.0	0.0	0.0	1.0	12.0	-0.42307692307692296	1.0	1.0	86400000.0	Google	1462100416988.0
1836	1.0	72.2568359375	-0.014389304996117187	555.189453125	0.0	1.0	2.0	0.28426762180748055	10.0	1.0	0.0	Google	1462101283861.0
1837	1.0	72.2568359375	-0.014389304996117187	555.189453125	0.0	1.0	2.0	0.28426762180748055	10.0	1.0	1000.0	Google	1462101283861.0
1838	1.0	72.2568359375	-0.014389304996117187	555.189453125	0.0	1.0	2.0	0.28426762180748055	10.0	1.0	15000.0	Google	1462101283861.0
1839	1.0	72.2568359375	-0.014389304996117187	555.189453125	0.0	1.0	2.0	0.28426762180748055	10.0	1.0	30000.0	Google	1462101283861.0
1840	1.0	72.2568359375	-0.014389304996117187	555.189453125	0.0	1.0	2.0	0.28426762180748055	10.0	1.0	60000.0	Google	1462101283861.0
1841	1.0	72.2568359375	-0.014389304996117187	555.189453125	0.0	1.0	2.0	0.28426762180748055	10.0	1.0	300000.0	Google	1462101283861.0
1842	1.0	72.2568359375	-0.014389304996117187	555.189453125	0.0	1.0	2.0	0.28426762180748055	10.0	1.0	900000.0	Google	1462101283861.0
1843	1.0	72.2568359375	-0.014389304996117187	555.189453125	0.0	1.0	2.0	0.28426762180748055	10.0	1.0	1800000.0	Google	1462101283861.0
1844	1.0	72.2568359375	-0.014389304996117187	555.189453125	0.0	1.0	2.0	0.28426762180748055	10.0	1.0	3600000.0	Google	1462101283861.0
1845	1.0	72.2568359375	-0.014389304996117187	555.189453125	0.0	1.0	2.0	0.28426762180748055	10.0	1.0	21600000.0	Google	1462101283861.0
1846	1.0	627.4462890625	-1.0	0.0	0.0	1.0	12.0	-0.42307692307692296	1.0	1.0	43200000.0	Google	1462101283861.0
1847	1.0	627.4462890625	-1.0	0.0	0.0	1.0	12.0	-0.42307692307692296	1.0	1.0	86400000.0	Google	1462101283861.0
1848	1.0	72.2568359375	-0.014389304996117187	555.189453125	0.0	1.0	2.0	0.28426762180748055	10.0	1.0	0.0	Google	1462102142873.0
1849	1.0	72.2568359375	-0.014389304996117187	555.189453125	0.0	1.0	2.0	0.28426762180748055	10.0	1.0	1000.0	Google	1462102142873.0
1850	1.0	72.2568359375	-0.014389304996117187	555.189453125	0.0	1.0	2.0	0.28426762180748055	10.0	1.0	15000.0	Google	1462102142873.0
1851	1.0	72.2568359375	-0.014389304996117187	555.189453125	0.0	1.0	2.0	0.28426762180748055	10.0	1.0	30000.0	Google	1462102142873.0
1852	1.0	72.2568359375	-0.014389304996117187	555.189453125	0.0	1.0	2.0	0.28426762180748055	10.0	1.0	60000.0	Google	1462102142873.0
1853	1.0	72.2568359375	-0.014389304996117187	555.189453125	0.0	1.0	2.0	0.28426762180748055	10.0	1.0	300000.0	Google	1462102142873.0
1854	1.0	72.2568359375	-0.014389304996117187	555.189453125	0.0	1.0	2.0	0.28426762180748055	10.0	1.0	900000.0	Google	1462102142873.0
1855	1.0	72.2568359375	-0.014389304996117187	555.189453125	0.0	1.0	2.0	0.28426762180748055	10.0	1.0	1800000.0	Google	1462102142873.0
1856	1.0	72.2568359375	-0.014389304996117187	555.189453125	0.0	1.0	2.0	0.28426762180748055	10.0	1.0	3600000.0	Google	1462102142873.0
1857	1.0	72.2568359375	-0.014389304996117187	555.189453125	0.0	1.0	2.0	0.28426762180748055	10.0	1.0	21600000.0	Google	1462102142873.0
1858	1.0	627.4462890625	-1.0	0.0	0.0	1.0	12.0	-0.42307692307692296	1.0	1.0	43200000.0	Google	1462102142873.0
1859	1.0	627.4462890625	-1.0	0.0	0.0	1.0	12.0	-0.42307692307692296	1.0	1.0	86400000.0	Google	1462102142873.0
1860	1.0	72.2568359375	-0.014389304996117187	555.189453125	0.0	1.0	2.0	0.28426762180748055	10.0	1.0	0.0	Google	1462103011276.0
1861	1.0	72.2568359375	-0.014389304996117187	555.189453125	0.0	1.0	2.0	0.28426762180748055	10.0	1.0	1000.0	Google	1462103011276.0
1862	1.0	72.2568359375	-0.014389304996117187	555.189453125	0.0	1.0	2.0	0.28426762180748055	10.0	1.0	15000.0	Google	1462103011276.0
1863	1.0	72.2568359375	-0.014389304996117187	555.189453125	0.0	1.0	2.0	0.28426762180748055	10.0	1.0	30000.0	Google	1462103011276.0
1864	1.0	72.2568359375	-0.014389304996117187	555.189453125	0.0	1.0	2.0	0.28426762180748055	10.0	1.0	60000.0	Google	1462103011276.0
1865	1.0	72.2568359375	-0.014389304996117187	555.189453125	0.0	1.0	2.0	0.28426762180748055	10.0	1.0	300000.0	Google	1462103011276.0
1866	1.0	72.2568359375	-0.014389304996117187	555.189453125	0.0	1.0	2.0	0.28426762180748055	10.0	1.0	900000.0	Google	1462103011276.0
1867	1.0	72.2568359375	-0.014389304996117187	555.189453125	0.0	1.0	2.0	0.28426762180748055	10.0	1.0	1800000.0	Google	1462103011276.0
1868	1.0	72.2568359375	-0.014389304996117187	555.189453125	0.0	1.0	2.0	0.28426762180748055	10.0	1.0	3600000.0	Google	1462103011276.0
1869	1.0	72.2568359375	-0.014389304996117187	555.189453125	0.0	1.0	2.0	0.28426762180748055	10.0	1.0	21600000.0	Google	1462103011276.0
1870	1.0	627.4462890625	-1.0	0.0	0.0	1.0	12.0	-0.42307692307692296	1.0	1.0	43200000.0	Google	1462103011276.0
1871	1.0	627.4462890625	-1.0	0.0	0.0	1.0	12.0	-0.42307692307692296	1.0	1.0	86400000.0	Google	1462103011276.0
1872	1.0	72.2568359375	-0.014389304996117187	555.189453125	0.0	1.0	2.0	0.28426762180748055	10.0	1.0	0.0	Google	1462103873083.0
1873	1.0	72.2568359375	-0.014389304996117187	555.189453125	0.0	1.0	2.0	0.28426762180748055	10.0	1.0	1000.0	Google	1462103873083.0
1874	1.0	72.2568359375	-0.014389304996117187	555.189453125	0.0	1.0	2.0	0.28426762180748055	10.0	1.0	15000.0	Google	1462103873083.0
1875	1.0	72.2568359375	-0.014389304996117187	555.189453125	0.0	1.0	2.0	0.28426762180748055	10.0	1.0	30000.0	Google	1462103873083.0
1876	1.0	72.2568359375	-0.014389304996117187	555.189453125	0.0	1.0	2.0	0.28426762180748055	10.0	1.0	60000.0	Google	1462103873083.0
1877	1.0	72.2568359375	-0.014389304996117187	555.189453125	0.0	1.0	2.0	0.28426762180748055	10.0	1.0	300000.0	Google	1462103873083.0
1878	1.0	72.2568359375	-0.014389304996117187	555.189453125	0.0	1.0	2.0	0.28426762180748055	10.0	1.0	900000.0	Google	1462103873083.0
1879	1.0	72.2568359375	-0.014389304996117187	555.189453125	0.0	1.0	2.0	0.28426762180748055	10.0	1.0	1800000.0	Google	1462103873083.0
1880	1.0	72.2568359375	-0.014389304996117187	555.189453125	0.0	1.0	2.0	0.28426762180748055	10.0	1.0	3600000.0	Google	1462103873083.0
1881	1.0	72.2568359375	-0.014389304996117187	555.189453125	0.0	1.0	2.0	0.28426762180748055	10.0	1.0	21600000.0	Google	1462103873083.0
1882	1.0	627.4462890625	-1.0	0.0	0.0	1.0	12.0	-0.42307692307692296	1.0	1.0	43200000.0	Google	1462103873083.0
1883	1.0	627.4462890625	-1.0	0.0	0.0	1.0	12.0	-0.42307692307692296	1.0	1.0	86400000.0	Google	1462103873083.0
1884	1.0	72.2568359375	-0.014389304996117187	555.189453125	0.0	1.0	2.0	0.28426762180748055	10.0	1.0	0.0	Google	1462104730688.0
1885	1.0	72.2568359375	-0.014389304996117187	555.189453125	0.0	1.0	2.0	0.28426762180748055	10.0	1.0	1000.0	Google	1462104730688.0
1886	1.0	72.2568359375	-0.014389304996117187	555.189453125	0.0	1.0	2.0	0.28426762180748055	10.0	1.0	15000.0	Google	1462104730688.0
1887	1.0	72.2568359375	-0.014389304996117187	555.189453125	0.0	1.0	2.0	0.28426762180748055	10.0	1.0	30000.0	Google	1462104730688.0
1888	1.0	72.2568359375	-0.014389304996117187	555.189453125	0.0	1.0	2.0	0.28426762180748055	10.0	1.0	60000.0	Google	1462104730688.0
1889	1.0	72.2568359375	-0.014389304996117187	555.189453125	0.0	1.0	2.0	0.28426762180748055	10.0	1.0	300000.0	Google	1462104730688.0
1890	1.0	72.2568359375	-0.014389304996117187	555.189453125	0.0	1.0	2.0	0.28426762180748055	10.0	1.0	900000.0	Google	1462104730688.0
1891	1.0	72.2568359375	-0.014389304996117187	555.189453125	0.0	1.0	2.0	0.28426762180748055	10.0	1.0	1800000.0	Google	1462104730688.0
1892	1.0	72.2568359375	-0.014389304996117187	555.189453125	0.0	1.0	2.0	0.28426762180748055	10.0	1.0	3600000.0	Google	1462104730688.0
1893	1.0	72.2568359375	-0.014389304996117187	555.189453125	0.0	1.0	2.0	0.28426762180748055	10.0	1.0	21600000.0	Google	1462104730688.0
1894	1.0	627.4462890625	-1.0	0.0	0.0	1.0	12.0	-0.42307692307692296	1.0	1.0	43200000.0	Google	1462104730688.0
1895	1.0	627.4462890625	-1.0	0.0	0.0	1.0	12.0	-0.42307692307692296	1.0	1.0	86400000.0	Google	1462104730688.0
1896	1.0	72.2548828125	-0.01438913291646403	555.189453125	0.0	1.0	2.0	0.28426762180748055	10.0	1.0	0.0	Google	1462105593637.0
1897	1.0	72.2548828125	-0.01438913291646403	555.189453125	0.0	1.0	2.0	0.28426762180748055	10.0	1.0	1000.0	Google	1462105593637.0
1898	1.0	72.2548828125	-0.01438913291646403	555.189453125	0.0	1.0	2.0	0.28426762180748055	10.0	1.0	15000.0	Google	1462105593637.0
1899	1.0	72.2548828125	-0.01438913291646403	555.189453125	0.0	1.0	2.0	0.28426762180748055	10.0	1.0	30000.0	Google	1462105593637.0
1900	1.0	72.2548828125	-0.01438913291646403	555.189453125	0.0	1.0	2.0	0.28426762180748055	10.0	1.0	60000.0	Google	1462105593637.0
1901	1.0	72.2548828125	-0.01438913291646403	555.189453125	0.0	1.0	2.0	0.28426762180748055	10.0	1.0	300000.0	Google	1462105593637.0
1902	1.0	72.2548828125	-0.01438913291646403	555.189453125	0.0	1.0	2.0	0.28426762180748055	10.0	1.0	900000.0	Google	1462105593637.0
1903	1.0	72.2548828125	-0.01438913291646403	555.189453125	0.0	1.0	2.0	0.28426762180748055	10.0	1.0	1800000.0	Google	1462105593637.0
1904	1.0	72.2548828125	-0.01438913291646403	555.189453125	0.0	1.0	2.0	0.28426762180748055	10.0	1.0	3600000.0	Google	1462105593637.0
1905	1.0	72.2548828125	-0.01438913291646403	555.189453125	0.0	1.0	2.0	0.28426762180748055	10.0	1.0	21600000.0	Google	1462105593637.0
1906	1.0	627.4443359375	-1.0000000000000002	0.0	0.0	1.0	12.0	-0.42307692307692296	1.0	1.0	43200000.0	Google	1462105593637.0
1907	1.0	627.4443359375	-1.0000000000000002	0.0	0.0	1.0	12.0	-0.42307692307692296	1.0	1.0	86400000.0	Google	1462105593637.0
1908	1.0	72.2548828125	-0.01438913291646403	555.189453125	0.0	1.0	2.0	0.28426762180748055	10.0	1.0	0.0	Google	1462106449759.0
1909	1.0	72.2548828125	-0.01438913291646403	555.189453125	0.0	1.0	2.0	0.28426762180748055	10.0	1.0	1000.0	Google	1462106449759.0
1910	1.0	72.2548828125	-0.01438913291646403	555.189453125	0.0	1.0	2.0	0.28426762180748055	10.0	1.0	15000.0	Google	1462106449759.0
1911	1.0	72.2548828125	-0.01438913291646403	555.189453125	0.0	1.0	2.0	0.28426762180748055	10.0	1.0	30000.0	Google	1462106449759.0
1912	1.0	72.2548828125	-0.01438913291646403	555.189453125	0.0	1.0	2.0	0.28426762180748055	10.0	1.0	60000.0	Google	1462106449759.0
1913	1.0	72.2548828125	-0.01438913291646403	555.189453125	0.0	1.0	2.0	0.28426762180748055	10.0	1.0	300000.0	Google	1462106449759.0
1914	1.0	72.2548828125	-0.01438913291646403	555.189453125	0.0	1.0	2.0	0.28426762180748055	10.0	1.0	900000.0	Google	1462106449759.0
1915	1.0	72.2548828125	-0.01438913291646403	555.189453125	0.0	1.0	2.0	0.28426762180748055	10.0	1.0	1800000.0	Google	1462106449759.0
1916	1.0	72.2548828125	-0.01438913291646403	555.189453125	0.0	1.0	2.0	0.28426762180748055	10.0	1.0	3600000.0	Google	1462106449759.0
1917	1.0	72.2548828125	-0.01438913291646403	555.189453125	0.0	1.0	2.0	0.28426762180748055	10.0	1.0	21600000.0	Google	1462106449759.0
1918	1.0	627.4443359375	-1.0000000000000002	0.0	0.0	1.0	12.0	-0.42307692307692296	1.0	1.0	43200000.0	Google	1462106449759.0
1919	1.0	627.4443359375	-1.0000000000000002	0.0	0.0	1.0	12.0	-0.42307692307692296	1.0	1.0	86400000.0	Google	1462106449759.0
1920	1.0	72.2509765625	-0.01438878874776983	555.189453125	0.0	1.0	2.0	0.28426762180748055	10.0	1.0	0.0	Google	1462107593498.0
1921	1.0	72.2509765625	-0.01438878874776983	555.189453125	0.0	1.0	2.0	0.28426762180748055	10.0	1.0	1000.0	Google	1462107593498.0
1922	1.0	72.2509765625	-0.01438878874776983	555.189453125	0.0	1.0	2.0	0.28426762180748055	10.0	1.0	15000.0	Google	1462107593498.0
1923	1.0	72.2509765625	-0.01438878874776983	555.189453125	0.0	1.0	2.0	0.28426762180748055	10.0	1.0	30000.0	Google	1462107593498.0
1924	1.0	72.2509765625	-0.01438878874776983	555.189453125	0.0	1.0	2.0	0.28426762180748055	10.0	1.0	60000.0	Google	1462107593498.0
1925	1.0	72.2509765625	-0.01438878874776983	555.189453125	0.0	1.0	2.0	0.28426762180748055	10.0	1.0	300000.0	Google	1462107593498.0
1926	1.0	72.2509765625	-0.01438878874776983	555.189453125	0.0	1.0	2.0	0.28426762180748055	10.0	1.0	900000.0	Google	1462107593498.0
1927	1.0	72.2509765625	-0.01438878874776983	555.189453125	0.0	1.0	2.0	0.28426762180748055	10.0	1.0	1800000.0	Google	1462107593498.0
1928	1.0	72.2509765625	-0.01438878874776983	555.189453125	0.0	1.0	2.0	0.28426762180748055	10.0	1.0	3600000.0	Google	1462107593498.0
1929	1.0	72.2509765625	-0.01438878874776983	555.189453125	0.0	1.0	2.0	0.28426762180748055	10.0	1.0	21600000.0	Google	1462107593498.0
1930	1.0	627.4404296875	-0.9999999999999998	0.0	0.0	1.0	12.0	-0.42307692307692296	1.0	1.0	43200000.0	Google	1462107593498.0
1931	1.0	627.4404296875	-0.9999999999999998	0.0	0.0	1.0	12.0	-0.42307692307692296	1.0	1.0	86400000.0	Google	1462107593498.0
1932	1.0	72.2548828125	-0.01438913291646403	555.189453125	0.0	1.0	2.0	0.28426762180748055	10.0	1.0	0.0	Google	1462108755837.0
1933	1.0	72.2548828125	-0.01438913291646403	555.189453125	0.0	1.0	2.0	0.28426762180748055	10.0	1.0	1000.0	Google	1462108755837.0
1934	1.0	72.2548828125	-0.01438913291646403	555.189453125	0.0	1.0	2.0	0.28426762180748055	10.0	1.0	15000.0	Google	1462108755837.0
1935	1.0	72.2548828125	-0.01438913291646403	555.189453125	0.0	1.0	2.0	0.28426762180748055	10.0	1.0	30000.0	Google	1462108755837.0
1936	1.0	72.2548828125	-0.01438913291646403	555.189453125	0.0	1.0	2.0	0.28426762180748055	10.0	1.0	60000.0	Google	1462108755837.0
1937	1.0	72.2548828125	-0.01438913291646403	555.189453125	0.0	1.0	2.0	0.28426762180748055	10.0	1.0	300000.0	Google	1462108755837.0
1938	1.0	72.2548828125	-0.01438913291646403	555.189453125	0.0	1.0	2.0	0.28426762180748055	10.0	1.0	900000.0	Google	1462108755837.0
1939	1.0	72.2548828125	-0.01438913291646403	555.189453125	0.0	1.0	2.0	0.28426762180748055	10.0	1.0	1800000.0	Google	1462108755837.0
1940	1.0	72.2548828125	-0.01438913291646403	555.189453125	0.0	1.0	2.0	0.28426762180748055	10.0	1.0	3600000.0	Google	1462108755837.0
1941	1.0	72.2548828125	-0.01438913291646403	555.189453125	0.0	1.0	2.0	0.28426762180748055	10.0	1.0	21600000.0	Google	1462108755837.0
1942	1.0	627.4443359375	-1.0000000000000002	0.0	0.0	1.0	12.0	-0.42307692307692296	1.0	1.0	43200000.0	Google	1462108755837.0
1943	1.0	627.4443359375	-1.0000000000000002	0.0	0.0	1.0	12.0	-0.42307692307692296	1.0	1.0	86400000.0	Google	1462108755837.0
1944	1.0	72.2568359375	-0.014389304996117187	555.189453125	0.0	1.0	2.0	0.28426762180748055	10.0	1.0	0.0	Google	1462109618459.0
1945	1.0	72.2568359375	-0.014389304996117187	555.189453125	0.0	1.0	2.0	0.28426762180748055	10.0	1.0	1000.0	Google	1462109618459.0
1946	1.0	72.2568359375	-0.014389304996117187	555.189453125	0.0	1.0	2.0	0.28426762180748055	10.0	1.0	15000.0	Google	1462109618459.0
1947	1.0	72.2568359375	-0.014389304996117187	555.189453125	0.0	1.0	2.0	0.28426762180748055	10.0	1.0	30000.0	Google	1462109618459.0
1948	1.0	72.2568359375	-0.014389304996117187	555.189453125	0.0	1.0	2.0	0.28426762180748055	10.0	1.0	60000.0	Google	1462109618459.0
1949	1.0	72.2568359375	-0.014389304996117187	555.189453125	0.0	1.0	2.0	0.28426762180748055	10.0	1.0	300000.0	Google	1462109618459.0
1950	1.0	72.2568359375	-0.014389304996117187	555.189453125	0.0	1.0	2.0	0.28426762180748055	10.0	1.0	900000.0	Google	1462109618459.0
1951	1.0	72.2568359375	-0.014389304996117187	555.189453125	0.0	1.0	2.0	0.28426762180748055	10.0	1.0	1800000.0	Google	1462109618459.0
1952	1.0	72.2568359375	-0.014389304996117187	555.189453125	0.0	1.0	2.0	0.28426762180748055	10.0	1.0	3600000.0	Google	1462109618459.0
1953	1.0	72.2568359375	-0.014389304996117187	555.189453125	0.0	1.0	2.0	0.28426762180748055	10.0	1.0	21600000.0	Google	1462109618459.0
1954	1.0	627.4462890625	-1.0	0.0	0.0	1.0	12.0	-0.42307692307692296	1.0	1.0	43200000.0	Google	1462109618459.0
1955	1.0	627.4462890625	-1.0	0.0	0.0	1.0	12.0	-0.42307692307692296	1.0	1.0	86400000.0	Google	1462109618459.0
1956	1.0	72.2548828125	-0.01438913291646403	555.189453125	0.0	1.0	2.0	0.28426762180748055	10.0	1.0	0.0	Google	1462110785474.0
1957	1.0	72.2548828125	-0.01438913291646403	555.189453125	0.0	1.0	2.0	0.28426762180748055	10.0	1.0	1000.0	Google	1462110785474.0
1958	1.0	72.2548828125	-0.01438913291646403	555.189453125	0.0	1.0	2.0	0.28426762180748055	10.0	1.0	15000.0	Google	1462110785474.0
1959	1.0	72.2548828125	-0.01438913291646403	555.189453125	0.0	1.0	2.0	0.28426762180748055	10.0	1.0	30000.0	Google	1462110785474.0
1960	1.0	72.2548828125	-0.01438913291646403	555.189453125	0.0	1.0	2.0	0.28426762180748055	10.0	1.0	60000.0	Google	1462110785474.0
1961	1.0	72.2548828125	-0.01438913291646403	555.189453125	0.0	1.0	2.0	0.28426762180748055	10.0	1.0	300000.0	Google	1462110785474.0
1962	1.0	72.2548828125	-0.01438913291646403	555.189453125	0.0	1.0	2.0	0.28426762180748055	10.0	1.0	900000.0	Google	1462110785474.0
1963	1.0	72.2548828125	-0.01438913291646403	555.189453125	0.0	1.0	2.0	0.28426762180748055	10.0	1.0	1800000.0	Google	1462110785474.0
1964	1.0	72.2548828125	-0.01438913291646403	555.189453125	0.0	1.0	2.0	0.28426762180748055	10.0	1.0	3600000.0	Google	1462110785474.0
1965	1.0	72.2548828125	-0.01438913291646403	555.189453125	0.0	1.0	2.0	0.28426762180748055	10.0	1.0	21600000.0	Google	1462110785474.0
1966	1.0	627.4443359375	-1.0000000000000002	0.0	0.0	1.0	12.0	-0.42307692307692296	1.0	1.0	43200000.0	Google	1462110785474.0
1967	1.0	627.4443359375	-1.0000000000000002	0.0	0.0	1.0	12.0	-0.42307692307692296	1.0	1.0	86400000.0	Google	1462110785474.0
1968	1.0	72.2548828125	-0.01438913291646403	555.189453125	0.0	1.0	2.0	0.28426762180748055	10.0	1.0	0.0	Google	1462111643878.0
1969	1.0	72.2548828125	-0.01438913291646403	555.189453125	0.0	1.0	2.0	0.28426762180748055	10.0	1.0	1000.0	Google	1462111643878.0
1970	1.0	72.2548828125	-0.01438913291646403	555.189453125	0.0	1.0	2.0	0.28426762180748055	10.0	1.0	15000.0	Google	1462111643878.0
1971	1.0	72.2548828125	-0.01438913291646403	555.189453125	0.0	1.0	2.0	0.28426762180748055	10.0	1.0	30000.0	Google	1462111643878.0
1972	1.0	72.2548828125	-0.01438913291646403	555.189453125	0.0	1.0	2.0	0.28426762180748055	10.0	1.0	60000.0	Google	1462111643878.0
1973	1.0	72.2548828125	-0.01438913291646403	555.189453125	0.0	1.0	2.0	0.28426762180748055	10.0	1.0	300000.0	Google	1462111643878.0
1974	1.0	72.2548828125	-0.01438913291646403	555.189453125	0.0	1.0	2.0	0.28426762180748055	10.0	1.0	900000.0	Google	1462111643878.0
1975	1.0	72.2548828125	-0.01438913291646403	555.189453125	0.0	1.0	2.0	0.28426762180748055	10.0	1.0	1800000.0	Google	1462111643878.0
1976	1.0	72.2548828125	-0.01438913291646403	555.189453125	0.0	1.0	2.0	0.28426762180748055	10.0	1.0	3600000.0	Google	1462111643878.0
1977	1.0	72.2548828125	-0.01438913291646403	555.189453125	0.0	1.0	2.0	0.28426762180748055	10.0	1.0	21600000.0	Google	1462111643878.0
1978	1.0	627.4443359375	-1.0000000000000002	0.0	0.0	1.0	12.0	-0.42307692307692296	1.0	1.0	43200000.0	Google	1462111643878.0
1979	1.0	627.4443359375	-1.0000000000000002	0.0	0.0	1.0	12.0	-0.42307692307692296	1.0	1.0	86400000.0	Google	1462111643878.0
1980	1.0	72.2529296875	-0.014388960833681621	555.189453125	0.0	1.0	2.0	0.28426762180748055	10.0	1.0	0.0	Google	1462112801536.0
1981	1.0	72.2529296875	-0.014388960833681621	555.189453125	0.0	1.0	2.0	0.28426762180748055	10.0	1.0	1000.0	Google	1462112801536.0
1982	1.0	72.2529296875	-0.014388960833681621	555.189453125	0.0	1.0	2.0	0.28426762180748055	10.0	1.0	15000.0	Google	1462112801536.0
1983	1.0	72.2529296875	-0.014388960833681621	555.189453125	0.0	1.0	2.0	0.28426762180748055	10.0	1.0	30000.0	Google	1462112801536.0
1984	1.0	72.2529296875	-0.014388960833681621	555.189453125	0.0	1.0	2.0	0.28426762180748055	10.0	1.0	60000.0	Google	1462112801536.0
1985	1.0	72.2529296875	-0.014388960833681621	555.189453125	0.0	1.0	2.0	0.28426762180748055	10.0	1.0	300000.0	Google	1462112801536.0
1986	1.0	72.2529296875	-0.014388960833681621	555.189453125	0.0	1.0	2.0	0.28426762180748055	10.0	1.0	900000.0	Google	1462112801536.0
1987	1.0	72.2529296875	-0.014388960833681621	555.189453125	0.0	1.0	2.0	0.28426762180748055	10.0	1.0	1800000.0	Google	1462112801536.0
1988	1.0	72.2529296875	-0.014388960833681621	555.189453125	0.0	1.0	2.0	0.28426762180748055	10.0	1.0	3600000.0	Google	1462112801536.0
1989	1.0	72.2529296875	-0.014388960833681621	555.189453125	0.0	1.0	2.0	0.28426762180748055	10.0	1.0	21600000.0	Google	1462112801536.0
1990	1.0	627.4423828125	-1.0000000000000002	0.0	0.0	1.0	12.0	-0.42307692307692296	1.0	1.0	43200000.0	Google	1462112801536.0
1991	1.0	627.4423828125	-1.0000000000000002	0.0	0.0	1.0	12.0	-0.42307692307692296	1.0	1.0	86400000.0	Google	1462112801536.0
1992	1.0	72.2568359375	-0.014389304996117187	555.189453125	0.0	1.0	2.0	0.28426762180748055	10.0	1.0	0.0	Google	1462113664052.0
1993	1.0	72.2568359375	-0.014389304996117187	555.189453125	0.0	1.0	2.0	0.28426762180748055	10.0	1.0	1000.0	Google	1462113664052.0
1994	1.0	72.2568359375	-0.014389304996117187	555.189453125	0.0	1.0	2.0	0.28426762180748055	10.0	1.0	15000.0	Google	1462113664052.0
1995	1.0	72.2568359375	-0.014389304996117187	555.189453125	0.0	1.0	2.0	0.28426762180748055	10.0	1.0	30000.0	Google	1462113664052.0
1996	1.0	72.2568359375	-0.014389304996117187	555.189453125	0.0	1.0	2.0	0.28426762180748055	10.0	1.0	60000.0	Google	1462113664052.0
1997	1.0	72.2568359375	-0.014389304996117187	555.189453125	0.0	1.0	2.0	0.28426762180748055	10.0	1.0	300000.0	Google	1462113664052.0
1998	1.0	72.2568359375	-0.014389304996117187	555.189453125	0.0	1.0	2.0	0.28426762180748055	10.0	1.0	900000.0	Google	1462113664052.0
[truncated: 5,585 more rows]
