# Supplementary material for: Dataset for WWW landing pages webobject retrieval performance evaluation
Source: Data Brief. 2020 Mar 14;30:105429. doi: 10.1016/j.dib.2020.105429 (PMC7118300; doi:10.1016/j.dib.2020.105429)
Supplement: Supplementary file 2 [file mmc2.zip › Amazon-all-df.csv]

	DFN	DFP	DMCC	DTN	DTP	FN	FP	MCC	TN	TP	revisit	site	start
0	0.078125	277.5478515625	0.12767571324004384	8523.9814453125	4.8349609375	2.0	11.0	0.49968616269087557	98.0	7.0	0.0	Amazon	1461941874959.0
1	0.078125	277.5478515625	0.12767571324004384	8523.9814453125	4.8349609375	2.0	11.0	0.49968616269087557	98.0	7.0	1000.0	Amazon	1461941874959.0
2	1.0	277.5478515625	0.11751598995178905	8523.9814453125	4.9130859375	1.0	11.0	0.5928875229453211	98.0	9.0	15000.0	Amazon	1461941874959.0
3	1.0	277.5478515625	0.11751598995178905	8523.9814453125	4.9130859375	1.0	11.0	0.5928875229453211	98.0	9.0	30000.0	Amazon	1461941874959.0
4	1.0	277.5478515625	0.11751598995178905	8523.9814453125	4.9130859375	1.0	11.0	0.5928875229453211	98.0	9.0	60000.0	Amazon	1461941874959.0
5	1.0	277.98828125	0.11742016034347748	8523.541015625	4.9130859375	1.0	12.0	0.5748667860958966	97.0	9.0	300000.0	Amazon	1461941874959.0
6	1.0	291.0126953125	0.11468220588629637	8510.5166015625	4.9130859375	1.0	14.0	0.5421047495642023	95.0	9.0	900000.0	Amazon	1461941874959.0
7	1.0	291.0126953125	0.11468220588629637	8510.5166015625	4.9130859375	1.0	14.0	0.5421047495642023	95.0	9.0	1800000.0	Amazon	1461941874959.0
8	1.0	291.0126953125	0.11468220588629637	8510.5166015625	4.9130859375	1.0	14.0	0.5421047495642023	95.0	9.0	3600000.0	Amazon	1461941874959.0
9	1.0	291.0126953125	0.11468220588629637	8510.5166015625	4.9130859375	1.0	14.0	0.5421047495642023	95.0	9.0	21600000.0	Amazon	1461941874959.0
10	1.0	306.958984375	0.11156270753235392	8494.5703125	4.9130859375	1.0	15.0	0.5271331774510845	94.0	9.0	43200000.0	Amazon	1461941874959.0
11	1205.826171875	306.958984375	-0.06773384546425801	7288.744140625	4.9130859375	7.0	15.0	0.35334591024994616	87.0	9.0	86400000.0	Amazon	1461941874959.0
12	0.078125	277.7109375	0.1299815846776744	9161.4296875	5.0029296875	2.0	11.0	0.6060787306641053	117.0	11.0	0.0	Amazon	1461943046055.0
13	0.078125	277.7109375	0.1299815846776744	9161.4296875	5.0029296875	2.0	11.0	0.6060787306641053	117.0	11.0	1000.0	Amazon	1461943046055.0
14	1.0	277.7109375	0.11998413968491899	9161.4296875	5.0810546875	1.0	11.0	0.6702878081937308	117.0	13.0	15000.0	Amazon	1461943046055.0
15	1.0	277.7109375	0.11998413968491899	9161.4296875	5.0810546875	1.0	11.0	0.6702878081937308	117.0	13.0	30000.0	Amazon	1461943046055.0
16	1.0	277.7109375	0.11998413968491899	9161.4296875	5.0810546875	1.0	11.0	0.6702878081937308	117.0	13.0	60000.0	Amazon	1461943046055.0
17	1.0	278.1513671875	0.1198867570702643	9160.9892578125	5.0810546875	1.0	12.0	0.6534308815566623	116.0	13.0	300000.0	Amazon	1461943046055.0
18	1.0	291.17578125	0.11710444193062029	9147.96484375	5.0810546875	1.0	14.0	0.6223379008608917	114.0	13.0	900000.0	Amazon	1461943046055.0
19	1.0	291.17578125	0.11710444193062029	9147.96484375	5.0810546875	1.0	14.0	0.6223379008608917	114.0	13.0	1800000.0	Amazon	1461943046055.0
20	1.0	291.17578125	0.11710444193062029	9147.96484375	5.0810546875	1.0	14.0	0.6223379008608917	114.0	13.0	3600000.0	Amazon	1461943046055.0
21	1.0	291.17578125	0.11710444193062029	9147.96484375	5.0810546875	1.0	14.0	0.6223379008608917	114.0	13.0	21600000.0	Amazon	1461943046055.0
22	213.6435546875	307.1220703125	-0.008463464262419161	8918.375	5.0810546875	1.0	15.0	0.6075469781427247	112.0	13.0	43200000.0	Amazon	1461943046055.0
23	647.732421875	307.1220703125	-0.038521926535280075	8484.2861328125	5.0810546875	6.0	15.0	0.4803992750265977	107.0	13.0	86400000.0	Amazon	1461943046055.0
24	0.078125	277.7412109375	0.12726921297980878	7258.703125	4.8349609375	2.0	11.0	0.5290114479071835	97.0	8.0	0.0	Amazon	1461943913355.0
25	0.078125	277.7412109375	0.12726921297980878	7258.703125	4.8349609375	2.0	11.0	0.5290114479071835	97.0	8.0	1000.0	Amazon	1461943913355.0
26	1.0	277.7412109375	0.11701466474926114	7258.703125	4.9130859375	1.0	11.0	0.6133208115082062	97.0	10.0	15000.0	Amazon	1461943913355.0
27	1.0	277.7412109375	0.11701466474926114	7258.703125	4.9130859375	1.0	11.0	0.6133208115082062	97.0	10.0	30000.0	Amazon	1461943913355.0
28	1.0	277.7412109375	0.11701466474926114	7258.703125	4.9130859375	1.0	11.0	0.6133208115082062	97.0	10.0	60000.0	Amazon	1461943913355.0
29	1.0	278.181640625	0.11691854665401316	7258.2626953125	4.9130859375	1.0	12.0	0.5953918828262235	96.0	10.0	300000.0	Amazon	1461943913355.0
30	1.0	291.2060546875	0.11417201763571944	7245.23828125	4.9130859375	1.0	14.0	0.5626461388258076	94.0	10.0	900000.0	Amazon	1461943913355.0
31	1.0	291.2060546875	0.11417201763571944	7245.23828125	4.9130859375	1.0	14.0	0.5626461388258076	94.0	10.0	1800000.0	Amazon	1461943913355.0
32	1.0	291.2060546875	0.11417201763571944	7245.23828125	4.9130859375	1.0	14.0	0.5626461388258076	94.0	10.0	3600000.0	Amazon	1461943913355.0
33	1.0	291.2060546875	0.11417201763571944	7245.23828125	4.9130859375	1.0	14.0	0.5626461388258076	94.0	10.0	21600000.0	Amazon	1461943913355.0
34	786.0283203125	307.15234375	-0.06044269157492439	6443.263671875	4.9130859375	3.0	15.0	0.4799415065387536	90.0	10.0	43200000.0	Amazon	1461943913355.0
35	1200.271484375	307.15234375	-0.08168578252950483	6029.0205078125	4.9130859375	7.0	15.0	0.3778768839655312	86.0	10.0	86400000.0	Amazon	1461943913355.0
36	0.078125	279.427734375	0.12963454036732125	9437.6796875	5.0029296875	2.0	11.0	0.606779876216918	119.0	11.0	0.0	Amazon	1461944775905.0
37	0.078125	279.427734375	0.12963454036732125	9437.6796875	5.0029296875	2.0	11.0	0.606779876216918	119.0	11.0	1000.0	Amazon	1461944775905.0
38	1.0	279.427734375	0.11967945733093434	9437.6796875	5.0810546875	1.0	11.0	0.6709022955020277	119.0	13.0	15000.0	Amazon	1461944775905.0
39	1.0	279.427734375	0.11967945733093434	9437.6796875	5.0810546875	1.0	11.0	0.6709022955020277	119.0	13.0	30000.0	Amazon	1461944775905.0
40	1.0	279.427734375	0.11967945733093434	9437.6796875	5.0810546875	1.0	11.0	0.6709022955020277	119.0	13.0	60000.0	Amazon	1461944775905.0
41	1.0	279.8681640625	0.11958300247758209	9437.2392578125	5.0810546875	1.0	12.0	0.6540869334438546	118.0	13.0	300000.0	Amazon	1461944775905.0
42	1.0	292.892578125	0.11682666667393124	9424.21484375	5.0810546875	1.0	14.0	0.623074661959448	116.0	13.0	900000.0	Amazon	1461944775905.0
43	1.0	292.892578125	0.11682666667393124	9424.21484375	5.0810546875	1.0	14.0	0.623074661959448	116.0	13.0	1800000.0	Amazon	1461944775905.0
44	1.0	292.892578125	0.11682666667393124	9424.21484375	5.0810546875	1.0	14.0	0.623074661959448	116.0	13.0	3600000.0	Amazon	1461944775905.0
45	1.0	292.892578125	0.11682666667393124	9424.21484375	5.0810546875	1.0	14.0	0.623074661959448	116.0	13.0	21600000.0	Amazon	1461944775905.0
46	577.67578125	308.8388671875	-0.033670055096050006	8830.5927734375	5.0810546875	2.0	15.0	0.5787383259714532	113.0	13.0	43200000.0	Amazon	1461944775905.0
47	991.9189453125	308.8388671875	-0.05200101743305813	8416.349609375	5.0810546875	6.0	15.0	0.48178729581388935	109.0	13.0	86400000.0	Amazon	1461944775905.0
48	0.078125	277.7236328125	0.12767017300366515	8671.8095703125	4.8349609375	2.0	11.0	0.5019640252743588	103.0	7.0	0.0	Amazon	1461945843872.0
49	0.078125	277.7236328125	0.12767017300366515	8671.8095703125	4.8349609375	2.0	11.0	0.5019640252743588	103.0	7.0	1000.0	Amazon	1461945843872.0
50	1.0	277.7236328125	0.11752286940284669	8671.8095703125	4.9130859375	1.0	11.0	0.5948553618187201	103.0	9.0	15000.0	Amazon	1461945843872.0
51	1.0	277.7236328125	0.11752286940284669	8671.8095703125	4.9130859375	1.0	11.0	0.5948553618187201	103.0	9.0	30000.0	Amazon	1461945843872.0
52	1.0	277.7236328125	0.11752286940284669	8671.8095703125	4.9130859375	1.0	11.0	0.5948553618187201	103.0	9.0	60000.0	Amazon	1461945843872.0
53	1.0	278.1640625	0.11742716544065487	8671.369140625	4.9130859375	1.0	12.0	0.576962400931355	102.0	9.0	300000.0	Amazon	1461945843872.0
54	1.0	291.1884765625	0.11469276860269442	8658.3447265625	4.9130859375	1.0	14.0	0.5444483566975782	100.0	9.0	900000.0	Amazon	1461945843872.0
55	1.0	291.1884765625	0.11469276860269442	8658.3447265625	4.9130859375	1.0	14.0	0.5444483566975782	100.0	9.0	1800000.0	Amazon	1461945843872.0
56	1.0	291.1884765625	0.11469276860269442	8658.3447265625	4.9130859375	1.0	14.0	0.5444483566975782	100.0	9.0	3600000.0	Amazon	1461945843872.0
57	1.0	291.1884765625	0.11469276860269442	8658.3447265625	4.9130859375	1.0	14.0	0.5444483566975782	100.0	9.0	21600000.0	Amazon	1461945843872.0
58	233.7529296875	307.134765625	-0.012869351145159571	8408.6455078125	4.9130859375	2.0	15.0	0.4927186515834981	97.0	9.0	43200000.0	Amazon	1461945843872.0
59	647.99609375	307.134765625	-0.04178243371783186	7994.40234375	4.9130859375	6.0	15.0	0.3807499687728664	93.0	9.0	86400000.0	Amazon	1461945843872.0
60	0.078125	277.74609375	0.128097431249841	10979.603515625	4.8349609375	2.0	11.0	0.510828182159948	128.0	7.0	0.0	Amazon	1461946705577.0
61	0.078125	277.74609375	0.128097431249841	10979.603515625	4.8349609375	2.0	11.0	0.510828182159948	128.0	7.0	1000.0	Amazon	1461946705577.0
62	1.0	277.74609375	0.11806721442347551	10979.603515625	4.9130859375	1.0	11.0	0.6025157323595659	128.0	9.0	15000.0	Amazon	1461946705577.0
63	1.0	277.74609375	0.11806721442347551	10979.603515625	4.9130859375	1.0	11.0	0.6025157323595659	128.0	9.0	30000.0	Amazon	1461946705577.0
64	1.0	277.74609375	0.11806721442347551	10979.603515625	4.9130859375	1.0	11.0	0.6025157323595659	128.0	9.0	60000.0	Amazon	1461946705577.0
65	1.0	278.1865234375	0.11797197851066916	10979.1630859375	4.9130859375	1.0	12.0	0.5851141118578235	127.0	9.0	300000.0	Amazon	1461946705577.0
66	1.0	291.2109375	0.11525126054150028	10966.138671875	4.9130859375	1.0	14.0	0.5535507815099748	125.0	9.0	900000.0	Amazon	1461946705577.0
67	1.0	291.2109375	0.11525126054150028	10966.138671875	4.9130859375	1.0	14.0	0.5535507815099748	125.0	9.0	1800000.0	Amazon	1461946705577.0
68	1.0	291.2109375	0.11525126054150028	10966.138671875	4.9130859375	1.0	14.0	0.5535507815099748	125.0	9.0	3600000.0	Amazon	1461946705577.0
69	1.0	291.2109375	0.11525126054150028	10966.138671875	4.9130859375	1.0	14.0	0.5535507815099748	125.0	9.0	21600000.0	Amazon	1461946705577.0
70	1563.056640625	306.8056640625	-0.05967598877467274	9387.1357421875	5.2646484375	5.0	14.0	0.4596530108658466	119.0	10.0	43200000.0	Amazon	1461946705577.0
71	1977.2998046875	306.8056640625	-0.0705522254922615	8972.892578125	5.2646484375	9.0	14.0	0.37915067856312457	115.0	10.0	86400000.0	Amazon	1461946705577.0
72	0.078125	277.126953125	0.13397952205264	7003.2578125	5.3544921875	2.0	12.0	0.6076654811384757	85.0	13.0	0.0	Amazon	1461947865466.0
73	0.078125	277.126953125	0.13397952205264	7003.2578125	5.3544921875	2.0	12.0	0.6076654811384757	85.0	13.0	1000.0	Amazon	1461947865466.0
74	1.0	277.126953125	0.12405867841482253	7003.2578125	5.4326171875	1.0	12.0	0.6653135743104538	85.0	15.0	15000.0	Amazon	1461947865466.0
75	1.0	277.126953125	0.12405867841482253	7003.2578125	5.4326171875	1.0	12.0	0.6653135743104538	85.0	15.0	30000.0	Amazon	1461947865466.0
76	1.0	277.126953125	0.12405867841482253	7003.2578125	5.4326171875	1.0	12.0	0.6653135743104538	85.0	15.0	60000.0	Amazon	1461947865466.0
77	1.0	277.5673828125	0.12395670391658328	7002.8173828125	5.4326171875	1.0	13.0	0.6488317842945409	84.0	15.0	300000.0	Amazon	1461947865466.0
78	1.0	290.591796875	0.12104284976328675	6989.79296875	5.4326171875	1.0	15.0	0.6180601542258723	82.0	15.0	900000.0	Amazon	1461947865466.0
79	1.0	290.591796875	0.12104284976328675	6989.79296875	5.4326171875	1.0	15.0	0.6180601542258723	82.0	15.0	1800000.0	Amazon	1461947865466.0
80	1.0	290.591796875	0.12104284976328675	6989.79296875	5.4326171875	1.0	15.0	0.6180601542258723	82.0	15.0	3600000.0	Amazon	1461947865466.0
81	1.0	290.591796875	0.12104284976328675	6989.79296875	5.4326171875	1.0	13.0	0.6692616654726518	82.0	17.0	21600000.0	Amazon	1461947865466.0
82	19.845703125	306.5380859375	0.05015781207265562	6954.0009765625	5.4326171875	1.0	14.0	0.6530125444127625	80.0	17.0	43200000.0	Amazon	1461947865466.0
83	420.9951171875	306.5380859375	-0.03704499918221688	6552.8515625	5.4326171875	3.0	14.0	0.5973553475540029	78.0	17.0	86400000.0	Amazon	1461947865466.0
84	0.078125	277.720703125	0.12754795529744922	8180.1435546875	4.8349609375	2.0	11.0	0.49498982145924647	89.0	7.0	0.0	Amazon	1461948728264.0
85	0.078125	277.720703125	0.12754795529744922	8180.1435546875	4.8349609375	2.0	11.0	0.49498982145924647	89.0	7.0	1000.0	Amazon	1461948728264.0
86	1.0	277.720703125	0.11736734839975856	8180.1435546875	4.9130859375	1.0	11.0	0.5888312340749445	89.0	9.0	15000.0	Amazon	1461948728264.0
87	1.0	277.720703125	0.11736734839975856	8180.1435546875	4.9130859375	1.0	11.0	0.5888312340749445	89.0	9.0	30000.0	Amazon	1461948728264.0
88	1.0	277.720703125	0.11736734839975856	8180.1435546875	4.9130859375	1.0	11.0	0.5888312340749445	89.0	9.0	60000.0	Amazon	1461948728264.0
89	1.0	278.1611328125	0.11727151237589817	8179.703125	4.9130859375	1.0	12.0	0.5705450633752729	88.0	9.0	300000.0	Amazon	1461948728264.0
90	1.0	291.185546875	0.11453325292779451	8166.6787109375	4.9130859375	1.0	14.0	0.5372668537737257	86.0	9.0	900000.0	Amazon	1461948728264.0
91	1.0	291.185546875	0.11453325292779451	8166.6787109375	4.9130859375	1.0	14.0	0.5372668537737257	86.0	9.0	1800000.0	Amazon	1461948728264.0
92	1.0	291.185546875	0.11453325292779451	8166.6787109375	4.9130859375	1.0	14.0	0.5372668537737257	86.0	9.0	3600000.0	Amazon	1461948728264.0
93	1.0	291.185546875	0.11453325292779451	8166.6787109375	4.9130859375	1.0	14.0	0.5372668537737257	86.0	9.0	21600000.0	Amazon	1461948728264.0
94	791.5830078125	307.1318359375	-0.052517515358009956	7359.1494140625	4.9130859375	3.0	15.0	0.44971943952585264	82.0	9.0	43200000.0	Amazon	1461948728264.0
95	1205.826171875	307.1318359375	-0.07114918838137085	6944.90625	4.9130859375	7.0	15.0	0.34265555893391136	78.0	9.0	86400000.0	Amazon	1461948728264.0
96	0.078125	281.8408203125	0.1314682639058588	8355.5458984375	5.2109375	2.0	11.0	0.6183632565552828	103.0	12.0	0.0	Amazon	1461949586106.0
97	0.078125	332.3857421875	0.12084908878440488	8305.0009765625	5.2109375	2.0	12.0	0.6012325878048523	102.0	12.0	1000.0	Amazon	1461949586106.0
98	1.0	332.3857421875	0.11168378566060952	8305.0009765625	5.2890625	1.0	12.0	0.6616981368829662	102.0	14.0	15000.0	Amazon	1461949586106.0
99	1.0	332.3857421875	0.11168378566060952	8305.0009765625	5.2890625	1.0	12.0	0.6616981368829662	102.0	14.0	30000.0	Amazon	1461949586106.0
100	1.0	332.3857421875	0.11168378566060952	8305.0009765625	5.2890625	1.0	12.0	0.6616981368829662	102.0	14.0	60000.0	Amazon	1461949586106.0
101	1.0	343.615234375	0.10976804414386261	8293.771484375	5.2890625	1.0	15.0	0.6156592382484432	99.0	14.0	300000.0	Amazon	1461949586106.0
102	1.0	348.1220703125	0.10902449024050254	8289.2646484375	5.2890625	1.0	17.0	0.5883514632445468	97.0	14.0	900000.0	Amazon	1461949586106.0
103	1.0	296.9609375	0.38898650958466485	8289.2646484375	56.4501953125	1.0	15.0	0.6390671745011006	97.0	16.0	1800000.0	Amazon	1461949586106.0
104	1.0	296.9609375	0.38898650958466485	8289.2646484375	56.4501953125	1.0	15.0	0.6390671745011006	97.0	16.0	3600000.0	Amazon	1461949586106.0
105	1.0	296.9609375	0.38898650958466485	8289.2646484375	56.4501953125	1.0	15.0	0.6390671745011006	97.0	16.0	21600000.0	Amazon	1461949586106.0
106	786.2919921875	312.9072265625	0.03940518933198921	7487.0263671875	56.4501953125	3.0	16.0	0.5709023582502718	93.0	16.0	43200000.0	Amazon	1461949586106.0
107	1200.53515625	312.9072265625	0.004431586377682013	7072.783203125	56.4501953125	7.0	16.0	0.4816867075143316	89.0	16.0	86400000.0	Amazon	1461949586106.0
108	51.2392578125	279.46875	0.0275874372756091	9597.1494140625	5.04296875	4.0	11.0	0.4733215646872409	114.0	8.0	0.0	Amazon	1461950684164.0
109	0.6943359375	279.46875	0.398867577659235	9597.1494140625	55.587890625	3.0	11.0	0.5300241890948383	114.0	9.0	1000.0	Amazon	1461950684164.0
110	0.6162109375	279.46875	0.3993997574478577	9597.1494140625	55.666015625	1.0	11.0	0.6380654639078063	114.0	11.0	15000.0	Amazon	1461950684164.0
111	0.6162109375	279.46875	0.3993997574478577	9597.1494140625	55.666015625	1.0	11.0	0.6380654639078063	114.0	11.0	30000.0	Amazon	1461950684164.0
112	0.6162109375	279.46875	0.3993997574478577	9597.1494140625	55.666015625	1.0	11.0	0.6380654639078063	114.0	11.0	60000.0	Amazon	1461950684164.0
113	0.6162109375	281.564453125	0.39811232943703184	9595.0537109375	55.666015625	1.0	13.0	0.6043843824994511	112.0	11.0	300000.0	Amazon	1461950684164.0
114	1.0	294.5888671875	0.39079786983309106	9582.029296875	56.2822265625	1.0	15.0	0.5913443579574846	110.0	12.0	900000.0	Amazon	1461950684164.0
115	1.0	294.5888671875	0.39079786983309106	9582.029296875	56.2822265625	1.0	15.0	0.5913443579574846	110.0	12.0	1800000.0	Amazon	1461950684164.0
116	1.0	294.5888671875	0.39079786983309106	9582.029296875	56.2822265625	1.0	15.0	0.5913443579574846	110.0	12.0	3600000.0	Amazon	1461950684164.0
117	1.0	294.5888671875	0.39079786983309106	9582.029296875	56.2822265625	1.0	15.0	0.5913443579574846	110.0	12.0	21600000.0	Amazon	1461950684164.0
118	1338.5673828125	310.53515625	0.007330907440036433	8227.515625	56.2822265625	4.0	16.0	0.4920239446875976	105.0	12.0	43200000.0	Amazon	1461950684164.0
119	1752.810546875	310.53515625	-0.014560193968976457	7813.2724609375	56.2822265625	8.0	16.0	0.4056290859401522	101.0	12.0	86400000.0	Amazon	1461950684164.0
120	0.078125	277.6396484375	0.12793660014057018	9856.8837890625	4.8349609375	2.0	11.0	0.5073671542579753	117.0	7.0	0.0	Amazon	1461951542614.0
121	0.078125	277.6396484375	0.12793660014057018	9856.8837890625	4.8349609375	2.0	11.0	0.5073671542579753	117.0	7.0	1000.0	Amazon	1461951542614.0
122	1.0	277.6396484375	0.1178546235303263	9856.8837890625	4.9130859375	1.0	11.0	0.599524219906283	117.0	9.0	15000.0	Amazon	1461951542614.0
123	1.0	277.6396484375	0.1178546235303263	9856.8837890625	4.9130859375	1.0	11.0	0.599524219906283	117.0	9.0	30000.0	Amazon	1461951542614.0
124	1.0	277.6396484375	0.1178546235303263	9856.8837890625	4.9130859375	1.0	11.0	0.599524219906283	117.0	9.0	60000.0	Amazon	1461951542614.0
125	1.0	287.2138671875	0.11582722194622606	9847.3095703125	4.9130859375	1.0	13.0	0.5654648007000267	115.0	9.0	300000.0	Amazon	1461951542614.0
126	1.0	291.1044921875	0.11503121603646156	9843.4189453125	4.9130859375	1.0	14.0	0.5499999999999999	114.0	9.0	900000.0	Amazon	1461951542614.0
127	1.0	291.1044921875	0.11503121603646156	9843.4189453125	4.9130859375	1.0	14.0	0.5499999999999999	114.0	9.0	1800000.0	Amazon	1461951542614.0
128	1.0	291.1044921875	0.11503121603646156	9843.4189453125	4.9130859375	1.0	14.0	0.5499999999999999	114.0	9.0	3600000.0	Amazon	1461951542614.0
129	1.0	291.1044921875	0.11503121603646156	9843.4189453125	4.9130859375	1.0	14.0	0.5499999999999999	114.0	9.0	21600000.0	Amazon	1461951542614.0
130	1338.5673828125	307.05078125	-0.06135510826227776	8488.9052734375	4.9130859375	4.0	15.0	0.4404861613803016	109.0	9.0	43200000.0	Amazon	1461951542614.0
131	1752.810546875	307.05078125	-0.07417829339234898	8074.662109375	4.9130859375	8.0	15.0	0.3507470461309677	105.0	9.0	86400000.0	Amazon	1461951542614.0
132	0.078125	277.7568359375	0.12739516154229522	7667.9833984375	4.8349609375	2.0	11.0	0.5028183737940988	105.0	7.0	0.0	Amazon	1461952407722.0
133	0.078125	277.7568359375	0.12739516154229522	7667.9833984375	4.8349609375	2.0	11.0	0.5028183737940988	105.0	7.0	1000.0	Amazon	1461952407722.0
134	1.0	277.7568359375	0.11717602064125579	7667.9833984375	4.9130859375	1.0	11.0	0.5955935023478992	105.0	9.0	15000.0	Amazon	1461952407722.0
135	1.0	277.7568359375	0.11717602064125579	7667.9833984375	4.9130859375	1.0	11.0	0.5955935023478992	105.0	9.0	30000.0	Amazon	1461952407722.0
136	1.0	277.7568359375	0.11717602064125579	7667.9833984375	4.9130859375	1.0	11.0	0.5955935023478992	105.0	9.0	60000.0	Amazon	1461952407722.0
137	1.0	278.197265625	0.11708004887078712	7667.54296875	4.9130859375	1.0	12.0	0.5777483045827794	104.0	9.0	300000.0	Amazon	1461952407722.0
138	1.0	291.2216796875	0.11433779206832488	7654.5185546875	4.9130859375	1.0	14.0	0.5453268803059194	102.0	9.0	900000.0	Amazon	1461952407722.0
139	1.0	291.2216796875	0.11433779206832488	7654.5185546875	4.9130859375	1.0	14.0	0.5453268803059194	102.0	9.0	1800000.0	Amazon	1461952407722.0
140	1.0	291.2216796875	0.11433779206832488	7654.5185546875	4.9130859375	1.0	14.0	0.5453268803059194	102.0	9.0	3600000.0	Amazon	1461952407722.0
141	1.0	291.2216796875	0.11433779206832488	7654.5185546875	4.9130859375	1.0	14.0	0.5453268803059194	102.0	9.0	21600000.0	Amazon	1461952407722.0
142	233.4892578125	307.16796875	-0.016879666045358243	7405.0830078125	4.9130859375	2.0	15.0	0.49384205987671154	99.0	9.0	43200000.0	Amazon	1461952407722.0
143	647.732421875	307.16796875	-0.04885303549081528	6990.83984375	4.9130859375	6.0	15.0	0.38251912643449454	95.0	9.0	86400000.0	Amazon	1461952407722.0
144	0.078125	277.6103515625	0.12774511086807488	8882.12890625	4.8349609375	2.0	11.0	0.5052081026726567	111.0	7.0	0.0	Amazon	1461953543390.0
145	0.078125	277.6103515625	0.12774511086807488	8882.12890625	4.8349609375	2.0	11.0	0.5052081026726567	111.0	7.0	1000.0	Amazon	1461953543390.0
146	1.0	277.6103515625	0.11760910335182342	8882.12890625	4.9130859375	1.0	11.0	0.5976583893423466	111.0	9.0	15000.0	Amazon	1461953543390.0
147	1.0	277.6103515625	0.11760910335182342	8882.12890625	4.9130859375	1.0	11.0	0.5976583893423466	111.0	9.0	30000.0	Amazon	1461953543390.0
148	1.0	277.6103515625	0.11760910335182342	8882.12890625	4.9130859375	1.0	11.0	0.5976583893423466	111.0	9.0	60000.0	Amazon	1461953543390.0
149	1.0	278.05078125	0.1175133941915719	8881.6884765625	4.9130859375	1.0	12.0	0.5799463275986149	110.0	9.0	300000.0	Amazon	1461953543390.0
150	1.0	291.0751953125	0.11477892191745231	8868.6640625	4.9130859375	1.0	14.0	0.5477828443675133	108.0	9.0	900000.0	Amazon	1461953543390.0
151	1.0	291.0751953125	0.11477892191745231	8868.6640625	4.9130859375	1.0	14.0	0.5477828443675133	108.0	9.0	1800000.0	Amazon	1461953543390.0
152	1.0	291.0751953125	0.11477892191745231	8868.6640625	4.9130859375	1.0	14.0	0.5477828443675133	108.0	9.0	3600000.0	Amazon	1461953543390.0
153	1.0	291.0751953125	0.11477892191745231	8868.6640625	4.9130859375	1.0	14.0	0.5477828443675133	108.0	9.0	21600000.0	Amazon	1461953543390.0
154	786.0283203125	307.021484375	-0.04716224323670255	8066.689453125	4.9130859375	3.0	15.0	0.46528182748066044	104.0	9.0	43200000.0	Amazon	1461953543390.0
155	1200.271484375	307.021484375	-0.06429447664911166	7652.4462890625	4.9130859375	7.0	15.0	0.3657301022891592	100.0	9.0	86400000.0	Amazon	1461953543390.0
156	0.078125	277.6552734375	0.12759834296847375	8314.958984375	4.8349609375	2.0	11.0	0.4966498838802337	92.0	7.0	0.0	Amazon	1461954474063.0
157	0.078125	277.6552734375	0.12759834296847375	8314.958984375	4.8349609375	2.0	11.0	0.4966498838802337	92.0	7.0	1000.0	Amazon	1461954474063.0
158	1.0	277.6552734375	0.11742619368947504	8314.958984375	4.9130859375	1.0	11.0	0.590264918114518	92.0	9.0	15000.0	Amazon	1461954474063.0
159	1.0	277.6552734375	0.11742619368947504	8314.958984375	4.9130859375	1.0	11.0	0.590264918114518	92.0	9.0	30000.0	Amazon	1461954474063.0
160	1.0	277.6552734375	0.11742619368947504	8314.958984375	4.9130859375	1.0	11.0	0.590264918114518	92.0	9.0	60000.0	Amazon	1461954474063.0
161	1.0	278.095703125	0.11733036227748793	8314.5185546875	4.9130859375	1.0	12.0	0.5720728819468198	91.0	9.0	300000.0	Amazon	1461954474063.0
162	1.0	291.1201171875	0.11459228216732632	8301.494140625	4.9130859375	1.0	14.0	0.5389778867653341	89.0	9.0	900000.0	Amazon	1461954474063.0
163	1.0	291.1201171875	0.11459228216732632	8301.494140625	4.9130859375	1.0	14.0	0.5389778867653341	89.0	9.0	1800000.0	Amazon	1461954474063.0
164	1.0	291.1201171875	0.11459228216732632	8301.494140625	4.9130859375	1.0	14.0	0.5389778867653341	89.0	9.0	3600000.0	Amazon	1461954474063.0
165	557.830078125	291.1201171875	-0.03730406576554698	7743.6640625	4.9130859375	1.0	14.0	0.53841926368295	88.0	9.0	21600000.0	Amazon	1461954474063.0
166	577.67578125	307.06640625	-0.0401575571863205	7707.8720703125	4.9130859375	2.0	15.0	0.4857009457708421	86.0	9.0	43200000.0	Amazon	1461954474063.0
167	991.9189453125	307.06640625	-0.060727920378070156	7293.62890625	4.9130859375	6.0	15.0	0.36965497223825977	82.0	9.0	86400000.0	Amazon	1461954474063.0
168	0.078125	277.57421875	0.12781808385622534	9177.9697265625	4.8349609375	2.0	13.0	0.47075117350708895	106.0	7.0	0.0	Amazon	1461955332312.0
169	0.078125	277.57421875	0.12781808385622534	9177.9697265625	4.8349609375	2.0	13.0	0.47075117350708895	106.0	7.0	1000.0	Amazon	1461955332312.0
170	1.0	277.57421875	0.11769893635691399	9177.9697265625	4.9130859375	1.0	13.0	0.5622285734910062	106.0	9.0	15000.0	Amazon	1461955332312.0
171	1.0	277.57421875	0.11769893635691399	9177.9697265625	4.9130859375	1.0	13.0	0.5622285734910062	106.0	9.0	30000.0	Amazon	1461955332312.0
172	1.0	277.57421875	0.11769893635691399	9177.9697265625	4.9130859375	1.0	13.0	0.5622285734910062	106.0	9.0	60000.0	Amazon	1461955332312.0
173	1.0	278.0146484375	0.11760327752325223	9177.529296875	4.9130859375	1.0	14.0	0.5465870646956196	105.0	9.0	300000.0	Amazon	1461955332312.0
174	1.0	291.0390625	0.1148703022731971	9164.5048828125	4.9130859375	1.0	16.0	0.5179146815102392	103.0	9.0	900000.0	Amazon	1461955332312.0
175	1.0	291.0390625	0.1148703022731971	9164.5048828125	4.9130859375	1.0	16.0	0.5179146815102392	103.0	9.0	1800000.0	Amazon	1461955332312.0
176	1.0	291.0390625	0.1148703022731971	9164.5048828125	4.9130859375	1.0	16.0	0.5179146815102392	103.0	9.0	3600000.0	Amazon	1461955332312.0
177	557.830078125	291.0390625	-0.032580434931453926	8606.6748046875	4.9130859375	1.0	16.0	0.5174601584979402	102.0	9.0	21600000.0	Amazon	1461955332312.0
178	1349.1494140625	306.9853515625	-0.06715808821477828	7799.4091796875	4.9130859375	4.0	17.0	0.4088057999033714	98.0	9.0	43200000.0	Amazon	1461955332312.0
179	1763.392578125	306.9853515625	-0.08106816657077423	7385.166015625	4.9130859375	8.0	17.0	0.317384445428591	94.0	9.0	86400000.0	Amazon	1461955332312.0
180	0.078125	278.20703125	0.1274209917587913	8129.28125	4.8349609375	2.0	12.0	0.4816727030991568	96.0	7.0	0.0	Amazon	1461956200494.0
181	0.078125	278.20703125	0.1274209917587913	8129.28125	4.8349609375	2.0	12.0	0.4816727030991568	96.0	7.0	1000.0	Amazon	1461956200494.0
182	1.0	278.20703125	0.11724447912068975	8129.28125	4.9130859375	1.0	12.0	0.5744235048742816	96.0	9.0	15000.0	Amazon	1461956200494.0
183	1.0	278.20703125	0.11724447912068975	8129.28125	4.9130859375	1.0	12.0	0.5744235048742816	96.0	9.0	30000.0	Amazon	1461956200494.0
184	1.0	278.20703125	0.11724447912068975	8129.28125	4.9130859375	1.0	12.0	0.5744235048742816	96.0	9.0	60000.0	Amazon	1461956200494.0
185	1.0	278.6474609375	0.11714887144112231	8128.8408203125	4.9130859375	1.0	13.0	0.5575107639894366	95.0	9.0	300000.0	Amazon	1461956200494.0
186	1.0	291.671875	0.11441696568831883	8115.81640625	4.9130859375	1.0	15.0	0.5266115645831553	93.0	9.0	900000.0	Amazon	1461956200494.0
187	1.0	291.671875	0.11441696568831883	8115.81640625	4.9130859375	1.0	15.0	0.5266115645831553	93.0	9.0	1800000.0	Amazon	1461956200494.0
188	1.0	291.671875	0.11441696568831883	8115.81640625	4.9130859375	1.0	15.0	0.5266115645831553	93.0	9.0	3600000.0	Amazon	1461956200494.0
189	1.0	291.671875	0.11441696568831883	8115.81640625	4.9130859375	1.0	15.0	0.5266115645831553	93.0	9.0	21600000.0	Amazon	1461956200494.0
190	978.8251953125	307.6181640625	-0.06187191404548992	7121.044921875	4.9130859375	4.0	16.0	0.41283747723371206	88.0	9.0	43200000.0	Amazon	1461956200494.0
191	991.9189453125	307.6181640625	-0.06246445013114187	7107.951171875	4.9130859375	6.0	16.0	0.36142655686906877	86.0	9.0	86400000.0	Amazon	1461956200494.0
192	0.078125	277.6044921875	0.12733423192816115	7358.927734375	4.8349609375	2.0	14.0	0.45225771086520683	98.0	7.0	0.0	Amazon	1461957352342.0
193	0.078125	277.6044921875	0.12733423192816115	7358.927734375	4.8349609375	2.0	14.0	0.45225771086520683	98.0	7.0	1000.0	Amazon	1461957352342.0
194	1.0	277.6044921875	0.1170864781667425	7358.927734375	4.9130859375	1.0	14.0	0.5435371070469196	98.0	9.0	15000.0	Amazon	1461957352342.0
195	1.0	277.6044921875	0.1170864781667425	7358.927734375	4.9130859375	1.0	14.0	0.5435371070469196	98.0	9.0	30000.0	Amazon	1461957352342.0
196	1.0	277.6044921875	0.1170864781667425	7358.927734375	4.9130859375	1.0	14.0	0.5435371070469196	98.0	9.0	60000.0	Amazon	1461957352342.0
197	1.0	278.044921875	0.11699032693161882	7358.4873046875	4.9130859375	1.0	15.0	0.5286395088533393	97.0	9.0	300000.0	Amazon	1461957352342.0
198	1.0	291.0693359375	0.1142429210931555	7345.462890625	4.9130859375	1.0	17.0	0.5012019093516394	95.0	9.0	900000.0	Amazon	1461957352342.0
199	1.0	291.0693359375	0.1142429210931555	7345.462890625	4.9130859375	1.0	17.0	0.5012019093516394	95.0	9.0	1800000.0	Amazon	1461957352342.0
200	1.0	291.0693359375	0.1142429210931555	7345.462890625	4.9130859375	1.0	17.0	0.5012019093516394	95.0	9.0	3600000.0	Amazon	1461957352342.0
201	1.0	291.0693359375	0.1142429210931555	7345.462890625	4.9130859375	1.0	17.0	0.5012019093516394	95.0	9.0	21600000.0	Amazon	1461957352342.0
202	434.0888671875	307.015625	-0.036967723343719124	6895.427734375	4.9130859375	5.0	18.0	0.3646430035929831	89.0	9.0	43200000.0	Amazon	1461957352342.0
203	434.0888671875	307.015625	-0.036967723343719124	6895.427734375	4.9130859375	5.0	18.0	0.3646430035929831	89.0	9.0	86400000.0	Amazon	1461957352342.0
204	0.078125	277.6083984375	0.12759404125446228	8255.8671875	4.8349609375	2.0	11.0	0.4982125530383832	95.0	7.0	0.0	Amazon	1461958215459.0
205	0.078125	277.6083984375	0.12759404125446228	8255.8671875	4.8349609375	2.0	11.0	0.4982125530383832	95.0	7.0	1000.0	Amazon	1461958215459.0
206	1.0	277.6083984375	0.11741701385803188	8255.8671875	4.9130859375	1.0	11.0	0.5916146225671066	95.0	9.0	15000.0	Amazon	1461958215459.0
207	1.0	277.6083984375	0.11741701385803188	8255.8671875	4.9130859375	1.0	11.0	0.5916146225671066	95.0	9.0	30000.0	Amazon	1461958215459.0
208	1.0	277.6083984375	0.11741701385803188	8255.8671875	4.9130859375	1.0	11.0	0.5916146225671066	95.0	9.0	60000.0	Amazon	1461958215459.0
209	1.0	278.048828125	0.11732114276166516	8255.4267578125	4.9130859375	1.0	12.0	0.573510888893478	94.0	9.0	300000.0	Amazon	1461958215459.0
210	1.0	291.0732421875	0.11458193312671885	8242.40234375	4.9130859375	1.0	14.0	0.5405876004259919	92.0	9.0	900000.0	Amazon	1461958215459.0
211	1.0	291.0732421875	0.11458193312671885	8242.40234375	4.9130859375	1.0	14.0	0.5405876004259919	92.0	9.0	1800000.0	Amazon	1461958215459.0
212	1.0	291.0732421875	0.11458193312671885	8242.40234375	4.9130859375	1.0	14.0	0.5405876004259919	92.0	9.0	3600000.0	Amazon	1461958215459.0
213	552.5390625	291.0732421875	-0.037349297248298545	7689.86328125	4.9130859375	1.0	14.0	0.5400617248673217	91.0	9.0	21600000.0	Amazon	1461958215459.0
214	1200.53515625	307.01953125	-0.07014322877704077	7025.9208984375	4.9130859375	7.0	15.0	0.35000728430648287	84.0	9.0	43200000.0	Amazon	1461958215459.0
215	1200.53515625	307.01953125	-0.07014322877704077	7025.9208984375	4.9130859375	7.0	15.0	0.35000728430648287	84.0	9.0	86400000.0	Amazon	1461958215459.0
216	0.078125	277.802734375	0.12955953330848943	7611.470703125	5.0029296875	2.0	16.0	0.5488261300376479	85.0	13.0	0.0	Amazon	1461959212911.0
217	0.078125	277.802734375	0.12955953330848943	7611.470703125	5.0029296875	2.0	16.0	0.5488261300376479	85.0	13.0	1000.0	Amazon	1461959212911.0
218	1.0	277.802734375	0.119458426168409	7611.470703125	5.0810546875	1.0	16.0	0.6065616931227773	85.0	15.0	15000.0	Amazon	1461959212911.0
219	1.0	277.802734375	0.119458426168409	7611.470703125	5.0810546875	1.0	16.0	0.6065616931227773	85.0	15.0	30000.0	Amazon	1461959212911.0
220	1.0	277.802734375	0.119458426168409	7611.470703125	5.0810546875	1.0	16.0	0.6065616931227773	85.0	15.0	60000.0	Amazon	1461959212911.0
221	1.0	278.2431640625	0.11936066734489272	7611.0302734375	5.0810546875	1.0	17.0	0.5928789053454432	84.0	15.0	300000.0	Amazon	1461959212911.0
222	1.0	291.267578125	0.11656727965819684	7598.005859375	5.0810546875	1.0	19.0	0.5670808220051143	82.0	15.0	900000.0	Amazon	1461959212911.0
223	1.0	291.267578125	0.11656727965819684	7598.005859375	5.0810546875	1.0	19.0	0.5670808220051143	82.0	15.0	1800000.0	Amazon	1461959212911.0
224	1.0	291.267578125	0.11656727965819684	7598.005859375	5.0810546875	1.0	19.0	0.5670808220051143	82.0	15.0	3600000.0	Amazon	1461959212911.0
225	1.0	291.267578125	0.11656727965819684	7598.005859375	5.0810546875	1.0	19.0	0.5670808220051143	82.0	15.0	21600000.0	Amazon	1461959212911.0
226	434.0888671875	307.2138671875	-0.034851724049964276	7147.970703125	5.0810546875	5.0	20.0	0.445765233223821	76.0	15.0	43200000.0	Amazon	1461959212911.0
227	434.0888671875	307.2138671875	-0.034851724049964276	7147.970703125	5.0810546875	5.0	20.0	0.445765233223821	76.0	15.0	86400000.0	Amazon	1461959212911.0
228	0.078125	276.884765625	0.12804475460540757	9499.1650390625	4.8349609375	2.0	11.0	0.5105369644900838	127.0	7.0	0.0	Amazon	1461960071383.0
229	0.078125	276.884765625	0.12804475460540757	9499.1650390625	4.8349609375	2.0	11.0	0.5105369644900838	127.0	7.0	1000.0	Amazon	1461960071383.0
230	1.0	276.884765625	0.11793218055215267	9499.1650390625	4.9130859375	1.0	11.0	0.6022639955118145	127.0	9.0	15000.0	Amazon	1461960071383.0
231	1.0	276.884765625	0.11793218055215267	9499.1650390625	4.9130859375	1.0	11.0	0.6022639955118145	127.0	9.0	30000.0	Amazon	1461960071383.0
232	1.0	276.884765625	0.11793218055215267	9499.1650390625	4.9130859375	1.0	11.0	0.6022639955118145	127.0	9.0	60000.0	Amazon	1461960071383.0
233	1.0	277.3251953125	0.11783624521082472	9498.724609375	4.9130859375	1.0	12.0	0.5848463796735719	126.0	9.0	300000.0	Amazon	1461960071383.0
234	1.0	290.349609375	0.11509564782948499	9485.7001953125	4.9130859375	1.0	14.0	0.5532521709973631	124.0	9.0	900000.0	Amazon	1461960071383.0
235	1.0	290.349609375	0.11509564782948499	9485.7001953125	4.9130859375	1.0	14.0	0.5532521709973631	124.0	9.0	1800000.0	Amazon	1461960071383.0
236	1.0	290.349609375	0.11509564782948499	9485.7001953125	4.9130859375	1.0	14.0	0.5532521709973631	124.0	9.0	3600000.0	Amazon	1461960071383.0
237	1.0	290.349609375	0.11509564782948499	9485.7001953125	4.9130859375	1.0	14.0	0.5532521709973631	124.0	9.0	21600000.0	Amazon	1461960071383.0
238	647.99609375	306.2958984375	-0.037017158192202235	8821.7578125	4.9130859375	6.0	15.0	0.398323120348281	117.0	9.0	43200000.0	Amazon	1461960071383.0
239	647.99609375	306.2958984375	-0.037017158192202235	8821.7578125	4.9130859375	6.0	15.0	0.398323120348281	117.0	9.0	86400000.0	Amazon	1461960071383.0
240	0.078125	277.6953125	0.1277218470782149	8866.8740234375	4.8349609375	2.0	14.0	0.4527837526694169	99.0	7.0	0.0	Amazon	1461961147621.0
241	0.078125	277.6953125	0.1277218470782149	8866.8740234375	4.8349609375	2.0	14.0	0.4527837526694169	99.0	7.0	1000.0	Amazon	1461961147621.0
242	1.0	277.6953125	0.11758627427230076	8866.8740234375	4.9130859375	1.0	14.0	0.5439969360301192	99.0	9.0	15000.0	Amazon	1461961147621.0
243	1.0	277.6953125	0.11758627427230076	8866.8740234375	4.9130859375	1.0	14.0	0.5439969360301192	99.0	9.0	30000.0	Amazon	1461961147621.0
244	1.0	277.6953125	0.11758627427230076	8866.8740234375	4.9130859375	1.0	14.0	0.5439969360301192	99.0	9.0	60000.0	Amazon	1461961147621.0
245	1.0	278.1357421875	0.11749060395656413	8866.43359375	4.9130859375	1.0	15.0	0.5291230215138543	98.0	9.0	300000.0	Amazon	1461961147621.0
246	1.0	291.16015625	0.11475721082982225	8853.4091796875	4.9130859375	1.0	17.0	0.5017318228510472	96.0	9.0	900000.0	Amazon	1461961147621.0
247	1.0	291.16015625	0.11475721082982225	8853.4091796875	4.9130859375	1.0	17.0	0.5017318228510472	96.0	9.0	1800000.0	Amazon	1461961147621.0
248	1.0	291.16015625	0.11475721082982225	8853.4091796875	4.9130859375	1.0	17.0	0.5017318228510472	96.0	9.0	3600000.0	Amazon	1461961147621.0
249	1.0	291.16015625	0.11475721082982225	8853.4091796875	4.9130859375	1.0	17.0	0.5017318228510472	96.0	9.0	21600000.0	Amazon	1461961147621.0
250	1414.1787109375	307.1064453125	-0.07233345932737953	7423.2841796875	4.9130859375	8.0	18.0	0.2986331829759507	87.0	9.0	43200000.0	Amazon	1461961147621.0
251	1414.1787109375	307.1064453125	-0.07233345932737953	7423.2841796875	4.9130859375	8.0	18.0	0.2986331829759507	87.0	9.0	86400000.0	Amazon	1461961147621.0
252	0.078125	277.576171875	0.1278163002230802	9171.6884765625	4.8349609375	2.0	11.0	0.5055830234183465	112.0	7.0	0.0	Amazon	1461962005753.0
253	0.078125	277.576171875	0.1278163002230802	9171.6884765625	4.8349609375	2.0	11.0	0.5055830234183465	112.0	7.0	1000.0	Amazon	1461962005753.0
254	1.0	277.576171875	0.11769682542209225	9171.6884765625	4.9130859375	1.0	11.0	0.5979823740165808	112.0	9.0	15000.0	Amazon	1461962005753.0
255	1.0	277.576171875	0.11769682542209225	9171.6884765625	4.9130859375	1.0	11.0	0.5979823740165808	112.0	9.0	30000.0	Amazon	1461962005753.0
256	1.0	278.0166015625	0.11760116615911397	9171.248046875	4.9130859375	1.0	12.0	0.5802911380316339	111.0	9.0	60000.0	Amazon	1461962005753.0
257	1.0	278.0166015625	0.11760116615911397	9171.248046875	4.9130859375	1.0	12.0	0.5802911380316339	111.0	9.0	300000.0	Amazon	1461962005753.0
258	1.0	291.041015625	0.11486817702618891	9158.2236328125	4.9130859375	1.0	14.0	0.5481679726371614	109.0	9.0	900000.0	Amazon	1461962005753.0
259	1.0	291.041015625	0.11486817702618891	9158.2236328125	4.9130859375	1.0	14.0	0.5481679726371614	109.0	9.0	1800000.0	Amazon	1461962005753.0
260	1.0	291.041015625	0.11486817702618891	9158.2236328125	4.9130859375	1.0	14.0	0.5481679726371614	109.0	9.0	3600000.0	Amazon	1461962005753.0
261	1.0	291.041015625	0.11486817702618891	9158.2236328125	4.9130859375	1.0	14.0	0.5481679726371614	109.0	9.0	21600000.0	Amazon	1461962005753.0
262	434.0888671875	306.9873046875	-0.02693248564506146	8708.1884765625	4.9130859375	5.0	15.0	0.41173432537820587	103.0	9.0	43200000.0	Amazon	1461962005753.0
263	434.0888671875	306.9873046875	-0.02693248564506146	8708.1884765625	4.9130859375	5.0	15.0	0.41173432537820587	103.0	9.0	86400000.0	Amazon	1461962005753.0
264	0.078125	277.7841796875	0.12757756734130832	8351.45703125	4.8349609375	2.0	11.0	0.5019640252743588	103.0	7.0	0.0	Amazon	1461963164126.0
265	0.078125	277.7841796875	0.12757756734130832	8351.45703125	4.8349609375	2.0	11.0	0.5019640252743588	103.0	7.0	1000.0	Amazon	1461963164126.0
266	1.0	277.7841796875	0.11741000225181447	8351.45703125	4.9130859375	1.0	11.0	0.5948553618187201	103.0	9.0	15000.0	Amazon	1461963164126.0
267	1.0	277.7841796875	0.11741000225181447	8351.45703125	4.9130859375	1.0	11.0	0.5948553618187201	103.0	9.0	30000.0	Amazon	1461963164126.0
268	1.0	277.7841796875	0.11741000225181447	8351.45703125	4.9130859375	1.0	11.0	0.5948553618187201	103.0	9.0	60000.0	Amazon	1461963164126.0
269	1.0	278.224609375	0.11731424521269071	8351.0166015625	4.9130859375	1.0	12.0	0.576962400931355	102.0	9.0	300000.0	Amazon	1461963164126.0
270	1.0	291.2490234375	0.11457825419674973	8337.9921875	4.9130859375	1.0	14.0	0.5444483566975782	100.0	9.0	900000.0	Amazon	1461963164126.0
271	1.0	291.2490234375	0.11457825419674973	8337.9921875	4.9130859375	1.0	14.0	0.5444483566975782	100.0	9.0	1800000.0	Amazon	1461963164126.0
272	1.0	291.2490234375	0.11457825419674973	8337.9921875	4.9130859375	1.0	14.0	0.5444483566975782	100.0	9.0	3600000.0	Amazon	1461963164126.0
273	557.830078125	291.2490234375	-0.03709762471911346	7780.162109375	4.9130859375	1.0	14.0	0.5439969360301192	99.0	9.0	21600000.0	Amazon	1461963164126.0
274	991.9189453125	307.1953125	-0.06042507725499711	7330.126953125	4.9130859375	6.0	15.0	0.3807499687728664	93.0	9.0	43200000.0	Amazon	1461963164126.0
275	991.9189453125	307.1953125	-0.06042507725499711	7330.126953125	4.9130859375	6.0	15.0	0.3807499687728664	93.0	9.0	86400000.0	Amazon	1461963164126.0
276	0.078125	276.85546875	0.12780972497947912	8410.646484375	4.8349609375	2.0	11.0	0.5001588795366597	99.0	7.0	0.0	Amazon	1461964166342.0
277	0.078125	276.85546875	0.12780972497947912	8410.646484375	4.8349609375	2.0	11.0	0.5001588795366597	99.0	7.0	1000.0	Amazon	1461964166342.0
278	1.0	276.85546875	0.11763129836152186	8410.646484375	4.9130859375	1.0	11.0	0.5932958789676529	99.0	9.0	15000.0	Amazon	1461964166342.0
279	1.0	276.85546875	0.11763129836152186	8410.646484375	4.9130859375	1.0	11.0	0.5932958789676529	99.0	9.0	30000.0	Amazon	1461964166342.0
280	1.0	276.85546875	0.11763129836152186	8410.646484375	4.9130859375	1.0	11.0	0.5932958789676529	99.0	9.0	60000.0	Amazon	1461964166342.0
281	1.0	277.2958984375	0.1175350911157644	8410.2060546875	4.9130859375	1.0	12.0	0.5753017106221618	98.0	9.0	300000.0	Amazon	1461964166342.0
282	1.0	290.3203125	0.11478655783986896	8397.181640625	4.9130859375	1.0	14.0	0.5425912650959249	96.0	9.0	900000.0	Amazon	1461964166342.0
283	1.0	290.3203125	0.11478655783986896	8397.181640625	4.9130859375	1.0	14.0	0.5425912650959249	96.0	9.0	1800000.0	Amazon	1461964166342.0
284	1.0	290.3203125	0.11478655783986896	8397.181640625	4.9130859375	1.0	14.0	0.5425912650959249	96.0	9.0	3600000.0	Amazon	1461964166342.0
285	552.5390625	290.3203125	-0.036347330216735904	7844.642578125	4.9130859375	1.0	14.0	0.5421047495642023	95.0	9.0	21600000.0	Amazon	1461964166342.0
286	986.6279296875	306.2666015625	-0.05957124999603576	7394.607421875	4.9130859375	6.0	15.0	0.3769987220631484	89.0	9.0	43200000.0	Amazon	1461964166342.0
287	986.6279296875	306.2666015625	-0.05957124999603576	7394.607421875	4.9130859375	6.0	15.0	0.3769987220631484	89.0	9.0	86400000.0	Amazon	1461964166342.0
288	0.078125	277.6640625	0.12756346765549434	8188.7880859375	4.8349609375	2.0	11.0	0.5055830234183465	112.0	7.0	0.0	Amazon	1461965322130.0
289	0.078125	277.6640625	0.12756346765549434	8188.7880859375	4.8349609375	2.0	11.0	0.5055830234183465	112.0	7.0	1000.0	Amazon	1461965322130.0
290	1.0	277.6640625	0.11738257382229626	8188.7880859375	4.9130859375	1.0	11.0	0.5979823740165808	112.0	9.0	15000.0	Amazon	1461965322130.0
291	1.0	277.6640625	0.11738257382229626	8188.7880859375	4.9130859375	1.0	11.0	0.5979823740165808	112.0	9.0	30000.0	Amazon	1461965322130.0
292	1.0	277.6640625	0.11738257382229626	8188.7880859375	4.9130859375	1.0	11.0	0.5979823740165808	112.0	9.0	60000.0	Amazon	1461965322130.0
293	1.0	278.1044921875	0.11728671189131895	8188.34765625	4.9130859375	1.0	12.0	0.5802911380316339	111.0	9.0	300000.0	Amazon	1461965322130.0
294	1.0	291.12890625	0.11454773269846502	8175.3232421875	4.9130859375	1.0	14.0	0.5481679726371614	109.0	9.0	900000.0	Amazon	1461965322130.0
295	1.0	291.12890625	0.11454773269846502	8175.3232421875	4.9130859375	1.0	14.0	0.5481679726371614	109.0	9.0	1800000.0	Amazon	1461965322130.0
296	1.0	291.12890625	0.11454773269846502	8175.3232421875	4.9130859375	1.0	14.0	0.5481679726371614	109.0	9.0	3600000.0	Amazon	1461965322130.0
297	19.845703125	291.12890625	0.04819966072716957	8155.4775390625	4.9130859375	1.0	14.0	0.5477828443675133	108.0	9.0	21600000.0	Amazon	1461965322130.0
298	434.0888671875	307.0751953125	-0.03182261826412941	7725.2880859375	4.9130859375	5.0	15.0	0.41173432537820587	103.0	9.0	43200000.0	Amazon	1461965322130.0
299	434.0888671875	307.0751953125	-0.03182261826412941	7725.2880859375	4.9130859375	5.0	15.0	0.41173432537820587	103.0	9.0	86400000.0	Amazon	1461965322130.0
300	0.078125	277.6826171875	0.12780837281595886	9252.2294921875	4.8349609375	2.0	11.0	0.5028183737940988	105.0	7.0	0.0	Amazon	1461966180173.0
301	0.078125	277.6826171875	0.12780837281595886	9252.2294921875	4.8349609375	2.0	11.0	0.5028183737940988	105.0	7.0	1000.0	Amazon	1461966180173.0
302	1.0	277.6826171875	0.11769517653539552	9252.2294921875	4.9130859375	1.0	11.0	0.5955935023478992	105.0	9.0	15000.0	Amazon	1461966180173.0
303	1.0	277.6826171875	0.11769517653539552	9252.2294921875	4.9130859375	1.0	11.0	0.5955935023478992	105.0	9.0	30000.0	Amazon	1461966180173.0
304	1.0	277.6826171875	0.11769517653539552	9252.2294921875	4.9130859375	1.0	11.0	0.5955935023478992	105.0	9.0	60000.0	Amazon	1461966180173.0
305	1.0	278.123046875	0.11759958839939422	9251.7890625	4.9130859375	1.0	12.0	0.5777483045827794	104.0	9.0	300000.0	Amazon	1461966180173.0
306	1.0	291.1474609375	0.11486860845814237	9238.7646484375	4.9130859375	1.0	14.0	0.5453268803059194	102.0	9.0	900000.0	Amazon	1461966180173.0
307	1.0	291.1474609375	0.11486860845814237	9238.7646484375	4.9130859375	1.0	14.0	0.5453268803059194	102.0	9.0	1800000.0	Amazon	1461966180173.0
308	1.0	291.1474609375	0.11486860845814237	9238.7646484375	4.9130859375	1.0	14.0	0.5453268803059194	102.0	9.0	3600000.0	Amazon	1461966180173.0
309	1349.4130859375	291.1474609375	-0.06432772359417006	7889.3515625	4.9130859375	4.0	14.0	0.446925727691447	98.0	9.0	21600000.0	Amazon	1461966180173.0
310	1763.65625	307.09375	-0.08032051165993662	7459.162109375	4.9130859375	8.0	15.0	0.33987287831800456	93.0	9.0	43200000.0	Amazon	1461966180173.0
311	1763.65625	307.09375	-0.08032051165993662	7459.162109375	4.9130859375	8.0	15.0	0.33987287831800456	93.0	9.0	86400000.0	Amazon	1461966180173.0
312	0.078125	277.5986328125	0.13014269676186926	9830.22265625	5.0029296875	2.0	11.0	0.6038332579809185	111.0	11.0	0.0	Amazon	1461967334051.0
313	0.078125	277.5986328125	0.13014269676186926	9830.22265625	5.0029296875	2.0	11.0	0.6038332579809185	111.0	11.0	1000.0	Amazon	1461967334051.0
314	1.0	277.5986328125	0.12017869567985273	9830.22265625	5.0810546875	1.0	11.0	0.6683199918184834	111.0	13.0	15000.0	Amazon	1461967334051.0
315	1.0	277.5986328125	0.12017869567985273	9830.22265625	5.0810546875	1.0	11.0	0.6683199918184834	111.0	13.0	30000.0	Amazon	1461967334051.0
316	1.0	277.5986328125	0.12017869567985273	9830.22265625	5.0810546875	1.0	11.0	0.6683199918184834	111.0	13.0	60000.0	Amazon	1461967334051.0
317	1.0	278.0390625	0.12008139727663389	9829.7822265625	5.0810546875	1.0	12.0	0.6513295828854244	110.0	13.0	300000.0	Amazon	1461967334051.0
318	1.0	291.0634765625	0.11730162311649019	9816.7578125	5.0810546875	1.0	14.0	0.6199772251998907	108.0	13.0	900000.0	Amazon	1461967334051.0
319	1.0	291.0634765625	0.11730162311649019	9816.7578125	5.0810546875	1.0	14.0	0.6199772251998907	108.0	13.0	1800000.0	Amazon	1461967334051.0
320	1.0	291.0634765625	0.11730162311649019	9816.7578125	5.0810546875	1.0	14.0	0.6199772251998907	108.0	13.0	3600000.0	Amazon	1461967334051.0
321	1338.5673828125	291.0634765625	-0.05920804234058789	8478.1904296875	5.0810546875	4.0	14.0	0.5358531368269279	104.0	13.0	21600000.0	Amazon	1461967334051.0
322	1752.810546875	307.009765625	-0.07418616358546469	8048.0009765625	5.0810546875	8.0	15.0	0.43575048433249347	99.0	13.0	43200000.0	Amazon	1461967334051.0
323	1752.810546875	307.009765625	-0.07418616358546469	8048.0009765625	5.0810546875	8.0	15.0	0.43575048433249347	99.0	13.0	86400000.0	Amazon	1461967334051.0
324	0.078125	277.6025390625	0.12996388651648103	8964.2587890625	5.0029296875	2.0	11.0	0.6046066012725118	113.0	11.0	0.0	Amazon	1461968405892.0
325	0.078125	277.6025390625	0.12996388651648103	8964.2587890625	5.0029296875	2.0	11.0	0.6046066012725118	113.0	11.0	1000.0	Amazon	1461968405892.0
326	1.0	277.6025390625	0.11995334094819839	8964.2587890625	5.0810546875	1.0	11.0	0.6689976882351195	113.0	13.0	15000.0	Amazon	1461968405892.0
327	1.0	277.6025390625	0.11995334094819839	8964.2587890625	5.0810546875	1.0	11.0	0.6689976882351195	113.0	13.0	30000.0	Amazon	1461968405892.0
328	1.0	277.6025390625	0.11995334094819839	8964.2587890625	5.0810546875	1.0	11.0	0.6689976882351195	113.0	13.0	60000.0	Amazon	1461968405892.0
329	1.0	278.04296875	0.11985585743596626	8963.818359375	5.0810546875	1.0	12.0	0.6520533143339595	112.0	13.0	300000.0	Amazon	1461968405892.0
330	1.0	291.0673828125	0.11707066460082599	8950.7939453125	5.0810546875	1.0	14.0	0.6207904416770177	110.0	13.0	900000.0	Amazon	1461968405892.0
331	1.0	291.0673828125	0.11707066460082599	8950.7939453125	5.0810546875	1.0	14.0	0.6207904416770177	110.0	13.0	1800000.0	Amazon	1461968405892.0
332	1.0	291.0673828125	0.11707066460082599	8950.7939453125	5.0810546875	1.0	14.0	0.6207904416770177	110.0	13.0	3600000.0	Amazon	1461968405892.0
333	447.396484375	291.0673828125	-0.02679241553110757	8503.3974609375	5.0810546875	3.0	14.0	0.5625758027104018	107.0	13.0	21600000.0	Amazon	1461968405892.0
334	861.6396484375	307.013671875	-0.04966518303102333	8073.2080078125	5.0810546875	7.0	15.0	0.4568940165432895	102.0	13.0	43200000.0	Amazon	1461968405892.0
335	861.6396484375	307.013671875	-0.04966518303102333	8073.2080078125	5.0810546875	7.0	15.0	0.4568940165432895	102.0	13.0	86400000.0	Amazon	1461968405892.0
336	0.078125	277.5302734375	0.12761169282455487	8253.5498046875	4.8349609375	2.0	11.0	0.5010781213993896	101.0	7.0	0.0	Amazon	1461969471136.0
337	0.078125	277.5302734375	0.12761169282455487	8253.5498046875	4.8349609375	2.0	11.0	0.5010781213993896	101.0	7.0	1000.0	Amazon	1461969471136.0
338	1.0	277.5302734375	0.11743325172990292	8253.5498046875	4.9130859375	1.0	11.0	0.594089999218021	101.0	9.0	15000.0	Amazon	1461969471136.0
339	1.0	277.5302734375	0.11743325172990292	8253.5498046875	4.9130859375	1.0	11.0	0.594089999218021	101.0	9.0	30000.0	Amazon	1461969471136.0
340	1.0	277.5302734375	0.11743325172990292	8253.5498046875	4.9130859375	1.0	11.0	0.594089999218021	101.0	9.0	60000.0	Amazon	1461969471136.0
341	1.0	277.970703125	0.11733734086511118	8253.109375	4.9130859375	1.0	12.0	0.5761474183279737	100.0	9.0	300000.0	Amazon	1461969471136.0
342	1.0	290.9951171875	0.11459702049357387	8240.0849609375	4.9130859375	1.0	14.0	0.5435371070469196	98.0	9.0	900000.0	Amazon	1461969471136.0
343	1.0	290.9951171875	0.11459702049357387	8240.0849609375	4.9130859375	1.0	14.0	0.5435371070469196	98.0	9.0	1800000.0	Amazon	1461969471136.0
344	1.0	290.9951171875	0.11459702049357387	8240.0849609375	4.9130859375	1.0	14.0	0.5435371070469196	98.0	9.0	3600000.0	Amazon	1461969471136.0
345	233.4892578125	290.9951171875	-0.01302563320458322	8006.595703125	4.9130859375	2.0	14.0	0.5062168959018847	96.0	9.0	21600000.0	Amazon	1461969471136.0
346	647.732421875	306.94140625	-0.04448418186589991	7576.40625	4.9130859375	6.0	15.0	0.3789112311161289	91.0	9.0	43200000.0	Amazon	1461969471136.0
347	647.732421875	306.94140625	-0.04448418186589991	7576.40625	4.9130859375	6.0	15.0	0.3789112311161289	91.0	9.0	86400000.0	Amazon	1461969471136.0
348	557.908203125	277.5205078125	-0.030413734125422864	8742.7158203125	5.0029296875	3.0	11.0	0.5680572819973811	99.0	11.0	0.0	Amazon	1461970329406.0
349	557.908203125	277.5205078125	-0.030413734125422864	8742.7158203125	5.0029296875	3.0	11.0	0.5680572819973811	99.0	11.0	1000.0	Amazon	1461970329406.0
350	557.830078125	277.5205078125	-0.030216755254852963	8742.7158203125	5.0810546875	1.0	11.0	0.663719676914742	99.0	13.0	15000.0	Amazon	1461970329406.0
351	557.830078125	277.5205078125	-0.030216755254852963	8742.7158203125	5.0810546875	1.0	11.0	0.663719676914742	99.0	13.0	30000.0	Amazon	1461970329406.0
352	557.830078125	277.5205078125	-0.030216755254852963	8742.7158203125	5.0810546875	1.0	11.0	0.663719676914742	99.0	13.0	60000.0	Amazon	1461970329406.0
353	557.830078125	277.9609375	-0.030261765337896353	8742.275390625	5.0810546875	1.0	12.0	0.6464149511923563	98.0	13.0	300000.0	Amazon	1461970329406.0
354	557.830078125	290.9853515625	-0.03157155167711072	8729.2509765625	5.0810546875	1.0	14.0	0.6144507095421822	96.0	13.0	900000.0	Amazon	1461970329406.0
355	557.830078125	290.9853515625	-0.03157155167711072	8729.2509765625	5.0810546875	1.0	14.0	0.6144507095421822	96.0	13.0	1800000.0	Amazon	1461970329406.0
356	557.830078125	290.9853515625	-0.03157155167711072	8729.2509765625	5.0810546875	1.0	14.0	0.6144507095421822	96.0	13.0	3600000.0	Amazon	1461970329406.0
357	1349.1494140625	290.9853515625	-0.06363539692029554	7937.931640625	5.0810546875	4.0	14.0	0.5282569366241894	93.0	13.0	21600000.0	Amazon	1461970329406.0
358	1763.392578125	306.931640625	-0.07956857885036137	7507.7421875	5.0810546875	8.0	15.0	0.42467536109203374	88.0	13.0	43200000.0	Amazon	1461970329406.0
359	1763.392578125	306.931640625	-0.07956857885036137	7507.7421875	5.0810546875	8.0	15.0	0.42467536109203374	88.0	13.0	86400000.0	Amazon	1461970329406.0
360	0.078125	277.564453125	0.12800157508043805	10121.966796875	4.8349609375	2.0	11.0	0.5059517119918192	113.0	7.0	0.0	Amazon	1461971426795.0
361	0.078125	277.564453125	0.12800157508043805	10121.966796875	4.8349609375	2.0	11.0	0.5059517119918192	113.0	7.0	1000.0	Amazon	1461971426795.0
362	1.0	277.564453125	0.11793118316388751	10121.966796875	4.9130859375	1.0	11.0	0.5983009805977816	113.0	9.0	15000.0	Amazon	1461971426795.0
363	1.0	277.564453125	0.11793118316388751	10121.966796875	4.9130859375	1.0	11.0	0.5983009805977816	113.0	9.0	30000.0	Amazon	1461971426795.0
364	1.0	277.564453125	0.11793118316388751	10121.966796875	4.9130859375	1.0	11.0	0.5983009805977816	113.0	9.0	60000.0	Amazon	1461971426795.0
365	1.0	278.0048828125	0.1178357110200902	10121.5263671875	4.9130859375	1.0	12.0	0.5806302079283834	112.0	9.0	300000.0	Amazon	1461971426795.0
366	1.0	291.029296875	0.11510820447438196	10108.501953125	4.9130859375	1.0	14.0	0.5485466506799141	110.0	9.0	900000.0	Amazon	1461971426795.0
367	1.0	291.029296875	0.11510820447438196	10108.501953125	4.9130859375	1.0	14.0	0.5485466506799141	110.0	9.0	1800000.0	Amazon	1461971426795.0
368	1.0	291.029296875	0.11510820447438196	10108.501953125	4.9130859375	1.0	14.0	0.5485466506799141	110.0	9.0	3600000.0	Amazon	1461971426795.0
369	999.935546875	291.029296875	-0.04632771397214446	9108.56640625	4.9130859375	4.0	14.0	0.45201596784627035	106.0	9.0	21600000.0	Amazon	1461971426795.0
370	1414.1787109375	306.9755859375	-0.06179270444352153	8678.376953125	4.9130859375	8.0	15.0	0.34737989381717405	101.0	9.0	43200000.0	Amazon	1461971426795.0
371	1414.1787109375	306.9755859375	-0.06179270444352153	8678.376953125	4.9130859375	8.0	15.0	0.34737989381717405	101.0	9.0	86400000.0	Amazon	1461971426795.0
372	0.078125	277.7041015625	0.12738826008933737	7604.4482421875	4.8349609375	2.0	11.0	0.5001588795366597	99.0	7.0	0.0	Amazon	1461972284458.0
373	0.078125	277.7041015625	0.12738826008933737	7604.4482421875	4.8349609375	2.0	11.0	0.5001588795366597	99.0	7.0	1000.0	Amazon	1461972284458.0
374	1.0	277.7041015625	0.11716306652386102	7604.4482421875	4.9130859375	1.0	11.0	0.5932958789676529	99.0	9.0	15000.0	Amazon	1461972284458.0
375	1.0	277.7041015625	0.11716306652386102	7604.4482421875	4.9130859375	1.0	11.0	0.5932958789676529	99.0	9.0	30000.0	Amazon	1461972284458.0
376	1.0	277.7041015625	0.11716306652386102	7604.4482421875	4.9130859375	1.0	11.0	0.5932958789676529	99.0	9.0	60000.0	Amazon	1461972284458.0
377	1.0	278.14453125	0.11706704783671289	7604.0078125	4.9130859375	1.0	12.0	0.5753017106221618	98.0	9.0	300000.0	Amazon	1461972284458.0
378	1.0	291.1689453125	0.11432345372173043	7590.9833984375	4.9130859375	1.0	14.0	0.5425912650959249	96.0	9.0	900000.0	Amazon	1461972284458.0
379	1.0	291.1689453125	0.11432345372173043	7590.9833984375	4.9130859375	1.0	14.0	0.5425912650959249	96.0	9.0	1800000.0	Amazon	1461972284458.0
380	1.0	291.1689453125	0.11432345372173043	7590.9833984375	4.9130859375	1.0	14.0	0.5425912650959249	96.0	9.0	3600000.0	Amazon	1461972284458.0
381	791.5830078125	291.1689453125	-0.05531609249443451	6799.400390625	4.9130859375	3.0	14.0	0.472155531790883	93.0	9.0	21600000.0	Amazon	1461972284458.0
382	1205.826171875	307.115234375	-0.07756417847563361	6369.2109375	4.9130859375	7.0	15.0	0.35441387016358883	88.0	9.0	43200000.0	Amazon	1461972284458.0
383	1205.826171875	307.115234375	-0.07756417847563361	6369.2109375	4.9130859375	7.0	15.0	0.35441387016358883	88.0	9.0	86400000.0	Amazon	1461972284458.0
384	0.078125	276.0087890625	0.1280496473035748	8577.712890625	4.8349609375	2.0	11.0	0.5001588795366597	99.0	7.0	0.0	Amazon	1461973284151.0
385	0.078125	276.0087890625	0.1280496473035748	8577.712890625	4.8349609375	2.0	11.0	0.5001588795366597	99.0	7.0	1000.0	Amazon	1461973284151.0
386	1.0	276.0087890625	0.11786864693536703	8577.712890625	4.9130859375	1.0	11.0	0.5932958789676529	99.0	9.0	15000.0	Amazon	1461973284151.0
387	1.0	276.0087890625	0.11786864693536703	8577.712890625	4.9130859375	1.0	11.0	0.5932958789676529	99.0	9.0	30000.0	Amazon	1461973284151.0
388	1.0	276.0087890625	0.11786864693536703	8577.712890625	4.9130859375	1.0	11.0	0.5932958789676529	99.0	9.0	60000.0	Amazon	1461973284151.0
389	1.0	276.44921875	0.11777205520087303	8577.2724609375	4.9130859375	1.0	12.0	0.5753017106221618	98.0	9.0	300000.0	Amazon	1461973284151.0
390	1.0	289.4736328125	0.11501285350874375	8564.248046875	4.9130859375	1.0	14.0	0.5425912650959249	96.0	9.0	900000.0	Amazon	1461973284151.0
391	1.0	289.4736328125	0.11501285350874375	8564.248046875	4.9130859375	1.0	14.0	0.5425912650959249	96.0	9.0	1800000.0	Amazon	1461973284151.0
392	1.0	289.4736328125	0.11501285350874375	8564.248046875	4.9130859375	1.0	14.0	0.5425912650959249	96.0	9.0	3600000.0	Amazon	1461973284151.0
393	786.0283203125	289.4736328125	-0.04720027980333404	7778.2197265625	4.9130859375	3.0	14.0	0.472155531790883	93.0	9.0	21600000.0	Amazon	1461973284151.0
394	1200.271484375	305.419921875	-0.06681021237227697	7348.0302734375	4.9130859375	7.0	15.0	0.35441387016358883	88.0	9.0	43200000.0	Amazon	1461973284151.0
395	1200.271484375	305.419921875	-0.06681021237227697	7348.0302734375	4.9130859375	7.0	15.0	0.35441387016358883	88.0	9.0	86400000.0	Amazon	1461973284151.0
396	0.078125	279.052734375	0.13022707640444955	12767.736328125	5.0029296875	2.0	11.0	0.615591641463897	151.0	11.0	0.0	Amazon	1461974144123.0
397	0.078125	279.052734375	0.13022707640444955	12767.736328125	5.0029296875	2.0	11.0	0.615591641463897	151.0	11.0	1000.0	Amazon	1461974144123.0
398	1.0	279.052734375	0.12039791267044216	12767.736328125	5.0810546875	1.0	11.0	0.6786265918583843	151.0	13.0	15000.0	Amazon	1461974144123.0
399	1.0	279.052734375	0.12039791267044216	12767.736328125	5.0810546875	1.0	11.0	0.6786265918583843	151.0	13.0	30000.0	Amazon	1461974144123.0
400	1.0	279.052734375	0.12039791267044216	12767.736328125	5.0810546875	1.0	11.0	0.6786265918583843	151.0	13.0	60000.0	Amazon	1461974144123.0
401	1.0	279.4931640625	0.12030179451002015	12767.2958984375	5.0810546875	1.0	12.0	0.6623289979014646	150.0	13.0	300000.0	Amazon	1461974144123.0
402	1.0	292.517578125	0.117555560232768	12754.271484375	5.0810546875	1.0	14.0	0.632319865002634	148.0	13.0	900000.0	Amazon	1461974144123.0
403	1.0	292.517578125	0.117555560232768	12754.271484375	5.0810546875	1.0	14.0	0.632319865002634	148.0	13.0	1800000.0	Amazon	1461974144123.0
404	1.0	292.517578125	0.117555560232768	12754.271484375	5.0810546875	1.0	14.0	0.632319865002634	148.0	13.0	3600000.0	Amazon	1461974144123.0
405	1552.474609375	292.517578125	-0.04818508692714994	11201.796875	5.0810546875	5.0	14.0	0.5323674843773009	143.0	13.0	21600000.0	Amazon	1461974144123.0
406	1966.7177734375	308.4638671875	-0.05908477165096054	10771.607421875	5.0810546875	9.0	15.0	0.445709249871978	138.0	13.0	43200000.0	Amazon	1461974144123.0
407	1966.7177734375	308.4638671875	-0.05908477165096054	10771.607421875	5.0810546875	9.0	15.0	0.445709249871978	138.0	13.0	86400000.0	Amazon	1461974144123.0
408	0.078125	277.6552734375	0.13055811078728888	12788.19921875	5.0029296875	2.0	11.0	0.6153704703280407	150.0	11.0	0.0	Amazon	1461975308663.0
409	0.078125	277.6552734375	0.13055811078728888	12788.19921875	5.0029296875	2.0	11.0	0.6153704703280407	150.0	11.0	1000.0	Amazon	1461975308663.0
410	1.0	277.6552734375	0.1207070560313736	12788.19921875	5.0810546875	1.0	11.0	0.6784326785455965	150.0	13.0	15000.0	Amazon	1461975308663.0
411	1.0	277.6552734375	0.1207070560313736	12788.19921875	5.0810546875	1.0	11.0	0.6784326785455965	150.0	13.0	30000.0	Amazon	1461975308663.0
412	1.0	277.6552734375	0.1207070560313736	12788.19921875	5.0810546875	1.0	11.0	0.6784326785455965	150.0	13.0	60000.0	Amazon	1461975308663.0
413	1.0	278.095703125	0.120610234577173	12787.7587890625	5.0810546875	1.0	12.0	0.6621221919717305	149.0	13.0	300000.0	Amazon	1461975308663.0
414	1.0	291.1201171875	0.11784437344326665	12774.734375	5.0810546875	1.0	14.0	0.6320881306987085	147.0	13.0	900000.0	Amazon	1461975308663.0
415	1.0	291.1201171875	0.11784437344326665	12774.734375	5.0810546875	1.0	14.0	0.6320881306987085	147.0	13.0	1800000.0	Amazon	1461975308663.0
416	1.0	291.1201171875	0.11784437344326665	12774.734375	5.0810546875	1.0	14.0	0.6320881306987085	147.0	13.0	3600000.0	Amazon	1461975308663.0
417	1552.474609375	291.1201171875	-0.04794395250690423	11222.259765625	5.0810546875	5.0	14.0	0.5319904795346038	142.0	13.0	21600000.0	Amazon	1461975308663.0
418	1966.7177734375	307.06640625	-0.05881301095296259	10792.0703125	5.0810546875	9.0	15.0	0.4451857483849637	137.0	13.0	43200000.0	Amazon	1461975308663.0
419	1966.7177734375	307.06640625	-0.05881301095296259	10792.0703125	5.0810546875	9.0	15.0	0.4451857483849637	137.0	13.0	86400000.0	Amazon	1461975308663.0
420	0.078125	277.65625	0.12759311383678565	8295.490234375	4.8349609375	2.0	11.0	0.5001588795366597	99.0	7.0	0.0	Amazon	1461976165328.0
421	0.078125	277.65625	0.12759311383678565	8295.490234375	4.8349609375	2.0	11.0	0.5001588795366597	99.0	7.0	1000.0	Amazon	1461976165328.0
422	1.0	277.65625	0.1174196265630056	8295.490234375	4.9130859375	1.0	11.0	0.5932958789676529	99.0	9.0	15000.0	Amazon	1461976165328.0
423	1.0	277.65625	0.1174196265630056	8295.490234375	4.9130859375	1.0	11.0	0.5932958789676529	99.0	9.0	30000.0	Amazon	1461976165328.0
424	1.0	277.65625	0.1174196265630056	8295.490234375	4.9130859375	1.0	11.0	0.5932958789676529	99.0	9.0	60000.0	Amazon	1461976165328.0
425	1.0	278.0966796875	0.11732379032099266	8295.0498046875	4.9130859375	1.0	12.0	0.5753017106221618	98.0	9.0	300000.0	Amazon	1461976165328.0
426	1.0	291.12109375	0.11458556820209954	8282.025390625	4.9130859375	1.0	14.0	0.5425912650959249	96.0	9.0	900000.0	Amazon	1461976165328.0
427	1.0	291.12109375	0.11458556820209954	8282.025390625	4.9130859375	1.0	14.0	0.5425912650959249	96.0	9.0	1800000.0	Amazon	1461976165328.0
428	1.0	291.12109375	0.11458556820209954	8282.025390625	4.9130859375	1.0	14.0	0.5425912650959249	96.0	9.0	3600000.0	Amazon	1461976165328.0
429	233.7529296875	291.12109375	-0.012905459162275196	8048.2724609375	4.9130859375	2.0	14.0	0.5050629939167341	94.0	9.0	21600000.0	Amazon	1461976165328.0
430	647.99609375	307.0673828125	-0.044224587333661976	7618.0830078125	4.9130859375	6.0	15.0	0.3769987220631484	89.0	9.0	43200000.0	Amazon	1461976165328.0
431	647.99609375	307.0673828125	-0.044224587333661976	7618.0830078125	4.9130859375	6.0	15.0	0.3769987220631484	89.0	9.0	86400000.0	Amazon	1461976165328.0
432	56.4072265625	279.783203125	0.027775543265248538	9171.7548828125	5.478515625	5.0	10.0	0.4879068935714636	105.0	9.0	0.0	Amazon	1461977221518.0
433	5.8564453125	279.783203125	0.3815231019471073	9171.7548828125	56.029296875	4.0	10.0	0.5391134773875906	105.0	10.0	1000.0	Amazon	1461977221518.0
434	5.7783203125	279.783203125	0.3820302541331962	9171.7548828125	56.107421875	2.0	10.0	0.6369502580450951	105.0	12.0	15000.0	Amazon	1461977221518.0
435	5.7783203125	279.783203125	0.3820302541331962	9171.7548828125	56.107421875	2.0	10.0	0.6369502580450951	105.0	12.0	30000.0	Amazon	1461977221518.0
436	5.7783203125	279.783203125	0.3820302541331962	9171.7548828125	56.107421875	2.0	10.0	0.6369502580450951	105.0	12.0	60000.0	Amazon	1461977221518.0
437	5.7783203125	281.87890625	0.3807912064714735	9169.6591796875	56.107421875	2.0	12.0	0.6017130234218444	103.0	12.0	300000.0	Amazon	1461977221518.0
438	5.162109375	294.9033203125	0.3772656062597006	9156.634765625	56.7236328125	1.0	14.0	0.6168992540471853	101.0	13.0	900000.0	Amazon	1461977221518.0
439	5.162109375	294.9033203125	0.3772656062597006	9156.634765625	56.7236328125	1.0	14.0	0.6168992540471853	101.0	13.0	1800000.0	Amazon	1461977221518.0
440	5.162109375	294.9033203125	0.3772656062597006	9156.634765625	56.7236328125	1.0	14.0	0.6168992540471853	101.0	13.0	3600000.0	Amazon	1461977221518.0
441	1411.5380859375	294.9033203125	0.003786080472940047	7750.2587890625	56.7236328125	7.0	14.0	0.4640344778592231	95.0	13.0	21600000.0	Amazon	1461977221518.0
442	1424.6318359375	310.849609375	-0.0007701256522796276	7721.21875	56.7236328125	9.0	15.0	0.41121831773832956	92.0	13.0	43200000.0	Amazon	1461977221518.0
443	1424.6318359375	310.849609375	-0.0007701256522796276	7721.21875	56.7236328125	9.0	15.0	0.41121831773832956	92.0	13.0	86400000.0	Amazon	1461977221518.0
444	0.078125	217.357421875	0.08320321761286069	11119.279296875	1.623046875	2.0	9.0	0.6651924586173094	135.0	12.0	0.0	Amazon	1461978227492.0
445	0.078125	267.90234375	0.07480940443469725	11068.734375	1.623046875	2.0	10.0	0.6465832347555404	134.0	12.0	1000.0	Amazon	1461978227492.0
446	1.0	267.90234375	0.061400687313662425	11068.734375	1.701171875	1.0	10.0	0.7053623240792299	134.0	14.0	15000.0	Amazon	1461978227492.0
447	1.0	267.90234375	0.061400687313662425	11068.734375	1.701171875	1.0	10.0	0.7053623240792299	134.0	14.0	30000.0	Amazon	1461978227492.0
448	1.0	267.90234375	0.061400687313662425	11068.734375	1.701171875	1.0	10.0	0.7053623240792299	134.0	14.0	60000.0	Amazon	1461978227492.0
449	1.0	269.998046875	0.06115056296191211	11066.638671875	1.701171875	1.0	12.0	0.671789647321763	132.0	14.0	300000.0	Amazon	1461978227492.0
450	1.0	322.0322265625	0.05572783366181762	11014.6044921875	1.701171875	1.0	16.0	0.6142718356131611	128.0	14.0	900000.0	Amazon	1461978227492.0
451	552.5390625	283.638671875	0.05513882691054311	10462.0654296875	40.0947265625	1.0	15.0	0.6398704118226254	127.0	15.0	1800000.0	Amazon	1461978227492.0
452	552.5390625	283.638671875	0.05513882691054311	10462.0654296875	40.0947265625	1.0	15.0	0.6398704118226254	127.0	15.0	3600000.0	Amazon	1461978227492.0
453	1752.810546875	283.638671875	-0.01610572789976037	9261.7939453125	40.0947265625	8.0	15.0	0.48653363279984113	120.0	15.0	21600000.0	Amazon	1461978227492.0
454	1752.810546875	299.5849609375	-0.019310027724756727	9245.84765625	40.0947265625	8.0	16.0	0.473924323437197	119.0	15.0	43200000.0	Amazon	1461978227492.0
455	1752.810546875	299.5849609375	-0.019310027724756727	9245.84765625	40.0947265625	8.0	16.0	0.473924323437197	119.0	15.0	86400000.0	Amazon	1461978227492.0
456	591.0107421875	217.2861328125	-0.03862594849526996	7996.4619140625	1.455078125	4.0	9.0	0.503976439038622	103.0	8.0	0.0	Amazon	1461979338551.0
457	591.0107421875	267.8310546875	-0.04386883677217035	7945.9169921875	1.455078125	4.0	10.0	0.4845882748752293	102.0	8.0	1000.0	Amazon	1461979338551.0
458	590.9326171875	267.8310546875	-0.0436708480342752	7945.9169921875	1.533203125	2.0	10.0	0.5980929705866819	102.0	10.0	15000.0	Amazon	1461979338551.0
459	590.9326171875	267.8310546875	-0.0436708480342752	7945.9169921875	1.533203125	2.0	10.0	0.5980929705866819	102.0	10.0	30000.0	Amazon	1461979338551.0
460	590.9326171875	267.8310546875	-0.0436708480342752	7945.9169921875	1.533203125	2.0	10.0	0.5980929705866819	102.0	10.0	60000.0	Amazon	1461979338551.0
461	590.9326171875	269.9267578125	-0.04387706904081267	7943.8212890625	1.533203125	2.0	12.0	0.5620031593698284	100.0	10.0	300000.0	Amazon	1461979338551.0
462	552.5390625	283.5673828125	0.04376891569652684	7930.1806640625	39.9267578125	1.0	15.0	0.5684815753281967	97.0	11.0	900000.0	Amazon	1461979338551.0
463	552.5390625	283.5673828125	0.04376891569652684	7930.1806640625	39.9267578125	1.0	15.0	0.5684815753281967	97.0	11.0	1800000.0	Amazon	1461979338551.0
464	552.5390625	283.5673828125	0.04376891569652684	7930.1806640625	39.9267578125	1.0	15.0	0.5684815753281967	97.0	11.0	3600000.0	Amazon	1461979338551.0
465	1200.53515625	283.5673828125	-0.009789279945405054	7282.1845703125	39.9267578125	7.0	15.0	0.40636763613837834	91.0	11.0	21600000.0	Amazon	1461979338551.0
466	1200.53515625	299.513671875	-0.013374336230819916	7266.23828125	39.9267578125	7.0	16.0	0.3927693423233237	90.0	11.0	43200000.0	Amazon	1461979338551.0
467	1200.53515625	299.513671875	-0.013374336230819916	7266.23828125	39.9267578125	7.0	16.0	0.3927693423233237	90.0	11.0	86400000.0	Amazon	1461979338551.0
468	0.078125	277.634765625	0.127656543665058	8528.5947265625	4.8349609375	2.0	11.0	0.5032342373975981	106.0	7.0	0.0	Amazon	1461980203945.0
469	0.078125	277.634765625	0.127656543665058	8528.5947265625	4.8349609375	2.0	11.0	0.5032342373975981	106.0	7.0	1000.0	Amazon	1461980203945.0
470	1.0	277.634765625	0.11749851880397669	8528.5947265625	4.9130859375	1.0	11.0	0.5959528145491912	106.0	9.0	15000.0	Amazon	1461980203945.0
471	1.0	277.634765625	0.11749851880397669	8528.5947265625	4.9130859375	1.0	11.0	0.5959528145491912	106.0	9.0	30000.0	Amazon	1461980203945.0
472	1.0	278.0751953125	0.1174027339010176	8528.154296875	4.9130859375	1.0	12.0	0.5781308343219137	105.0	9.0	60000.0	Amazon	1461980203945.0
473	1.0	278.0751953125	0.1174027339010176	8528.154296875	4.9130859375	1.0	12.0	0.5781308343219137	105.0	9.0	300000.0	Amazon	1461980203945.0
474	1.0	291.099609375	0.11466602871008086	8515.1298828125	4.9130859375	1.0	14.0	0.5457544166175682	103.0	9.0	900000.0	Amazon	1461980203945.0
475	1.0	291.099609375	0.11466602871008086	8515.1298828125	4.9130859375	1.0	14.0	0.5457544166175682	103.0	9.0	1800000.0	Amazon	1461980203945.0
476	1.0	291.099609375	0.11466602871008086	8515.1298828125	4.9130859375	1.0	14.0	0.5457544166175682	103.0	9.0	3600000.0	Amazon	1461980203945.0
477	986.6279296875	291.099609375	-0.05660066373716089	7528.501953125	4.9130859375	6.0	14.0	0.39727144855322655	97.0	9.0	21600000.0	Amazon	1461980203945.0
478	986.6279296875	307.0458984375	-0.058674037948631484	7512.5556640625	4.9130859375	6.0	15.0	0.38337883649655197	96.0	9.0	43200000.0	Amazon	1461980203945.0
479	986.6279296875	307.0458984375	-0.058674037948631484	7512.5556640625	4.9130859375	6.0	15.0	0.38337883649655197	96.0	9.0	86400000.0	Amazon	1461980203945.0
480	0.078125	277.65234375	0.12781972230389876	9272.90625	4.8349609375	2.0	11.0	0.5028183737940988	105.0	7.0	0.0	Amazon	1461981256299.0
481	0.078125	277.65234375	0.12781972230389876	9272.90625	4.8349609375	2.0	11.0	0.5028183737940988	105.0	7.0	1000.0	Amazon	1461981256299.0
482	1.0	277.65234375	0.11770719757549415	9272.90625	4.9130859375	1.0	11.0	0.5955935023478992	105.0	9.0	15000.0	Amazon	1461981256299.0
483	1.0	277.65234375	0.11770719757549415	9272.90625	4.9130859375	1.0	11.0	0.5955935023478992	105.0	9.0	30000.0	Amazon	1461981256299.0
484	1.0	277.65234375	0.11770719757549415	9272.90625	4.9130859375	1.0	11.0	0.5955935023478992	105.0	9.0	60000.0	Amazon	1461981256299.0
485	1.0	278.0927734375	0.11761159884686148	9272.4658203125	4.9130859375	1.0	12.0	0.5777483045827794	104.0	9.0	300000.0	Amazon	1461981256299.0
486	1.0	291.1171875	0.11488032942173627	9259.44140625	4.9130859375	1.0	14.0	0.5453268803059194	102.0	9.0	900000.0	Amazon	1461981256299.0
487	1.0	291.1171875	0.11488032942173627	9259.44140625	4.9130859375	1.0	14.0	0.5453268803059194	102.0	9.0	1800000.0	Amazon	1461981256299.0
488	213.6435546875	291.1171875	-0.007506129552952599	9045.7978515625	4.9130859375	1.0	14.0	0.5448915979152472	101.0	9.0	3600000.0	Amazon	1461981256299.0
489	647.732421875	291.1171875	-0.0366480216767913	8611.708984375	4.9130859375	6.0	14.0	0.39645018668570986	96.0	9.0	21600000.0	Amazon	1461981256299.0
490	647.732421875	307.0634765625	-0.038272374878260663	8595.7626953125	4.9130859375	6.0	15.0	0.38251912643449454	95.0	9.0	43200000.0	Amazon	1461981256299.0
491	647.732421875	307.0634765625	-0.038272374878260663	8595.7626953125	4.9130859375	6.0	15.0	0.38251912643449454	95.0	9.0	86400000.0	Amazon	1461981256299.0
492	0.078125	277.5986328125	0.12777973259396183	9025.91796875	4.8349609375	2.0	11.0	0.5028183737940988	105.0	7.0	0.0	Amazon	1461982125125.0
493	0.078125	277.5986328125	0.12777973259396183	9025.91796875	4.8349609375	2.0	11.0	0.5028183737940988	105.0	7.0	1000.0	Amazon	1461982125125.0
494	1.0	277.5986328125	0.11765215490726252	9025.91796875	4.9130859375	1.0	11.0	0.5955935023478992	105.0	9.0	15000.0	Amazon	1461982125125.0
495	1.0	277.5986328125	0.11765215490726252	9025.91796875	4.9130859375	1.0	11.0	0.5955935023478992	105.0	9.0	30000.0	Amazon	1461982125125.0
496	1.0	277.5986328125	0.11765215490726252	9025.91796875	4.9130859375	1.0	11.0	0.5955935023478992	105.0	9.0	60000.0	Amazon	1461982125125.0
497	1.0	278.0390625	0.11755647369022378	9025.4775390625	4.9130859375	1.0	12.0	0.5777483045827794	104.0	9.0	300000.0	Amazon	1461982125125.0
498	1.0	291.0634765625	0.11482282698531039	9012.453125	4.9130859375	1.0	14.0	0.5453268803059194	102.0	9.0	900000.0	Amazon	1461982125125.0
499	1.0	291.0634765625	0.11482282698531039	9012.453125	4.9130859375	1.0	14.0	0.5453268803059194	102.0	9.0	1800000.0	Amazon	1461982125125.0
500	213.6435546875	291.0634765625	-0.008233830005014316	8798.8095703125	4.9130859375	1.0	14.0	0.5448915979152472	101.0	9.0	3600000.0	Amazon	1461982125125.0
501	1205.5625	291.0634765625	-0.06112076413373135	7806.890625	4.9130859375	7.0	14.0	0.3742472650952872	95.0	9.0	21600000.0	Amazon	1461982125125.0
502	1205.5625	307.009765625	-0.06327103969326693	7790.9443359375	4.9130859375	7.0	15.0	0.360394919374289	94.0	9.0	43200000.0	Amazon	1461982125125.0
503	1205.5625	307.009765625	-0.06327103969326693	7790.9443359375	4.9130859375	7.0	15.0	0.360394919374289	94.0	9.0	86400000.0	Amazon	1461982125125.0
504	0.078125	277.580078125	0.12752032137619115	7957.6044921875	4.8349609375	2.0	11.0	0.5006227843314762	100.0	7.0	0.0	Amazon	1461983217542.0
505	0.078125	277.580078125	0.12752032137619115	7957.6044921875	4.8349609375	2.0	11.0	0.5006227843314762	100.0	7.0	1000.0	Amazon	1461983217542.0
506	1.0	277.580078125	0.11732108561344143	7957.6044921875	4.9130859375	1.0	11.0	0.5936966342462263	100.0	9.0	15000.0	Amazon	1461983217542.0
507	1.0	277.580078125	0.11732108561344143	7957.6044921875	4.9130859375	1.0	11.0	0.5936966342462263	100.0	9.0	30000.0	Amazon	1461983217542.0
508	1.0	277.580078125	0.11732108561344143	7957.6044921875	4.9130859375	1.0	11.0	0.5936966342462263	100.0	9.0	60000.0	Amazon	1461983217542.0
509	1.0	278.0205078125	0.11722511477854597	7957.1640625	4.9130859375	1.0	12.0	0.575728512810787	99.0	9.0	300000.0	Amazon	1461983217542.0
510	1.0	291.044921875	0.11448300552010833	7944.1396484375	4.9130859375	1.0	14.0	0.5430686322496239	97.0	9.0	900000.0	Amazon	1461983217542.0
511	1.0	291.044921875	0.11448300552010833	7944.1396484375	4.9130859375	1.0	14.0	0.5430686322496239	97.0	9.0	1800000.0	Amazon	1461983217542.0
512	19.845703125	291.044921875	0.047946397245483115	7924.2939453125	4.9130859375	1.0	14.0	0.5425912650959249	96.0	9.0	3600000.0	Amazon	1461983217542.0
513	434.0888671875	291.044921875	-0.03152036164234566	7510.05078125	4.9130859375	5.0	14.0	0.41658388902213134	92.0	9.0	21600000.0	Amazon	1461983217542.0
514	434.0888671875	306.9912109375	-0.033140471155801536	7494.1044921875	4.9130859375	5.0	15.0	0.40235995202965297	91.0	9.0	43200000.0	Amazon	1461983217542.0
515	434.0888671875	306.9912109375	-0.033140471155801536	7494.1044921875	4.9130859375	5.0	15.0	0.40235995202965297	91.0	9.0	86400000.0	Amazon	1461983217542.0
516	213.7216796875	276.0419921875	-0.005047017984053312	9383.97265625	5.0029296875	3.0	13.0	0.5585308277069927	105.0	12.0	0.0	Amazon	1461984375264.0
517	213.7216796875	276.0419921875	-0.005047017984053312	9383.97265625	5.0029296875	3.0	13.0	0.5585308277069927	105.0	12.0	1000.0	Amazon	1461984375264.0
518	213.6435546875	276.0419921875	-0.004730254878323602	9383.97265625	5.0810546875	1.0	13.0	0.647348437189293	105.0	14.0	15000.0	Amazon	1461984375264.0
519	213.6435546875	276.0419921875	-0.004730254878323602	9383.97265625	5.0810546875	1.0	13.0	0.647348437189293	105.0	14.0	30000.0	Amazon	1461984375264.0
520	213.6435546875	276.0419921875	-0.004730254878323602	9383.97265625	5.0810546875	1.0	13.0	0.647348437189293	105.0	14.0	60000.0	Amazon	1461984375264.0
521	213.6435546875	276.482421875	-0.004766978208817785	9383.5322265625	5.0810546875	1.0	14.0	0.632127904290182	104.0	14.0	300000.0	Amazon	1461984375264.0
522	213.6435546875	289.5068359375	-0.005829936246372579	9370.5078125	5.0810546875	1.0	16.0	0.6037662376753453	102.0	14.0	900000.0	Amazon	1461984375264.0
523	213.6435546875	289.5068359375	-0.005829936246372579	9370.5078125	5.0810546875	1.0	16.0	0.6037662376753453	102.0	14.0	1800000.0	Amazon	1461984375264.0
524	1005.2265625	289.5068359375	-0.049194642572620635	8578.9248046875	5.0810546875	4.0	16.0	0.5227175032157999	99.0	14.0	3600000.0	Amazon	1461984375264.0
525	1419.4697265625	289.5068359375	-0.06335915666678194	8164.681640625	5.0810546875	8.0	16.0	0.4375748959093083	95.0	14.0	21600000.0	Amazon	1461984375264.0
526	1419.4697265625	305.453125	-0.0655597929044721	8148.7353515625	5.0810546875	8.0	17.0	0.42464718033157595	94.0	14.0	43200000.0	Amazon	1461984375264.0
527	1419.4697265625	305.453125	-0.0655597929044721	8148.7353515625	5.0810546875	8.0	17.0	0.42464718033157595	94.0	14.0	86400000.0	Amazon	1461984375264.0
528	552.6171875	277.310546875	-0.030101571217514875	8654.4970703125	5.1865234375	3.0	10.0	0.5174378321751828	107.0	8.0	0.0	Amazon	1461985343193.0
529	552.6171875	277.310546875	-0.030101571217514875	8654.4970703125	5.1865234375	3.0	10.0	0.5174378321751828	107.0	8.0	1000.0	Amazon	1461985343193.0
530	552.5390625	277.310546875	-0.029903720366008472	8654.4970703125	5.2646484375	1.0	10.0	0.635754900156642	107.0	10.0	15000.0	Amazon	1461985343193.0
531	552.5390625	277.310546875	-0.029903720366008472	8654.4970703125	5.2646484375	1.0	10.0	0.635754900156642	107.0	10.0	30000.0	Amazon	1461985343193.0
532	552.5390625	277.310546875	-0.029903720366008472	8654.4970703125	5.2646484375	1.0	10.0	0.635754900156642	107.0	10.0	60000.0	Amazon	1461985343193.0
533	552.5390625	277.7509765625	-0.029949343520787194	8654.056640625	5.2646484375	1.0	11.0	0.6168572572645787	106.0	10.0	300000.0	Amazon	1461985343193.0
534	552.5390625	290.775390625	-0.03127678198184424	8641.0322265625	5.2646484375	1.0	13.0	0.5825357762852669	104.0	10.0	900000.0	Amazon	1461985343193.0
535	572.384765625	290.775390625	-0.03233858664940753	8621.1865234375	5.2646484375	2.0	13.0	0.5475900240942291	103.0	10.0	1800000.0	Amazon	1461985343193.0
536	572.384765625	290.775390625	-0.03233858664940753	8621.1865234375	5.2646484375	2.0	13.0	0.5475900240942291	103.0	10.0	3600000.0	Amazon	1461985343193.0
537	986.6279296875	290.775390625	-0.05087680623680008	8206.943359375	5.2646484375	6.0	13.0	0.43839669167593476	99.0	10.0	21600000.0	Amazon	1461985343193.0
538	986.6279296875	306.7216796875	-0.05282222271009984	8190.9970703125	5.2646484375	6.0	14.0	0.42365927286816174	98.0	10.0	43200000.0	Amazon	1461985343193.0
539	986.6279296875	306.7216796875	-0.05282222271009984	8190.9970703125	5.2646484375	6.0	14.0	0.42365927286816174	98.0	10.0	86400000.0	Amazon	1461985343193.0
540	791.6611328125	277.6708984375	-0.04454536082754119	8033.9677734375	4.8349609375	5.0	11.0	0.40900255357729715	104.0	7.0	0.0	Amazon	1461986538685.0
541	791.6611328125	277.6708984375	-0.04454536082754119	8033.9677734375	4.8349609375	5.0	11.0	0.40900255357729715	104.0	7.0	1000.0	Amazon	1461986538685.0
542	791.5830078125	277.6708984375	-0.04437959249805271	8033.9677734375	4.9130859375	3.0	11.0	0.5254620071972096	104.0	9.0	15000.0	Amazon	1461986538685.0
543	791.5830078125	277.6708984375	-0.04437959249805271	8033.9677734375	4.9130859375	3.0	11.0	0.5254620071972096	104.0	9.0	30000.0	Amazon	1461986538685.0
544	791.5830078125	277.6708984375	-0.04437959249805271	8033.9677734375	4.9130859375	3.0	11.0	0.5254620071972096	104.0	9.0	60000.0	Amazon	1461986538685.0
545	791.5830078125	278.111328125	-0.04443242350390884	8033.52734375	4.9130859375	3.0	12.0	0.5083649277839429	103.0	9.0	300000.0	Amazon	1461986538685.0
546	791.5830078125	291.1357421875	-0.04597237713685025	8020.5029296875	4.9130859375	3.0	14.0	0.4771983865551844	101.0	9.0	900000.0	Amazon	1461986538685.0
547	791.5830078125	291.1357421875	-0.04597237713685025	8020.5029296875	4.9130859375	3.0	14.0	0.4771983865551844	101.0	9.0	1800000.0	Amazon	1461986538685.0
548	791.5830078125	291.1357421875	-0.04597237713685025	8020.5029296875	4.9130859375	3.0	14.0	0.4771983865551844	101.0	9.0	3600000.0	Amazon	1461986538685.0
549	1205.826171875	291.1357421875	-0.06280740431649169	7606.259765625	4.9130859375	7.0	14.0	0.3760102068970216	97.0	9.0	21600000.0	Amazon	1461986538685.0
550	1205.826171875	307.08203125	-0.06500569362466274	7590.3134765625	4.9130859375	7.0	15.0	0.36223971373566255	96.0	9.0	43200000.0	Amazon	1461986538685.0
551	1304.43359375	307.08203125	-0.06871553960982835	7491.7060546875	4.9130859375	8.0	15.0	0.3418552883312067	95.0	9.0	86400000.0	Amazon	1461986538685.0
552	0.078125	277.65625	0.12784059925096555	9379.2919921875	4.8349609375	2.0	11.0	0.5019640252743588	103.0	7.0	0.0	Amazon	1461987569783.0
553	0.078125	277.65625	0.12784059925096555	9379.2919921875	4.8349609375	2.0	11.0	0.5019640252743588	103.0	7.0	1000.0	Amazon	1461987569783.0
554	1.0	277.65625	0.11773402168671848	9379.2919921875	4.9130859375	1.0	11.0	0.5948553618187201	103.0	9.0	15000.0	Amazon	1461987569783.0
555	1.0	277.65625	0.11773402168671848	9379.2919921875	4.9130859375	1.0	11.0	0.5948553618187201	103.0	9.0	30000.0	Amazon	1461987569783.0
556	1.0	277.65625	0.11773402168671848	9379.2919921875	4.9130859375	1.0	11.0	0.5948553618187201	103.0	9.0	60000.0	Amazon	1461987569783.0
557	1.0	278.0966796875	0.11763844796697709	9378.8515625	4.9130859375	1.0	12.0	0.576962400931355	102.0	9.0	300000.0	Amazon	1461987569783.0
558	1.0	291.12109375	0.11490790763979553	9365.8271484375	4.9130859375	1.0	14.0	0.5444483566975782	100.0	9.0	900000.0	Amazon	1461987569783.0
559	1.0	291.12109375	0.11490790763979553	9365.8271484375	4.9130859375	1.0	14.0	0.5444483566975782	100.0	9.0	1800000.0	Amazon	1461987569783.0
560	1.0	291.12109375	0.11490790763979553	9365.8271484375	4.9130859375	1.0	14.0	0.5444483566975782	100.0	9.0	3600000.0	Amazon	1461987569783.0
561	414.2431640625	291.12109375	-0.023376657282183702	8951.583984375	4.9130859375	4.0	14.0	0.4455325351649914	96.0	9.0	21600000.0	Amazon	1461987569783.0
562	414.2431640625	307.0673828125	-0.024779102303261687	8935.6376953125	4.9130859375	4.0	15.0	0.4312964582282949	95.0	9.0	43200000.0	Amazon	1461987569783.0
563	604.11328125	307.0673828125	-0.035542154327447784	8745.767578125	4.9130859375	8.0	15.0	0.33781316010552875	91.0	9.0	86400000.0	Amazon	1461987569783.0
564	0.078125	277.568359375	0.12744828352271168	7698.2724609375	4.8349609375	2.0	13.0	0.468906870196131	102.0	7.0	0.0	Amazon	1461988732526.0
565	0.078125	277.568359375	0.12744828352271168	7698.2724609375	4.8349609375	2.0	13.0	0.468906870196131	102.0	7.0	1000.0	Amazon	1461988732526.0
566	1.0	277.568359375	0.11722859601229951	7698.2724609375	4.9130859375	1.0	13.0	0.5606214447497428	102.0	9.0	15000.0	Amazon	1461988732526.0
567	1.0	277.568359375	0.11722859601229951	7698.2724609375	4.9130859375	1.0	13.0	0.5606214447497428	102.0	9.0	30000.0	Amazon	1461988732526.0
568	1.0	277.568359375	0.11722859601229951	7698.2724609375	4.9130859375	1.0	13.0	0.5606214447497428	102.0	9.0	60000.0	Amazon	1461988732526.0
569	1.0	278.0087890625	0.11713253953298748	7697.83203125	4.9130859375	1.0	14.0	0.5448915979152472	101.0	9.0	300000.0	Amazon	1461988732526.0
570	1.0	291.033203125	0.11438793170931504	7684.8076171875	4.9130859375	1.0	16.0	0.51604684654214	99.0	9.0	900000.0	Amazon	1461988732526.0
571	1.0	291.033203125	0.11438793170931504	7684.8076171875	4.9130859375	1.0	16.0	0.51604684654214	99.0	9.0	1800000.0	Amazon	1461988732526.0
572	1.0	291.033203125	0.11438793170931504	7684.8076171875	4.9130859375	1.0	16.0	0.51604684654214	99.0	9.0	3600000.0	Amazon	1461988732526.0
573	414.2431640625	291.033203125	-0.03159880833201229	7270.564453125	4.9130859375	4.0	16.0	0.4185580666895039	95.0	9.0	21600000.0	Amazon	1461988732526.0
574	414.2431640625	306.9794921875	-0.03323998778757497	7254.6181640625	4.9130859375	4.0	17.0	0.4057389674150793	94.0	9.0	43200000.0	Amazon	1461988732526.0
575	512.8505859375	306.9794921875	-0.04022100068368978	7156.0107421875	4.9130859375	5.0	16.0	0.4164475729670588	93.0	10.0	86400000.0	Amazon	1461988732526.0
576	0.078125	277.6279296875	0.12742609692155624	7670.6533203125	4.8349609375	2.0	11.0	0.49968616269087557	98.0	7.0	0.0	Amazon	1461989642368.0
577	0.078125	277.6279296875	0.12742609692155624	7670.6533203125	4.8349609375	2.0	11.0	0.49968616269087557	98.0	7.0	1000.0	Amazon	1461989642368.0
578	1.0	277.6279296875	0.11720512071021726	7670.6533203125	4.9130859375	1.0	11.0	0.5928875229453211	98.0	9.0	15000.0	Amazon	1461989642368.0
579	1.0	277.6279296875	0.11720512071021726	7670.6533203125	4.9130859375	1.0	11.0	0.5928875229453211	98.0	9.0	30000.0	Amazon	1461989642368.0
580	1.0	277.6279296875	0.11720512071021726	7670.6533203125	4.9130859375	1.0	11.0	0.5928875229453211	98.0	9.0	60000.0	Amazon	1461989642368.0
581	1.0	278.068359375	0.11710908526352654	7670.212890625	4.9130859375	1.0	12.0	0.5748667860958966	97.0	9.0	300000.0	Amazon	1461989642368.0
582	1.0	291.0927734375	0.11436505245960513	7657.1884765625	4.9130859375	1.0	14.0	0.5421047495642023	95.0	9.0	900000.0	Amazon	1461989642368.0
583	1.0	291.0927734375	0.11436505245960513	7657.1884765625	4.9130859375	1.0	14.0	0.5421047495642023	95.0	9.0	1800000.0	Amazon	1461989642368.0
584	1.0	291.0927734375	0.11436505245960513	7657.1884765625	4.9130859375	1.0	14.0	0.5421047495642023	95.0	9.0	3600000.0	Amazon	1461989642368.0
585	414.2431640625	291.0927734375	-0.03177034251733299	7242.9453125	4.9130859375	4.0	14.0	0.4418068973056393	91.0	9.0	21600000.0	Amazon	1461989642368.0
586	414.2431640625	307.0390625	-0.03341612319812379	7226.9990234375	4.9130859375	4.0	15.0	0.4273910172187196	90.0	9.0	43200000.0	Amazon	1461989642368.0
587	567.341796875	307.0390625	-0.04394558264467865	7073.900390625	4.9130859375	6.0	15.0	0.3760134003686107	88.0	9.0	86400000.0	Amazon	1461989642368.0
588	0.078125	277.2197265625	0.13448584883742218	8756.169921875	5.3544921875	2.0	10.0	0.6377721281831249	107.0	12.0	0.0	Amazon	1461991005096.0
589	0.078125	277.2197265625	0.13448584883742218	8756.169921875	5.3544921875	2.0	10.0	0.6377721281831249	107.0	12.0	1000.0	Amazon	1461991005096.0
590	1.0	277.2197265625	0.12469743268743187	8756.169921875	5.4326171875	1.0	10.0	0.6976648973243036	107.0	14.0	15000.0	Amazon	1461991005096.0
591	1.0	277.2197265625	0.12469743268743187	8756.169921875	5.4326171875	1.0	10.0	0.6976648973243036	107.0	14.0	30000.0	Amazon	1461991005096.0
592	1.0	277.2197265625	0.12469743268743187	8756.169921875	5.4326171875	1.0	10.0	0.6976648973243036	107.0	14.0	60000.0	Amazon	1461991005096.0
593	1.0	277.66015625	0.12459606289510602	8755.7294921875	5.4326171875	1.0	11.0	0.6798330802587781	106.0	14.0	300000.0	Amazon	1461991005096.0
594	1.0	290.6845703125	0.12169983890409185	8742.705078125	5.4326171875	1.0	13.0	0.6469209849193199	104.0	14.0	900000.0	Amazon	1461991005096.0
595	1.0	290.6845703125	0.12169983890409185	8742.705078125	5.4326171875	1.0	13.0	0.6469209849193199	104.0	14.0	1800000.0	Amazon	1461991005096.0
596	1.0	290.6845703125	0.12169983890409185	8742.705078125	5.4326171875	1.0	13.0	0.6469209849193199	104.0	14.0	3600000.0	Amazon	1461991005096.0
597	414.2431640625	290.6845703125	-0.02456368538591006	8328.4619140625	5.4326171875	4.0	13.0	0.5640477435373549	100.0	14.0	21600000.0	Amazon	1461991005096.0
598	414.2431640625	306.630859375	-0.02608195378928695	8312.515625	5.4326171875	4.0	14.0	0.5491342585426314	99.0	14.0	43200000.0	Amazon	1461991005096.0
599	708.353515625	306.630859375	-0.04316482731515373	8018.4052734375	5.4326171875	10.0	14.0	0.4269833992279841	93.0	14.0	86400000.0	Amazon	1461991005096.0
600	0.078125	277.6865234375	0.1302063079246015	10301.0859375	5.0029296875	2.0	11.0	0.6053546860655126	115.0	11.0	0.0	Amazon	1461992461987.0
601	0.078125	277.6865234375	0.1302063079246015	10301.0859375	5.0029296875	2.0	11.0	0.6053546860655126	115.0	11.0	1000.0	Amazon	1461992461987.0
602	1.0	277.6865234375	0.12026580377521183	10301.0859375	5.0810546875	1.0	11.0	0.6696532718280314	115.0	13.0	15000.0	Amazon	1461992461987.0
603	1.0	277.6865234375	0.12026580377521183	10301.0859375	5.0810546875	1.0	11.0	0.6696532718280314	115.0	13.0	30000.0	Amazon	1461992461987.0
604	1.0	277.6865234375	0.12026580377521183	10301.0859375	5.0810546875	1.0	11.0	0.6696532718280314	115.0	13.0	60000.0	Amazon	1461992461987.0
605	1.0	278.126953125	0.12016863863644968	10300.6455078125	5.0810546875	1.0	12.0	0.6527533657682195	114.0	13.0	300000.0	Amazon	1461992461987.0
606	1.0	291.1513671875	0.11739270296845015	10287.62109375	5.0810546875	1.0	14.0	0.6215768999904171	112.0	13.0	900000.0	Amazon	1461992461987.0
607	1.0	291.1513671875	0.11739270296845015	10287.62109375	5.0810546875	1.0	14.0	0.6215768999904171	112.0	13.0	1800000.0	Amazon	1461992461987.0
608	1.0	291.1513671875	0.11739270296845015	10287.62109375	5.0810546875	1.0	14.0	0.6215768999904171	112.0	13.0	3600000.0	Amazon	1461992461987.0
609	414.2431640625	291.1513671875	-0.01954468851735263	9873.3779296875	5.0810546875	4.0	14.0	0.5382631179396627	108.0	13.0	21600000.0	Amazon	1461992461987.0
610	414.2431640625	307.09765625	-0.020862449926153354	9857.431640625	5.0810546875	4.0	15.0	0.5242436447952029	107.0	13.0	43200000.0	Amazon	1461992461987.0
611	658.6044921875	307.09765625	-0.03338831904758599	9613.0703125	5.0810546875	9.0	15.0	0.421082298737791	102.0	13.0	86400000.0	Amazon	1461992461987.0
612	0.078125	277.6337890625	0.12780581293876955	9185.66015625	4.8349609375	2.0	11.0	0.5048267902790238	110.0	7.0	0.0	Amazon	1461993329933.0
613	0.078125	277.6337890625	0.12780581293876955	9185.66015625	4.8349609375	2.0	11.0	0.5048267902790238	110.0	7.0	1000.0	Amazon	1461993329933.0
614	1.0	277.6337890625	0.1176880634277087	9185.66015625	4.9130859375	1.0	11.0	0.5973288891404815	110.0	9.0	15000.0	Amazon	1461993329933.0
615	1.0	277.6337890625	0.1176880634277087	9185.66015625	4.9130859375	1.0	11.0	0.5973288891404815	110.0	9.0	30000.0	Amazon	1461993329933.0
616	1.0	277.6337890625	0.1176880634277087	9185.66015625	4.9130859375	1.0	11.0	0.5973288891404815	110.0	9.0	60000.0	Amazon	1461993329933.0
617	1.0	278.07421875	0.11759243611404141	9185.2197265625	4.9130859375	1.0	12.0	0.5795956294691057	109.0	9.0	300000.0	Amazon	1461993329933.0
618	1.0	291.0986328125	0.11486034284493349	9172.1953125	4.9130859375	1.0	14.0	0.5473910994378106	107.0	9.0	900000.0	Amazon	1461993329933.0
619	1.0	291.0986328125	0.11486034284493349	9172.1953125	4.9130859375	1.0	14.0	0.5473910994378106	107.0	9.0	1800000.0	Amazon	1461993329933.0
620	1.0	291.0986328125	0.11486034284493349	9172.1953125	4.9130859375	1.0	14.0	0.5473910994378106	107.0	9.0	3600000.0	Amazon	1461993329933.0
621	414.2431640625	291.0986328125	-0.024167998242672968	8757.9521484375	4.9130859375	4.0	14.0	0.45019196671945555	103.0	9.0	21600000.0	Amazon	1461993329933.0
622	414.2431640625	307.044921875	-0.025593361765046913	8742.005859375	4.9130859375	4.0	15.0	0.4361783721449793	102.0	9.0	43200000.0	Amazon	1461993329933.0
623	658.6044921875	307.044921875	-0.039283287585036214	8497.64453125	4.9130859375	9.0	15.0	0.32587612573820984	97.0	9.0	86400000.0	Amazon	1461993329933.0
624	0.078125	277.62890625	0.1277040244787655	8721.8486328125	4.8349609375	2.0	11.0	0.501525126107778	102.0	7.0	0.0	Amazon	1461994784250.0
625	0.078125	277.62890625	0.1277040244787655	8721.8486328125	4.8349609375	2.0	11.0	0.501525126107778	102.0	7.0	1000.0	Amazon	1461994784250.0
626	1.0	277.62890625	0.11755837760350266	8721.8486328125	4.9130859375	1.0	11.0	0.5944761766159901	102.0	9.0	15000.0	Amazon	1461994784250.0
627	1.0	278.0693359375	0.11746263873186766	8721.408203125	4.9130859375	1.0	12.0	0.5765586445480707	101.0	9.0	30000.0	Amazon	1461994784250.0
628	1.0	278.0693359375	0.11746263873186766	8721.408203125	4.9130859375	1.0	12.0	0.5765586445480707	101.0	9.0	60000.0	Amazon	1461994784250.0
629	1.0	278.0693359375	0.11746263873186766	8721.408203125	4.9130859375	1.0	12.0	0.5765586445480707	101.0	9.0	300000.0	Amazon	1461994784250.0
630	1.0	291.09375	0.11472728449602196	8708.3837890625	4.9130859375	1.0	14.0	0.5439969360301192	99.0	9.0	900000.0	Amazon	1461994784250.0
631	1.0	291.09375	0.11472728449602196	8708.3837890625	4.9130859375	1.0	14.0	0.5439969360301192	99.0	9.0	1800000.0	Amazon	1461994784250.0
632	1.0	291.09375	0.11472728449602196	8708.3837890625	4.9130859375	1.0	14.0	0.5439969360301192	99.0	9.0	3600000.0	Amazon	1461994784250.0
633	414.2431640625	291.09375	-0.02621216775839295	8294.140625	4.9130859375	4.0	14.0	0.44481593699571315	95.0	9.0	21600000.0	Amazon	1461994784250.0
634	414.2431640625	307.0400390625	-0.027696554313374974	8278.1943359375	4.9130859375	4.0	15.0	0.43054540860249985	94.0	9.0	43200000.0	Amazon	1461994784250.0
635	765.7666015625	307.0400390625	-0.04729301072264177	7926.6708984375	4.9130859375	10.0	15.0	0.2992409029462714	88.0	9.0	86400000.0	Amazon	1461994784250.0
636	0.078125	277.279296875	0.13439044563299798	8435.484375	5.3544921875	2.0	10.0	0.6360984618495765	103.0	12.0	0.0	Amazon	1461995947020.0
637	0.078125	277.279296875	0.13439044563299798	8435.484375	5.3544921875	2.0	10.0	0.6360984618495765	103.0	12.0	1000.0	Amazon	1461995947020.0
638	1.0	277.279296875	0.12458299753952294	8435.484375	5.4326171875	1.0	10.0	0.6962029772871856	103.0	14.0	15000.0	Amazon	1461995947020.0
639	1.0	277.279296875	0.12458299753952294	8435.484375	5.4326171875	1.0	10.0	0.6962029772871856	103.0	14.0	30000.0	Amazon	1461995947020.0
640	1.0	277.279296875	0.12458299753952294	8435.484375	5.4326171875	1.0	10.0	0.6962029772871856	103.0	14.0	60000.0	Amazon	1461995947020.0
641	1.0	277.7197265625	0.12448157491948356	8435.0439453125	5.4326171875	1.0	11.0	0.6782602760249147	102.0	14.0	300000.0	Amazon	1461995947020.0
642	1.0	290.744140625	0.12158376248437842	8422.01953125	5.4326171875	1.0	13.0	0.645132677999592	100.0	14.0	900000.0	Amazon	1461995947020.0
643	1.0	290.744140625	0.12158376248437842	8422.01953125	5.4326171875	1.0	13.0	0.645132677999592	100.0	14.0	1800000.0	Amazon	1461995947020.0
644	401.1494140625	290.744140625	-0.0251631243832006	8020.8701171875	5.4326171875	2.0	13.0	0.614669546980586	98.0	14.0	3600000.0	Amazon	1461995947020.0
645	414.2431640625	290.744140625	-0.02610275728827092	8007.7763671875	5.4326171875	4.0	13.0	0.5613466433397007	96.0	14.0	21600000.0	Amazon	1461995947020.0
646	414.2431640625	306.6904296875	-0.027665224131396358	7991.830078125	5.4326171875	4.0	14.0	0.5462900790062163	95.0	14.0	43200000.0	Amazon	1461995947020.0
647	658.6044921875	306.6904296875	-0.042685369842225554	7747.46875	5.4326171875	9.0	14.0	0.4403883827232274	90.0	14.0	86400000.0	Amazon	1461995947020.0
648	0.078125	277.548828125	0.12994182470672475	8812.0087890625	5.0029296875	2.0	11.0	0.6013481923803707	105.0	11.0	0.0	Amazon	1461997409490.0
649	0.078125	277.548828125	0.12994182470672475	8812.0087890625	5.0029296875	2.0	11.0	0.6013481923803707	105.0	11.0	1000.0	Amazon	1461997409490.0
650	1.0	277.548828125	0.11992129791900316	8812.0087890625	5.0810546875	1.0	11.0	0.6661424322174798	105.0	13.0	15000.0	Amazon	1461997409490.0
651	1.0	277.548828125	0.11992129791900316	8812.0087890625	5.0810546875	1.0	11.0	0.6661424322174798	105.0	13.0	30000.0	Amazon	1461997409490.0
652	1.0	277.548828125	0.11992129791900316	8812.0087890625	5.0810546875	1.0	11.0	0.6661424322174798	105.0	13.0	60000.0	Amazon	1461997409490.0
653	1.0	277.9892578125	0.11982375034126848	8811.568359375	5.0810546875	1.0	12.0	0.6490036391799184	104.0	13.0	300000.0	Amazon	1461997409490.0
654	1.0	291.013671875	0.11703671991443967	8798.5439453125	5.0810546875	1.0	14.0	0.617362616907557	102.0	13.0	900000.0	Amazon	1461997409490.0
655	401.1494140625	291.013671875	-0.024427498047358047	8397.39453125	5.0810546875	2.0	14.0	0.586147731001162	100.0	13.0	1800000.0	Amazon	1461997409490.0
656	414.2431640625	291.013671875	-0.02532060507738031	8384.30078125	5.0810546875	4.0	14.0	0.5319022755708055	98.0	13.0	3600000.0	Amazon	1461997409490.0
657	414.2431640625	291.013671875	-0.02532060507738031	8384.30078125	5.0810546875	4.0	14.0	0.5319022755708055	98.0	13.0	21600000.0	Amazon	1461997409490.0
658	414.2431640625	306.9599609375	-0.02680527096562382	8368.3544921875	5.0810546875	4.0	15.0	0.517570878930774	97.0	13.0	43200000.0	Amazon	1461997409490.0
659	808.5166015625	306.9599609375	-0.0483280940721085	7974.0810546875	5.0810546875	8.0	15.0	0.4299982143407453	93.0	13.0	86400000.0	Amazon	1461997409490.0
660	401.2275390625	277.6748046875	-0.023870479272401945	8410.939453125	4.8349609375	4.0	11.0	0.43330843841857797	99.0	7.0	0.0	Amazon	1461998564092.0
661	401.2275390625	277.6748046875	-0.023870479272401945	8410.939453125	4.8349609375	4.0	11.0	0.43330843841857797	99.0	7.0	1000.0	Amazon	1461998564092.0
662	401.1494140625	277.6748046875	-0.0236382761485827	8410.939453125	4.9130859375	2.0	11.0	0.5558420603369306	99.0	9.0	15000.0	Amazon	1461998564092.0
663	401.1494140625	277.6748046875	-0.0236382761485827	8410.939453125	4.9130859375	2.0	11.0	0.5558420603369306	99.0	9.0	30000.0	Amazon	1461998564092.0
664	401.1494140625	277.6748046875	-0.0236382761485827	8410.939453125	4.9130859375	2.0	11.0	0.5558420603369306	99.0	9.0	60000.0	Amazon	1461998564092.0
665	401.1494140625	278.115234375	-0.023680758366308636	8410.4990234375	4.9130859375	2.0	12.0	0.5382511362870364	98.0	9.0	300000.0	Amazon	1461998564092.0
666	401.1494140625	291.1396484375	-0.024915696328497758	8397.474609375	4.9130859375	2.0	14.0	0.5062168959018847	96.0	9.0	900000.0	Amazon	1461998564092.0
667	414.2431640625	291.1396484375	-0.02580146655434006	8384.380859375	4.9130859375	4.0	14.0	0.4440854881826306	94.0	9.0	1800000.0	Amazon	1461998564092.0
668	414.2431640625	291.1396484375	-0.02580146655434006	8384.380859375	4.9130859375	4.0	14.0	0.4440854881826306	94.0	9.0	3600000.0	Amazon	1461998564092.0
669	414.2431640625	291.1396484375	-0.02580146655434006	8384.380859375	4.9130859375	4.0	14.0	0.4440854881826306	94.0	9.0	21600000.0	Amazon	1461998564092.0
670	414.2431640625	307.0859375	-0.027273701704188243	8368.4345703125	4.9130859375	4.0	15.0	0.42977977770788234	93.0	9.0	43200000.0	Amazon	1461998564092.0
671	765.7666015625	307.0859375	-0.04669275975411238	8016.9111328125	4.9130859375	10.0	15.0	0.29801308665036824	87.0	9.0	86400000.0	Amazon	1461998564092.0
672	13.171875	277.6552734375	0.05952398076055815	7241.158203125	4.8349609375	4.0	11.0	0.4320843788333292	97.0	7.0	0.0	Amazon	1461999720198.0
673	13.171875	277.6552734375	0.05952398076055815	7241.158203125	4.8349609375	4.0	11.0	0.4320843788333292	97.0	7.0	1000.0	Amazon	1461999720198.0
674	13.09375	277.6552734375	0.06063110548057832	7241.158203125	4.9130859375	2.0	11.0	0.5548668059970558	97.0	9.0	15000.0	Amazon	1461999720198.0
675	13.09375	277.6552734375	0.06063110548057832	7241.158203125	4.9130859375	2.0	11.0	0.5548668059970558	97.0	9.0	30000.0	Amazon	1461999720198.0
676	13.09375	277.6552734375	0.06063110548057832	7241.158203125	4.9130859375	2.0	11.0	0.5548668059970558	97.0	9.0	60000.0	Amazon	1461999720198.0
677	13.09375	278.095703125	0.06057070492764764	7240.7177734375	4.9130859375	2.0	12.0	0.5372153093502535	96.0	9.0	300000.0	Amazon	1461999720198.0
678	13.09375	291.1201171875	0.058841158816164627	7227.693359375	4.9130859375	2.0	14.0	0.5050629939167341	94.0	9.0	900000.0	Amazon	1461999720198.0
679	13.09375	291.1201171875	0.058841158816164627	7227.693359375	4.9130859375	2.0	14.0	0.5050629939167341	94.0	9.0	1800000.0	Amazon	1461999720198.0
680	13.09375	291.1201171875	0.058841158816164627	7227.693359375	4.9130859375	2.0	14.0	0.5050629939167341	94.0	9.0	3600000.0	Amazon	1461999720198.0
681	13.09375	291.1201171875	0.058841158816164627	7227.693359375	4.9130859375	2.0	14.0	0.5050629939167341	94.0	9.0	21600000.0	Amazon	1461999720198.0
682	13.09375	307.06640625	0.05686108498959668	7211.7470703125	4.9130859375	2.0	15.0	0.4903406415037006	93.0	9.0	43200000.0	Amazon	1461999720198.0
683	599.236328125	307.06640625	-0.04929226384405272	6625.6044921875	4.9130859375	11.0	15.0	0.2781553786520158	84.0	9.0	86400000.0	Amazon	1461999720198.0
684	0.078125	278.23828125	0.12747684186638927	8371.5966796875	4.8349609375	2.0	11.0	0.4992043800828494	97.0	7.0	0.0	Amazon	1462000880087.0
685	0.078125	278.23828125	0.12747684186638927	8371.5966796875	4.8349609375	2.0	11.0	0.4992043800828494	97.0	7.0	1000.0	Amazon	1462000880087.0
686	1.0	278.23828125	0.1173179166669879	8371.5966796875	4.9130859375	1.0	11.0	0.5924713476684015	97.0	9.0	15000.0	Amazon	1462000880087.0
687	1.0	278.23828125	0.1173179166669879	8371.5966796875	4.9130859375	1.0	11.0	0.5924713476684015	97.0	9.0	30000.0	Amazon	1462000880087.0
688	1.0	278.23828125	0.1173179166669879	8371.5966796875	4.9130859375	1.0	11.0	0.5924713476684015	97.0	9.0	60000.0	Amazon	1462000880087.0
689	1.0	278.6787109375	0.11722239157358107	8371.15625	4.9130859375	1.0	12.0	0.5744235048742816	96.0	9.0	300000.0	Amazon	1462000880087.0
690	1.0	291.703125	0.11449288165758235	8358.1318359375	4.9130859375	1.0	14.0	0.5416088196927249	94.0	9.0	900000.0	Amazon	1462000880087.0
691	1.0	291.703125	0.11449288165758235	8358.1318359375	4.9130859375	1.0	14.0	0.5416088196927249	94.0	9.0	1800000.0	Amazon	1462000880087.0
692	1.0	291.703125	0.11449288165758235	8358.1318359375	4.9130859375	1.0	14.0	0.5416088196927249	94.0	9.0	3600000.0	Amazon	1462000880087.0
693	21.40234375	291.703125	0.0462706567517074	8336.7294921875	4.9130859375	2.0	14.0	0.5038634627338557	92.0	9.0	21600000.0	Amazon	1462000880087.0
694	21.40234375	307.6494140625	0.04457258051770518	8320.783203125	4.9130859375	2.0	15.0	0.4890808213353304	91.0	9.0	43200000.0	Amazon	1462000880087.0
695	1203.5625	307.6494140625	-0.06920072684301262	7138.623046875	4.9130859375	14.0	15.0	0.2280671764741052	79.0	9.0	86400000.0	Amazon	1462000880087.0
696	0.078125	278.3701171875	0.130250794316046	11657.3798828125	5.0029296875	2.0	11.0	0.6146897809383937	147.0	11.0	0.0	Amazon	1462002239097.0
697	0.078125	278.3701171875	0.130250794316046	11657.3798828125	5.0029296875	2.0	11.0	0.6146897809383937	147.0	11.0	1000.0	Amazon	1462002239097.0
698	1.0	278.3701171875	0.12037503417172347	11657.3798828125	5.0810546875	1.0	11.0	0.677835891535629	147.0	13.0	15000.0	Amazon	1462002239097.0
699	1.0	278.3701171875	0.12037503417172347	11657.3798828125	5.0810546875	1.0	11.0	0.677835891535629	147.0	13.0	30000.0	Amazon	1462002239097.0
700	1.0	278.3701171875	0.12037503417172347	11657.3798828125	5.0810546875	1.0	11.0	0.677835891535629	147.0	13.0	60000.0	Amazon	1462002239097.0
701	1.0	278.810546875	0.12027843047548605	11656.939453125	5.0810546875	1.0	12.0	0.6614856928860612	146.0	13.0	300000.0	Amazon	1462002239097.0
702	1.0	291.8349609375	0.11751845349641243	11643.9150390625	5.0810546875	1.0	14.0	0.6313748308130777	144.0	13.0	900000.0	Amazon	1462002239097.0
703	1.0	291.8349609375	0.11751845349641243	11643.9150390625	5.0810546875	1.0	14.0	0.6313748308130777	144.0	13.0	1800000.0	Amazon	1462002239097.0
704	21.40234375	291.8349609375	0.050561146837229815	11622.5126953125	5.0810546875	2.0	14.0	0.6027300189831893	142.0	13.0	3600000.0	Amazon	1462002239097.0
705	21.40234375	291.8349609375	0.050561146837229815	11622.5126953125	5.0810546875	2.0	14.0	0.6027300189831893	142.0	13.0	21600000.0	Amazon	1462002239097.0
706	21.40234375	307.78125	0.048895362627933606	11606.56640625	5.0810546875	2.0	15.0	0.5890345424115633	141.0	13.0	43200000.0	Amazon	1462002239097.0
707	855.376953125	307.78125	-0.035408205706888816	10772.591796875	5.0810546875	11.0	15.0	0.4126676978399778	132.0	13.0	86400000.0	Amazon	1462002239097.0
708	0.078125	278.3203125	0.12852584674977685	8241.5888671875	4.9189453125	2.0	12.0	0.5366823068551211	95.0	9.0	0.0	Amazon	1462003393597.0
709	0.078125	278.3203125	0.12852584674977685	8241.5888671875	4.9189453125	2.0	12.0	0.5366823068551211	95.0	9.0	1000.0	Amazon	1462003393597.0
710	1.0	278.7607421875	0.11832383950985499	8241.1484375	4.9970703125	1.0	13.0	0.596727162115526	94.0	11.0	15000.0	Amazon	1462003393597.0
711	1.0	278.7607421875	0.11832383950985499	8241.1484375	4.9970703125	1.0	13.0	0.596727162115526	94.0	11.0	30000.0	Amazon	1462003393597.0
712	1.0	278.7607421875	0.11832383950985499	8241.1484375	4.9970703125	1.0	13.0	0.596727162115526	94.0	11.0	60000.0	Amazon	1462003393597.0
713	1.0	278.7607421875	0.11832383950985499	8241.1484375	4.9970703125	1.0	13.0	0.596727162115526	94.0	11.0	300000.0	Amazon	1462003393597.0
714	1.0	291.78515625	0.11556877519388795	8228.1240234375	4.9970703125	1.0	15.0	0.565828082688556	92.0	11.0	900000.0	Amazon	1462003393597.0
715	1.0	291.78515625	0.11556877519388795	8228.1240234375	4.9970703125	1.0	15.0	0.565828082688556	92.0	11.0	1800000.0	Amazon	1462003393597.0
716	21.40234375	291.78515625	0.046967820481585966	8206.7216796875	4.9970703125	2.0	15.0	0.5312810428328809	90.0	11.0	3600000.0	Amazon	1462003393597.0
717	21.40234375	291.78515625	0.046967820481585966	8206.7216796875	4.9970703125	2.0	15.0	0.5312810428328809	90.0	11.0	21600000.0	Amazon	1462003393597.0
718	21.40234375	307.7314453125	0.04524449994143772	8190.775390625	4.9970703125	2.0	16.0	0.5171077838076438	89.0	11.0	43200000.0	Amazon	1462003393597.0
719	989.3896484375	307.7314453125	-0.06119791612870506	7222.7880859375	4.9970703125	12.0	16.0	0.2921866504327611	79.0	11.0	86400000.0	Amazon	1462003393597.0
720	0.078125	215.5205078125	0.2721742768101952	8550.7041015625	17.8017578125	2.0	9.0	0.6709755658749158	104.0	13.0	0.0	Amazon	1462004636483.0
721	0.078125	216.4296875	0.27163096273615017	8549.794921875	17.8017578125	2.0	10.0	0.651930615780176	103.0	13.0	1000.0	Amazon	1462004636483.0
722	1.0	216.4296875	0.26509458729053104	8549.794921875	17.8798828125	1.0	10.0	0.7079824509003351	103.0	15.0	15000.0	Amazon	1462004636483.0
723	1.0	216.4296875	0.26509458729053104	8549.794921875	17.8798828125	1.0	10.0	0.7079824509003351	103.0	15.0	30000.0	Amazon	1462004636483.0
724	1.0	384.833984375	0.19997507541991116	8381.390625	17.8798828125	1.0	11.0	0.69032448003687	102.0	15.0	60000.0	Amazon	1462004636483.0
725	1.0	386.9296875	0.19942890113691142	8379.294921875	17.8798828125	1.0	13.0	0.6576155180411554	100.0	15.0	300000.0	Amazon	1462004636483.0
726	21.40234375	399.9541015625	0.1283464558690715	8344.8681640625	17.8798828125	2.0	15.0	0.5986314058251808	96.0	15.0	900000.0	Amazon	1462004636483.0
727	21.40234375	399.9541015625	0.1283464558690715	8344.8681640625	17.8798828125	2.0	15.0	0.5986314058251808	96.0	15.0	1800000.0	Amazon	1462004636483.0
728	21.40234375	399.9541015625	0.1283464558690715	8344.8681640625	17.8798828125	2.0	15.0	0.5986314058251808	96.0	15.0	3600000.0	Amazon	1462004636483.0
729	60.4248046875	230.640625	0.5668462779361007	8305.845703125	187.193359375	4.0	13.0	0.6014981392360073	94.0	17.0	21600000.0	Amazon	1462004636483.0
730	60.4248046875	246.5869140625	0.5554336891925101	8289.8994140625	187.193359375	4.0	14.0	0.5866804189237941	93.0	17.0	43200000.0	Amazon	1462004636483.0
731	883.939453125	246.5869140625	0.21564962423426953	7466.384765625	187.193359375	13.0	14.0	0.41906140339571357	84.0	17.0	86400000.0	Amazon	1462004636483.0
732	21.48046875	215.4580078125	0.011104900927097268	8905.9111328125	1.310546875	4.0	9.0	0.4791748516963938	120.0	7.0	0.0	Amazon	1462005522704.0
733	21.48046875	215.4580078125	0.011104900927097268	8905.9111328125	1.310546875	4.0	9.0	0.4791748516963938	120.0	7.0	1000.0	Amazon	1462005522704.0
734	21.40234375	215.4580078125	0.012226263563452635	8905.9111328125	1.388671875	2.0	9.0	0.6016129154400369	120.0	9.0	15000.0	Amazon	1462005522704.0
735	21.40234375	215.4580078125	0.012226263563452635	8905.9111328125	1.388671875	2.0	9.0	0.6016129154400369	120.0	9.0	30000.0	Amazon	1462005522704.0
736	21.40234375	215.4580078125	0.012226263563452635	8905.9111328125	1.388671875	2.0	9.0	0.6016129154400369	120.0	9.0	60000.0	Amazon	1462005522704.0
737	21.40234375	215.8984375	0.012198360127074225	8905.470703125	1.388671875	2.0	10.0	0.581891525988663	119.0	9.0	300000.0	Amazon	1462005522704.0
738	21.40234375	263.236328125	0.009539351038090121	8858.1328125	1.388671875	2.0	13.0	0.5304008803209607	116.0	9.0	900000.0	Amazon	1462005522704.0
739	21.40234375	263.236328125	0.009539351038090121	8858.1328125	1.388671875	2.0	13.0	0.5304008803209607	116.0	9.0	1800000.0	Amazon	1462005522704.0
740	21.40234375	263.236328125	0.009539351038090121	8858.1328125	1.388671875	2.0	13.0	0.5304008803209607	116.0	9.0	3600000.0	Amazon	1462005522704.0
741	21.40234375	263.236328125	0.009539351038090121	8858.1328125	1.388671875	2.0	13.0	0.5304008803209607	116.0	9.0	21600000.0	Amazon	1462005522704.0
742	21.40234375	279.1826171875	0.008767172798642489	8842.1865234375	1.388671875	2.0	14.0	0.5153252515672848	115.0	9.0	43200000.0	Amazon	1462005522704.0
743	753.654296875	279.1826171875	-0.05017638103307828	8109.9345703125	1.388671875	8.0	14.0	0.36634132440856887	109.0	9.0	86400000.0	Amazon	1462005522704.0
744	0.078125	277.970703125	0.12734917159464418	7681.1943359375	4.8349609375	2.0	11.0	0.4987132681584772	96.0	7.0	0.0	Amazon	1462006980122.0
745	0.078125	277.970703125	0.12734917159464418	7681.1943359375	4.8349609375	2.0	11.0	0.4987132681584772	96.0	7.0	1000.0	Amazon	1462006980122.0
746	1.0	277.970703125	0.11713450652084431	7681.1943359375	4.9130859375	1.0	11.0	0.5920471261608629	96.0	9.0	15000.0	Amazon	1462006980122.0
747	1.0	277.970703125	0.11713450652084431	7681.1943359375	4.9130859375	1.0	11.0	0.5920471261608629	96.0	9.0	30000.0	Amazon	1462006980122.0
748	1.0	277.970703125	0.11713450652084431	7681.1943359375	4.9130859375	1.0	11.0	0.5920471261608629	96.0	9.0	60000.0	Amazon	1462006980122.0
749	1.0	278.4111328125	0.11703864587591667	7680.75390625	4.9130859375	1.0	12.0	0.573971623485071	95.0	9.0	300000.0	Amazon	1462006980122.0
750	1.0	291.435546875	0.11429949635916817	7667.7294921875	4.9130859375	1.0	14.0	0.5411031990916587	93.0	9.0	900000.0	Amazon	1462006980122.0
751	1.0	291.435546875	0.11429949635916817	7667.7294921875	4.9130859375	1.0	14.0	0.5411031990916587	93.0	9.0	1800000.0	Amazon	1462006980122.0
752	1.0	291.435546875	0.11429949635916817	7667.7294921875	4.9130859375	1.0	14.0	0.5411031990916587	93.0	9.0	3600000.0	Amazon	1462006980122.0
753	1.0	291.435546875	0.11429949635916817	7667.7294921875	4.9130859375	1.0	14.0	0.5411031990916587	93.0	9.0	21600000.0	Amazon	1462006980122.0
754	1.0	307.3818359375	0.11117789481148668	7651.783203125	4.9130859375	1.0	15.0	0.5260797215057428	92.0	9.0	43200000.0	Amazon	1462006980122.0
755	864.900390625	307.3818359375	-0.06054960764162202	6786.8828125	4.9130859375	11.0	15.0	0.27392328742059224	81.0	9.0	86400000.0	Amazon	1462006980122.0
756	0.078125	277.9052734375	0.12745374699380407	7991.3271484375	4.8349609375	2.0	11.0	0.495554553894619	90.0	7.0	0.0	Amazon	1462008289292.0
757	0.078125	277.9052734375	0.12745374699380407	7991.3271484375	4.8349609375	2.0	11.0	0.495554553894619	90.0	7.0	1000.0	Amazon	1462008289292.0
758	1.0	277.9052734375	0.1172622414812151	7991.3271484375	4.9130859375	1.0	11.0	0.5893189391991337	90.0	9.0	15000.0	Amazon	1462008289292.0
759	1.0	277.9052734375	0.1172622414812151	7991.3271484375	4.9130859375	1.0	11.0	0.5893189391991337	90.0	9.0	30000.0	Amazon	1462008289292.0
760	1.0	277.9052734375	0.1172622414812151	7991.3271484375	4.9130859375	1.0	11.0	0.5893189391991337	90.0	9.0	60000.0	Amazon	1462008289292.0
761	1.0	278.345703125	0.11716644330389255	7990.88671875	4.9130859375	1.0	12.0	0.5710648300109508	89.0	9.0	300000.0	Amazon	1462008289292.0
762	1.0	291.3701171875	0.11442916637249129	7977.8623046875	4.9130859375	1.0	14.0	0.5378490412770097	87.0	9.0	900000.0	Amazon	1462008289292.0
763	1.0	291.3701171875	0.11442916637249129	7977.8623046875	4.9130859375	1.0	14.0	0.5378490412770097	87.0	9.0	1800000.0	Amazon	1462008289292.0
764	1.0	291.3701171875	0.11442916637249129	7977.8623046875	4.9130859375	1.0	14.0	0.5378490412770097	87.0	9.0	3600000.0	Amazon	1462008289292.0
765	1.0	291.3701171875	0.11442916637249129	7977.8623046875	4.9130859375	1.0	14.0	0.5378490412770097	87.0	9.0	21600000.0	Amazon	1462008289292.0
766	1.0	307.31640625	0.11130991264182852	7961.916015625	4.9130859375	1.0	15.0	0.5226558814031584	86.0	9.0	43200000.0	Amazon	1462008289292.0
767	996.974609375	307.31640625	-0.06395080712122861	6964.94140625	4.9130859375	12.0	15.0	0.24744391143310013	74.0	9.0	86400000.0	Amazon	1462008289292.0
768	0.078125	277.76171875	0.12989134626637505	12000.8720703125	4.9609375	2.0	11.0	0.5933076383543702	142.0	10.0	0.0	Amazon	1462009662037.0
769	0.078125	277.76171875	0.12989134626637505	12000.8720703125	4.9609375	2.0	11.0	0.5933076383543702	142.0	10.0	1000.0	Amazon	1462009662037.0
770	1.0	277.76171875	0.11998821574612838	12000.8720703125	5.0390625	1.0	11.0	0.6619232406892573	142.0	12.0	15000.0	Amazon	1462009662037.0
771	1.0	277.76171875	0.11998821574612838	12000.8720703125	5.0390625	1.0	11.0	0.6619232406892573	142.0	12.0	30000.0	Amazon	1462009662037.0
772	1.0	277.76171875	0.11998821574612838	12000.8720703125	5.0390625	1.0	11.0	0.6619232406892573	142.0	12.0	60000.0	Amazon	1462009662037.0
773	1.0	278.2021484375	0.11989179300247159	12000.431640625	5.0390625	1.0	12.0	0.6452709253961801	141.0	12.0	300000.0	Amazon	1462009662037.0
774	1.0	291.2265625	0.11713723134521353	11987.4072265625	5.0390625	1.0	14.0	0.6147059570315062	139.0	12.0	900000.0	Amazon	1462009662037.0
775	1.0	291.2265625	0.11713723134521353	11987.4072265625	5.0390625	1.0	14.0	0.6147059570315062	139.0	12.0	1800000.0	Amazon	1462009662037.0
776	1.0	291.2265625	0.11713723134521353	11987.4072265625	5.0390625	1.0	14.0	0.6147059570315062	139.0	12.0	3600000.0	Amazon	1462009662037.0
777	1.0	291.2265625	0.11713723134521353	11987.4072265625	5.0390625	1.0	14.0	0.6147059570315062	139.0	12.0	21600000.0	Amazon	1462009662037.0
778	1.0	307.1728515625	0.11399967090969393	11971.4609375	5.0390625	1.0	15.0	0.6006229286600722	138.0	12.0	43200000.0	Amazon	1462009662037.0
779	771.69921875	307.1728515625	-0.031248077177544572	11199.76171875	5.0390625	8.0	15.0	0.4380685425547148	130.0	12.0	86400000.0	Amazon	1462009662037.0
780	0.078125	277.97265625	0.12750130546190766	8226.2578125	4.8349609375	2.0	11.0	0.5001588795366597	99.0	7.0	0.0	Amazon	1462010818575.0
781	0.078125	277.97265625	0.12750130546190766	8226.2578125	4.8349609375	2.0	11.0	0.5001588795366597	99.0	7.0	1000.0	Amazon	1462010818575.0
782	1.0	277.97265625	0.1173280105821845	8226.2578125	4.9130859375	1.0	11.0	0.5932958789676529	99.0	9.0	15000.0	Amazon	1462010818575.0
783	1.0	277.97265625	0.1173280105821845	8226.2578125	4.9130859375	1.0	11.0	0.5932958789676529	99.0	9.0	30000.0	Amazon	1462010818575.0
784	1.0	277.97265625	0.1173280105821845	8226.2578125	4.9130859375	1.0	11.0	0.5932958789676529	99.0	9.0	60000.0	Amazon	1462010818575.0
785	1.0	278.4130859375	0.11723231335168299	8225.8173828125	4.9130859375	1.0	12.0	0.5753017106221618	98.0	9.0	300000.0	Amazon	1462010818575.0
786	1.0	291.4375	0.11449794509659017	8212.79296875	4.9130859375	1.0	14.0	0.5425912650959249	96.0	9.0	900000.0	Amazon	1462010818575.0
787	1.0	291.4375	0.11449794509659017	8212.79296875	4.9130859375	1.0	14.0	0.5425912650959249	96.0	9.0	1800000.0	Amazon	1462010818575.0
788	1.0	291.4375	0.11449794509659017	8212.79296875	4.9130859375	1.0	14.0	0.5425912650959249	96.0	9.0	3600000.0	Amazon	1462010818575.0
789	1.0	291.4375	0.11449794509659017	8212.79296875	4.9130859375	1.0	14.0	0.5425912650959249	96.0	9.0	21600000.0	Amazon	1462010818575.0
790	1.0	307.3837890625	0.11138206984615316	8196.8466796875	4.9130859375	1.0	15.0	0.5276448530110864	95.0	9.0	43200000.0	Amazon	1462010818575.0
791	838.0498046875	307.3837890625	-0.0544467310052381	7358.796875	4.9130859375	11.0	15.0	0.2781553786520158	84.0	9.0	86400000.0	Amazon	1462010818575.0
792	0.078125	275.90625	0.13240400077072423	7715.5546875	5.1865234375	2.0	10.0	0.5455340952161655	93.0	8.0	0.0	Amazon	1462011976143.0
793	0.078125	275.90625	0.13240400077072423	7715.5546875	5.1865234375	2.0	10.0	0.5455340952161655	93.0	8.0	1000.0	Amazon	1462011976143.0
794	1.0	275.90625	0.12241036844712613	7715.5546875	5.2646484375	1.0	10.0	0.6303676941236326	93.0	10.0	15000.0	Amazon	1462011976143.0
795	1.0	275.90625	0.12241036844712613	7715.5546875	5.2646484375	1.0	10.0	0.6303676941236326	93.0	10.0	30000.0	Amazon	1462011976143.0
796	1.0	275.90625	0.12241036844712613	7715.5546875	5.2646484375	1.0	10.0	0.6303676941236326	93.0	10.0	60000.0	Amazon	1462011976143.0
797	1.0	276.3466796875	0.12230973369603189	7715.1142578125	5.2646484375	1.0	11.0	0.6110796295082671	92.0	10.0	300000.0	Amazon	1462011976143.0
798	1.0	289.37109375	0.11943480912308023	7702.08984375	5.2646484375	1.0	13.0	0.5760020787064327	90.0	10.0	900000.0	Amazon	1462011976143.0
799	1.0	289.37109375	0.11943480912308023	7702.08984375	5.2646484375	1.0	13.0	0.5760020787064327	90.0	10.0	1800000.0	Amazon	1462011976143.0
800	1.0	289.37109375	0.11943480912308023	7702.08984375	5.2646484375	1.0	13.0	0.5760020787064327	90.0	10.0	3600000.0	Amazon	1462011976143.0
801	1.0	289.37109375	0.11943480912308023	7702.08984375	5.2646484375	1.0	13.0	0.5760020787064327	90.0	10.0	21600000.0	Amazon	1462011976143.0
802	1.0	305.3173828125	0.11615996699294212	7686.1435546875	5.2646484375	1.0	14.0	0.5599667959727067	89.0	10.0	43200000.0	Amazon	1462011976143.0
803	639.625	305.3173828125	-0.047021802462899366	7046.5185546875	5.2646484375	7.0	14.0	0.38670206941498125	82.0	10.0	86400000.0	Amazon	1462011976143.0
804	0.078125	277.4833984375	0.1275878234017139	8121.669921875	4.8349609375	2.0	11.0	0.4992043800828494	97.0	7.0	0.0	Amazon	1462013134350.0
805	0.078125	277.4833984375	0.1275878234017139	8121.669921875	4.8349609375	2.0	11.0	0.4992043800828494	97.0	7.0	1000.0	Amazon	1462013134350.0
806	1.0	277.4833984375	0.11739920292273709	8121.669921875	4.9130859375	1.0	11.0	0.5924713476684015	97.0	9.0	15000.0	Amazon	1462013134350.0
807	1.0	277.4833984375	0.11739920292273709	8121.669921875	4.9130859375	1.0	11.0	0.5924713476684015	97.0	9.0	30000.0	Amazon	1462013134350.0
808	1.0	277.4833984375	0.11739920292273709	8121.669921875	4.9130859375	1.0	11.0	0.5924713476684015	97.0	9.0	60000.0	Amazon	1462013134350.0
809	1.0	277.923828125	0.11730323148453832	8121.2294921875	4.9130859375	1.0	12.0	0.5744235048742816	96.0	9.0	300000.0	Amazon	1462013134350.0
810	1.0	290.9482421875	0.11456117032632546	8108.205078125	4.9130859375	1.0	14.0	0.5416088196927249	94.0	9.0	900000.0	Amazon	1462013134350.0
811	1.0	290.9482421875	0.11456117032632546	8108.205078125	4.9130859375	1.0	14.0	0.5416088196927249	94.0	9.0	1800000.0	Amazon	1462013134350.0
812	1.0	290.9482421875	0.11456117032632546	8108.205078125	4.9130859375	1.0	14.0	0.5416088196927249	94.0	9.0	3600000.0	Amazon	1462013134350.0
813	1.0	290.9482421875	0.11456117032632546	8108.205078125	4.9130859375	1.0	14.0	0.5416088196927249	94.0	9.0	21600000.0	Amazon	1462013134350.0
814	1.0	306.89453125	0.11143685437595413	8092.2587890625	4.9130859375	1.0	15.0	0.5266115645831553	93.0	9.0	43200000.0	Amazon	1462013134350.0
815	881.0849609375	306.89453125	-0.057314773279171664	7211.173828125	4.9130859375	9.0	15.0	0.3113799576174824	84.0	9.0	86400000.0	Amazon	1462013134350.0
816	0.078125	279.396484375	0.1275047942985324	9726.2900390625	4.8349609375	2.0	11.0	0.5077068971613525	118.0	7.0	0.0	Amazon	1462014293071.0
817	0.078125	279.396484375	0.1275047942985324	9726.2900390625	4.8349609375	2.0	11.0	0.5077068971613525	118.0	7.0	1000.0	Amazon	1462014293071.0
818	1.0	279.396484375	0.11744449671695338	9726.2900390625	4.9130859375	1.0	11.0	0.5998178452352897	118.0	9.0	15000.0	Amazon	1462014293071.0
819	1.0	279.396484375	0.11744449671695338	9726.2900390625	4.9130859375	1.0	11.0	0.5998178452352897	118.0	9.0	30000.0	Amazon	1462014293071.0
820	1.0	279.396484375	0.11744449671695338	9726.2900390625	4.9130859375	1.0	11.0	0.5998178452352897	118.0	9.0	60000.0	Amazon	1462014293071.0
821	1.0	279.8369140625	0.11734985787028841	9725.849609375	4.9130859375	1.0	12.0	0.5822442701410259	117.0	9.0	300000.0	Amazon	1462014293071.0
822	1.0	292.861328125	0.11464550887739668	9712.8251953125	4.9130859375	1.0	14.0	0.5503487372133496	115.0	9.0	900000.0	Amazon	1462014293071.0
823	1.0	292.861328125	0.11464550887739668	9712.8251953125	4.9130859375	1.0	14.0	0.5503487372133496	115.0	9.0	1800000.0	Amazon	1462014293071.0
824	1.0	292.861328125	0.11464550887739668	9712.8251953125	4.9130859375	1.0	14.0	0.5503487372133496	115.0	9.0	3600000.0	Amazon	1462014293071.0
825	1.0	292.861328125	0.11464550887739668	9712.8251953125	4.9130859375	1.0	14.0	0.5503487372133496	115.0	9.0	21600000.0	Amazon	1462014293071.0
826	1.0	308.8076171875	0.11156336646242399	9696.87890625	4.9130859375	1.0	15.0	0.5357988281309427	114.0	9.0	43200000.0	Amazon	1462014293071.0
827	972.34765625	308.8076171875	-0.0496704760942142	8724.53125	4.9130859375	12.0	15.0	0.2846398730600596	102.0	9.0	86400000.0	Amazon	1462014293071.0
828	0.078125	214.630859375	0.2028468489388459	7769.1142578125	9.5615234375	2.0	9.0	0.5409954283091359	105.0	7.0	0.0	Amazon	1462015460992.0
829	0.078125	214.630859375	0.2028468489388459	7769.1142578125	9.5615234375	2.0	9.0	0.5409954283091359	105.0	7.0	1000.0	Amazon	1462015460992.0
830	1.0	214.630859375	0.19409731170161304	7769.1142578125	9.6396484375	1.0	9.0	0.6346499320462234	105.0	9.0	15000.0	Amazon	1462015460992.0
831	1.0	214.630859375	0.19409731170161304	7769.1142578125	9.6396484375	1.0	9.0	0.6346499320462234	105.0	9.0	30000.0	Amazon	1462015460992.0
832	1.0	214.630859375	0.19409731170161304	7769.1142578125	9.6396484375	1.0	9.0	0.6346499320462234	105.0	9.0	60000.0	Amazon	1462015460992.0
833	1.0	216.7421875	0.19315820716690754	7767.0029296875	9.6396484375	1.0	11.0	0.5948553618187201	103.0	9.0	300000.0	Amazon	1462015460992.0
834	1.0	229.7666015625	0.1876392582440421	7753.978515625	9.6396484375	1.0	13.0	0.5602013585513478	101.0	9.0	900000.0	Amazon	1462015460992.0
835	13.62890625	229.7666015625	0.1218300363510548	7740.349609375	9.6396484375	1.0	13.0	0.5597735463005454	100.0	9.0	1800000.0	Amazon	1462015460992.0
836	13.62890625	229.7666015625	0.1218300363510548	7740.349609375	9.6396484375	1.0	13.0	0.5597735463005454	100.0	9.0	3600000.0	Amazon	1462015460992.0
837	13.62890625	229.7666015625	0.1218300363510548	7740.349609375	9.6396484375	1.0	13.0	0.5597735463005454	100.0	9.0	21600000.0	Amazon	1462015460992.0
838	13.62890625	245.712890625	0.11747322268644789	7724.4033203125	9.6396484375	1.0	14.0	0.5439969360301192	99.0	9.0	43200000.0	Amazon	1462015460992.0
839	987.2724609375	245.712890625	-0.047815750399592245	6750.759765625	9.6396484375	11.0	14.0	0.29723965768177013	89.0	9.0	86400000.0	Amazon	1462015460992.0
840	13.70703125	231.845703125	0.12212604721264692	10519.8896484375	9.5615234375	3.0	10.0	0.49268041466974277	124.0	7.0	0.0	Amazon	1462016620736.0
841	13.70703125	231.845703125	0.12212604721264692	10519.8896484375	9.5615234375	3.0	10.0	0.49268041466974277	124.0	7.0	1000.0	Amazon	1462016620736.0
842	13.62890625	231.845703125	0.12315970488272072	10519.8896484375	9.6396484375	1.0	10.0	0.6199703512663588	124.0	9.0	15000.0	Amazon	1462016620736.0
843	13.62890625	231.845703125	0.12315970488272072	10519.8896484375	9.6396484375	1.0	10.0	0.6199703512663588	124.0	9.0	30000.0	Amazon	1462016620736.0
844	13.62890625	231.845703125	0.12315970488272072	10519.8896484375	9.6396484375	1.0	10.0	0.6199703512663588	124.0	9.0	60000.0	Amazon	1462016620736.0
845	13.62890625	233.95703125	0.12257578002563559	10517.7783203125	9.6396484375	1.0	12.0	0.5837343133728494	122.0	9.0	300000.0	Amazon	1462016620736.0
846	13.62890625	246.9814453125	0.11912982642781897	10504.75390625	9.6396484375	1.0	14.0	0.5520115977497001	120.0	9.0	900000.0	Amazon	1462016620736.0
847	13.62890625	246.9814453125	0.11912982642781897	10504.75390625	9.6396484375	1.0	14.0	0.5520115977497001	120.0	9.0	1800000.0	Amazon	1462016620736.0
848	13.62890625	229.8505859375	0.25702556346386163	10504.75390625	26.7705078125	1.0	13.0	0.5882635679729075	120.0	10.0	3600000.0	Amazon	1462016620736.0
849	13.62890625	229.8505859375	0.25702556346386163	10504.75390625	26.7705078125	1.0	13.0	0.5882635679729075	120.0	10.0	21600000.0	Amazon	1462016620736.0
850	13.62890625	245.796875	0.2490048117495174	10488.8076171875	26.7705078125	1.0	14.0	0.5729133137497944	119.0	10.0	43200000.0	Amazon	1462016620736.0
851	1037.248046875	245.796875	-0.0002876516892209031	9465.1884765625	26.7705078125	11.0	14.0	0.3431763902764956	109.0	10.0	86400000.0	Amazon	1462016620736.0
852	0.078125	294.99609375	0.1300323836378466	7757.134765625	5.3544921875	2.0	11.0	0.6098386126718105	87.0	12.0	0.0	Amazon	1462017780457.0
853	0.078125	294.99609375	0.1300323836378466	7757.134765625	5.3544921875	2.0	11.0	0.6098386126718105	87.0	12.0	1000.0	Amazon	1462017780457.0
854	1.0	294.99609375	0.12043729453228554	7757.134765625	5.4326171875	1.0	11.0	0.6711773040021131	87.0	14.0	15000.0	Amazon	1462017780457.0
855	1.0	294.99609375	0.12043729453228554	7757.134765625	5.4326171875	1.0	11.0	0.6711773040021131	87.0	14.0	30000.0	Amazon	1462017780457.0
856	1.0	294.99609375	0.12043729453228554	7757.134765625	5.4326171875	1.0	11.0	0.6711773040021131	87.0	14.0	60000.0	Amazon	1462017780457.0
857	1.0	295.4365234375	0.12034437879377667	7756.6943359375	5.4326171875	1.0	12.0	0.6536891668193041	86.0	14.0	300000.0	Amazon	1462017780457.0
858	1.0	308.4609375	0.11768412321503167	7743.669921875	5.4326171875	1.0	14.0	0.6212393865090493	84.0	14.0	900000.0	Amazon	1462017780457.0
859	1.0	308.4609375	0.11768412321503167	7743.669921875	5.4326171875	1.0	14.0	0.6212393865090493	84.0	14.0	1800000.0	Amazon	1462017780457.0
860	1.0	291.330078125	0.25711228889926674	7743.669921875	22.5634765625	1.0	13.0	0.6488317842945409	84.0	15.0	3600000.0	Amazon	1462017780457.0
861	1.0	291.330078125	0.25711228889926674	7743.669921875	22.5634765625	1.0	13.0	0.6488317842945409	84.0	15.0	21600000.0	Amazon	1462017780457.0
862	1.0	307.2763671875	0.2505379442380513	7727.7236328125	22.5634765625	1.0	14.0	0.6331018061292708	83.0	15.0	43200000.0	Amazon	1462017780457.0
863	850.0908203125	307.2763671875	-0.026522695392228537	6877.6328125	22.5634765625	9.0	14.0	0.4364254781121132	74.0	15.0	86400000.0	Amazon	1462017780457.0
864	18.939453125	231.91015625	0.17651207919077191	8037.6298828125	17.6845703125	5.0	10.0	0.5676663803208437	94.0	13.0	0.0	Amazon	1462018936310.0
865	18.0400390625	231.91015625	0.18571884136459618	8037.6298828125	18.583984375	4.0	10.0	0.6081057269502714	94.0	14.0	1000.0	Amazon	1462018936310.0
866	17.9619140625	231.91015625	0.186517077163109	8037.6298828125	18.662109375	2.0	10.0	0.6865286854786897	94.0	16.0	15000.0	Amazon	1462018936310.0
867	17.9619140625	400.314453125	0.13960817225461689	7869.2255859375	18.662109375	2.0	11.0	0.6690173232964366	93.0	16.0	30000.0	Amazon	1462018936310.0
868	17.9619140625	400.314453125	0.13960817225461689	7869.2255859375	18.662109375	2.0	11.0	0.6690173232964366	93.0	16.0	60000.0	Amazon	1462018936310.0
869	16.291015625	400.7548828125	0.1530393148613342	7868.78515625	20.3330078125	1.0	12.0	0.6907140997771928	92.0	17.0	300000.0	Amazon	1462018936310.0
870	16.291015625	413.779296875	0.1503818222774446	7855.7607421875	20.3330078125	1.0	14.0	0.6596973446705323	90.0	17.0	900000.0	Amazon	1462018936310.0
871	18.0341796875	228.244140625	0.6485347544699025	7854.017578125	205.8681640625	2.0	12.0	0.6814966455378183	89.0	19.0	1800000.0	Amazon	1462018936310.0
872	18.0341796875	228.244140625	0.6485347544699025	7854.017578125	205.8681640625	2.0	12.0	0.6814966455378183	89.0	19.0	3600000.0	Amazon	1462018936310.0
873	18.0341796875	228.244140625	0.6485347544699025	7854.017578125	205.8681640625	2.0	12.0	0.6814966455378183	89.0	19.0	21600000.0	Amazon	1462018936310.0
874	18.0341796875	244.1904296875	0.6361764245691611	7838.0712890625	205.8681640625	2.0	13.0	0.6659831676164428	88.0	19.0	43200000.0	Amazon	1462018936310.0
875	998.9033203125	244.1904296875	0.21231965077811013	6857.2021484375	205.8681640625	14.0	13.0	0.43392146865116077	76.0	19.0	86400000.0	Amazon	1462018936310.0
876	208.4140625	213.98828125	0.11907656881504981	9042.935546875	34.921875	6.0	9.0	0.5857176213128205	103.0	14.0	0.0	Amazon	1462020091588.0
877	207.5048828125	213.98828125	0.12255433677550592	9042.935546875	35.8310546875	5.0	9.0	0.6225149006949966	103.0	15.0	1000.0	Amazon	1462020091588.0
878	207.4267578125	213.98828125	0.12285262326936928	9042.935546875	35.9091796875	3.0	9.0	0.6938628661086748	103.0	17.0	15000.0	Amazon	1462020091588.0
879	39.0224609375	213.98828125	0.6287356843909027	9042.935546875	204.3134765625	2.0	9.0	0.7285714285714284	103.0	18.0	30000.0	Amazon	1462020091588.0
880	39.0224609375	213.98828125	0.6287356843909027	9042.935546875	204.3134765625	2.0	9.0	0.7285714285714284	103.0	18.0	60000.0	Amazon	1462020091588.0
881	39.0224609375	216.083984375	0.6270650476263464	9040.83984375	204.3134765625	2.0	11.0	0.6943280520588542	101.0	18.0	300000.0	Amazon	1462020091588.0
882	39.0224609375	229.1083984375	0.6169496426587131	9027.8154296875	204.3134765625	2.0	13.0	0.6630693732552759	99.0	18.0	900000.0	Amazon	1462020091588.0
883	39.0224609375	229.1083984375	0.6169496426587131	9027.8154296875	204.3134765625	2.0	13.0	0.6630693732552759	99.0	18.0	1800000.0	Amazon	1462020091588.0
884	39.0224609375	229.1083984375	0.6169496426587131	9027.8154296875	204.3134765625	2.0	13.0	0.6630693732552759	99.0	18.0	3600000.0	Amazon	1462020091588.0
885	39.0224609375	229.1083984375	0.6169496426587131	9027.8154296875	204.3134765625	2.0	13.0	0.6630693732552759	99.0	18.0	21600000.0	Amazon	1462020091588.0
886	39.0224609375	245.0546875	0.6051557599661613	9011.869140625	204.3134765625	2.0	14.0	0.6484115205639085	98.0	18.0	43200000.0	Amazon	1462020091588.0
887	771.4912109375	245.0546875	0.2583230488136187	8279.400390625	204.3134765625	10.0	14.0	0.4848317369838872	90.0	18.0	86400000.0	Amazon	1462020091588.0
888	0.078125	277.5439453125	0.12780992277235195	9106.4599609375	4.8349609375	2.0	11.0	0.501525126107778	102.0	7.0	0.0	Amazon	1462021061652.0
889	0.078125	277.5439453125	0.12780992277235195	9106.4599609375	4.8349609375	2.0	11.0	0.501525126107778	102.0	7.0	1000.0	Amazon	1462021061652.0
890	1.0	277.5439453125	0.1176861745889067	9106.4599609375	4.9130859375	1.0	11.0	0.5944761766159901	102.0	9.0	15000.0	Amazon	1462021061652.0
891	1.0	277.5439453125	0.1176861745889067	9106.4599609375	4.9130859375	1.0	11.0	0.5944761766159901	102.0	9.0	30000.0	Amazon	1462021061652.0
892	1.0	277.5439453125	0.1176861745889067	9106.4599609375	4.9130859375	1.0	11.0	0.5944761766159901	102.0	9.0	60000.0	Amazon	1462021061652.0
893	1.0	277.984375	0.11759048447514195	9106.01953125	4.9130859375	1.0	12.0	0.5765586445480707	101.0	9.0	300000.0	Amazon	1462021061652.0
894	1.0	291.0087890625	0.11485661446248673	9092.9951171875	4.9130859375	1.0	14.0	0.5439969360301192	99.0	9.0	900000.0	Amazon	1462021061652.0
895	1.0	291.0087890625	0.11485661446248673	9092.9951171875	4.9130859375	1.0	14.0	0.5439969360301192	99.0	9.0	1800000.0	Amazon	1462021061652.0
896	1.0	291.0087890625	0.11485661446248673	9092.9951171875	4.9130859375	1.0	14.0	0.5439969360301192	99.0	9.0	3600000.0	Amazon	1462021061652.0
897	1.0	291.0087890625	0.11485661446248673	9092.9951171875	4.9130859375	1.0	14.0	0.5439969360301192	99.0	9.0	21600000.0	Amazon	1462021061652.0
898	1.0	306.955078125	0.11174201481189164	9077.048828125	4.9130859375	1.0	15.0	0.5291230215138543	98.0	9.0	43200000.0	Amazon	1462021061652.0
899	1064.90625	306.955078125	-0.05728063989820148	8012.142578125	4.9130859375	13.0	15.0	0.2505791066364988	85.0	9.0	86400000.0	Amazon	1462021061652.0
900	0.078125	278.1357421875	0.1271164267279361	7081.7158203125	4.8349609375	2.0	11.0	0.4971811629697125	93.0	7.0	0.0	Amazon	1462022250554.0
901	0.078125	278.1357421875	0.1271164267279361	7081.7158203125	4.8349609375	2.0	11.0	0.4971811629697125	93.0	7.0	1000.0	Amazon	1462022250554.0
902	1.0	278.1357421875	0.11685167555140648	7081.7158203125	4.9130859375	1.0	11.0	0.5907237786405681	93.0	9.0	15000.0	Amazon	1462022250554.0
903	1.0	278.1357421875	0.11685167555140648	7081.7158203125	4.9130859375	1.0	11.0	0.5907237786405681	93.0	9.0	30000.0	Amazon	1462022250554.0
904	1.0	278.1357421875	0.11685167555140648	7081.7158203125	4.9130859375	1.0	11.0	0.5907237786405681	93.0	9.0	60000.0	Amazon	1462022250554.0
905	1.0	278.576171875	0.11675568983352325	7081.275390625	4.9130859375	1.0	12.0	0.5725617972743026	92.0	9.0	300000.0	Amazon	1462022250554.0
906	1.0	291.6005859375	0.11401276742177041	7068.2509765625	4.9130859375	1.0	14.0	0.5395252615123002	90.0	9.0	900000.0	Amazon	1462022250554.0
907	1.0	291.6005859375	0.11401276742177041	7068.2509765625	4.9130859375	1.0	14.0	0.5395252615123002	90.0	9.0	1800000.0	Amazon	1462022250554.0
908	1.0	291.6005859375	0.11401276742177041	7068.2509765625	4.9130859375	1.0	14.0	0.5395252615123002	90.0	9.0	3600000.0	Amazon	1462022250554.0
909	1.0	291.6005859375	0.11401276742177041	7068.2509765625	4.9130859375	1.0	14.0	0.5395252615123002	90.0	9.0	21600000.0	Amazon	1462022250554.0
910	1.0	307.546875	0.11088638136814985	7052.3046875	4.9130859375	1.0	15.0	0.5244197037116604	89.0	9.0	43200000.0	Amazon	1462022250554.0
911	839.630859375	307.546875	-0.06536762433197972	6212.673828125	4.9130859375	9.0	15.0	0.3060956703912825	80.0	9.0	86400000.0	Amazon	1462022250554.0
912	0.078125	214.7373046875	0.07462602202047706	8624.5224609375	1.310546875	2.0	9.0	0.5402197008698044	103.0	7.0	0.0	Amazon	1462023133655.0
913	0.078125	214.7373046875	0.07462602202047706	8624.5224609375	1.310546875	2.0	9.0	0.5402197008698044	103.0	7.0	1000.0	Amazon	1462023133655.0
914	1.0	214.7373046875	0.059285009326629515	8624.5224609375	1.388671875	1.0	9.0	0.6339875765760299	103.0	9.0	15000.0	Amazon	1462023133655.0
915	1.0	214.7373046875	0.059285009326629515	8624.5224609375	1.388671875	1.0	9.0	0.6339875765760299	103.0	9.0	30000.0	Amazon	1462023133655.0
916	1.0	214.7373046875	0.059285009326629515	8624.5224609375	1.388671875	1.0	9.0	0.6339875765760299	103.0	9.0	60000.0	Amazon	1462023133655.0
917	1.0	215.177734375	0.05922090949301234	8624.08203125	1.388671875	1.0	10.0	0.6133119466538333	102.0	9.0	300000.0	Amazon	1462023133655.0
918	1.0	262.515625	0.053277854933369714	8576.744140625	1.388671875	1.0	13.0	0.5593377926027939	99.0	9.0	900000.0	Amazon	1462023133655.0
919	1.0	262.515625	0.053277854933369714	8576.744140625	1.388671875	1.0	13.0	0.5593377926027939	99.0	9.0	1800000.0	Amazon	1462023133655.0
920	1.0	262.515625	0.053277854933369714	8576.744140625	1.388671875	1.0	13.0	0.5593377926027939	99.0	9.0	3600000.0	Amazon	1462023133655.0
921	1.0	262.515625	0.053277854933369714	8576.744140625	1.388671875	1.0	13.0	0.5593377926027939	99.0	9.0	21600000.0	Amazon	1462023133655.0
922	1.0	278.4619140625	0.05161647666402906	8560.7978515625	1.388671875	1.0	14.0	0.5435371070469196	98.0	9.0	43200000.0	Amazon	1462023133655.0
923	891.544921875	278.4619140625	-0.05762567306148733	7669.2529296875	1.388671875	9.0	14.0	0.3301961096084594	89.0	9.0	86400000.0	Amazon	1462023133655.0
924	0.078125	214.2646484375	0.20703912382026396	12722.3310546875	9.8486328125	2.0	9.0	0.6847094124313909	153.0	13.0	0.0	Amazon	1462024246029.0
925	0.078125	214.2646484375	0.20703912382026396	12722.3310546875	9.8486328125	2.0	9.0	0.6847094124313909	153.0	13.0	1000.0	Amazon	1462024246029.0
926	1.0	214.2646484375	0.19855056096641713	12722.3310546875	9.9267578125	1.0	9.0	0.7385718420037863	153.0	15.0	15000.0	Amazon	1462024246029.0
927	1.0	214.2646484375	0.19855056096641713	12722.3310546875	9.9267578125	1.0	9.0	0.7385718420037863	153.0	15.0	30000.0	Amazon	1462024246029.0
928	1.0	214.2646484375	0.19855056096641713	12722.3310546875	9.9267578125	1.0	9.0	0.7385718420037863	153.0	15.0	60000.0	Amazon	1462024246029.0
929	1.0	216.3603515625	0.19760938844485537	12720.2353515625	9.9267578125	1.0	11.0	0.7042517667227919	151.0	15.0	300000.0	Amazon	1462024246029.0
930	1.0	229.384765625	0.19203815245256403	12707.2109375	9.9267578125	1.0	13.0	0.6734446557005209	149.0	15.0	900000.0	Amazon	1462024246029.0
931	1.0	229.384765625	0.19203815245256403	12707.2109375	9.9267578125	1.0	13.0	0.6734446557005209	149.0	15.0	1800000.0	Amazon	1462024246029.0
932	1.0	229.384765625	0.19203815245256403	12707.2109375	9.9267578125	1.0	13.0	0.6734446557005209	149.0	15.0	3600000.0	Amazon	1462024246029.0
933	1.0	229.384765625	0.19203815245256403	12707.2109375	9.9267578125	1.0	13.0	0.6734446557005209	149.0	15.0	21600000.0	Amazon	1462024246029.0
934	1.0	245.3310546875	0.18580228206915034	12691.2646484375	9.9267578125	1.0	14.0	0.6591676363805389	148.0	15.0	43200000.0	Amazon	1462024246029.0
935	984.103515625	245.3310546875	-0.020183305021410945	11707.1611328125	9.9267578125	10.0	14.0	0.477898485329138	138.0	15.0	86400000.0	Amazon	1462024246029.0
936	0.078125	277.9072265625	0.1283035438268264	7179.8935546875	4.9189453125	2.0	11.0	0.5533317686307613	94.0	9.0	0.0	Amazon	1462025176213.0
937	0.078125	277.9072265625	0.1283035438268264	7179.8935546875	4.9189453125	2.0	11.0	0.5533317686307613	94.0	9.0	1000.0	Amazon	1462025176213.0
938	1.0	277.9072265625	0.11810612896838939	7179.8935546875	4.9970703125	1.0	11.0	0.6304014713161717	94.0	11.0	15000.0	Amazon	1462025176213.0
939	1.0	277.9072265625	0.11810612896838939	7179.8935546875	4.9970703125	1.0	11.0	0.6304014713161717	94.0	11.0	30000.0	Amazon	1462025176213.0
940	1.0	277.9072265625	0.11810612896838939	7179.8935546875	4.9970703125	1.0	11.0	0.6304014713161717	94.0	11.0	60000.0	Amazon	1462025176213.0
941	1.0	278.34765625	0.1180091647233225	7179.453125	4.9970703125	1.0	12.0	0.6125450550202498	93.0	11.0	300000.0	Amazon	1462025176213.0
942	1.0	291.3720703125	0.11523836253214516	7166.4287109375	4.9970703125	1.0	14.0	0.5797863174593236	91.0	11.0	900000.0	Amazon	1462025176213.0
943	1.0	291.3720703125	0.11523836253214516	7166.4287109375	4.9970703125	1.0	14.0	0.5797863174593236	91.0	11.0	1800000.0	Amazon	1462025176213.0
944	1.0	291.3720703125	0.11523836253214516	7166.4287109375	4.9970703125	1.0	14.0	0.5797863174593236	91.0	11.0	3600000.0	Amazon	1462025176213.0
945	1.0	291.3720703125	0.11523836253214516	7166.4287109375	4.9970703125	1.0	14.0	0.5797863174593236	91.0	11.0	21600000.0	Amazon	1462025176213.0
946	1.0	307.318359375	0.11208039692168693	7150.482421875	4.9970703125	1.0	15.0	0.5646924393157822	90.0	11.0	43200000.0	Amazon	1462025176213.0
947	866.4814453125	307.318359375	-0.06558048692463836	6284.0009765625	4.9970703125	9.0	15.0	0.3566672657555477	81.0	11.0	86400000.0	Amazon	1462025176213.0
948	0.078125	277.9921875	0.1284897522826052	7832.1923828125	4.9189453125	2.0	11.0	0.5538534447927387	95.0	9.0	0.0	Amazon	1462026338868.0
949	0.078125	277.9921875	0.1284897522826052	7832.1923828125	4.9189453125	2.0	11.0	0.5538534447927387	95.0	9.0	1000.0	Amazon	1462026338868.0
950	1.0	277.9921875	0.11834877089363471	7832.1923828125	4.9970703125	1.0	11.0	0.630855692383099	95.0	11.0	15000.0	Amazon	1462026338868.0
951	1.0	277.9921875	0.11834877089363471	7832.1923828125	4.9970703125	1.0	11.0	0.630855692383099	95.0	11.0	30000.0	Amazon	1462026338868.0
952	1.0	277.9921875	0.11834877089363471	7832.1923828125	4.9970703125	1.0	11.0	0.630855692383099	95.0	11.0	60000.0	Amazon	1462026338868.0
953	1.0	278.4326171875	0.11825206897774622	7831.751953125	4.9970703125	1.0	12.0	0.6130298465286285	94.0	11.0	300000.0	Amazon	1462026338868.0
954	1.0	291.45703125	0.11548888680613571	7818.7275390625	4.9970703125	1.0	14.0	0.5803306482722898	92.0	11.0	900000.0	Amazon	1462026338868.0
955	1.0	291.45703125	0.11548888680613571	7818.7275390625	4.9970703125	1.0	14.0	0.5803306482722898	92.0	11.0	1800000.0	Amazon	1462026338868.0
956	1.0	291.45703125	0.11548888680613571	7818.7275390625	4.9970703125	1.0	14.0	0.5803306482722898	92.0	11.0	3600000.0	Amazon	1462026338868.0
957	1.0	291.45703125	0.11548888680613571	7818.7275390625	4.9970703125	1.0	14.0	0.5803306482722898	92.0	11.0	21600000.0	Amazon	1462026338868.0
958	14.8203125	307.4033203125	0.05494727522626426	7787.9609375	4.9970703125	2.0	15.0	0.5306039717244921	89.0	11.0	43200000.0	Amazon	1462026338868.0
959	982.8076171875	307.4033203125	-0.06470177144720457	6819.9736328125	4.9970703125	12.0	15.0	0.3046379519194919	79.0	11.0	86400000.0	Amazon	1462026338868.0
960	0.078125	277.6474609375	0.1334623596616565	9357.681640625	5.2705078125	2.0	10.0	0.5989481014266443	104.0	10.0	0.0	Amazon	1462027499569.0
961	0.078125	277.6474609375	0.1334623596616565	9357.681640625	5.2705078125	2.0	10.0	0.5989481014266443	104.0	10.0	1000.0	Amazon	1462027499569.0
962	1.0	277.6474609375	0.12365857492923728	9357.681640625	5.3486328125	1.0	10.0	0.6690992651626476	104.0	12.0	15000.0	Amazon	1462027499569.0
963	1.0	277.6474609375	0.12365857492923728	9357.681640625	5.3486328125	1.0	10.0	0.6690992651626476	104.0	12.0	30000.0	Amazon	1462027499569.0
964	1.0	277.6474609375	0.12365857492923728	9357.681640625	5.3486328125	1.0	10.0	0.6690992651626476	104.0	12.0	60000.0	Amazon	1462027499569.0
965	1.0	278.087890625	0.12355842756825199	9357.2412109375	5.3486328125	1.0	11.0	0.6506259773230595	103.0	12.0	300000.0	Amazon	1462027499569.0
966	1.0	291.1123046875	0.12069710162683217	9344.216796875	5.3486328125	1.0	13.0	0.6167724850154029	101.0	12.0	900000.0	Amazon	1462027499569.0
967	1.0	291.1123046875	0.12069710162683217	9344.216796875	5.3486328125	1.0	13.0	0.6167724850154029	101.0	12.0	1800000.0	Amazon	1462027499569.0
968	1.0	291.1123046875	0.12069710162683217	9344.216796875	5.3486328125	1.0	13.0	0.6167724850154029	101.0	12.0	3600000.0	Amazon	1462027499569.0
969	1.0	291.1123046875	0.12069710162683217	9344.216796875	5.3486328125	1.0	13.0	0.6167724850154029	101.0	12.0	21600000.0	Amazon	1462027499569.0
970	14.8203125	307.05859375	0.06019308720970721	9313.4501953125	5.3486328125	2.0	14.0	0.5685677011308599	98.0	12.0	43200000.0	Amazon	1462027499569.0
971	848.794921875	307.05859375	-0.04603208313534052	8479.4755859375	5.3486328125	11.0	14.0	0.368279030663443	89.0	12.0	86400000.0	Amazon	1462027499569.0
972	0.078125	277.84375	0.13060094524531868	7516.083984375	5.0869140625	2.0	12.0	0.6138337359162837	95.0	13.0	0.0	Amazon	1462028951860.0
973	0.078125	277.84375	0.13060094524531868	7516.083984375	5.0869140625	2.0	12.0	0.6138337359162837	95.0	13.0	1000.0	Amazon	1462028951860.0
974	1.0	277.84375	0.12055216513804783	7516.083984375	5.1650390625	1.0	12.0	0.6707686908929509	95.0	15.0	15000.0	Amazon	1462028951860.0
975	1.0	277.84375	0.12055216513804783	7516.083984375	5.1650390625	1.0	12.0	0.6707686908929509	95.0	15.0	30000.0	Amazon	1462028951860.0
976	1.0	277.84375	0.12055216513804783	7516.083984375	5.1650390625	1.0	12.0	0.6707686908929509	95.0	15.0	60000.0	Amazon	1462028951860.0
977	1.0	291.30859375	0.11763454764555412	7502.619140625	5.1650390625	1.0	15.0	0.6245664761153347	92.0	15.0	300000.0	Amazon	1462028951860.0
978	1.0	291.30859375	0.11763454764555412	7502.619140625	5.1650390625	1.0	15.0	0.6245664761153347	92.0	15.0	900000.0	Amazon	1462028951860.0
979	1.0	291.30859375	0.11763454764555412	7502.619140625	5.1650390625	1.0	15.0	0.6245664761153347	92.0	15.0	1800000.0	Amazon	1462028951860.0
980	1.0	291.30859375	0.11763454764555412	7502.619140625	5.1650390625	1.0	15.0	0.6245664761153347	92.0	15.0	3600000.0	Amazon	1462028951860.0
981	1.0	291.30859375	0.11763454764555412	7502.619140625	5.1650390625	1.0	15.0	0.6245664761153347	92.0	15.0	21600000.0	Amazon	1462028951860.0
982	113.427734375	307.2548828125	0.0022141995007528867	7373.2451171875	5.1650390625	3.0	16.0	0.5535191440771221	88.0	15.0	43200000.0	Amazon	1462028951860.0
983	689.6591796875	307.2548828125	-0.05203042040759704	6797.013671875	5.1650390625	8.0	16.0	0.4407274642531473	83.0	15.0	86400000.0	Amazon	1462028951860.0
984	0.078125	277.951171875	0.12891666395711307	9581.2880859375	4.9189453125	2.0	11.0	0.5844935557110787	113.0	10.0	0.0	Amazon	1462029816693.0
985	0.078125	277.951171875	0.12891666395711307	9581.2880859375	4.9189453125	2.0	11.0	0.5844935557110787	113.0	10.0	1000.0	Amazon	1462029816693.0
986	1.0	277.951171875	0.11888618502933015	9581.2880859375	4.9970703125	1.0	11.0	0.6542194053112639	113.0	12.0	15000.0	Amazon	1462029816693.0
987	1.0	277.951171875	0.11888618502933015	9581.2880859375	4.9970703125	1.0	11.0	0.6542194053112639	113.0	12.0	30000.0	Amazon	1462029816693.0
988	1.0	277.951171875	0.11888618502933015	9581.2880859375	4.9970703125	1.0	11.0	0.6542194053112639	113.0	12.0	60000.0	Amazon	1462029816693.0
989	1.0	278.3916015625	0.11878990365391988	9580.84765625	4.9970703125	1.0	12.0	0.6370549044066903	112.0	12.0	300000.0	Amazon	1462029816693.0
990	1.0	291.416015625	0.11603905551410999	9567.8232421875	4.9970703125	1.0	14.0	0.6054976958499255	110.0	12.0	900000.0	Amazon	1462029816693.0
991	1.0	291.416015625	0.11603905551410999	9567.8232421875	4.9970703125	1.0	14.0	0.6054976958499255	110.0	12.0	1800000.0	Amazon	1462029816693.0
992	1.0	291.416015625	0.11603905551410999	9567.8232421875	4.9970703125	1.0	14.0	0.6054976958499255	110.0	12.0	3600000.0	Amazon	1462029816693.0
993	1.0	291.416015625	0.11603905551410999	9567.8232421875	4.9970703125	1.0	14.0	0.6054976958499255	110.0	12.0	21600000.0	Amazon	1462029816693.0
994	113.427734375	307.3623046875	0.006628953287241135	9438.44921875	4.9970703125	3.0	15.0	0.5308980338883357	106.0	12.0	43200000.0	Amazon	1462029816693.0
995	972.34765625	307.3623046875	-0.05028673018111556	8579.529296875	4.9970703125	12.0	15.0	0.3498527847835775	97.0	12.0	86400000.0	Amazon	1462029816693.0
996	0.078125	277.9521484375	0.12867112772477862	8471.234375	4.9189453125	2.0	11.0	0.5589844971188588	106.0	9.0	0.0	Amazon	1462030992146.0
997	0.078125	277.9521484375	0.12867112772477862	8471.234375	4.9189453125	2.0	11.0	0.5589844971188588	106.0	9.0	1000.0	Amazon	1462030992146.0
998	1.0	277.9521484375	0.1185753711814823	8471.234375	4.9970703125	1.0	11.0	0.6353239115299424	106.0	11.0	15000.0	Amazon	1462030992146.0
999	1.0	277.9521484375	0.1185753711814823	8471.234375	4.9970703125	1.0	11.0	0.6353239115299424	106.0	11.0	30000.0	Amazon	1462030992146.0
1000	1.0	277.9521484375	0.1185753711814823	8471.234375	4.9970703125	1.0	11.0	0.6353239115299424	106.0	11.0	60000.0	Amazon	1462030992146.0
1001	1.0	278.392578125	0.11847883138557506	8470.7939453125	4.9970703125	1.0	12.0	0.6177970438210864	105.0	11.0	300000.0	Amazon	1462030992146.0
1002	1.0	291.4169921875	0.1157204210035647	8457.76953125	4.9970703125	1.0	14.0	0.5856792782423882	103.0	11.0	900000.0	Amazon	1462030992146.0
1003	1.0	291.4169921875	0.1157204210035647	8457.76953125	4.9970703125	1.0	14.0	0.5856792782423882	103.0	11.0	1800000.0	Amazon	1462030992146.0
1004	1.0	291.4169921875	0.1157204210035647	8457.76953125	4.9970703125	1.0	14.0	0.5856792782423882	103.0	11.0	3600000.0	Amazon	1462030992146.0
1005	1.0	291.4169921875	0.1157204210035647	8457.76953125	4.9970703125	1.0	14.0	0.5856792782423882	103.0	11.0	21600000.0	Amazon	1462030992146.0
1006	113.427734375	307.36328125	0.004112889799101342	8328.3955078125	4.9970703125	3.0	15.0	0.507454718734607	99.0	11.0	43200000.0	Amazon	1462030992146.0
1007	773.9228515625	307.36328125	-0.049306601356157324	7667.900390625	4.9970703125	8.0	15.0	0.3900042919587676	94.0	11.0	86400000.0	Amazon	1462030992146.0
1008	0.078125	277.833984375	0.1285811221149469	8023.017578125	4.9189453125	2.0	11.0	0.5572380680611883	102.0	9.0	0.0	Amazon	1462031852539.0
1009	0.078125	277.833984375	0.1285811221149469	8023.017578125	4.9189453125	2.0	11.0	0.5572380680611883	102.0	9.0	1000.0	Amazon	1462031852539.0
1010	1.0	277.833984375	0.11845208166745679	8023.017578125	4.9970703125	1.0	11.0	0.6338029575210236	102.0	11.0	15000.0	Amazon	1462031852539.0
1011	1.0	277.833984375	0.11845208166745679	8023.017578125	4.9970703125	1.0	11.0	0.6338029575210236	102.0	11.0	30000.0	Amazon	1462031852539.0
1012	1.0	277.833984375	0.11845208166745679	8023.017578125	4.9970703125	1.0	11.0	0.6338029575210236	102.0	11.0	60000.0	Amazon	1462031852539.0
1013	1.0	278.2744140625	0.11835535748275666	8022.5771484375	4.9970703125	1.0	12.0	0.6161746736938003	101.0	11.0	300000.0	Amazon	1462031852539.0
1014	1.0	291.298828125	0.11559163168258767	8009.552734375	4.9970703125	1.0	14.0	0.583859855088086	99.0	11.0	900000.0	Amazon	1462031852539.0
1015	1.0	291.298828125	0.11559163168258767	8009.552734375	4.9970703125	1.0	14.0	0.583859855088086	99.0	11.0	1800000.0	Amazon	1462031852539.0
1016	1.0	291.298828125	0.11559163168258767	8009.552734375	4.9970703125	1.0	14.0	0.583859855088086	99.0	11.0	3600000.0	Amazon	1462031852539.0
1017	1.0	291.298828125	0.11559163168258767	8009.552734375	4.9970703125	1.0	14.0	0.583859855088086	99.0	11.0	21600000.0	Amazon	1462031852539.0
1018	113.427734375	307.2451171875	0.0029104791651911057	7880.1787109375	4.9970703125	3.0	15.0	0.504823923385871	95.0	11.0	43200000.0	Amazon	1462031852539.0
1019	773.9228515625	306.8935546875	-0.051983655348875495	7219.68359375	5.3486328125	8.0	14.0	0.42047867789052085	90.0	12.0	86400000.0	Amazon	1462031852539.0
1020	0.078125	277.1220703125	0.12863130253205424	7618.673828125	4.9189453125	2.0	11.0	0.5543650271152939	96.0	9.0	0.0	Amazon	1462032737581.0
1021	0.078125	277.1220703125	0.12863130253205424	7618.673828125	4.9189453125	2.0	11.0	0.5543650271152939	96.0	9.0	1000.0	Amazon	1462032737581.0
1022	1.0	277.1220703125	0.11845953486475701	7618.673828125	4.9970703125	1.0	11.0	0.6313011363105093	96.0	11.0	15000.0	Amazon	1462032737581.0
1023	1.0	277.1220703125	0.11845953486475701	7618.673828125	4.9970703125	1.0	11.0	0.6313011363105093	96.0	11.0	30000.0	Amazon	1462032737581.0
1024	1.0	277.1220703125	0.11845953486475701	7618.673828125	4.9970703125	1.0	11.0	0.6313011363105093	96.0	11.0	60000.0	Amazon	1462032737581.0
1025	1.0	277.5625	0.11836232510820353	7618.2333984375	4.9970703125	1.0	12.0	0.6135052381634996	95.0	11.0	300000.0	Amazon	1462032737581.0
1026	1.0	290.5869140625	0.11558487756714778	7605.208984375	4.9970703125	1.0	14.0	0.5808643504727781	93.0	11.0	900000.0	Amazon	1462032737581.0
1027	1.0	290.5869140625	0.11558487756714778	7605.208984375	4.9970703125	1.0	14.0	0.5808643504727781	93.0	11.0	1800000.0	Amazon	1462032737581.0
1028	1.0	290.5869140625	0.11558487756714778	7605.208984375	4.9970703125	1.0	14.0	0.5808643504727781	93.0	11.0	3600000.0	Amazon	1462032737581.0
1029	1.0	290.5869140625	0.11558487756714778	7605.208984375	4.9970703125	1.0	14.0	0.5808643504727781	93.0	11.0	21600000.0	Amazon	1462032737581.0
1030	167.9189453125	306.533203125	-0.00809460056579375	7421.34375	4.9970703125	4.0	15.0	0.47232509324776384	88.0	11.0	43200000.0	Amazon	1462032737581.0
1031	984.103515625	306.533203125	-0.0668237574836894	6605.1591796875	4.9970703125	10.0	15.0	0.3406761561327995	82.0	11.0	86400000.0	Amazon	1462032737581.0
1032	0.078125	277.6044921875	0.13313882646740252	8004.1005859375	5.2705078125	2.0	10.0	0.5962847939999439	98.0	10.0	0.0	Amazon	1462033899306.0
1033	0.078125	277.6044921875	0.13313882646740252	8004.1005859375	5.2705078125	2.0	10.0	0.5962847939999439	98.0	10.0	1000.0	Amazon	1462033899306.0
1034	1.0	277.6044921875	0.12325069437057996	8004.1005859375	5.3486328125	1.0	10.0	0.6667853645518176	98.0	12.0	15000.0	Amazon	1462033899306.0
1035	1.0	277.6044921875	0.12325069437057996	8004.1005859375	5.3486328125	1.0	10.0	0.6667853645518176	98.0	12.0	30000.0	Amazon	1462033899306.0
1036	1.0	277.6044921875	0.12325069437057996	8004.1005859375	5.3486328125	1.0	10.0	0.6667853645518176	98.0	12.0	60000.0	Amazon	1462033899306.0
1037	1.0	278.044921875	0.12315017516601298	8003.66015625	5.3486328125	1.0	11.0	0.6481399593349026	97.0	12.0	300000.0	Amazon	1462033899306.0
1038	1.0	291.0693359375	0.12027799897828788	7990.6357421875	5.3486328125	1.0	13.0	0.6139524563909262	95.0	12.0	900000.0	Amazon	1462033899306.0
1039	1.0	291.0693359375	0.12027799897828788	7990.6357421875	5.3486328125	1.0	13.0	0.6139524563909262	95.0	12.0	1800000.0	Amazon	1462033899306.0
1040	1.0	291.0693359375	0.12027799897828788	7990.6357421875	5.3486328125	1.0	13.0	0.6139524563909262	95.0	12.0	3600000.0	Amazon	1462033899306.0
1041	1.0	291.0693359375	0.12027799897828788	7990.6357421875	5.3486328125	1.0	13.0	0.6139524563909262	95.0	12.0	21600000.0	Amazon	1462033899306.0
1042	259.181640625	307.015625	-0.01666016130307505	7715.5078125	5.3486328125	7.0	14.0	0.4368205368329584	87.0	12.0	43200000.0	Amazon	1462033899306.0
1043	731.1728515625	307.015625	-0.04990373716000305	7243.5166015625	5.3486328125	10.0	14.0	0.3781331444075863	84.0	12.0	86400000.0	Amazon	1462033899306.0
1044	0.078125	277.87109375	0.1309101501986349	8648.634765625	5.0869140625	2.0	11.0	0.6325316273720727	99.0	13.0	0.0	Amazon	1462035062226.0
1045	0.078125	277.87109375	0.1309101501986349	8648.634765625	5.0869140625	2.0	11.0	0.6325316273720727	99.0	13.0	1000.0	Amazon	1462035062226.0
1046	1.0	277.87109375	0.12094355536680954	8648.634765625	5.1650390625	1.0	11.0	0.689055931636233	99.0	15.0	15000.0	Amazon	1462035062226.0
1047	1.0	277.87109375	0.12094355536680954	8648.634765625	5.1650390625	1.0	11.0	0.689055931636233	99.0	15.0	30000.0	Amazon	1462035062226.0
1048	1.0	277.87109375	0.12094355536680954	8648.634765625	5.1650390625	1.0	11.0	0.689055931636233	99.0	15.0	60000.0	Amazon	1462035062226.0
1049	1.0	278.3115234375	0.12084525047639989	8648.1943359375	5.1650390625	1.0	12.0	0.6722049569381584	98.0	15.0	300000.0	Amazon	1462035062226.0
1050	1.0	291.3359375	0.11803642352432053	8635.169921875	5.1650390625	1.0	14.0	0.6408823711248337	96.0	15.0	900000.0	Amazon	1462035062226.0
1051	1.0	291.3359375	0.11803642352432053	8635.169921875	5.1650390625	1.0	14.0	0.6408823711248337	96.0	15.0	1800000.0	Amazon	1462035062226.0
1052	1.0	291.3359375	0.11803642352432053	8635.169921875	5.1650390625	1.0	14.0	0.6408823711248337	96.0	15.0	3600000.0	Amazon	1462035062226.0
1053	1.0	291.3359375	0.11803642352432053	8635.169921875	5.1650390625	1.0	14.0	0.6408823711248337	96.0	15.0	21600000.0	Amazon	1462035062226.0
1054	167.9189453125	307.2822265625	-0.00393319623441169	8451.3046875	5.1650390625	4.0	15.0	0.5447012207169357	91.0	15.0	43200000.0	Amazon	1462035062226.0
1055	757.5322265625	307.2822265625	-0.046914151474638635	7861.69140625	5.1650390625	8.0	15.0	0.4582810679255763	87.0	15.0	86400000.0	Amazon	1462035062226.0
1056	0.078125	277.9970703125	0.12881927230146883	9158.2900390625	4.9189453125	2.0	11.0	0.5589844971188588	106.0	9.0	0.0	Amazon	1462035922381.0
1057	0.078125	277.9970703125	0.12881927230146883	9158.2900390625	4.9189453125	2.0	11.0	0.5589844971188588	106.0	9.0	1000.0	Amazon	1462035922381.0
1058	1.0	277.9970703125	0.11876648860291021	9158.2900390625	4.9970703125	1.0	11.0	0.6353239115299424	106.0	11.0	15000.0	Amazon	1462035922381.0
1059	1.0	277.9970703125	0.11876648860291021	9158.2900390625	4.9970703125	1.0	11.0	0.6353239115299424	106.0	11.0	30000.0	Amazon	1462035922381.0
1060	1.0	277.9970703125	0.11876648860291021	9158.2900390625	4.9970703125	1.0	11.0	0.6353239115299424	106.0	11.0	60000.0	Amazon	1462035922381.0
1061	1.0	278.4375	0.11867013905584536	9157.849609375	4.9970703125	1.0	12.0	0.6177970438210864	105.0	11.0	300000.0	Amazon	1462035922381.0
1062	1.0	291.4619140625	0.115917265128388	9144.8251953125	4.9970703125	1.0	14.0	0.5856792782423882	103.0	11.0	900000.0	Amazon	1462035922381.0
1063	1.0	291.4619140625	0.115917265128388	9144.8251953125	4.9970703125	1.0	14.0	0.5856792782423882	103.0	11.0	1800000.0	Amazon	1462035922381.0
1064	1.0	291.4619140625	0.115917265128388	9144.8251953125	4.9970703125	1.0	14.0	0.5856792782423882	103.0	11.0	3600000.0	Amazon	1462035922381.0
1065	1.0	291.4619140625	0.115917265128388	9144.8251953125	4.9970703125	1.0	14.0	0.5856792782423882	103.0	11.0	21600000.0	Amazon	1462035922381.0
1066	308.9306640625	307.408203125	-0.017803715388859283	8819.9482421875	4.9970703125	8.0	15.0	0.3900042919587676	94.0	11.0	43200000.0	Amazon	1462035922381.0
1067	1047.0087890625	307.408203125	-0.05610455264733941	8081.8701171875	4.9970703125	13.0	15.0	0.304724246840521	89.0	11.0	86400000.0	Amazon	1462035922381.0
1068	0.078125	278.068359375	0.131510818332628	12458.0048828125	5.0869140625	2.0	11.0	0.6497870657808822	151.0	13.0	0.0	Amazon	1462036822377.0
1069	0.078125	278.068359375	0.131510818332628	12458.0048828125	5.0869140625	2.0	11.0	0.6497870657808822	151.0	13.0	1000.0	Amazon	1462036822377.0
1070	1.0	278.068359375	0.12171431476806249	12458.0048828125	5.1650390625	1.0	11.0	0.7042517667227919	151.0	15.0	15000.0	Amazon	1462036822377.0
1071	1.0	278.068359375	0.12171431476806249	12458.0048828125	5.1650390625	1.0	11.0	0.7042517667227919	151.0	15.0	30000.0	Amazon	1462036822377.0
1072	1.0	278.068359375	0.12171431476806249	12458.0048828125	5.1650390625	1.0	11.0	0.7042517667227919	151.0	15.0	60000.0	Amazon	1462036822377.0
1073	1.0	278.5087890625	0.12161678698199392	12457.564453125	5.1650390625	1.0	12.0	0.6884497203640016	150.0	15.0	300000.0	Amazon	1462036822377.0
1074	1.0	291.533203125	0.1188305587401052	12444.5400390625	5.1650390625	1.0	14.0	0.6591676363805389	148.0	15.0	900000.0	Amazon	1462036822377.0
1075	1.0	291.533203125	0.1188305587401052	12444.5400390625	5.1650390625	1.0	14.0	0.6591676363805389	148.0	15.0	1800000.0	Amazon	1462036822377.0
1076	1.0	291.533203125	0.1188305587401052	12444.5400390625	5.1650390625	1.0	14.0	0.6591676363805389	148.0	15.0	3600000.0	Amazon	1462036822377.0
1077	1.0	291.533203125	0.1188305587401052	12444.5400390625	5.1650390625	1.0	14.0	0.6591676363805389	148.0	15.0	21600000.0	Amazon	1462036822377.0
1078	259.181640625	307.4794921875	-0.004703296538865924	12169.412109375	5.1650390625	7.0	15.0	0.5144538430201883	140.0	15.0	43200000.0	Amazon	1462036822377.0
1079	865.185546875	307.4794921875	-0.03255944250189673	11563.408203125	5.1650390625	11.0	15.0	0.45061622989036504	136.0	15.0	86400000.0	Amazon	1462036822377.0
1080	0.078125	279.7822265625	0.12826509853689064	8560.3046875	4.9189453125	2.0	11.0	0.5598123067041421	108.0	9.0	0.0	Amazon	1462038283925.0
1081	0.078125	279.7822265625	0.12826509853689064	8560.3046875	4.9189453125	2.0	11.0	0.5598123067041421	108.0	9.0	1000.0	Amazon	1462038283925.0
1082	1.0	279.7822265625	0.11820417043997765	8560.3046875	4.9970703125	1.0	11.0	0.6360448927913249	108.0	11.0	15000.0	Amazon	1462038283925.0
1083	1.0	279.7822265625	0.11820417043997765	8560.3046875	4.9970703125	1.0	11.0	0.6360448927913249	108.0	11.0	30000.0	Amazon	1462038283925.0
1084	1.0	279.7822265625	0.11820417043997765	8560.3046875	4.9970703125	1.0	11.0	0.6360448927913249	108.0	11.0	60000.0	Amazon	1462038283925.0
1085	1.0	280.22265625	0.11810856810318499	8559.8642578125	4.9970703125	1.0	12.0	0.6185659728352417	107.0	11.0	300000.0	Amazon	1462038283925.0
1086	1.0	293.2470703125	0.11537635889271228	8546.83984375	4.9970703125	1.0	14.0	0.586541308538684	105.0	11.0	900000.0	Amazon	1462038283925.0
1087	1.0	293.2470703125	0.11537635889271228	8546.83984375	4.9970703125	1.0	14.0	0.586541308538684	105.0	11.0	1800000.0	Amazon	1462038283925.0
1088	1.0	293.2470703125	0.11537635889271228	8546.83984375	4.9970703125	1.0	14.0	0.586541308538684	105.0	11.0	3600000.0	Amazon	1462038283925.0
1089	1.0	293.2470703125	0.11537635889271228	8546.83984375	4.9970703125	1.0	14.0	0.586541308538684	105.0	11.0	21600000.0	Amazon	1462038283925.0
1090	259.181640625	309.193359375	-0.015741828080123477	8271.7119140625	4.9970703125	7.0	15.0	0.412027747948321	97.0	11.0	43200000.0	Amazon	1462038283925.0
1091	731.1728515625	309.193359375	-0.04677406458249235	7799.720703125	4.9970703125	10.0	15.0	0.35532521299501385	94.0	11.0	86400000.0	Amazon	1462038283925.0
1092	0.078125	277.6708984375	0.1331078754154456	7953.0166015625	5.2705078125	2.0	10.0	0.5967496563045794	99.0	10.0	0.0	Amazon	1462039448122.0
1093	0.078125	277.6708984375	0.1331078754154456	7953.0166015625	5.2705078125	2.0	10.0	0.5967496563045794	99.0	10.0	1000.0	Amazon	1462039448122.0
1094	1.0	277.6708984375	0.12321706338847399	7953.0166015625	5.3486328125	1.0	10.0	0.66718922656211	99.0	12.0	15000.0	Amazon	1462039448122.0
1095	1.0	277.6708984375	0.12321706338847399	7953.0166015625	5.3486328125	1.0	10.0	0.66718922656211	99.0	12.0	30000.0	Amazon	1462039448122.0
1096	1.0	277.6708984375	0.12321706338847399	7953.0166015625	5.3486328125	1.0	10.0	0.66718922656211	99.0	12.0	60000.0	Amazon	1462039448122.0
1097	1.0	278.111328125	0.12311656346765937	7952.576171875	5.3486328125	1.0	11.0	0.6485739256570786	98.0	12.0	300000.0	Amazon	1462039448122.0
1098	1.0	291.1357421875	0.12024490451647651	7939.5517578125	5.3486328125	1.0	13.0	0.6144448768402282	96.0	12.0	900000.0	Amazon	1462039448122.0
1099	1.0	291.1357421875	0.12024490451647651	7939.5517578125	5.3486328125	1.0	13.0	0.6144448768402282	96.0	12.0	1800000.0	Amazon	1462039448122.0
1100	1.0	291.1357421875	0.12024490451647651	7939.5517578125	5.3486328125	1.0	13.0	0.6144448768402282	96.0	12.0	3600000.0	Amazon	1462039448122.0
1101	1.0	291.1357421875	0.12024490451647651	7939.5517578125	5.3486328125	1.0	13.0	0.6144448768402282	96.0	12.0	21600000.0	Amazon	1462039448122.0
1102	366.34375	307.08203125	-0.02679370418056417	7557.26171875	5.3486328125	8.0	14.0	0.4172455859844774	87.0	12.0	43200000.0	Amazon	1462039448122.0
1103	972.34765625	307.08203125	-0.06236839851529235	6951.2578125	5.3486328125	12.0	14.0	0.34529506560667467	83.0	12.0	86400000.0	Amazon	1462039448122.0
1104	0.078125	277.900390625	0.128801362357762	8972.306640625	4.9189453125	2.0	11.0	0.5610015823606515	111.0	9.0	0.0	Amazon	1462040447644.0
1105	0.078125	277.900390625	0.128801362357762	8972.306640625	4.9189453125	2.0	11.0	0.5610015823606515	111.0	9.0	1000.0	Amazon	1462040447644.0
1106	1.0	277.900390625	0.11873622741485	8972.306640625	4.9970703125	1.0	11.0	0.6370807464046455	111.0	11.0	15000.0	Amazon	1462040447644.0
1107	1.0	277.900390625	0.11873622741485	8972.306640625	4.9970703125	1.0	11.0	0.6370807464046455	111.0	11.0	30000.0	Amazon	1462040447644.0
1108	1.0	277.900390625	0.11873622741485	8972.306640625	4.9970703125	1.0	11.0	0.6370807464046455	111.0	11.0	60000.0	Amazon	1462040447644.0
1109	1.0	278.3408203125	0.11863978635342495	8971.8662109375	4.9970703125	1.0	12.0	0.6196705722662199	110.0	11.0	300000.0	Amazon	1462040447644.0
1110	1.0	291.365234375	0.11588430037975708	8958.841796875	4.9970703125	1.0	14.0	0.5877793242494501	108.0	11.0	900000.0	Amazon	1462040447644.0
1111	1.0	291.365234375	0.11588430037975708	8958.841796875	4.9970703125	1.0	14.0	0.5877793242494501	108.0	11.0	1800000.0	Amazon	1462040447644.0
1112	1.0	291.365234375	0.11588430037975708	8958.841796875	4.9970703125	1.0	14.0	0.5877793242494501	108.0	11.0	3600000.0	Amazon	1462040447644.0
1113	1.0	291.365234375	0.11588430037975708	8958.841796875	4.9970703125	1.0	14.0	0.5877793242494501	108.0	11.0	21600000.0	Amazon	1462040447644.0
1114	167.9189453125	307.3115234375	-0.0037024876615478017	8774.9765625	4.9970703125	4.0	15.0	0.4835423601754904	103.0	11.0	43200000.0	Amazon	1462040447644.0
1115	771.984375	307.3115234375	-0.045790224852173676	8170.9111328125	4.9970703125	8.0	15.0	0.3947444094775795	99.0	11.0	86400000.0	Amazon	1462040447644.0
1116	0.078125	278.3056640625	0.13520044177248952	8502.767578125	5.4384765625	2.0	10.0	0.6678864644432836	107.0	14.0	0.0	Amazon	1462041345369.0
1117	0.078125	278.3056640625	0.13520044177248952	8502.767578125	5.4384765625	2.0	10.0	0.6678864644432836	107.0	14.0	1000.0	Amazon	1462041345369.0
1118	1.0	278.3056640625	0.12546834880753802	8502.767578125	5.5166015625	1.0	10.0	0.7201842385240597	107.0	16.0	15000.0	Amazon	1462041345369.0
1119	1.0	278.3056640625	0.12546834880753802	8502.767578125	5.5166015625	1.0	10.0	0.7201842385240597	107.0	16.0	30000.0	Amazon	1462041345369.0
1120	1.0	278.74609375	0.12536664189800897	8502.3271484375	5.5166015625	1.0	11.0	0.7029246004731124	106.0	16.0	60000.0	Amazon	1462041345369.0
1121	1.0	278.74609375	0.12536664189800897	8502.3271484375	5.5166015625	1.0	11.0	0.7029246004731124	106.0	16.0	300000.0	Amazon	1462041345369.0
1122	1.0	291.7705078125	0.12246033678106917	8489.302734375	5.5166015625	1.0	13.0	0.6708663879700325	104.0	16.0	900000.0	Amazon	1462041345369.0
1123	1.0	291.7705078125	0.12246033678106917	8489.302734375	5.5166015625	1.0	13.0	0.6708663879700325	104.0	16.0	1800000.0	Amazon	1462041345369.0
1124	1.0	291.7705078125	0.12246033678106917	8489.302734375	5.5166015625	1.0	13.0	0.6708663879700325	104.0	16.0	3600000.0	Amazon	1462041345369.0
1125	1.0	291.7705078125	0.12246033678106917	8489.302734375	5.5166015625	1.0	13.0	0.6708663879700325	104.0	16.0	21600000.0	Amazon	1462041345369.0
1126	301.931640625	307.716796875	-0.018183823951091735	8171.4248046875	5.5166015625	5.0	14.0	0.5556661162910324	98.0	16.0	43200000.0	Amazon	1462041345369.0
1127	905.9970703125	307.716796875	-0.05430739530785893	7567.359375	5.5166015625	9.0	14.0	0.47707657834831313	94.0	16.0	86400000.0	Amazon	1462041345369.0
1128	0.078125	277.8603515625	0.12838212624610057	7381.5615234375	4.9189453125	2.0	11.0	0.5533317686307613	94.0	9.0	0.0	Amazon	1462042206978.0
1129	0.078125	277.8603515625	0.12838212624610057	7381.5615234375	4.9189453125	2.0	11.0	0.5533317686307613	94.0	9.0	1000.0	Amazon	1462042206978.0
1130	1.0	277.8603515625	0.11820202735340415	7381.5615234375	4.9970703125	1.0	11.0	0.6304014713161717	94.0	11.0	15000.0	Amazon	1462042206978.0
1131	1.0	277.8603515625	0.11820202735340415	7381.5615234375	4.9970703125	1.0	11.0	0.6304014713161717	94.0	11.0	30000.0	Amazon	1462042206978.0
1132	1.0	277.8603515625	0.11820202735340415	7381.5615234375	4.9970703125	1.0	11.0	0.6304014713161717	94.0	11.0	60000.0	Amazon	1462042206978.0
1133	1.0	278.30078125	0.1181051114618634	7381.12109375	4.9970703125	1.0	12.0	0.6125450550202498	93.0	11.0	300000.0	Amazon	1462042206978.0
1134	1.0	291.3251953125	0.11533575676583417	7368.0966796875	4.9970703125	1.0	14.0	0.5797863174593236	91.0	11.0	900000.0	Amazon	1462042206978.0
1135	1.0	291.3251953125	0.11533575676583417	7368.0966796875	4.9970703125	1.0	14.0	0.5797863174593236	91.0	11.0	1800000.0	Amazon	1462042206978.0
1136	1.0	291.3251953125	0.11533575676583417	7368.0966796875	4.9970703125	1.0	14.0	0.5797863174593236	91.0	11.0	3600000.0	Amazon	1462042206978.0
1137	1.0	291.3251953125	0.11533575676583417	7368.0966796875	4.9970703125	1.0	14.0	0.5797863174593236	91.0	11.0	21600000.0	Amazon	1462042206978.0
1138	639.91015625	307.271484375	-0.05058707640068283	6712.240234375	4.9970703125	7.0	15.0	0.397698672809843	83.0	11.0	43200000.0	Amazon	1462042206978.0
1139	639.91015625	307.271484375	-0.05058707640068283	6712.240234375	4.9970703125	7.0	15.0	0.397698672809843	83.0	11.0	86400000.0	Amazon	1462042206978.0
1140	0.078125	277.9443359375	0.13063559470712988	7704.23828125	5.0869140625	2.0	11.0	0.6325316273720727	99.0	13.0	0.0	Amazon	1462043074443.0
1141	0.078125	277.9443359375	0.13063559470712988	7704.23828125	5.0869140625	2.0	11.0	0.6325316273720727	99.0	13.0	1000.0	Amazon	1462043074443.0
1142	1.0	277.9443359375	0.12060360814090922	7704.23828125	5.1650390625	1.0	11.0	0.689055931636233	99.0	15.0	15000.0	Amazon	1462043074443.0
1143	1.0	277.9443359375	0.12060360814090922	7704.23828125	5.1650390625	1.0	11.0	0.689055931636233	99.0	15.0	30000.0	Amazon	1462043074443.0
1144	1.0	277.9443359375	0.12060360814090922	7704.23828125	5.1650390625	1.0	11.0	0.689055931636233	99.0	15.0	60000.0	Amazon	1462043074443.0
1145	1.0	278.384765625	0.12050506989829204	7703.7978515625	5.1650390625	1.0	12.0	0.6722049569381584	98.0	15.0	300000.0	Amazon	1462043074443.0
1146	1.0	291.4091796875	0.11768936312703525	7690.7734375	5.1650390625	1.0	14.0	0.6408823711248337	96.0	15.0	900000.0	Amazon	1462043074443.0
1147	1.0	291.4091796875	0.11768936312703525	7690.7734375	5.1650390625	1.0	14.0	0.6408823711248337	96.0	15.0	1800000.0	Amazon	1462043074443.0
1148	1.0	291.4091796875	0.11768936312703525	7690.7734375	5.1650390625	1.0	14.0	0.6408823711248337	96.0	15.0	3600000.0	Amazon	1462043074443.0
1149	1.0	291.4091796875	0.11768936312703525	7690.7734375	5.1650390625	1.0	14.0	0.6408823711248337	96.0	15.0	21600000.0	Amazon	1462043074443.0
1150	997.259765625	307.35546875	-0.06637826666694696	6677.5673828125	5.1650390625	12.0	15.0	0.38782183582880686	83.0	15.0	43200000.0	Amazon	1462043074443.0
1151	997.259765625	307.35546875	-0.06637826666694696	6677.5673828125	5.1650390625	12.0	15.0	0.38782183582880686	83.0	15.0	86400000.0	Amazon	1462043074443.0
1152	0.078125	277.84765625	0.12854397018050723	7902.357421875	4.9189453125	2.0	11.0	0.5558420603369306	99.0	9.0	0.0	Amazon	1462044240688.0
1153	0.078125	277.84765625	0.12854397018050723	7902.357421875	4.9189453125	2.0	11.0	0.5558420603369306	99.0	9.0	1000.0	Amazon	1462044240688.0
1154	1.0	277.84765625	0.11840609261792381	7902.357421875	4.9970703125	1.0	11.0	0.6325872798805446	99.0	11.0	15000.0	Amazon	1462044240688.0
1155	1.0	277.84765625	0.11840609261792381	7902.357421875	4.9970703125	1.0	11.0	0.6325872798805446	99.0	11.0	30000.0	Amazon	1462044240688.0
1156	1.0	277.84765625	0.11840609261792381	7902.357421875	4.9970703125	1.0	11.0	0.6325872798805446	99.0	11.0	60000.0	Amazon	1462044240688.0
1157	1.0	278.2880859375	0.11830933930370703	7901.9169921875	4.9970703125	1.0	12.0	0.6148776733411025	98.0	11.0	300000.0	Amazon	1462044240688.0
1158	1.0	291.3125	0.11554475164747743	7888.892578125	4.9970703125	1.0	14.0	0.582404714510375	96.0	11.0	900000.0	Amazon	1462044240688.0
1159	1.0	291.3125	0.11554475164747743	7888.892578125	4.9970703125	1.0	14.0	0.582404714510375	96.0	11.0	1800000.0	Amazon	1462044240688.0
1160	1.0	291.3125	0.11554475164747743	7888.892578125	4.9970703125	1.0	14.0	0.582404714510375	96.0	11.0	3600000.0	Amazon	1462044240688.0
1161	1.0	291.3125	0.11554475164747743	7888.892578125	4.9970703125	1.0	14.0	0.582404714510375	96.0	11.0	21600000.0	Amazon	1462044240688.0
1162	984.103515625	307.2587890625	-0.06405626799434701	6888.8427734375	4.9970703125	10.0	15.0	0.3446763876781595	85.0	11.0	43200000.0	Amazon	1462044240688.0
1163	984.103515625	307.2587890625	-0.06405626799434701	6888.8427734375	4.9970703125	10.0	15.0	0.3446763876781595	85.0	11.0	86400000.0	Amazon	1462044240688.0
1164	0.078125	278.046875	0.12814877630682386	6841.96875	4.9189453125	2.0	12.0	0.5241424183609592	76.0	9.0	0.0	Amazon	1462045702050.0
1165	0.078125	278.046875	0.12814877630682386	6841.96875	4.9189453125	2.0	12.0	0.5241424183609592	76.0	9.0	1000.0	Amazon	1462045702050.0
1166	1.0	278.046875	0.11792095057890004	6841.96875	4.9970703125	1.0	12.0	0.6025401233185641	76.0	11.0	15000.0	Amazon	1462045702050.0
1167	1.0	278.046875	0.11792095057890004	6841.96875	4.9970703125	1.0	12.0	0.6025401233185641	76.0	11.0	30000.0	Amazon	1462045702050.0
1168	1.0	278.046875	0.11792095057890004	6841.96875	4.9970703125	1.0	12.0	0.6025401233185641	76.0	11.0	60000.0	Amazon	1462045702050.0
1169	1.0	278.4873046875	0.11782392663031066	6841.5283203125	4.9970703125	1.0	13.0	0.5850751506867214	75.0	11.0	300000.0	Amazon	1462045702050.0
1170	1.0	291.51171875	0.11505128089814286	6828.50390625	4.9970703125	1.0	15.0	0.5528301553109967	73.0	11.0	900000.0	Amazon	1462045702050.0
1171	1.0	291.51171875	0.11505128089814286	6828.50390625	4.9970703125	1.0	15.0	0.5528301553109967	73.0	11.0	1800000.0	Amazon	1462045702050.0
1172	1.0	291.51171875	0.11505128089814286	6828.50390625	4.9970703125	1.0	15.0	0.5528301553109967	73.0	11.0	3600000.0	Amazon	1462045702050.0
1173	1.0	291.51171875	0.11505128089814286	6828.50390625	4.9970703125	1.0	15.0	0.5528301553109967	73.0	11.0	21600000.0	Amazon	1462045702050.0
1174	865.185546875	307.4580078125	-0.06941946582193737	5947.3720703125	4.9970703125	11.0	16.0	0.27277236279499045	61.0	11.0	43200000.0	Amazon	1462045702050.0
1175	865.185546875	307.4580078125	-0.06941946582193737	5947.3720703125	4.9970703125	11.0	16.0	0.27277236279499045	61.0	11.0	86400000.0	Amazon	1462045702050.0
1176	0.078125	277.853515625	0.1315492226402623	12352.3671875	5.0869140625	2.0	11.0	0.6497870657808822	151.0	13.0	0.0	Amazon	1462047170478.0
1177	0.078125	277.853515625	0.1315492226402623	12352.3671875	5.0869140625	2.0	11.0	0.6497870657808822	151.0	13.0	1000.0	Amazon	1462047170478.0
1178	1.0	277.853515625	0.1217460242065302	12352.3671875	5.1650390625	1.0	11.0	0.7042517667227919	151.0	15.0	15000.0	Amazon	1462047170478.0
1179	1.0	277.853515625	0.1217460242065302	12352.3671875	5.1650390625	1.0	11.0	0.7042517667227919	151.0	15.0	30000.0	Amazon	1462047170478.0
1180	1.0	277.853515625	0.1217460242065302	12352.3671875	5.1650390625	1.0	11.0	0.7042517667227919	151.0	15.0	60000.0	Amazon	1462047170478.0
1181	1.0	278.2939453125	0.1216483734444163	12351.9267578125	5.1650390625	1.0	12.0	0.6884497203640016	150.0	15.0	300000.0	Amazon	1462047170478.0
1182	1.0	291.318359375	0.11885869536190335	12338.90234375	5.1650390625	1.0	14.0	0.6591676363805389	148.0	15.0	900000.0	Amazon	1462047170478.0
1183	1.0	291.318359375	0.11885869536190335	12338.90234375	5.1650390625	1.0	14.0	0.6591676363805389	148.0	15.0	1800000.0	Amazon	1462047170478.0
1184	1.0	291.318359375	0.11885869536190335	12338.90234375	5.1650390625	1.0	14.0	0.6591676363805389	148.0	15.0	3600000.0	Amazon	1462047170478.0
1185	1.0	291.318359375	0.11885869536190335	12338.90234375	5.1650390625	1.0	14.0	0.6591676363805389	148.0	15.0	21600000.0	Amazon	1462047170478.0
1186	771.984375	307.2646484375	-0.02980615130967607	11550.9716796875	5.1650390625	8.0	15.0	0.49718610358203535	139.0	15.0	43200000.0	Amazon	1462047170478.0
1187	771.984375	307.2646484375	-0.02980615130967607	11550.9716796875	5.1650390625	8.0	15.0	0.49718610358203535	139.0	15.0	86400000.0	Amazon	1462047170478.0
1188	0.078125	278.048828125	0.12848301540497517	7854.9287109375	4.9189453125	2.0	11.0	0.5543650271152939	96.0	9.0	0.0	Amazon	1462048041151.0
1189	0.078125	278.048828125	0.12848301540497517	7854.9287109375	4.9189453125	2.0	11.0	0.5543650271152939	96.0	9.0	1000.0	Amazon	1462048041151.0
1190	1.0	278.048828125	0.11834468796812081	7854.9287109375	4.9970703125	1.0	11.0	0.6313011363105093	96.0	11.0	15000.0	Amazon	1462048041151.0
1191	1.0	278.048828125	0.11834468796812081	7854.9287109375	4.9970703125	1.0	11.0	0.6313011363105093	96.0	11.0	30000.0	Amazon	1462048041151.0
1192	1.0	278.048828125	0.11834468796812081	7854.9287109375	4.9970703125	1.0	11.0	0.6313011363105093	96.0	11.0	60000.0	Amazon	1462048041151.0
1193	1.0	278.4892578125	0.11824802157173182	7854.48828125	4.9970703125	1.0	12.0	0.6135052381634996	95.0	11.0	300000.0	Amazon	1462048041151.0
1194	1.0	291.513671875	0.11548584028266792	7841.4638671875	4.9970703125	1.0	14.0	0.5808643504727781	93.0	11.0	900000.0	Amazon	1462048041151.0
1195	1.0	291.513671875	0.11548584028266792	7841.4638671875	4.9970703125	1.0	14.0	0.5808643504727781	93.0	11.0	1800000.0	Amazon	1462048041151.0
1196	1.0	291.513671875	0.11548584028266792	7841.4638671875	4.9970703125	1.0	14.0	0.5808643504727781	93.0	11.0	3600000.0	Amazon	1462048041151.0
1197	14.8203125	291.513671875	0.05688310801519144	7826.6435546875	4.9970703125	2.0	14.0	0.5461790477920553	91.0	11.0	21600000.0	Amazon	1462048041151.0
1198	982.8076171875	307.4599609375	-0.06448486061720753	6842.7099609375	4.9970703125	12.0	15.0	0.3061905139184097	80.0	11.0	43200000.0	Amazon	1462048041151.0
1199	982.8076171875	307.4599609375	-0.06448486061720753	6842.7099609375	4.9970703125	12.0	15.0	0.3061905139184097	80.0	11.0	86400000.0	Amazon	1462048041151.0
1200	0.078125	278.271484375	0.1288296517061385	9520.8427734375	4.9189453125	2.0	11.0	0.5581269614733054	104.0	9.0	0.0	Amazon	1462049125091.0
1201	0.078125	278.271484375	0.1288296517061385	9520.8427734375	4.9189453125	2.0	11.0	0.5581269614733054	104.0	9.0	1000.0	Amazon	1462049125091.0
1202	1.0	278.271484375	0.11880112739118798	9520.8427734375	4.9970703125	1.0	11.0	0.6345770723336441	104.0	11.0	15000.0	Amazon	1462049125091.0
1203	1.0	278.271484375	0.11880112739118798	9520.8427734375	4.9970703125	1.0	11.0	0.6345770723336441	104.0	11.0	30000.0	Amazon	1462049125091.0
1204	1.0	278.271484375	0.11880112739118798	9520.8427734375	4.9970703125	1.0	11.0	0.6345770723336441	104.0	11.0	60000.0	Amazon	1462049125091.0
1205	1.0	278.7119140625	0.11870499441423893	9520.40234375	4.9970703125	1.0	12.0	0.6170004513591254	103.0	11.0	300000.0	Amazon	1462049125091.0
1206	1.0	291.736328125	0.11595827132076975	9507.3779296875	4.9970703125	1.0	14.0	0.5847860367040832	101.0	11.0	900000.0	Amazon	1462049125091.0
1207	1.0	291.736328125	0.11595827132076975	9507.3779296875	4.9970703125	1.0	14.0	0.5847860367040832	101.0	11.0	1800000.0	Amazon	1462049125091.0
1208	1.0	291.736328125	0.11595827132076975	9507.3779296875	4.9970703125	1.0	14.0	0.5847860367040832	101.0	11.0	3600000.0	Amazon	1462049125091.0
1209	1.0	291.736328125	0.11595827132076975	9507.3779296875	4.9970703125	1.0	14.0	0.5847860367040832	101.0	11.0	21600000.0	Amazon	1462049125091.0
1210	780.63671875	307.6826171875	-0.04288677735275704	8710.794921875	4.9970703125	11.0	15.0	0.33374112137205175	89.0	11.0	43200000.0	Amazon	1462049125091.0
1211	780.63671875	307.6826171875	-0.04288677735275704	8710.794921875	4.9970703125	11.0	15.0	0.33374112137205175	89.0	11.0	86400000.0	Amazon	1462049125091.0
1212	0.078125	278.1025390625	0.13063042566113953	7812.873046875	5.0869140625	2.0	11.0	0.6382530804646216	112.0	13.0	0.0	Amazon	1462049991384.0
1213	0.078125	278.1025390625	0.13063042566113953	7812.873046875	5.0869140625	2.0	11.0	0.6382530804646216	112.0	13.0	1000.0	Amazon	1462049991384.0
1214	1.0	278.1025390625	0.12060937241882708	7812.873046875	5.1650390625	1.0	11.0	0.6940933666050537	112.0	15.0	15000.0	Amazon	1462049991384.0
1215	1.0	278.1025390625	0.12060937241882708	7812.873046875	5.1650390625	1.0	11.0	0.6940933666050537	112.0	15.0	30000.0	Amazon	1462049991384.0
1216	1.0	278.1025390625	0.12060937241882708	7812.873046875	5.1650390625	1.0	11.0	0.6940933666050537	112.0	15.0	60000.0	Amazon	1462049991384.0
1217	1.0	278.54296875	0.1205109497683435	7812.4326171875	5.1650390625	1.0	12.0	0.6775937837325547	111.0	15.0	300000.0	Amazon	1462049991384.0
1218	1.0	291.5673828125	0.11769851617871786	7799.408203125	5.1650390625	1.0	14.0	0.6469565680381456	109.0	15.0	900000.0	Amazon	1462049991384.0
1219	1.0	291.5673828125	0.11769851617871786	7799.408203125	5.1650390625	1.0	14.0	0.6469565680381456	109.0	15.0	1800000.0	Amazon	1462049991384.0
1220	1.0	291.5673828125	0.11769851617871786	7799.408203125	5.1650390625	1.0	14.0	0.6469565680381456	109.0	15.0	3600000.0	Amazon	1462049991384.0
1221	1.0	291.5673828125	0.11769851617871786	7799.408203125	5.1650390625	1.0	14.0	0.6469565680381456	109.0	15.0	21600000.0	Amazon	1462049991384.0
1222	849.8056640625	307.513671875	-0.05809763503989495	6933.65625	5.1650390625	9.0	15.0	0.45342265631875733	99.0	15.0	43200000.0	Amazon	1462049991384.0
1223	849.8056640625	307.513671875	-0.05809763503989495	6933.65625	5.1650390625	9.0	15.0	0.45342265631875733	99.0	15.0	86400000.0	Amazon	1462049991384.0
1224	0.078125	278.0341796875	0.12859459715156704	8247.4912109375	4.9189453125	2.0	11.0	0.5548668059970558	97.0	9.0	0.0	Amazon	1462050851221.0
1225	0.078125	278.0341796875	0.12859459715156704	8247.4912109375	4.9189453125	2.0	11.0	0.5548668059970558	97.0	9.0	1000.0	Amazon	1462050851221.0
1226	1.0	278.0341796875	0.11848488370437449	8247.4912109375	4.9970703125	1.0	11.0	0.6317380553057904	97.0	11.0	15000.0	Amazon	1462050851221.0
1227	1.0	278.0341796875	0.11848488370437449	8247.4912109375	4.9970703125	1.0	11.0	0.6317380553057904	97.0	11.0	30000.0	Amazon	1462050851221.0
1228	1.0	278.0341796875	0.11848488370437449	8247.4912109375	4.9970703125	1.0	11.0	0.6317380553057904	97.0	11.0	60000.0	Amazon	1462050851221.0
1229	1.0	278.474609375	0.1183883245993282	8247.05078125	4.9970703125	1.0	12.0	0.6139715009950101	96.0	11.0	300000.0	Amazon	1462050851221.0
1230	1.0	291.4990234375	0.1156292932717102	8234.0263671875	4.9970703125	1.0	14.0	0.5813877328482542	94.0	11.0	900000.0	Amazon	1462050851221.0
1231	1.0	291.4990234375	0.1156292932717102	8234.0263671875	4.9970703125	1.0	14.0	0.5813877328482542	94.0	11.0	1800000.0	Amazon	1462050851221.0
1232	1.0	291.4990234375	0.1156292932717102	8234.0263671875	4.9970703125	1.0	14.0	0.5813877328482542	94.0	11.0	3600000.0	Amazon	1462050851221.0
1233	98.607421875	291.4990234375	0.008157304993723911	8135.4189453125	4.9970703125	1.0	14.0	0.5808643504727781	93.0	11.0	21600000.0	Amazon	1462050851221.0
1234	866.1962890625	307.4453125	-0.05546161875646813	7351.8837890625	4.9970703125	9.0	15.0	0.36059214319833865	84.0	11.0	43200000.0	Amazon	1462050851221.0
1235	866.1962890625	307.4453125	-0.05546161875646813	7351.8837890625	4.9970703125	9.0	15.0	0.36059214319833865	84.0	11.0	86400000.0	Amazon	1462050851221.0
1236	0.078125	278.0634765625	0.13143183067794278	11817.951171875	5.0869140625	2.0	11.0	0.6446833743281932	131.0	13.0	0.0	Amazon	1462051740047.0
1237	0.078125	278.0634765625	0.13143183067794278	11817.951171875	5.0869140625	2.0	11.0	0.6446833743281932	131.0	13.0	1000.0	Amazon	1462051740047.0
1238	1.0	278.0634765625	0.12161464137787255	11817.951171875	5.1650390625	1.0	11.0	0.6997562018871407	131.0	15.0	15000.0	Amazon	1462051740047.0
1239	1.0	278.0634765625	0.12161464137787255	11817.951171875	5.1650390625	1.0	11.0	0.6997562018871407	131.0	15.0	30000.0	Amazon	1462051740047.0
1240	1.0	278.0634765625	0.12161464137787255	11817.951171875	5.1650390625	1.0	11.0	0.6997562018871407	131.0	15.0	60000.0	Amazon	1462051740047.0
1241	1.0	278.50390625	0.12151702794188439	11817.5107421875	5.1650390625	1.0	12.0	0.6836472627765013	130.0	15.0	300000.0	Amazon	1462051740047.0
1242	1.0	291.5283203125	0.11872829781398167	11804.486328125	5.1650390625	1.0	14.0	0.653769835548283	128.0	15.0	900000.0	Amazon	1462051740047.0
1243	1.0	291.5283203125	0.11872829781398167	11804.486328125	5.1650390625	1.0	14.0	0.653769835548283	128.0	15.0	1800000.0	Amazon	1462051740047.0
1244	1.0	291.5283203125	0.11872829781398167	11804.486328125	5.1650390625	1.0	14.0	0.653769835548283	128.0	15.0	3600000.0	Amazon	1462051740047.0
1245	98.607421875	291.5283203125	0.015187810920859015	11705.87890625	5.1650390625	1.0	14.0	0.6534584787880091	127.0	15.0	21600000.0	Amazon	1462051740047.0
1246	1105.4326171875	307.474609375	-0.04244902793739221	10683.107421875	5.1650390625	11.0	15.0	0.4372156998137635	116.0	15.0	43200000.0	Amazon	1462051740047.0
1247	1105.4326171875	307.474609375	-0.04244902793739221	10683.107421875	5.1650390625	11.0	15.0	0.4372156998137635	116.0	15.0	86400000.0	Amazon	1462051740047.0
1248	0.078125	277.2001953125	0.1350919776916282	7243.466796875	5.4384765625	2.0	10.0	0.6720367058325573	89.0	15.0	0.0	Amazon	1462052628431.0
1249	0.078125	277.2001953125	0.1350919776916282	7243.466796875	5.4384765625	2.0	10.0	0.6720367058325573	89.0	15.0	1000.0	Amazon	1462052628431.0
1250	1.0	277.2001953125	0.12524981241316027	7243.466796875	5.5166015625	1.0	10.0	0.7222740204165241	89.0	17.0	15000.0	Amazon	1462052628431.0
1251	1.0	277.2001953125	0.12524981241316027	7243.466796875	5.5166015625	1.0	10.0	0.7222740204165241	89.0	17.0	30000.0	Amazon	1462052628431.0
1252	1.0	277.2001953125	0.12524981241316027	7243.466796875	5.5166015625	1.0	10.0	0.7222740204165241	89.0	17.0	60000.0	Amazon	1462052628431.0
1253	1.0	277.640625	0.1251471184839653	7243.0263671875	5.5166015625	1.0	11.0	0.7046907726600593	88.0	17.0	300000.0	Amazon	1462052628431.0
1254	1.0	290.6650390625	0.12221272341042744	7230.001953125	5.5166015625	1.0	13.0	0.6718839734968136	86.0	17.0	900000.0	Amazon	1462052628431.0
1255	1.0	290.6650390625	0.12221272341042744	7230.001953125	5.5166015625	1.0	13.0	0.6718839734968136	86.0	17.0	1800000.0	Amazon	1462052628431.0
1256	1.0	290.6650390625	0.12221272341042744	7230.001953125	5.5166015625	1.0	13.0	0.6718839734968136	86.0	17.0	3600000.0	Amazon	1462052628431.0
1257	189.8701171875	290.6650390625	-0.009336261427858077	7040.1318359375	5.5166015625	4.0	13.0	0.5915224238797998	82.0	17.0	21600000.0	Amazon	1462052628431.0
1258	1075.0810546875	306.611328125	-0.07468417927326639	6138.974609375	5.5166015625	13.0	14.0	0.3996387171516918	72.0	17.0	43200000.0	Amazon	1462052628431.0
1259	1075.0810546875	306.611328125	-0.07468417927326639	6138.974609375	5.5166015625	13.0	14.0	0.3996387171516918	72.0	17.0	86400000.0	Amazon	1462052628431.0
1260	0.078125	278.2900390625	0.12840580920142636	7784.5712890625	4.9189453125	2.0	11.0	0.5511378992539451	90.0	9.0	0.0	Amazon	1462053497766.0
1261	0.078125	278.2900390625	0.12840580920142636	7784.5712890625	4.9189453125	2.0	11.0	0.5511378992539451	90.0	9.0	1000.0	Amazon	1462053497766.0
1262	1.0	278.2900390625	0.11826581972690528	7784.5712890625	4.9970703125	1.0	11.0	0.6284914086083596	90.0	11.0	15000.0	Amazon	1462053497766.0
1263	1.0	278.2900390625	0.11826581972690528	7784.5712890625	4.9970703125	1.0	11.0	0.6284914086083596	90.0	11.0	30000.0	Amazon	1462053497766.0
1264	1.0	278.2900390625	0.11826581972690528	7784.5712890625	4.9970703125	1.0	11.0	0.6284914086083596	90.0	11.0	60000.0	Amazon	1462053497766.0
1265	1.0	278.73046875	0.11816925289124244	7784.130859375	4.9970703125	1.0	12.0	0.6105060772160721	89.0	11.0	300000.0	Amazon	1462053497766.0
1266	1.0	291.7548828125	0.115409821082708	7771.1064453125	4.9970703125	1.0	14.0	0.5774960823871598	87.0	11.0	900000.0	Amazon	1462053497766.0
1267	1.0	291.7548828125	0.115409821082708	7771.1064453125	4.9970703125	1.0	14.0	0.5774960823871598	87.0	11.0	1800000.0	Amazon	1462053497766.0
1268	1.0	291.7548828125	0.115409821082708	7771.1064453125	4.9970703125	1.0	14.0	0.5774960823871598	87.0	11.0	3600000.0	Amazon	1462053497766.0
1269	189.8701171875	291.7548828125	-0.00930995200842591	7581.236328125	4.9970703125	4.0	14.0	0.48174774961671946	83.0	11.0	21600000.0	Amazon	1462053497766.0
1270	972.0625	307.701171875	-0.06470268479290164	6783.09765625	4.9970703125	12.0	15.0	0.2963428388531936	74.0	11.0	43200000.0	Amazon	1462053497766.0
1271	972.0625	307.701171875	-0.06470268479290164	6783.09765625	4.9970703125	12.0	15.0	0.2963428388531936	74.0	11.0	86400000.0	Amazon	1462053497766.0
1272	0.078125	278.10546875	0.12823657277283665	7121.4677734375	4.9189453125	2.0	11.0	0.5585595443090344	105.0	9.0	0.0	Amazon	1462054610767.0
1273	0.078125	278.10546875	0.12823657277283665	7121.4677734375	4.9189453125	2.0	11.0	0.5585595443090344	105.0	9.0	1000.0	Amazon	1462054610767.0
1274	1.0	278.10546875	0.11803685509289728	7121.4677734375	4.9970703125	1.0	11.0	0.6349538104127127	105.0	11.0	15000.0	Amazon	1462054610767.0
1275	1.0	278.10546875	0.11803685509289728	7121.4677734375	4.9970703125	1.0	11.0	0.6349538104127127	105.0	11.0	30000.0	Amazon	1462054610767.0
1276	1.0	278.5458984375	0.11793996917015862	7121.02734375	4.9970703125	1.0	12.0	0.6174022980823379	104.0	11.0	60000.0	Amazon	1462054610767.0
1277	1.0	278.5458984375	0.11793996917015862	7121.02734375	4.9970703125	1.0	12.0	0.6174022980823379	104.0	11.0	300000.0	Amazon	1462054610767.0
1278	1.0	291.5703125	0.11517132371761223	7108.0029296875	4.9970703125	1.0	14.0	0.5852366640146889	102.0	11.0	900000.0	Amazon	1462054610767.0
1279	1.0	291.5703125	0.11517132371761223	7108.0029296875	4.9970703125	1.0	14.0	0.5852366640146889	102.0	11.0	1800000.0	Amazon	1462054610767.0
1280	1.0	291.5703125	0.11517132371761223	7108.0029296875	4.9970703125	1.0	14.0	0.5852366640146889	102.0	11.0	3600000.0	Amazon	1462054610767.0
1281	153.0986328125	291.5703125	-0.006360804808442481	6954.904296875	4.9970703125	2.0	14.0	0.5514429557435463	100.0	11.0	21600000.0	Amazon	1462054610767.0
1282	771.69921875	307.5166015625	-0.06090571612727557	6320.357421875	4.9970703125	8.0	15.0	0.38900188984593703	93.0	11.0	43200000.0	Amazon	1462054610767.0
1283	771.69921875	307.5166015625	-0.06090571612727557	6320.357421875	4.9970703125	8.0	15.0	0.38900188984593703	93.0	11.0	86400000.0	Amazon	1462054610767.0
1284	0.078125	278.1494140625	0.1287178045261569	8861.0419921875	4.9189453125	2.0	11.0	0.5558420603369306	99.0	9.0	0.0	Amazon	1462055476492.0
1285	0.078125	278.1494140625	0.1287178045261569	8861.0419921875	4.9189453125	2.0	11.0	0.5558420603369306	99.0	9.0	1000.0	Amazon	1462055476492.0
1286	1.0	278.1494140625	0.11864995907624223	8861.0419921875	4.9970703125	1.0	11.0	0.6325872798805446	99.0	11.0	15000.0	Amazon	1462055476492.0
1287	1.0	278.1494140625	0.11864995907624223	8861.0419921875	4.9970703125	1.0	11.0	0.6325872798805446	99.0	11.0	30000.0	Amazon	1462055476492.0
1288	1.0	278.1494140625	0.11864995907624223	8861.0419921875	4.9970703125	1.0	11.0	0.6325872798805446	99.0	11.0	60000.0	Amazon	1462055476492.0
1289	1.0	278.58984375	0.11855361680577177	8860.6015625	4.9970703125	1.0	12.0	0.6148776733411025	98.0	11.0	300000.0	Amazon	1462055476492.0
1290	1.0	291.6142578125	0.11580085239937782	8847.5771484375	4.9970703125	1.0	14.0	0.582404714510375	96.0	11.0	900000.0	Amazon	1462055476492.0
1291	1.0	291.6142578125	0.11580085239937782	8847.5771484375	4.9970703125	1.0	14.0	0.582404714510375	96.0	11.0	1800000.0	Amazon	1462055476492.0
1292	1.0	291.6142578125	0.11580085239937782	8847.5771484375	4.9970703125	1.0	14.0	0.582404714510375	96.0	11.0	3600000.0	Amazon	1462055476492.0
1293	153.0986328125	291.6142578125	-0.0006208744587523665	8694.478515625	4.9970703125	2.0	14.0	0.5480356443028144	94.0	11.0	21600000.0	Amazon	1462055476492.0
1294	773.6376953125	307.560546875	-0.046617606786760406	8057.9931640625	4.9970703125	8.0	15.0	0.38256047235677587	87.0	11.0	43200000.0	Amazon	1462055476492.0
1295	773.6376953125	307.560546875	-0.046617606786760406	8057.9931640625	4.9970703125	8.0	15.0	0.38256047235677587	87.0	11.0	86400000.0	Amazon	1462055476492.0
1296	0.078125	279.4638671875	0.1285032021481148	9285.291015625	4.9189453125	2.0	11.0	0.5602155434218646	109.0	9.0	0.0	Amazon	1462056341280.0
1297	0.078125	279.4638671875	0.1285032021481148	9285.291015625	4.9189453125	2.0	11.0	0.5602155434218646	109.0	9.0	1000.0	Amazon	1462056341280.0
1298	1.0	279.4638671875	0.11848090101747905	9285.291015625	4.9970703125	1.0	11.0	0.6363961030678927	109.0	11.0	15000.0	Amazon	1462056341280.0
1299	1.0	279.4638671875	0.11848090101747905	9285.291015625	4.9970703125	1.0	11.0	0.6363961030678927	109.0	11.0	30000.0	Amazon	1462056341280.0
1300	1.0	279.4638671875	0.11848090101747905	9285.291015625	4.9970703125	1.0	11.0	0.6363961030678927	109.0	11.0	60000.0	Amazon	1462056341280.0
1301	1.0	279.904296875	0.11838531289171839	9284.8505859375	4.9970703125	1.0	12.0	0.61894051039245	108.0	11.0	300000.0	Amazon	1462056341280.0
1302	1.0	292.9287109375	0.11565373173087445	9271.826171875	4.9970703125	1.0	14.0	0.5869611268951133	106.0	11.0	900000.0	Amazon	1462056341280.0
1303	1.0	292.9287109375	0.11565373173087445	9271.826171875	4.9970703125	1.0	14.0	0.5869611268951133	106.0	11.0	1800000.0	Amazon	1462056341280.0
1304	1.0	292.9287109375	0.11565373173087445	9271.826171875	4.9970703125	1.0	14.0	0.5869611268951133	106.0	11.0	3600000.0	Amazon	1462056341280.0
1305	153.0986328125	292.9287109375	0.0003551117647145231	9118.7275390625	4.9970703125	2.0	14.0	0.5535139590701736	104.0	11.0	21600000.0	Amazon	1462056341280.0
1306	839.345703125	308.875	-0.04694746184518884	8416.5341796875	4.9970703125	9.0	15.0	0.37411215558961064	96.0	11.0	43200000.0	Amazon	1462056341280.0
1307	839.345703125	308.875	-0.04694746184518884	8416.5341796875	4.9970703125	9.0	15.0	0.37411215558961064	96.0	11.0	86400000.0	Amazon	1462056341280.0
1308	0.078125	277.896484375	0.13068792553322303	7840.736328125	5.0869140625	2.0	15.0	0.5673069310615135	92.0	13.0	0.0	Amazon	1462057485505.0
1309	0.078125	277.896484375	0.13068792553322303	7840.736328125	5.0869140625	2.0	15.0	0.5673069310615135	92.0	13.0	1000.0	Amazon	1462057485505.0
1310	1.0	277.896484375	0.12066578498446544	7840.736328125	5.1650390625	1.0	15.0	0.6245664761153347	92.0	15.0	15000.0	Amazon	1462057485505.0
1311	1.0	277.896484375	0.12066578498446544	7840.736328125	5.1650390625	1.0	15.0	0.6245664761153347	92.0	15.0	30000.0	Amazon	1462057485505.0
1312	1.0	277.896484375	0.12066578498446544	7840.736328125	5.1650390625	1.0	15.0	0.6245664761153347	92.0	15.0	60000.0	Amazon	1462057485505.0
1313	1.0	278.3369140625	0.120567265373501	7840.2958984375	5.1650390625	1.0	16.0	0.6104994948243997	91.0	15.0	300000.0	Amazon	1462057485505.0
1314	1.0	291.361328125	0.1177521371667582	7827.271484375	5.1650390625	1.0	18.0	0.584057587369533	89.0	15.0	900000.0	Amazon	1462057485505.0
1315	1.0	291.361328125	0.1177521371667582	7827.271484375	5.1650390625	1.0	18.0	0.584057587369533	89.0	15.0	1800000.0	Amazon	1462057485505.0
1316	1.0	291.361328125	0.1177521371667582	7827.271484375	5.1650390625	1.0	18.0	0.584057587369533	89.0	15.0	3600000.0	Amazon	1462057485505.0
1317	259.181640625	291.361328125	-0.01658791924344956	7568.08984375	5.1650390625	7.0	18.0	0.4343159308530352	82.0	15.0	21600000.0	Amazon	1462057485505.0
1318	957.744140625	307.3076171875	-0.06311407632953225	6853.5810546875	5.1650390625	12.0	19.0	0.3292079838235864	76.0	15.0	43200000.0	Amazon	1462057485505.0
1319	957.744140625	307.3076171875	-0.06311407632953225	6853.5810546875	5.1650390625	12.0	18.0	0.35634958957291446	76.0	16.0	86400000.0	Amazon	1462057485505.0
1320	0.078125	277.767578125	0.12972598134309843	8158.068359375	5.0029296875	2.0	11.0	0.5975906569096477	97.0	11.0	0.0	Amazon	1462058640370.0
1321	0.078125	277.767578125	0.12972598134309843	8158.068359375	5.0029296875	2.0	11.0	0.5975906569096477	97.0	11.0	1000.0	Amazon	1462058640370.0
1322	1.0	277.767578125	0.11966588524429	8158.068359375	5.0810546875	1.0	11.0	0.6628503023621637	97.0	13.0	15000.0	Amazon	1462058640370.0
1323	1.0	277.767578125	0.11966588524429	8158.068359375	5.0810546875	1.0	11.0	0.6628503023621637	97.0	13.0	30000.0	Amazon	1462058640370.0
1324	1.0	277.767578125	0.11966588524429	8158.068359375	5.0810546875	1.0	11.0	0.6628503023621637	97.0	13.0	60000.0	Amazon	1462058640370.0
1325	1.0	278.2080078125	0.11956827598156944	8157.6279296875	5.0810546875	1.0	12.0	0.6454858163632768	96.0	13.0	300000.0	Amazon	1462058640370.0
1326	1.0	291.232421875	0.11677928966526249	8144.603515625	5.0810546875	1.0	14.0	0.6134050597271804	94.0	13.0	900000.0	Amazon	1462058640370.0
1327	1.0	291.232421875	0.11677928966526249	8144.603515625	5.0810546875	1.0	14.0	0.6134050597271804	94.0	13.0	1800000.0	Amazon	1462058640370.0
1328	1.0	291.232421875	0.11677928966526249	8144.603515625	5.0810546875	1.0	14.0	0.6134050597271804	94.0	13.0	3600000.0	Amazon	1462058640370.0
1329	275.0810546875	291.232421875	-0.017082706028338324	7869.5224609375	5.0810546875	5.0	14.0	0.5011051548109453	89.0	13.0	21600000.0	Amazon	1462058640370.0
1330	971.705078125	307.1787109375	-0.060932233681287126	7156.9521484375	5.0810546875	10.0	15.0	0.38345841092267363	83.0	13.0	43200000.0	Amazon	1462058640370.0
1331	971.705078125	307.1787109375	-0.060932233681287126	7156.9521484375	5.0810546875	10.0	15.0	0.38345841092267363	83.0	13.0	86400000.0	Amazon	1462058640370.0
1332	0.078125	277.9716796875	0.12847740971621704	7773.5244140625	4.9189453125	2.0	11.0	0.5558420603369306	99.0	9.0	0.0	Amazon	1462059799904.0
1333	0.078125	277.9716796875	0.12847740971621704	7773.5244140625	4.9189453125	2.0	11.0	0.5558420603369306	99.0	9.0	1000.0	Amazon	1462059799904.0
1334	1.0	277.9716796875	0.1183315213852294	7773.5244140625	4.9970703125	1.0	11.0	0.6325872798805446	99.0	11.0	15000.0	Amazon	1462059799904.0
1335	1.0	277.9716796875	0.1183315213852294	7773.5244140625	4.9970703125	1.0	11.0	0.6325872798805446	99.0	11.0	30000.0	Amazon	1462059799904.0
1336	1.0	277.9716796875	0.1183315213852294	7773.5244140625	4.9970703125	1.0	11.0	0.6325872798805446	99.0	11.0	60000.0	Amazon	1462059799904.0
1337	1.0	278.412109375	0.11823479090202563	7773.083984375	4.9970703125	1.0	12.0	0.6148776733411025	98.0	11.0	300000.0	Amazon	1462059799904.0
1338	1.0	291.4365234375	0.11547078665331192	7760.0595703125	4.9970703125	1.0	14.0	0.582404714510375	96.0	11.0	900000.0	Amazon	1462059799904.0
1339	1.0	291.4365234375	0.11547078665331192	7760.0595703125	4.9970703125	1.0	14.0	0.582404714510375	96.0	11.0	1800000.0	Amazon	1462059799904.0
1340	1.0	291.4365234375	0.11547078665331192	7760.0595703125	4.9970703125	1.0	14.0	0.582404714510375	96.0	11.0	3600000.0	Amazon	1462059799904.0
1341	366.34375	291.4365234375	-0.027249905063168673	7393.7158203125	4.9970703125	8.0	14.0	0.3969092839732556	88.0	11.0	21600000.0	Amazon	1462059799904.0
1342	970.4091796875	307.03125	-0.06401658605693954	6773.7041015625	5.3486328125	12.0	14.0	0.34529506560667467	83.0	12.0	43200000.0	Amazon	1462059799904.0
1343	970.4091796875	307.03125	-0.06401658605693954	6773.7041015625	5.3486328125	12.0	14.0	0.34529506560667467	83.0	12.0	86400000.0	Amazon	1462059799904.0
1344	0.078125	277.978515625	0.13063785264842906	7738.6279296875	5.0869140625	2.0	11.0	0.6310071686081967	96.0	13.0	0.0	Amazon	1462060664137.0
1345	0.078125	277.978515625	0.13063785264842906	7738.6279296875	5.0869140625	2.0	11.0	0.6310071686081967	96.0	13.0	1000.0	Amazon	1462060664137.0
1346	1.0	277.978515625	0.1206091038575954	7738.6279296875	5.1650390625	1.0	11.0	0.6877139081668281	96.0	15.0	15000.0	Amazon	1462060664137.0
1347	1.0	277.978515625	0.1206091038575954	7738.6279296875	5.1650390625	1.0	11.0	0.6877139081668281	96.0	15.0	30000.0	Amazon	1462060664137.0
1348	1.0	277.978515625	0.1206091038575954	7738.6279296875	5.1650390625	1.0	11.0	0.6877139081668281	96.0	15.0	60000.0	Amazon	1462060664137.0
1349	1.0	278.4189453125	0.12051059417098967	7738.1875	5.1650390625	1.0	12.0	0.6707686908929509	95.0	15.0	300000.0	Amazon	1462060664137.0
1350	1.0	291.443359375	0.11769569939765366	7725.1630859375	5.1650390625	1.0	14.0	0.6392619756561405	93.0	15.0	900000.0	Amazon	1462060664137.0
1351	1.0	291.443359375	0.11769569939765366	7725.1630859375	5.1650390625	1.0	14.0	0.6392619756561405	93.0	15.0	1800000.0	Amazon	1462060664137.0
1352	1.0	291.443359375	0.11769569939765366	7725.1630859375	5.1650390625	1.0	14.0	0.6392619756561405	93.0	15.0	3600000.0	Amazon	1462060664137.0
1353	259.181640625	291.443359375	-0.017057413704299803	7465.9814453125	5.1650390625	7.0	14.0	0.4893554638642754	86.0	15.0	21600000.0	Amazon	1462060664137.0
1354	731.1728515625	307.3896484375	-0.052488918668772984	6978.0439453125	5.1650390625	10.0	15.0	0.41745853335757965	82.0	15.0	43200000.0	Amazon	1462060664137.0
1355	731.1728515625	307.3896484375	-0.052488918668772984	6978.0439453125	5.1650390625	10.0	15.0	0.41745853335757965	82.0	15.0	86400000.0	Amazon	1462060664137.0
1356	0.078125	277.77734375	0.1285364322786636	7818.8046875	4.9189453125	2.0	11.0	0.5522569146343999	92.0	9.0	0.0	Amazon	1462061801700.0
1357	0.078125	277.77734375	0.1285364322786636	7818.8046875	4.9189453125	2.0	11.0	0.5522569146343999	92.0	9.0	1000.0	Amazon	1462061801700.0
1358	1.0	277.77734375	0.11839101049818478	7818.8046875	4.9970703125	1.0	11.0	0.6294656381370592	92.0	11.0	15000.0	Amazon	1462061801700.0
1359	1.0	277.77734375	0.11839101049818478	7818.8046875	4.9970703125	1.0	11.0	0.6294656381370592	92.0	11.0	30000.0	Amazon	1462061801700.0
1360	1.0	277.77734375	0.11839101049818478	7818.8046875	4.9970703125	1.0	11.0	0.6294656381370592	92.0	11.0	60000.0	Amazon	1462061801700.0
1361	1.0	278.2177734375	0.11829419610957737	7818.3642578125	4.9970703125	1.0	12.0	0.6115461332877177	91.0	11.0	300000.0	Amazon	1462061801700.0
1362	1.0	291.2421875	0.11552786912610036	7805.33984375	4.9970703125	1.0	14.0	0.5786644718812618	89.0	11.0	900000.0	Amazon	1462061801700.0
1363	1.0	291.2421875	0.11552786912610036	7805.33984375	4.9970703125	1.0	14.0	0.5786644718812618	89.0	11.0	1800000.0	Amazon	1462061801700.0
1364	1.0	291.2421875	0.11552786912610036	7805.33984375	4.9970703125	1.0	14.0	0.5786644718812618	89.0	11.0	3600000.0	Amazon	1462061801700.0
1365	275.0810546875	291.2421875	-0.01887746757258027	7530.2587890625	4.9970703125	5.0	14.0	0.4572143302874755	84.0	11.0	21600000.0	Amazon	1462061801700.0
1366	973.6435546875	307.1884765625	-0.06437259321899085	6815.75	4.9970703125	10.0	15.0	0.3349300590215948	78.0	11.0	43200000.0	Amazon	1462061801700.0
1367	973.6435546875	307.1884765625	-0.06437259321899085	6815.75	4.9970703125	10.0	15.0	0.3349300590215948	78.0	11.0	86400000.0	Amazon	1462061801700.0
1368	0.078125	278.9169921875	0.13576424697911016	12518.880859375	5.4384765625	2.0	10.0	0.6806376009740054	150.0	14.0	0.0	Amazon	1462062705110.0
1369	0.078125	278.9169921875	0.13576424697911016	12518.880859375	5.4384765625	2.0	10.0	0.6806376009740054	150.0	14.0	1000.0	Amazon	1462062705110.0
1370	1.0	278.9169921875	0.12621496570063065	12518.880859375	5.5166015625	1.0	10.0	0.7313719521736927	150.0	16.0	15000.0	Amazon	1462062705110.0
1371	1.0	278.9169921875	0.12621496570063065	12518.880859375	5.5166015625	1.0	10.0	0.7313719521736927	150.0	16.0	30000.0	Amazon	1462062705110.0
1372	1.0	278.9169921875	0.12621496570063065	12518.880859375	5.5166015625	1.0	10.0	0.7313719521736927	150.0	16.0	60000.0	Amazon	1462062705110.0
1373	1.0	279.357421875	0.12611431635139214	12518.4404296875	5.5166015625	1.0	11.0	0.7149666338939876	149.0	16.0	300000.0	Amazon	1462062705110.0
1374	1.0	292.3818359375	0.12323851934868418	12505.416015625	5.5166015625	1.0	13.0	0.6845669263694458	147.0	16.0	900000.0	Amazon	1462062705110.0
1375	1.0	292.3818359375	0.12323851934868418	12505.416015625	5.5166015625	1.0	13.0	0.6845669263694458	147.0	16.0	1800000.0	Amazon	1462062705110.0
1376	1.0	292.3818359375	0.12323851934868418	12505.416015625	5.5166015625	1.0	13.0	0.6845669263694458	147.0	16.0	3600000.0	Amazon	1462062705110.0
1377	394.490234375	292.3818359375	-0.01128834444424865	12110.92578125	5.5166015625	6.0	13.0	0.5730974924916977	141.0	16.0	21600000.0	Amazon	1462062705110.0
1378	866.4814453125	308.328125	-0.03179456041982912	11622.98828125	5.5166015625	9.0	14.0	0.5080831402693737	137.0	16.0	43200000.0	Amazon	1462062705110.0
1379	866.4814453125	308.328125	-0.03179456041982912	11622.98828125	5.5166015625	9.0	14.0	0.5080831402693737	137.0	16.0	86400000.0	Amazon	1462062705110.0
1380	0.078125	277.7685546875	0.12884517086104155	9030.275390625	4.9189453125	2.0	11.0	0.557686541095929	103.0	9.0	0.0	Amazon	1462063900259.0
1381	0.078125	277.7685546875	0.12884517086104155	9030.275390625	4.9189453125	2.0	11.0	0.557686541095929	103.0	9.0	1000.0	Amazon	1462063900259.0
1382	1.0	277.7685546875	0.11878134585174159	9030.275390625	4.9970703125	1.0	11.0	0.6341935169993845	103.0	11.0	15000.0	Amazon	1462063900259.0
1383	1.0	277.7685546875	0.11878134585174159	9030.275390625	4.9970703125	1.0	11.0	0.6341935169993845	103.0	11.0	30000.0	Amazon	1462063900259.0
1384	1.0	277.7685546875	0.11878134585174159	9030.275390625	4.9970703125	1.0	11.0	0.6341935169993845	103.0	11.0	60000.0	Amazon	1462063900259.0
1385	1.0	278.208984375	0.11868485190628077	9029.8349609375	4.9970703125	1.0	12.0	0.6165913101113836	102.0	11.0	300000.0	Amazon	1462063900259.0
1386	1.0	291.2333984375	0.11592790825411006	9016.810546875	4.9970703125	1.0	14.0	0.5843271764072477	100.0	11.0	900000.0	Amazon	1462063900259.0
1387	1.0	291.2333984375	0.11592790825411006	9016.810546875	4.9970703125	1.0	14.0	0.5843271764072477	100.0	11.0	1800000.0	Amazon	1462063900259.0
1388	1.0	291.2333984375	0.11592790825411006	9016.810546875	4.9970703125	1.0	14.0	0.5843271764072477	100.0	11.0	3600000.0	Amazon	1462063900259.0
1389	839.630859375	291.2333984375	-0.0465955836509354	8177.1796875	4.9970703125	9.0	14.0	0.3818813079129867	91.0	11.0	21600000.0	Amazon	1462063900259.0
1390	839.630859375	307.1796875	-0.048434440065280394	8161.2333984375	4.9970703125	9.0	15.0	0.3677495890409128	90.0	11.0	43200000.0	Amazon	1462063900259.0
1391	839.630859375	307.1796875	-0.048434440065280394	8161.2333984375	4.9970703125	9.0	15.0	0.3677495890409128	90.0	11.0	86400000.0	Amazon	1462063900259.0
1392	0.078125	277.9921875	0.12880848863701214	9102.8828125	4.9189453125	2.0	11.0	0.5638970030841343	119.0	9.0	0.0	Amazon	1462064799597.0
1393	0.078125	277.9921875	0.12880848863701214	9102.8828125	4.9189453125	2.0	11.0	0.5638970030841343	119.0	9.0	1000.0	Amazon	1462064799597.0
1394	1.0	277.9921875	0.11875245251889069	9102.8828125	4.9970703125	1.0	11.0	0.639602908328191	119.0	11.0	15000.0	Amazon	1462064799597.0
1395	1.0	277.9921875	0.11875245251889069	9102.8828125	4.9970703125	1.0	11.0	0.639602908328191	119.0	11.0	30000.0	Amazon	1462064799597.0
1396	1.0	277.9921875	0.11875245251889069	9102.8828125	4.9970703125	1.0	11.0	0.639602908328191	119.0	11.0	60000.0	Amazon	1462064799597.0
1397	1.0	278.4326171875	0.11865608793360533	9102.4423828125	4.9970703125	1.0	12.0	0.6223594247471979	118.0	11.0	300000.0	Amazon	1462064799597.0
1398	1.0	291.45703125	0.11590277730094777	9089.41796875	4.9970703125	1.0	14.0	0.5907913398047178	116.0	11.0	900000.0	Amazon	1462064799597.0
1399	1.0	291.45703125	0.11590277730094777	9089.41796875	4.9970703125	1.0	14.0	0.5907913398047178	116.0	11.0	1800000.0	Amazon	1462064799597.0
1400	1.0	291.45703125	0.11590277730094777	9089.41796875	4.9970703125	1.0	14.0	0.5907913398047178	116.0	11.0	3600000.0	Amazon	1462064799597.0
1401	863.2470703125	291.45703125	-0.04715306776565337	8226.1708984375	4.9970703125	11.0	14.0	0.3632873348009463	105.0	11.0	21600000.0	Amazon	1462064799597.0
1402	863.2470703125	307.4033203125	-0.04899817990735069	8210.224609375	4.9970703125	11.0	15.0	0.34991477158932405	104.0	11.0	43200000.0	Amazon	1462064799597.0
1403	863.2470703125	307.4033203125	-0.04899817990735069	8210.224609375	4.9970703125	11.0	15.0	0.34991477158932405	104.0	11.0	86400000.0	Amazon	1462064799597.0
1404	0.078125	278.1123046875	0.12809075455456118	6731.03125	4.9189453125	2.0	12.0	0.5332534155083158	89.0	9.0	0.0	Amazon	1462065958835.0
1405	0.078125	278.1123046875	0.12809075455456118	6731.03125	4.9189453125	2.0	12.0	0.5332534155083158	89.0	9.0	1000.0	Amazon	1462065958835.0
1406	1.0	278.1123046875	0.11785254622376239	6731.03125	4.9970703125	1.0	12.0	0.6105060772160721	89.0	11.0	15000.0	Amazon	1462065958835.0
1407	1.0	278.1123046875	0.11785254622376239	6731.03125	4.9970703125	1.0	12.0	0.6105060772160721	89.0	11.0	30000.0	Amazon	1462065958835.0
1408	1.0	278.1123046875	0.11785254622376239	6731.03125	4.9970703125	1.0	12.0	0.6105060772160721	89.0	11.0	60000.0	Amazon	1462065958835.0
1409	1.0	287.6865234375	0.11579178904755824	6721.45703125	4.9970703125	1.0	14.0	0.5774960823871598	87.0	11.0	300000.0	Amazon	1462065958835.0
1410	1.0	291.5771484375	0.11498245082863698	6717.56640625	4.9970703125	1.0	15.0	0.5622792679923092	86.0	11.0	900000.0	Amazon	1462065958835.0
1411	1.0	291.5771484375	0.11498245082863698	6717.56640625	4.9970703125	1.0	15.0	0.5622792679923092	86.0	11.0	1800000.0	Amazon	1462065958835.0
1412	14.8203125	291.5771484375	0.05551493894612407	6702.74609375	4.9970703125	2.0	15.0	0.5270020999298749	84.0	11.0	3600000.0	Amazon	1462065958835.0
1413	731.1728515625	291.5771484375	-0.060400568932012795	5986.3935546875	4.9970703125	10.0	15.0	0.3318622646919659	76.0	11.0	21600000.0	Amazon	1462065958835.0
1414	731.1728515625	307.5234375	-0.06268259324520141	5970.447265625	4.9970703125	10.0	16.0	0.31754110873132085	75.0	11.0	43200000.0	Amazon	1462065958835.0
1415	731.1728515625	307.5234375	-0.06268259324520141	5970.447265625	4.9970703125	10.0	16.0	0.31754110873132085	75.0	11.0	86400000.0	Amazon	1462065958835.0
1416	0.078125	277.8330078125	0.13059565988562324	7491.58203125	5.0869140625	2.0	11.0	0.6293916780435402	93.0	13.0	0.0	Amazon	1462066863007.0
1417	0.078125	277.8330078125	0.13059565988562324	7491.58203125	5.0869140625	2.0	11.0	0.6293916780435402	93.0	13.0	1000.0	Amazon	1462066863007.0
1418	1.0	277.8330078125	0.12054467454964791	7491.58203125	5.1650390625	1.0	11.0	0.686291829241428	93.0	15.0	15000.0	Amazon	1462066863007.0
1419	1.0	277.8330078125	0.12054467454964791	7491.58203125	5.1650390625	1.0	11.0	0.686291829241428	93.0	15.0	30000.0	Amazon	1462066863007.0
1420	1.0	277.8330078125	0.12054467454964791	7491.58203125	5.1650390625	1.0	11.0	0.686291829241428	93.0	15.0	60000.0	Amazon	1462066863007.0
1421	1.0	278.2734375	0.12044600873839766	7491.1416015625	5.1650390625	1.0	12.0	0.6692464559925296	92.0	15.0	300000.0	Amazon	1462066863007.0
1422	1.0	291.2978515625	0.11762664579182128	7478.1171875	5.1650390625	1.0	14.0	0.6375439106659437	90.0	15.0	900000.0	Amazon	1462066863007.0
1423	1.0	291.2978515625	0.11762664579182128	7478.1171875	5.1650390625	1.0	14.0	0.6375439106659437	90.0	15.0	1800000.0	Amazon	1462066863007.0
1424	14.8203125	291.2978515625	0.05839881522609308	7463.296875	5.1650390625	2.0	14.0	0.6073201818814866	88.0	15.0	3600000.0	Amazon	1462066863007.0
1425	973.6435546875	291.2978515625	-0.06510777400181078	6504.4736328125	5.1650390625	10.0	14.0	0.42800779685242046	80.0	15.0	21600000.0	Amazon	1462066863007.0
1426	973.6435546875	307.244140625	-0.06745573962266316	6488.52734375	5.1650390625	10.0	15.0	0.4131909378671665	79.0	15.0	43200000.0	Amazon	1462066863007.0
1427	973.6435546875	307.244140625	-0.06745573962266316	6488.52734375	5.1650390625	10.0	15.0	0.4131909378671665	79.0	15.0	86400000.0	Amazon	1462066863007.0
1428	0.078125	277.189453125	0.12858684222194489	7526.5849609375	4.9189453125	2.0	12.0	0.5377381565646466	97.0	9.0	0.0	Amazon	1462068021676.0
1429	0.078125	277.189453125	0.12858684222194489	7526.5849609375	4.9189453125	2.0	12.0	0.5377381565646466	97.0	9.0	1000.0	Amazon	1462068021676.0
1430	1.0	277.189453125	0.11840852343308925	7526.5849609375	4.9970703125	1.0	12.0	0.6144288957581261	97.0	11.0	15000.0	Amazon	1462068021676.0
1431	1.0	277.189453125	0.11840852343308925	7526.5849609375	4.9970703125	1.0	12.0	0.6144288957581261	97.0	11.0	30000.0	Amazon	1462068021676.0
1432	1.0	277.189453125	0.11840852343308925	7526.5849609375	4.9970703125	1.0	12.0	0.6144288957581261	97.0	11.0	60000.0	Amazon	1462068021676.0
1433	1.0	277.6298828125	0.11831131744970802	7526.14453125	4.9970703125	1.0	13.0	0.5977078345346729	96.0	11.0	300000.0	Amazon	1462068021676.0
1434	14.8203125	290.654296875	0.05663398817956867	7498.2998046875	4.9970703125	2.0	15.0	0.5325952906913609	92.0	11.0	900000.0	Amazon	1462068021676.0
1435	14.8203125	290.654296875	0.05663398817956867	7498.2998046875	4.9970703125	2.0	15.0	0.5325952906913609	92.0	11.0	1800000.0	Amazon	1462068021676.0
1436	14.8203125	290.654296875	0.05663398817956867	7498.2998046875	4.9970703125	2.0	15.0	0.5325952906913609	92.0	11.0	3600000.0	Amazon	1462068021676.0
1437	864.54296875	290.654296875	-0.05956276660778296	6648.5771484375	4.9970703125	9.0	15.0	0.36184651012596997	85.0	11.0	21600000.0	Amazon	1462068021676.0
1438	864.54296875	306.6005859375	-0.06177353255521363	6632.630859375	4.9970703125	9.0	16.0	0.3480617091910828	84.0	11.0	43200000.0	Amazon	1462068021676.0
1439	864.54296875	306.6005859375	-0.06177353255521363	6632.630859375	4.9970703125	9.0	16.0	0.3480617091910828	84.0	11.0	86400000.0	Amazon	1462068021676.0
1440	14.8984375	277.853515625	0.057390471856171264	7649.11328125	4.9189453125	4.0	12.0	0.4731677789220074	93.0	9.0	0.0	Amazon	1462068892070.0
1441	14.8984375	277.853515625	0.057390471856171264	7649.11328125	4.9189453125	4.0	12.0	0.4731677789220074	93.0	9.0	1000.0	Amazon	1462068892070.0
1442	14.8203125	277.853515625	0.058444083809198875	7649.11328125	4.9970703125	2.0	12.0	0.5784601447029275	93.0	11.0	15000.0	Amazon	1462068892070.0
1443	14.8203125	277.853515625	0.058444083809198875	7649.11328125	4.9970703125	2.0	12.0	0.5784601447029275	93.0	11.0	30000.0	Amazon	1462068892070.0
1444	14.8203125	277.853515625	0.058444083809198875	7649.11328125	4.9970703125	2.0	12.0	0.5784601447029275	93.0	11.0	60000.0	Amazon	1462068892070.0
1445	14.8203125	278.2939453125	0.05838536731170769	7648.6728515625	4.9970703125	2.0	13.0	0.56187672397021	92.0	11.0	300000.0	Amazon	1462068892070.0
1446	14.8203125	291.318359375	0.056703849969273065	7635.6484375	4.9970703125	2.0	15.0	0.5312810428328809	90.0	11.0	900000.0	Amazon	1462068892070.0
1447	14.8203125	291.318359375	0.056703849969273065	7635.6484375	4.9970703125	2.0	15.0	0.5312810428328809	90.0	11.0	1800000.0	Amazon	1462068892070.0
1448	113.427734375	291.318359375	0.0031865525680477894	7537.041015625	4.9970703125	3.0	15.0	0.5004787024474804	89.0	11.0	3600000.0	Amazon	1462068892070.0
1449	864.54296875	291.318359375	-0.05835174348064388	6785.92578125	4.9970703125	9.0	15.0	0.3593113811491395	83.0	11.0	21600000.0	Amazon	1462068892070.0
1450	864.54296875	307.2646484375	-0.06052173873816171	6769.9794921875	4.9970703125	9.0	16.0	0.3454129308226322	82.0	11.0	43200000.0	Amazon	1462068892070.0
1451	864.54296875	307.2646484375	-0.06052173873816171	6769.9794921875	4.9970703125	9.0	16.0	0.3454129308226322	82.0	11.0	86400000.0	Amazon	1462068892070.0
1452	0.078125	278.283203125	0.1305915344646922	7827.2646484375	5.0869140625	2.0	13.0	0.5931096241144874	87.0	13.0	0.0	Amazon	1462070119360.0
1453	0.078125	278.283203125	0.1305915344646922	7827.2646484375	5.0869140625	2.0	13.0	0.5931096241144874	87.0	13.0	1000.0	Amazon	1462070119360.0
1454	1.0	278.283203125	0.1205744057306308	7827.2646484375	5.1650390625	1.0	13.0	0.6507020434504945	87.0	15.0	15000.0	Amazon	1462070119360.0
1455	1.0	278.283203125	0.1205744057306308	7827.2646484375	5.1650390625	1.0	13.0	0.6507020434504945	87.0	15.0	30000.0	Amazon	1462070119360.0
1456	1.0	278.283203125	0.1205744057306308	7827.2646484375	5.1650390625	1.0	13.0	0.6507020434504945	87.0	15.0	60000.0	Amazon	1462070119360.0
1457	1.0	278.7236328125	0.12047608005256828	7826.82421875	5.1650390625	1.0	14.0	0.6350852961085883	86.0	15.0	300000.0	Amazon	1462070119360.0
1458	1.0	291.748046875	0.11766635937602204	7813.7998046875	5.1650390625	1.0	16.0	0.6058569291473239	84.0	15.0	900000.0	Amazon	1462070119360.0
1459	1.0	291.748046875	0.11766635937602204	7813.7998046875	5.1650390625	1.0	16.0	0.6058569291473239	84.0	15.0	1800000.0	Amazon	1462070119360.0
1460	189.8701171875	291.748046875	-0.008462856933575812	7623.9296875	5.1650390625	4.0	16.0	0.5212492275960877	80.0	15.0	3600000.0	Amazon	1462070119360.0
1461	982.5224609375	291.748046875	-0.06221818077747412	6831.27734375	5.1650390625	12.0	16.0	0.3570008561902605	72.0	15.0	21600000.0	Amazon	1462070119360.0
1462	982.5224609375	307.6943359375	-0.06447544743422681	6815.3310546875	5.1650390625	12.0	17.0	0.3427408724929877	71.0	15.0	43200000.0	Amazon	1462070119360.0
1463	982.5224609375	307.6943359375	-0.06447544743422681	6815.3310546875	5.1650390625	12.0	17.0	0.3427408724929877	71.0	15.0	86400000.0	Amazon	1462070119360.0
1464	0.078125	278.791015625	0.12835192636029005	8006.833984375	4.9189453125	2.0	11.0	0.5572380680611883	102.0	9.0	0.0	Amazon	1462071277500.0
1465	0.078125	278.791015625	0.12835192636029005	8006.833984375	4.9189453125	2.0	11.0	0.5572380680611883	102.0	9.0	1000.0	Amazon	1462071277500.0
1466	1.0	278.791015625	0.1182368226240961	8006.833984375	4.9970703125	1.0	11.0	0.6338029575210236	102.0	11.0	15000.0	Amazon	1462071277500.0
1467	1.0	278.791015625	0.1182368226240961	8006.833984375	4.9970703125	1.0	11.0	0.6338029575210236	102.0	11.0	30000.0	Amazon	1462071277500.0
1468	1.0	278.791015625	0.1182368226240961	8006.833984375	4.9970703125	1.0	11.0	0.6338029575210236	102.0	11.0	60000.0	Amazon	1462071277500.0
1469	1.0	279.2314453125	0.118140574347881	8006.3935546875	4.9970703125	1.0	12.0	0.6161746736938003	101.0	11.0	300000.0	Amazon	1462071277500.0
1470	98.607421875	292.255859375	0.0074892474506521554	7894.76171875	4.9970703125	1.0	14.0	0.5833838361976619	98.0	11.0	900000.0	Amazon	1462071277500.0
1471	98.607421875	292.255859375	0.0074892474506521554	7894.76171875	4.9970703125	1.0	14.0	0.5833838361976619	98.0	11.0	1800000.0	Amazon	1462071277500.0
1472	98.607421875	292.255859375	0.0074892474506521554	7894.76171875	4.9970703125	1.0	14.0	0.5833838361976619	98.0	11.0	3600000.0	Amazon	1462071277500.0
1473	973.3583984375	292.255859375	-0.06048908897916529	7020.0107421875	4.9970703125	10.0	14.0	0.36261527907143437	89.0	11.0	21600000.0	Amazon	1462071277500.0
1474	973.3583984375	308.2021484375	-0.062678082875958	7004.064453125	4.9970703125	10.0	15.0	0.3484378554669862	88.0	11.0	43200000.0	Amazon	1462071277500.0
1475	973.3583984375	308.2021484375	-0.062678082875958	7004.064453125	4.9970703125	10.0	15.0	0.3484378554669862	88.0	11.0	86400000.0	Amazon	1462071277500.0
1476	98.685546875	278.2724609375	0.016338297320671515	12472.4296875	5.044921875	3.0	11.0	0.6042793872125053	143.0	12.0	0.0	Amazon	1462072139261.0
1477	98.685546875	278.2724609375	0.016338297320671515	12472.4296875	5.044921875	3.0	11.0	0.6042793872125053	143.0	12.0	1000.0	Amazon	1462072139261.0
1478	98.607421875	278.2724609375	0.016794999932687387	12472.4296875	5.123046875	1.0	11.0	0.690421043227404	143.0	14.0	15000.0	Amazon	1462072139261.0
1479	98.607421875	278.2724609375	0.016794999932687387	12472.4296875	5.123046875	1.0	11.0	0.690421043227404	143.0	14.0	30000.0	Amazon	1462072139261.0
1480	98.607421875	278.2724609375	0.016794999932687387	12472.4296875	5.123046875	1.0	11.0	0.690421043227404	143.0	14.0	60000.0	Amazon	1462072139261.0
1481	98.607421875	278.712890625	0.016761227846818844	12471.9892578125	5.123046875	1.0	12.0	0.6742582322189866	142.0	14.0	300000.0	Amazon	1462072139261.0
1482	98.607421875	291.7373046875	0.015789474358243145	12458.96484375	5.123046875	1.0	14.0	0.6443892311289257	140.0	14.0	900000.0	Amazon	1462072139261.0
1483	189.8701171875	291.7373046875	0.0026266976219966685	12367.7021484375	5.123046875	4.0	14.0	0.5684161103690292	137.0	14.0	1800000.0	Amazon	1462072139261.0
1484	244.361328125	291.7373046875	-0.0023973121099128887	12313.2109375	5.123046875	5.0	14.0	0.5467494178939752	136.0	14.0	3600000.0	Amazon	1462072139261.0
1485	838.0498046875	291.7373046875	-0.03001918142083562	11719.5224609375	5.123046875	11.0	14.0	0.44191136893999905	130.0	14.0	21600000.0	Amazon	1462072139261.0
1486	838.0498046875	307.68359375	-0.031395686022578195	11703.576171875	5.123046875	11.0	15.0	0.429234196067708	129.0	14.0	43200000.0	Amazon	1462072139261.0
1487	838.0498046875	307.68359375	-0.031395686022578195	11703.576171875	5.123046875	11.0	15.0	0.429234196067708	129.0	14.0	86400000.0	Amazon	1462072139261.0
1488	91.3408203125	278.28125	0.012057156257471204	8805.8583984375	4.9189453125	5.0	11.0	0.47025640948363107	104.0	9.0	0.0	Amazon	1462073306842.0
1489	91.3408203125	278.28125	0.012057156257471204	8805.8583984375	4.9189453125	5.0	11.0	0.47025640948363107	104.0	9.0	1000.0	Amazon	1462073306842.0
1490	91.2626953125	278.28125	0.012533601728579312	8805.8583984375	4.9970703125	3.0	11.0	0.5706868844258876	104.0	11.0	15000.0	Amazon	1462073306842.0
1491	91.2626953125	278.28125	0.012533601728579312	8805.8583984375	4.9970703125	3.0	11.0	0.5706868844258876	104.0	11.0	30000.0	Amazon	1462073306842.0
1492	91.2626953125	278.7216796875	0.012495643307306913	8805.41796875	4.9970703125	3.0	12.0	0.5537029520143387	103.0	11.0	60000.0	Amazon	1462073306842.0
1493	91.2626953125	278.7216796875	0.012495643307306913	8805.41796875	4.9970703125	3.0	12.0	0.5537029520143387	103.0	11.0	300000.0	Amazon	1462073306842.0
1494	91.2626953125	291.74609375	0.011401538056349384	8792.3935546875	4.9970703125	3.0	14.0	0.5224901327716773	101.0	11.0	900000.0	Amazon	1462073306842.0
1495	214.2197265625	291.74609375	-0.008426589914450276	8669.4365234375	4.9970703125	4.0	14.0	0.4951260421052908	100.0	11.0	1800000.0	Amazon	1462073306842.0
1496	268.7109375	291.74609375	-0.013942819219697996	8614.9453125	4.9970703125	5.0	14.0	0.46998965307325175	99.0	11.0	3600000.0	Amazon	1462073306842.0
1497	889.25	291.74609375	-0.04966112622507529	7994.40625	4.9970703125	11.0	14.0	0.3512609513324601	93.0	11.0	21600000.0	Amazon	1462073306842.0
1498	889.25	307.6923828125	-0.051567679462359656	7978.4599609375	4.9970703125	11.0	15.0	0.3373454793800775	92.0	11.0	43200000.0	Amazon	1462073306842.0
1499	889.25	307.6923828125	-0.051567679462359656	7978.4599609375	4.9970703125	11.0	15.0	0.3373454793800775	92.0	11.0	86400000.0	Amazon	1462073306842.0
1500	123.03515625	277.6923828125	0.0037046329859495046	7515.861328125	5.2705078125	3.0	10.0	0.563571848031466	97.0	10.0	0.0	Amazon	1462074375963.0
1501	123.03515625	277.6923828125	0.0037046329859495046	7515.861328125	5.2705078125	3.0	10.0	0.563571848031466	97.0	10.0	1000.0	Amazon	1462074375963.0
1502	122.95703125	277.6923828125	0.004118232867046915	7515.861328125	5.3486328125	1.0	10.0	0.6663737265126729	97.0	12.0	15000.0	Amazon	1462074375963.0
1503	122.95703125	277.6923828125	0.004118232867046915	7515.861328125	5.3486328125	1.0	10.0	0.6663737265126729	97.0	12.0	30000.0	Amazon	1462074375963.0
1504	122.95703125	277.6923828125	0.004118232867046915	7515.861328125	5.3486328125	1.0	10.0	0.6663737265126729	97.0	12.0	60000.0	Amazon	1462074375963.0
1505	122.95703125	278.1328125	0.004076747794960477	7515.4208984375	5.3486328125	1.0	11.0	0.6476976096528929	96.0	12.0	300000.0	Amazon	1462074375963.0
1506	122.95703125	291.1572265625	0.002878216299636409	7502.396484375	5.3486328125	1.0	13.0	0.6134504585191239	94.0	12.0	900000.0	Amazon	1462074375963.0
1507	177.4482421875	291.1572265625	-0.006614258944239775	7447.9052734375	5.3486328125	2.0	13.0	0.5806009478400064	93.0	12.0	1800000.0	Amazon	1462074375963.0
1508	177.4482421875	291.1572265625	-0.006614258944239775	7447.9052734375	5.3486328125	2.0	13.0	0.5806009478400064	93.0	12.0	3600000.0	Amazon	1462074375963.0
1509	796.048828125	291.1572265625	-0.05435778264187751	6829.3046875	5.3486328125	8.0	13.0	0.43130157967665617	87.0	12.0	21600000.0	Amazon	1462074375963.0
1510	796.048828125	307.103515625	-0.056477436279079335	6813.3583984375	5.3486328125	8.0	14.0	0.4161234866448655	86.0	12.0	43200000.0	Amazon	1462074375963.0
1511	796.048828125	307.103515625	-0.056477436279079335	6813.3583984375	5.3486328125	8.0	14.0	0.4161234866448655	86.0	12.0	86400000.0	Amazon	1462074375963.0
1512	266.4296875	278.8642578125	-0.006782550181883386	10585.693359375	5.0869140625	5.0	11.0	0.5831226496250241	121.0	14.0	0.0	Amazon	1462075535633.0
1513	266.4296875	278.8642578125	-0.006782550181883386	10585.693359375	5.0869140625	5.0	11.0	0.5831226496250241	121.0	14.0	1000.0	Amazon	1462075535633.0
1514	266.3515625	278.8642578125	-0.006500153327967891	10585.693359375	5.1650390625	3.0	11.0	0.656723107315587	121.0	16.0	15000.0	Amazon	1462075535633.0
1515	266.3515625	278.8642578125	-0.006500153327967891	10585.693359375	5.1650390625	3.0	11.0	0.656723107315587	121.0	16.0	30000.0	Amazon	1462075535633.0
1516	266.3515625	278.8642578125	-0.006500153327967891	10585.693359375	5.1650390625	3.0	11.0	0.656723107315587	121.0	16.0	60000.0	Amazon	1462075535633.0
1517	266.3515625	279.3046875	-0.0065348794057395	10585.2529296875	5.1650390625	3.0	12.0	0.6410406365520191	120.0	16.0	300000.0	Amazon	1462075535633.0
1518	266.3515625	292.3291015625	-0.007540701347666266	10572.228515625	5.1650390625	3.0	14.0	0.6118072485406091	118.0	16.0	900000.0	Amazon	1462075535633.0
1519	266.3515625	292.3291015625	-0.007540701347666266	10572.228515625	5.1650390625	3.0	14.0	0.6118072485406091	118.0	16.0	1800000.0	Amazon	1462075535633.0
1520	266.3515625	292.3291015625	-0.007540701347666266	10572.228515625	5.1650390625	3.0	14.0	0.6118072485406091	118.0	16.0	3600000.0	Amazon	1462075535633.0
1521	884.9521484375	292.3291015625	-0.03822482666845166	9953.6279296875	5.1650390625	9.0	14.0	0.4926816731915928	112.0	16.0	21600000.0	Amazon	1462075535633.0
1522	884.9521484375	308.275390625	-0.03981911107006102	9937.681640625	5.1650390625	9.0	15.0	0.47938212280190257	111.0	16.0	43200000.0	Amazon	1462075535633.0
1523	884.9521484375	307.923828125	-0.03912800021428768	9937.681640625	5.5166015625	9.0	14.0	0.5064612301721563	111.0	17.0	86400000.0	Amazon	1462075535633.0
1524	0.078125	278.77734375	0.12839138138151926	8139.0390625	4.9189453125	2.0	11.0	0.5613847270947078	112.0	9.0	0.0	Amazon	1462076687258.0
1525	0.078125	278.77734375	0.12839138138151926	8139.0390625	4.9189453125	2.0	11.0	0.5613847270947078	112.0	9.0	1000.0	Amazon	1462076687258.0
1526	1.0	278.77734375	0.11828573218475202	8139.0390625	4.9970703125	1.0	11.0	0.6374144771081242	112.0	11.0	15000.0	Amazon	1462076687258.0
1527	1.0	278.77734375	0.11828573218475202	8139.0390625	4.9970703125	1.0	11.0	0.6374144771081242	112.0	11.0	30000.0	Amazon	1462076687258.0
1528	1.0	278.77734375	0.11828573218475202	8139.0390625	4.9970703125	1.0	11.0	0.6374144771081242	112.0	11.0	60000.0	Amazon	1462076687258.0
1529	1.0	279.2177734375	0.11818951540770321	8138.5986328125	4.9970703125	1.0	12.0	0.6200264158893115	111.0	11.0	300000.0	Amazon	1462076687258.0
1530	1.0	292.2421875	0.11543999831098523	8125.57421875	4.9970703125	1.0	14.0	0.588178065561013	109.0	11.0	900000.0	Amazon	1462076687258.0
1531	1.0	292.2421875	0.11543999831098523	8125.57421875	4.9970703125	1.0	14.0	0.588178065561013	109.0	11.0	1800000.0	Amazon	1462076687258.0
1532	118.892578125	292.2421875	0.003340800924257435	8006.681640625	4.9970703125	3.0	14.0	0.5253254207900713	106.0	11.0	3600000.0	Amazon	1462076687258.0
1533	830.0517578125	292.2421875	-0.05268984884049841	7295.5224609375	4.9970703125	10.0	14.0	0.37319351639760706	99.0	11.0	21600000.0	Amazon	1462076687258.0
1534	830.0517578125	308.1884765625	-0.05470076061703228	7279.576171875	4.9970703125	10.0	15.0	0.3595013746646613	98.0	11.0	43200000.0	Amazon	1462076687258.0
1535	830.0517578125	308.1884765625	-0.05470076061703228	7279.576171875	4.9970703125	10.0	15.0	0.3595013746646613	98.0	11.0	86400000.0	Amazon	1462076687258.0
1536	0.078125	278.8056640625	0.12863394932031505	9177.28125	4.9189453125	2.0	11.0	0.5598123067041421	108.0	9.0	0.0	Amazon	1462077547186.0
1537	0.078125	278.8056640625	0.12863394932031505	9177.28125	4.9189453125	2.0	11.0	0.5598123067041421	108.0	9.0	1000.0	Amazon	1462077547186.0
1538	1.0	278.8056640625	0.11859513055440161	9177.28125	4.9970703125	1.0	11.0	0.6360448927913249	108.0	11.0	15000.0	Amazon	1462077547186.0
1539	1.0	278.8056640625	0.11859513055440161	9177.28125	4.9970703125	1.0	11.0	0.6360448927913249	108.0	11.0	30000.0	Amazon	1462077547186.0
1540	1.0	278.8056640625	0.11859513055440161	9177.28125	4.9970703125	1.0	11.0	0.6360448927913249	108.0	11.0	60000.0	Amazon	1462077547186.0
1541	1.0	279.24609375	0.11849919064674369	9176.8408203125	4.9970703125	1.0	12.0	0.6185659728352417	107.0	11.0	300000.0	Amazon	1462077547186.0
1542	1.0	292.2705078125	0.11575775665988927	9163.81640625	4.9970703125	1.0	14.0	0.586541308538684	105.0	11.0	900000.0	Amazon	1462077547186.0
1543	1.0	292.2705078125	0.11575775665988927	9163.81640625	4.9970703125	1.0	14.0	0.586541308538684	105.0	11.0	1800000.0	Amazon	1462077547186.0
1544	107.162109375	292.2705078125	0.008245952663769785	9056.654296875	4.9970703125	1.0	14.0	0.5861140915175911	104.0	11.0	3600000.0	Amazon	1462077547186.0
1545	859.775390625	292.2705078125	-0.04661955534241976	8304.041015625	4.9970703125	8.0	14.0	0.40588259451490927	97.0	11.0	21600000.0	Amazon	1462077547186.0
1546	859.775390625	308.216796875	-0.04844483248403798	8288.0947265625	4.9970703125	8.0	15.0	0.39195320067840805	96.0	11.0	43200000.0	Amazon	1462077547186.0
1547	859.775390625	308.216796875	-0.04844483248403798	8288.0947265625	4.9970703125	8.0	15.0	0.39195320067840805	96.0	11.0	86400000.0	Amazon	1462077547186.0
1548	0.078125	277.32421875	0.12874937124158198	8200.5029296875	4.9189453125	2.0	13.0	0.5233165167509424	100.0	9.0	0.0	Amazon	1462078620248.0
1549	0.078125	277.32421875	0.12874937124158198	8200.5029296875	4.9189453125	2.0	13.0	0.5233165167509424	100.0	9.0	1000.0	Amazon	1462078620248.0
1550	1.0	277.32421875	0.11862506415967436	8200.5029296875	4.9970703125	1.0	13.0	0.5995610224882048	100.0	11.0	15000.0	Amazon	1462078620248.0
1551	1.0	277.32421875	0.11862506415967436	8200.5029296875	4.9970703125	1.0	13.0	0.5995610224882048	100.0	11.0	30000.0	Amazon	1462078620248.0
1552	1.0	277.32421875	0.11862506415967436	8200.5029296875	4.9970703125	1.0	13.0	0.5995610224882048	100.0	11.0	60000.0	Amazon	1462078620248.0
1553	1.0	277.7646484375	0.11852813340352601	8200.0625	4.9970703125	1.0	14.0	0.583859855088086	99.0	11.0	300000.0	Amazon	1462078620248.0
1554	118.892578125	290.7890625	0.003627451274888895	8068.1455078125	4.9970703125	3.0	16.0	0.490963046684434	94.0	11.0	900000.0	Amazon	1462078620248.0
1555	118.892578125	290.7890625	0.003627451274888895	8068.1455078125	4.9970703125	3.0	16.0	0.490963046684434	94.0	11.0	1800000.0	Amazon	1462078620248.0
1556	118.892578125	290.7890625	0.003627451274888895	8068.1455078125	4.9970703125	3.0	16.0	0.490963046684434	94.0	11.0	3600000.0	Amazon	1462078620248.0
1557	831.990234375	290.7890625	-0.05212075514814034	7355.0478515625	4.9970703125	10.0	16.0	0.3348592594624728	87.0	11.0	21600000.0	Amazon	1462078620248.0
1558	831.990234375	306.7353515625	-0.05412547802591071	7339.1015625	4.9970703125	10.0	17.0	0.32182429707755683	86.0	11.0	43200000.0	Amazon	1462078620248.0
1559	831.990234375	306.7353515625	-0.05412547802591071	7339.1015625	4.9970703125	10.0	16.0	0.35505074351815574	86.0	12.0	86400000.0	Amazon	1462078620248.0
1560	226.1328125	278.740234375	-0.008346486037435034	8857.0810546875	4.9189453125	6.0	11.0	0.44848878792045116	107.0	9.0	0.0	Amazon	1462079481880.0
1561	226.1328125	278.740234375	-0.008346486037435034	8857.0810546875	4.9189453125	6.0	11.0	0.44848878792045116	107.0	9.0	1000.0	Amazon	1462079481880.0
1562	226.0546875	278.740234375	-0.008039364573172936	8857.0810546875	4.9970703125	4.0	11.0	0.5449673038298714	107.0	11.0	15000.0	Amazon	1462079481880.0
1563	226.0546875	278.740234375	-0.008039364573172936	8857.0810546875	4.9970703125	4.0	11.0	0.5449673038298714	107.0	11.0	30000.0	Amazon	1462079481880.0
1564	226.0546875	278.740234375	-0.008039364573172936	8857.0810546875	4.9970703125	4.0	11.0	0.5449673038298714	107.0	11.0	60000.0	Amazon	1462079481880.0
1565	226.0546875	279.1806640625	-0.008076923904820604	8856.640625	4.9970703125	4.0	12.0	0.5283173945016159	106.0	11.0	300000.0	Amazon	1462079481880.0
1566	226.0546875	292.205078125	-0.009165218186168967	8843.6162109375	4.9970703125	4.0	14.0	0.4976916793982048	104.0	11.0	900000.0	Amazon	1462079481880.0
1567	226.0546875	292.205078125	-0.009165218186168967	8843.6162109375	4.9970703125	4.0	14.0	0.4976916793982048	104.0	11.0	1800000.0	Amazon	1462079481880.0
1568	226.0546875	292.205078125	-0.009165218186168967	8843.6162109375	4.9970703125	4.0	14.0	0.4976916793982048	104.0	11.0	3600000.0	Amazon	1462079481880.0
1569	805.1396484375	292.205078125	-0.04487184087872215	8264.53125	4.9970703125	10.0	14.0	0.37222222222222223	98.0	11.0	21600000.0	Amazon	1462079481880.0
1570	805.1396484375	308.1513671875	-0.04666694447081795	8248.5849609375	4.9970703125	10.0	15.0	0.3584859293117345	97.0	11.0	43200000.0	Amazon	1462079481880.0
1571	805.1396484375	308.1513671875	-0.04666694447081795	8248.5849609375	4.9970703125	10.0	15.0	0.3584859293117345	97.0	11.0	86400000.0	Amazon	1462079481880.0
1572	0.078125	278.287109375	0.1284383971267402	7894.5244140625	4.9189453125	2.0	11.0	0.5553590607934094	98.0	9.0	0.0	Amazon	1462080524901.0
1573	0.078125	278.287109375	0.1284383971267402	7894.5244140625	4.9189453125	2.0	11.0	0.5553590607934094	98.0	9.0	1000.0	Amazon	1462080524901.0
1574	1.0	278.287109375	0.11830687548310688	7894.5244140625	4.9970703125	1.0	11.0	0.6321666919963347	98.0	11.0	15000.0	Amazon	1462080524901.0
1575	1.0	278.287109375	0.11830687548310688	7894.5244140625	4.9970703125	1.0	11.0	0.6321666919963347	98.0	11.0	30000.0	Amazon	1462080524901.0
1576	1.0	278.287109375	0.11830687548310688	7894.5244140625	4.9970703125	1.0	11.0	0.6321666919963347	98.0	11.0	60000.0	Amazon	1462080524901.0
1577	1.0	278.7275390625	0.11821034101390926	7894.083984375	4.9970703125	1.0	12.0	0.6144288957581261	97.0	11.0	300000.0	Amazon	1462080524901.0
1578	1.0	291.751953125	0.1154518584823293	7881.0595703125	4.9970703125	1.0	14.0	0.5819010923203608	95.0	11.0	900000.0	Amazon	1462080524901.0
1579	1.0	291.751953125	0.1154518584823293	7881.0595703125	4.9970703125	1.0	14.0	0.5819010923203608	95.0	11.0	1800000.0	Amazon	1462080524901.0
1580	134.0126953125	291.751953125	-0.0002387265421267333	7747.046875	4.9970703125	1.0	14.0	0.5813877328482542	94.0	11.0	3600000.0	Amazon	1462080524901.0
1581	620.5390625	291.751953125	-0.0435514933333163	7260.5205078125	4.9970703125	6.0	14.0	0.43888239001111157	89.0	11.0	21600000.0	Amazon	1462080524901.0
1582	620.5390625	307.6982421875	-0.04539586975661667	7244.57421875	4.9970703125	6.0	15.0	0.4244248873711539	88.0	11.0	43200000.0	Amazon	1462080524901.0
1583	620.5390625	307.6982421875	-0.04539586975661667	7244.57421875	4.9970703125	6.0	15.0	0.4244248873711539	88.0	11.0	86400000.0	Amazon	1462080524901.0
1584	0.078125	278.498046875	0.13302919234799096	8395.521484375	5.2705078125	2.0	10.0	0.5997729100547886	106.0	10.0	0.0	Amazon	1462081392261.0
1585	0.078125	278.498046875	0.13302919234799096	8395.521484375	5.2705078125	2.0	10.0	0.5997729100547886	106.0	10.0	1000.0	Amazon	1462081392261.0
1586	1.0	278.498046875	0.12318183431202073	8395.521484375	5.3486328125	1.0	10.0	0.6698159036046142	106.0	12.0	15000.0	Amazon	1462081392261.0
1587	1.0	278.9384765625	0.12308189395854985	8395.0810546875	5.3486328125	1.0	11.0	0.6513957443923112	105.0	12.0	30000.0	Amazon	1462081392261.0
1588	1.0	278.9384765625	0.12308189395854985	8395.0810546875	5.3486328125	1.0	11.0	0.6513957443923112	105.0	12.0	60000.0	Amazon	1462081392261.0
1589	1.0	282.8291015625	0.12220887023704949	8391.1904296875	5.3486328125	1.0	12.0	0.6340412734917935	104.0	12.0	300000.0	Amazon	1462081392261.0
1590	1.0	291.962890625	0.1202260273756129	8382.056640625	5.3486328125	1.0	13.0	0.6176452591824643	103.0	12.0	900000.0	Amazon	1462081392261.0
1591	1.0	291.962890625	0.1202260273756129	8382.056640625	5.3486328125	1.0	13.0	0.6176452591824643	103.0	12.0	1800000.0	Amazon	1462081392261.0
1592	1.0	291.962890625	0.1202260273756129	8382.056640625	5.3486328125	1.0	13.0	0.6176452591824643	103.0	12.0	3600000.0	Amazon	1462081392261.0
1593	486.5263671875	291.962890625	-0.031508086477768	7895.5302734375	5.3486328125	5.0	13.0	0.5040103932510323	98.0	12.0	21600000.0	Amazon	1462081392261.0
1594	486.5263671875	307.9091796875	-0.0331392396680105	7879.583984375	5.3486328125	5.0	14.0	0.4890402581674346	97.0	12.0	43200000.0	Amazon	1462081392261.0
1595	486.5263671875	307.9091796875	-0.0331392396680105	7879.583984375	5.3486328125	5.0	14.0	0.4890402581674346	97.0	12.0	86400000.0	Amazon	1462081392261.0
1596	0.078125	278.5400390625	0.13303803381855644	8468.642578125	5.2705078125	2.0	10.0	0.5993641942559534	105.0	10.0	0.0	Amazon	1462082556532.0
1597	0.078125	278.5400390625	0.13303803381855644	8468.642578125	5.2705078125	2.0	10.0	0.5993641942559534	105.0	10.0	1000.0	Amazon	1462082556532.0
1598	1.0	278.5400390625	0.12319609105492632	8468.642578125	5.3486328125	1.0	10.0	0.6694607868594473	105.0	12.0	15000.0	Amazon	1462082556532.0
1599	1.0	278.5400390625	0.12319609105492632	8468.642578125	5.3486328125	1.0	10.0	0.6694607868594473	105.0	12.0	30000.0	Amazon	1462082556532.0
1600	1.0	278.5400390625	0.12319609105492632	8468.642578125	5.3486328125	1.0	10.0	0.6694607868594473	105.0	12.0	60000.0	Amazon	1462082556532.0
1601	1.0	278.98046875	0.12309619236951938	8468.2021484375	5.3486328125	1.0	11.0	0.6510143112272251	104.0	12.0	300000.0	Amazon	1462082556532.0
1602	134.0126953125	292.0048828125	0.003093763461874011	8321.1650390625	5.3486328125	1.0	13.0	0.6167724850154029	101.0	12.0	900000.0	Amazon	1462082556532.0
1603	134.0126953125	292.0048828125	0.003093763461874011	8321.1650390625	5.3486328125	1.0	13.0	0.6167724850154029	101.0	12.0	1800000.0	Amazon	1462082556532.0
1604	723.6259765625	292.0048828125	-0.044318113385235364	7731.5517578125	5.3486328125	5.0	13.0	0.5032766703726552	97.0	12.0	3600000.0	Amazon	1462082556532.0
1605	738.1611328125	292.0048828125	-0.04503960383444982	7717.0166015625	5.3486328125	7.0	13.0	0.45858169980972263	95.0	12.0	21600000.0	Amazon	1462082556532.0
1606	738.1611328125	307.951171875	-0.04690786917289943	7701.0703125	5.3486328125	7.0	14.0	0.4437120116736602	94.0	12.0	43200000.0	Amazon	1462082556532.0
1607	738.1611328125	307.951171875	-0.04690786917289943	7701.0703125	5.3486328125	7.0	14.0	0.4437120116736602	94.0	12.0	86400000.0	Amazon	1462082556532.0
1608	226.6494140625	278.8154296875	-0.011644426214096656	7899.9521484375	4.9189453125	4.0	11.0	0.4882622408878206	91.0	9.0	0.0	Amazon	1462083416264.0
1609	226.6494140625	278.8154296875	-0.011644426214096656	7899.9521484375	4.9189453125	4.0	11.0	0.4882622408878206	91.0	9.0	1000.0	Amazon	1462083416264.0
1610	226.5712890625	278.8154296875	-0.011337157736399768	7899.9521484375	4.9970703125	2.0	11.0	0.5943716890933916	91.0	11.0	15000.0	Amazon	1462083416264.0
1611	226.5712890625	278.8154296875	-0.011337157736399768	7899.9521484375	4.9970703125	2.0	11.0	0.5943716890933916	91.0	11.0	30000.0	Amazon	1462083416264.0
1612	226.5712890625	278.8154296875	-0.011337157736399768	7899.9521484375	4.9970703125	2.0	11.0	0.5943716890933916	91.0	11.0	60000.0	Amazon	1462083416264.0
1613	226.5712890625	279.255859375	-0.01137743999995549	7899.51171875	4.9970703125	2.0	12.0	0.5766967882001445	90.0	11.0	300000.0	Amazon	1462083416264.0
1614	226.5712890625	292.2802734375	-0.01254551339627456	7886.4873046875	4.9970703125	2.0	14.0	0.5442078881953021	88.0	11.0	900000.0	Amazon	1462083416264.0
1615	698.5625	292.2802734375	-0.046214910920714926	7414.49609375	4.9970703125	5.0	14.0	0.45819174427635406	85.0	11.0	1800000.0	Amazon	1462083416264.0
1616	713.09765625	292.2802734375	-0.0469718288230127	7399.9609375	4.9970703125	7.0	14.0	0.4111915960966638	83.0	11.0	3600000.0	Amazon	1462083416264.0
1617	713.09765625	292.2802734375	-0.0469718288230127	7399.9609375	4.9970703125	7.0	14.0	0.4111915960966638	83.0	11.0	21600000.0	Amazon	1462083416264.0
1618	713.09765625	308.2265625	-0.04886494293062587	7384.0146484375	4.9970703125	7.0	15.0	0.3965103466521684	82.0	11.0	43200000.0	Amazon	1462083416264.0
1619	713.09765625	308.2265625	-0.04886494293062587	7384.0146484375	4.9970703125	7.0	15.0	0.3965103466521684	82.0	11.0	86400000.0	Amazon	1462083416264.0
1620	0.078125	278.8134765625	0.13132634626088283	12392.68359375	5.0869140625	2.0	11.0	0.6481539932447384	144.0	13.0	0.0	Amazon	1462084276624.0
1621	0.078125	278.8134765625	0.13132634626088283	12392.68359375	5.0869140625	2.0	11.0	0.6481539932447384	144.0	13.0	1000.0	Amazon	1462084276624.0
1622	1.0	278.8134765625	0.12153973506337487	12392.68359375	5.1650390625	1.0	11.0	0.7028131843081107	144.0	15.0	15000.0	Amazon	1462084276624.0
1623	1.0	278.8134765625	0.12153973506337487	12392.68359375	5.1650390625	1.0	11.0	0.7028131843081107	144.0	15.0	30000.0	Amazon	1462084276624.0
1624	1.0	278.8134765625	0.12153973506337487	12392.68359375	5.1650390625	1.0	11.0	0.7028131843081107	144.0	15.0	60000.0	Amazon	1462084276624.0
1625	1.0	279.25390625	0.12144257853490296	12392.2431640625	5.1650390625	1.0	12.0	0.6869132393447491	143.0	15.0	300000.0	Amazon	1462084276624.0
1626	471.9912109375	292.2783203125	-0.01651337494649739	11907.2275390625	5.1650390625	3.0	14.0	0.606319238848114	138.0	15.0	900000.0	Amazon	1462084276624.0
1627	471.9912109375	292.2783203125	-0.01651337494649739	11907.2275390625	5.1650390625	3.0	14.0	0.606319238848114	138.0	15.0	1800000.0	Amazon	1462084276624.0
1628	486.5263671875	292.2783203125	-0.017197648063118208	11892.6923828125	5.1650390625	5.0	14.0	0.5624669949466696	136.0	15.0	3600000.0	Amazon	1462084276624.0
1629	486.5263671875	292.2783203125	-0.017197648063118208	11892.6923828125	5.1650390625	5.0	14.0	0.5624669949466696	136.0	15.0	21600000.0	Amazon	1462084276624.0
1630	486.5263671875	308.224609375	-0.01839256504681576	11876.74609375	5.1650390625	5.0	15.0	0.5493502655735357	135.0	15.0	43200000.0	Amazon	1462084276624.0
1631	486.5263671875	308.224609375	-0.01839256504681576	11876.74609375	5.1650390625	5.0	15.0	0.5493502655735357	135.0	15.0	86400000.0	Amazon	1462084276624.0
1632	721.765625	278.1787109375	-0.046717693319580596	7286.98828125	4.9189453125	7.0	11.0	0.4236122747758243	102.0	9.0	0.0	Amazon	1462085142181.0
1633	721.765625	278.1787109375	-0.046717693319580596	7286.98828125	4.9189453125	7.0	11.0	0.4236122747758243	102.0	9.0	1000.0	Amazon	1462085142181.0
1634	721.6875	278.1787109375	-0.046544090738131046	7286.98828125	4.9970703125	5.0	11.0	0.5172041215832306	102.0	11.0	15000.0	Amazon	1462085142181.0
1635	721.6875	278.1787109375	-0.046544090738131046	7286.98828125	4.9970703125	5.0	11.0	0.5172041215832306	102.0	11.0	30000.0	Amazon	1462085142181.0
1636	721.6875	278.1787109375	-0.046544090738131046	7286.98828125	4.9970703125	5.0	11.0	0.5172041215832306	102.0	11.0	60000.0	Amazon	1462085142181.0
1637	721.6875	278.619140625	-0.04659979083636912	7286.5478515625	4.9970703125	5.0	12.0	0.5005951669129223	101.0	11.0	300000.0	Amazon	1462085142181.0
1638	721.6875	291.6435546875	-0.04822354117340156	7273.5234375	4.9970703125	5.0	14.0	0.46998965307325175	99.0	11.0	900000.0	Amazon	1462085142181.0
1639	736.22265625	291.6435546875	-0.0489777735893242	7258.98828125	4.9970703125	7.0	14.0	0.4251472371428201	97.0	11.0	1800000.0	Amazon	1462085142181.0
1640	736.22265625	291.6435546875	-0.0489777735893242	7258.98828125	4.9970703125	7.0	14.0	0.4251472371428201	97.0	11.0	3600000.0	Amazon	1462085142181.0
1641	736.22265625	291.6435546875	-0.0489777735893242	7258.98828125	4.9970703125	7.0	14.0	0.4251472371428201	97.0	11.0	21600000.0	Amazon	1462085142181.0
1642	736.22265625	307.58984375	-0.05092334791761093	7243.0419921875	4.9970703125	7.0	15.0	0.41112841000350053	96.0	11.0	43200000.0	Amazon	1462085142181.0
1643	736.22265625	307.58984375	-0.05092334791761093	7243.0419921875	4.9970703125	7.0	15.0	0.41112841000350053	96.0	11.0	86400000.0	Amazon	1462085142181.0
1644	14.61328125	278.1875	0.058390929975363	8140.939453125	4.9189453125	4.0	11.0	0.49746833816309094	106.0	9.0	0.0	Amazon	1462086300571.0
1645	14.61328125	278.1875	0.058390929975363	8140.939453125	4.9189453125	4.0	11.0	0.49746833816309094	106.0	9.0	1000.0	Amazon	1462086300571.0
1646	14.53515625	278.1875	0.0594504589339687	8140.939453125	4.9970703125	2.0	11.0	0.6017806225656266	106.0	11.0	15000.0	Amazon	1462086300571.0
1647	14.53515625	278.1875	0.0594504589339687	8140.939453125	4.9970703125	2.0	11.0	0.6017806225656266	106.0	11.0	30000.0	Amazon	1462086300571.0
1648	14.53515625	278.1875	0.0594504589339687	8140.939453125	4.9970703125	2.0	11.0	0.6017806225656266	106.0	11.0	60000.0	Amazon	1462086300571.0
1649	14.53515625	278.6279296875	0.0593919373076403	8140.4990234375	4.9970703125	2.0	12.0	0.5845776284267558	105.0	11.0	300000.0	Amazon	1462086300571.0
1650	14.53515625	291.65234375	0.05771627248003712	8127.474609375	4.9970703125	2.0	14.0	0.5530100413375021	103.0	11.0	900000.0	Amazon	1462086300571.0
1651	14.53515625	291.65234375	0.05771627248003712	8127.474609375	4.9970703125	2.0	14.0	0.5530100413375021	103.0	11.0	1800000.0	Amazon	1462086300571.0
1652	14.53515625	291.65234375	0.05771627248003712	8127.474609375	4.9970703125	2.0	14.0	0.5530100413375021	103.0	11.0	3600000.0	Amazon	1462086300571.0
1653	14.53515625	291.65234375	0.05771627248003712	8127.474609375	4.9970703125	2.0	14.0	0.5530100413375021	103.0	11.0	21600000.0	Amazon	1462086300571.0
1654	14.53515625	307.5986328125	0.05579810269809241	8111.5283203125	4.9970703125	2.0	15.0	0.5384615384615384	102.0	11.0	43200000.0	Amazon	1462086300571.0
1655	26.8759765625	307.5986328125	0.03903620103045987	8099.1875	4.9970703125	3.0	15.0	0.5086989586601018	101.0	11.0	86400000.0	Amazon	1462086300571.0
1656	0.078125	215.0048828125	0.2043444733000691	9279.8642578125	9.6806640625	2.0	9.0	0.5976219030207317	108.0	9.0	0.0	Amazon	1462087159477.0
1657	0.078125	215.0048828125	0.2043444733000691	9279.8642578125	9.6806640625	2.0	9.0	0.5976219030207317	108.0	9.0	1000.0	Amazon	1462087159477.0
1658	1.0	215.0048828125	0.19571395091814256	9279.8642578125	9.7587890625	1.0	9.0	0.6739101607249285	108.0	11.0	15000.0	Amazon	1462087159477.0
1659	1.0	215.0048828125	0.19571395091814256	9279.8642578125	9.7587890625	1.0	9.0	0.6739101607249285	108.0	11.0	30000.0	Amazon	1462087159477.0
1660	1.0	215.0048828125	0.19571395091814256	9279.8642578125	9.7587890625	1.0	9.0	0.6739101607249285	108.0	11.0	60000.0	Amazon	1462087159477.0
1661	1.0	217.1005859375	0.1947812362174677	9277.7685546875	9.7587890625	1.0	11.0	0.6353239115299424	106.0	11.0	300000.0	Amazon	1462087159477.0
1662	1.0	230.125	0.18925866114979206	9264.744140625	9.7587890625	1.0	13.0	0.6012827997631441	104.0	11.0	900000.0	Amazon	1462087159477.0
1663	1.0	230.125	0.18925866114979206	9264.744140625	9.7587890625	1.0	13.0	0.6012827997631441	104.0	11.0	1800000.0	Amazon	1462087159477.0
1664	1.0	230.125	0.18925866114979206	9264.744140625	9.7587890625	1.0	13.0	0.6012827997631441	104.0	11.0	3600000.0	Amazon	1462087159477.0
1665	1.0	230.125	0.18925866114979206	9264.744140625	9.7587890625	1.0	13.0	0.6012827997631441	104.0	11.0	21600000.0	Amazon	1462087159477.0
1666	1.0	246.0712890625	0.18307433139136206	9248.7978515625	9.7587890625	1.0	14.0	0.5856792782423882	103.0	11.0	43200000.0	Amazon	1462087159477.0
1667	30.1943359375	246.0712890625	0.08725253550681317	9218.603515625	9.7587890625	3.0	14.0	0.5218919613391376	100.0	11.0	86400000.0	Amazon	1462087159477.0
1668	0.078125	278.4228515625	0.12826960660975864	7442.8701171875	4.9189453125	2.0	11.0	0.5572380680611883	102.0	9.0	0.0	Amazon	1462088030688.0
1669	0.078125	278.4228515625	0.12826960660975864	7442.8701171875	4.9189453125	2.0	11.0	0.5572380680611883	102.0	9.0	1000.0	Amazon	1462088030688.0
1670	1.0	278.4228515625	0.11810366697763529	7442.8701171875	4.9970703125	1.0	11.0	0.6338029575210236	102.0	11.0	15000.0	Amazon	1462088030688.0
1671	1.0	278.4228515625	0.11810366697763529	7442.8701171875	4.9970703125	1.0	11.0	0.6338029575210236	102.0	11.0	30000.0	Amazon	1462088030688.0
1672	1.0	278.4228515625	0.11810366697763529	7442.8701171875	4.9970703125	1.0	11.0	0.6338029575210236	102.0	11.0	60000.0	Amazon	1462088030688.0
1673	1.0	278.86328125	0.11800705533339569	7442.4296875	4.9970703125	1.0	12.0	0.6161746736938003	101.0	11.0	300000.0	Amazon	1462088030688.0
1674	1.0	291.8876953125	0.1152462216032333	7429.4052734375	4.9970703125	1.0	14.0	0.583859855088086	99.0	11.0	900000.0	Amazon	1462088030688.0
1675	1.0	291.8876953125	0.1152462216032333	7429.4052734375	4.9970703125	1.0	14.0	0.583859855088086	99.0	11.0	1800000.0	Amazon	1462088030688.0
1676	1.0	291.8876953125	0.1152462216032333	7429.4052734375	4.9970703125	1.0	14.0	0.583859855088086	99.0	11.0	3600000.0	Amazon	1462088030688.0
1677	1.0	291.8876953125	0.1152462216032333	7429.4052734375	4.9970703125	1.0	14.0	0.583859855088086	99.0	11.0	21600000.0	Amazon	1462088030688.0
1678	1.0	307.833984375	0.11209937953884695	7413.458984375	4.9970703125	1.0	15.0	0.5689828135403335	98.0	11.0	43200000.0	Amazon	1462088030688.0
1679	30.1943359375	307.833984375	0.0348360450971339	7383.2646484375	4.9970703125	3.0	15.0	0.504823923385871	95.0	11.0	86400000.0	Amazon	1462088030688.0
1680	0.078125	278.4501953125	0.12898768730966348	10643.904296875	4.9189453125	2.0	11.0	0.5638970030841343	119.0	9.0	0.0	Amazon	1462088896825.0
1681	0.078125	278.4501953125	0.12898768730966348	10643.904296875	4.9189453125	2.0	11.0	0.5638970030841343	119.0	9.0	1000.0	Amazon	1462088896825.0
1682	1.0	278.4501953125	0.11901511518358122	10643.904296875	4.9970703125	1.0	11.0	0.639602908328191	119.0	11.0	15000.0	Amazon	1462088896825.0
1683	1.0	278.4501953125	0.11901511518358122	10643.904296875	4.9970703125	1.0	11.0	0.639602908328191	119.0	11.0	30000.0	Amazon	1462088896825.0
1684	1.0	278.4501953125	0.11901511518358122	10643.904296875	4.9970703125	1.0	11.0	0.639602908328191	119.0	11.0	60000.0	Amazon	1462088896825.0
1685	1.0	278.890625	0.11891928146652996	10643.4638671875	4.9970703125	1.0	12.0	0.6223594247471979	118.0	11.0	300000.0	Amazon	1462088896825.0
1686	1.0	291.9150390625	0.11618119332521123	10630.439453125	4.9970703125	1.0	14.0	0.5907913398047178	116.0	11.0	900000.0	Amazon	1462088896825.0
1687	1.0	291.9150390625	0.11618119332521123	10630.439453125	4.9970703125	1.0	14.0	0.5907913398047178	116.0	11.0	1800000.0	Amazon	1462088896825.0
1688	1.0	291.9150390625	0.11618119332521123	10630.439453125	4.9970703125	1.0	14.0	0.5907913398047178	116.0	11.0	3600000.0	Amazon	1462088896825.0
1689	1.0	291.9150390625	0.11618119332521123	10630.439453125	4.9970703125	1.0	14.0	0.5907913398047178	116.0	11.0	21600000.0	Amazon	1462088896825.0
1690	1.0	307.861328125	0.1130615556903467	10614.4931640625	4.9970703125	1.0	15.0	0.57627800659301	115.0	11.0	43200000.0	Amazon	1462088896825.0
1691	30.1943359375	307.861328125	0.03863990055731204	10584.298828125	4.9970703125	3.0	15.0	0.514812693395039	112.0	11.0	86400000.0	Amazon	1462088896825.0
1692	0.078125	276.87109375	0.12879672965719324	7981.28125	4.9189453125	2.0	11.0	0.5517030956520158	91.0	9.0	0.0	Amazon	1462089756536.0
1693	0.078125	276.87109375	0.12879672965719324	7981.28125	4.9189453125	2.0	11.0	0.5517030956520158	91.0	9.0	1000.0	Amazon	1462089756536.0
1694	1.0	276.87109375	0.11864928174516529	7981.28125	4.9970703125	1.0	11.0	0.6289834692609819	91.0	11.0	15000.0	Amazon	1462089756536.0
1695	1.0	276.87109375	0.11864928174516529	7981.28125	4.9970703125	1.0	11.0	0.6289834692609819	91.0	11.0	30000.0	Amazon	1462089756536.0
1696	1.0	276.87109375	0.11864928174516529	7981.28125	4.9970703125	1.0	11.0	0.6289834692609819	91.0	11.0	60000.0	Amazon	1462089756536.0
1697	1.0	277.3115234375	0.11855205748411403	7980.8408203125	4.9970703125	1.0	12.0	0.6110314044267239	90.0	11.0	300000.0	Amazon	1462089756536.0
1698	1.0	290.3359375	0.11577435895920123	7967.81640625	4.9970703125	1.0	14.0	0.5780862746269758	88.0	11.0	900000.0	Amazon	1462089756536.0
1699	1.0	290.3359375	0.11577435895920123	7967.81640625	4.9970703125	1.0	14.0	0.5780862746269758	88.0	11.0	1800000.0	Amazon	1462089756536.0
1700	1.0	290.3359375	0.11577435895920123	7967.81640625	4.9970703125	1.0	14.0	0.5780862746269758	88.0	11.0	3600000.0	Amazon	1462089756536.0
1701	1.0	290.3359375	0.11577435895920123	7967.81640625	4.9970703125	1.0	14.0	0.5780862746269758	88.0	11.0	21600000.0	Amazon	1462089756536.0
1702	1.0	306.2822265625	0.11260979956551065	7951.8701171875	4.9970703125	1.0	15.0	0.5629012120953044	87.0	11.0	43200000.0	Amazon	1462089756536.0
1703	30.1943359375	306.2822265625	0.03583448289107981	7921.67578125	4.9970703125	3.0	15.0	0.49643336174453384	84.0	11.0	86400000.0	Amazon	1462089756536.0
1704	0.078125	277.8662109375	0.1281645795004951	6771.724609375	4.9189453125	2.0	11.0	0.5749016129701947	92.0	10.0	0.0	Amazon	1462090620678.0
1705	0.078125	277.8662109375	0.1281645795004951	6771.724609375	4.9189453125	2.0	11.0	0.5749016129701947	92.0	10.0	1000.0	Amazon	1462090620678.0
1706	1.0	277.8662109375	0.1179267440502837	6771.724609375	4.9970703125	1.0	11.0	0.6458393184358019	92.0	12.0	15000.0	Amazon	1462090620678.0
1707	1.0	277.8662109375	0.1179267440502837	6771.724609375	4.9970703125	1.0	11.0	0.6458393184358019	92.0	12.0	30000.0	Amazon	1462090620678.0
1708	1.0	277.8662109375	0.1179267440502837	6771.724609375	4.9970703125	1.0	11.0	0.6458393184358019	92.0	12.0	60000.0	Amazon	1462090620678.0
1709	1.0	278.306640625	0.11782960025948033	6771.2841796875	4.9970703125	1.0	12.0	0.6281074324115645	91.0	12.0	300000.0	Amazon	1462090620678.0
1710	1.0	291.3310546875	0.11505357041216441	6758.259765625	4.9970703125	1.0	14.0	0.5954460157668594	89.0	12.0	900000.0	Amazon	1462090620678.0
1711	1.0	291.3310546875	0.11505357041216441	6758.259765625	4.9970703125	1.0	14.0	0.5954460157668594	89.0	12.0	1800000.0	Amazon	1462090620678.0
1712	1.0	291.3310546875	0.11505357041216441	6758.259765625	4.9970703125	1.0	14.0	0.5954460157668594	89.0	12.0	3600000.0	Amazon	1462090620678.0
1713	1.0	291.3310546875	0.11505357041216441	6758.259765625	4.9970703125	1.0	14.0	0.5954460157668594	89.0	12.0	21600000.0	Amazon	1462090620678.0
1714	1.0	307.27734375	0.11188940352887494	6742.3134765625	4.9970703125	1.0	15.0	0.5803414033789639	88.0	12.0	43200000.0	Amazon	1462090620678.0
1715	30.1943359375	307.27734375	0.03364354621727473	6712.119140625	4.9970703125	3.0	15.0	0.5164589025080292	85.0	12.0	86400000.0	Amazon	1462090620678.0
1716	0.078125	277.8447265625	0.13017280639151044	10324.0283203125	5.0029296875	2.0	11.0	0.6064320973448892	118.0	11.0	0.0	Amazon	1462091616480.0
1717	0.078125	277.8447265625	0.13017280639151044	10324.0283203125	5.0029296875	2.0	11.0	0.6064320973448892	118.0	11.0	1000.0	Amazon	1462091616480.0
1718	1.0	277.8447265625	0.12023585795911491	10324.0283203125	5.0810546875	1.0	11.0	0.6705974980812119	118.0	13.0	15000.0	Amazon	1462091616480.0
1719	1.0	277.8447265625	0.12023585795911491	10324.0283203125	5.0810546875	1.0	11.0	0.6705974980812119	118.0	13.0	30000.0	Amazon	1462091616480.0
1720	1.0	277.8447265625	0.12023585795911491	10324.0283203125	5.0810546875	1.0	11.0	0.6705974980812119	118.0	13.0	60000.0	Amazon	1462091616480.0
1721	1.0	278.28515625	0.12013877733253917	10323.587890625	5.0810546875	1.0	12.0	0.6537615261818359	117.0	13.0	300000.0	Amazon	1462091616480.0
1722	1.0	291.3095703125	0.11736520585505743	10310.5634765625	5.0810546875	1.0	14.0	0.6227092383384486	115.0	13.0	900000.0	Amazon	1462091616480.0
1723	1.0	291.3095703125	0.11736520585505743	10310.5634765625	5.0810546875	1.0	14.0	0.6227092383384486	115.0	13.0	1800000.0	Amazon	1462091616480.0
1724	1.0	291.3095703125	0.11736520585505743	10310.5634765625	5.0810546875	1.0	14.0	0.6227092383384486	115.0	13.0	3600000.0	Amazon	1462091616480.0
1725	1.0	291.3095703125	0.11736520585505743	10310.5634765625	5.0810546875	1.0	14.0	0.6227092383384486	115.0	13.0	21600000.0	Amazon	1462091616480.0
1726	1.0	307.255859375	0.11420546478939904	10294.6171875	5.0810546875	1.0	15.0	0.6083357018953022	114.0	13.0	43200000.0	Amazon	1462091616480.0
1727	30.1943359375	307.255859375	0.03915586057622727	10264.4228515625	5.0810546875	3.0	15.0	0.5511000699931342	111.0	13.0	86400000.0	Amazon	1462091616480.0
1728	0.078125	215.1240234375	0.20461362154679094	8892.7490234375	9.72265625	2.0	9.0	0.6195923867688412	107.0	10.0	0.0	Amazon	1462092484387.0
1729	0.078125	215.1240234375	0.20461362154679094	8892.7490234375	9.72265625	2.0	9.0	0.6195923867688412	107.0	10.0	1000.0	Amazon	1462092484387.0
1730	1.0	215.1240234375	0.19598655151579375	8892.7490234375	9.80078125	1.0	9.0	0.6894265257158725	107.0	12.0	15000.0	Amazon	1462092484387.0
1731	1.0	215.1240234375	0.19598655151579375	8892.7490234375	9.80078125	1.0	9.0	0.6894265257158725	107.0	12.0	30000.0	Amazon	1462092484387.0
1732	1.0	215.1240234375	0.19598655151579375	8892.7490234375	9.80078125	1.0	9.0	0.6894265257158725	107.0	12.0	60000.0	Amazon	1462092484387.0
1733	1.0	217.2197265625	0.19505203772230145	8890.6533203125	9.80078125	1.0	11.0	0.6513957443923112	105.0	12.0	300000.0	Amazon	1462092484387.0
1734	1.0	230.244140625	0.18951850633363973	8877.62890625	9.80078125	1.0	13.0	0.6176452591824643	103.0	12.0	900000.0	Amazon	1462092484387.0
1735	1.0	230.244140625	0.18951850633363973	8877.62890625	9.80078125	1.0	13.0	0.6176452591824643	103.0	12.0	1800000.0	Amazon	1462092484387.0
1736	1.0	230.244140625	0.18951850633363973	8877.62890625	9.80078125	1.0	13.0	0.6176452591824643	103.0	12.0	3600000.0	Amazon	1462092484387.0
1737	1.0	230.244140625	0.18951850633363973	8877.62890625	9.80078125	1.0	13.0	0.6176452591824643	103.0	12.0	21600000.0	Amazon	1462092484387.0
1738	1.0	246.1904296875	0.18332128216882052	8861.6826171875	9.80078125	1.0	14.0	0.6021149537564553	102.0	12.0	43200000.0	Amazon	1462092484387.0
1739	30.1943359375	246.1904296875	0.08718371056576006	8831.48828125	9.80078125	3.0	14.0	0.5405215413094553	99.0	12.0	86400000.0	Amazon	1462092484387.0
1740	0.078125	215.58984375	0.20376261848719032	8198.6640625	9.6806640625	2.0	9.0	0.5968737173968243	106.0	9.0	0.0	Amazon	1462093628213.0
1741	0.078125	215.58984375	0.20376261848719032	8198.6640625	9.6806640625	2.0	9.0	0.5968737173968243	106.0	9.0	1000.0	Amazon	1462093628213.0
1742	1.0	215.58984375	0.19509772717201443	8198.6640625	9.7587890625	1.0	9.0	0.6732663813146972	106.0	11.0	15000.0	Amazon	1462093628213.0
1743	1.0	215.58984375	0.19509772717201443	8198.6640625	9.7587890625	1.0	9.0	0.6732663813146972	106.0	11.0	30000.0	Amazon	1462093628213.0
1744	1.0	215.58984375	0.19509772717201443	8198.6640625	9.7587890625	1.0	9.0	0.6732663813146972	106.0	11.0	60000.0	Amazon	1462093628213.0
1745	1.0	217.685546875	0.19416675892962196	8196.568359375	9.7587890625	1.0	11.0	0.6345770723336441	104.0	11.0	300000.0	Amazon	1462093628213.0
1746	1.0	230.7099609375	0.18865348940428617	8183.5439453125	9.7587890625	1.0	13.0	0.6004374470402926	102.0	11.0	900000.0	Amazon	1462093628213.0
1747	1.0	230.7099609375	0.18865348940428617	8183.5439453125	9.7587890625	1.0	13.0	0.6004374470402926	102.0	11.0	1800000.0	Amazon	1462093628213.0
1748	1.0	230.7099609375	0.18865348940428617	8183.5439453125	9.7587890625	1.0	13.0	0.6004374470402926	102.0	11.0	3600000.0	Amazon	1462093628213.0
1749	1.0	230.7099609375	0.18865348940428617	8183.5439453125	9.7587890625	1.0	13.0	0.6004374470402926	102.0	11.0	21600000.0	Amazon	1462093628213.0
1750	1.0	246.65625	0.1824774574079719	8167.59765625	9.7587890625	1.0	14.0	0.5847860367040832	101.0	11.0	43200000.0	Amazon	1462093628213.0
1751	30.1943359375	246.65625	0.08591941194463364	8137.4033203125	9.7587890625	3.0	14.0	0.520662183100416	98.0	11.0	86400000.0	Amazon	1462093628213.0
1752	0.078125	277.83984375	0.12823408489337032	6939.865234375	4.9189453125	2.0	14.0	0.5019724992560005	89.0	9.0	0.0	Amazon	1462094491817.0
1753	0.078125	277.83984375	0.12823408489337032	6939.865234375	4.9189453125	2.0	14.0	0.5019724992560005	89.0	9.0	1000.0	Amazon	1462094491817.0
1754	1.0	277.83984375	0.11801277764839138	6939.865234375	4.9970703125	1.0	14.0	0.5786644718812618	89.0	11.0	15000.0	Amazon	1462094491817.0
1755	1.0	277.83984375	0.11801277764839138	6939.865234375	4.9970703125	1.0	14.0	0.5786644718812618	89.0	11.0	30000.0	Amazon	1462094491817.0
1756	1.0	277.83984375	0.11801277764839138	6939.865234375	4.9970703125	1.0	14.0	0.5786644718812618	89.0	11.0	60000.0	Amazon	1462094491817.0
1757	1.0	278.2802734375	0.1179156882387916	6939.4248046875	4.9970703125	1.0	15.0	0.5635104678258669	88.0	11.0	300000.0	Amazon	1462094491817.0
1758	1.0	291.3046875	0.11514126848360072	6926.400390625	4.9970703125	1.0	17.0	0.535387018466711	86.0	11.0	900000.0	Amazon	1462094491817.0
1759	1.0	291.3046875	0.11514126848360072	6926.400390625	4.9970703125	1.0	17.0	0.535387018466711	86.0	11.0	1800000.0	Amazon	1462094491817.0
1760	1.0	291.3046875	0.11514126848360072	6926.400390625	4.9970703125	1.0	17.0	0.535387018466711	86.0	11.0	3600000.0	Amazon	1462094491817.0
1761	1.0	291.3046875	0.11514126848360072	6926.400390625	4.9970703125	1.0	17.0	0.535387018466711	86.0	11.0	21600000.0	Amazon	1462094491817.0
1762	1.0	307.2509765625	0.11197907450779392	6910.4541015625	4.9970703125	1.0	18.0	0.5222901984365261	85.0	11.0	43200000.0	Amazon	1462094491817.0
1763	30.1943359375	307.2509765625	0.03398055897167222	6880.259765625	4.9970703125	3.0	18.0	0.4564817009703419	82.0	11.0	86400000.0	Amazon	1462094491817.0
1764	0.078125	277.4912109375	0.13299922239660072	7460.751953125	5.2705078125	2.0	10.0	0.5953279357178518	96.0	10.0	0.0	Amazon	1462095526877.0
1765	0.078125	277.4912109375	0.13299922239660072	7460.751953125	5.2705078125	2.0	10.0	0.5953279357178518	96.0	10.0	1000.0	Amazon	1462095526877.0
1766	1.0	277.4912109375	0.12306734701267173	7460.751953125	5.3486328125	1.0	10.0	0.6659540855048359	96.0	12.0	15000.0	Amazon	1462095526877.0
1767	1.0	277.4912109375	0.12306734701267173	7460.751953125	5.3486328125	1.0	10.0	0.6659540855048359	96.0	12.0	30000.0	Amazon	1462095526877.0
1768	1.0	277.4912109375	0.12306734701267173	7460.751953125	5.3486328125	1.0	10.0	0.6659540855048359	96.0	12.0	60000.0	Amazon	1462095526877.0
1769	1.0	277.931640625	0.12296659254489165	7460.3115234375	5.3486328125	1.0	11.0	0.647246631082134	95.0	12.0	300000.0	Amazon	1462095526877.0
1770	1.0	290.9560546875	0.12008761159695727	7447.287109375	5.3486328125	1.0	13.0	0.6129386006695264	93.0	12.0	900000.0	Amazon	1462095526877.0
1771	1.0	290.9560546875	0.12008761159695727	7447.287109375	5.3486328125	1.0	13.0	0.6129386006695264	93.0	12.0	1800000.0	Amazon	1462095526877.0
1772	1.0	290.9560546875	0.12008761159695727	7447.287109375	5.3486328125	1.0	13.0	0.6129386006695264	93.0	12.0	3600000.0	Amazon	1462095526877.0
1773	1.0	290.9560546875	0.12008761159695727	7447.287109375	5.3486328125	1.0	13.0	0.6129386006695264	93.0	12.0	21600000.0	Amazon	1462095526877.0
1774	1.0	306.90234375	0.11680666714046803	7431.3408203125	5.3486328125	1.0	14.0	0.5971366686059032	92.0	12.0	43200000.0	Amazon	1462095526877.0
1775	30.1943359375	306.90234375	0.0380263494360836	7401.146484375	5.3486328125	3.0	14.0	0.5337065480971429	89.0	12.0	86400000.0	Amazon	1462095526877.0
1776	0.078125	278.404296875	0.12900714897781856	10698.927734375	4.9189453125	2.0	11.0	0.5661456548055535	126.0	9.0	0.0	Amazon	1462096393059.0
1777	0.078125	278.404296875	0.12900714897781856	10698.927734375	4.9189453125	2.0	11.0	0.5661456548055535	126.0	9.0	1000.0	Amazon	1462096393059.0
1778	1.0	278.404296875	0.11903615789279824	10698.927734375	4.9970703125	1.0	11.0	0.6415619380896807	126.0	11.0	15000.0	Amazon	1462096393059.0
1779	1.0	278.404296875	0.11903615789279824	10698.927734375	4.9970703125	1.0	11.0	0.6415619380896807	126.0	11.0	30000.0	Amazon	1462096393059.0
1780	1.0	278.404296875	0.11903615789279824	10698.927734375	4.9970703125	1.0	11.0	0.6415619380896807	126.0	11.0	60000.0	Amazon	1462096393059.0
1781	1.0	278.8447265625	0.11894031033810777	10698.4873046875	4.9970703125	1.0	12.0	0.6244472518772799	125.0	11.0	300000.0	Amazon	1462096393059.0
1782	1.0	291.869140625	0.11620184823046496	10685.462890625	4.9970703125	1.0	14.0	0.5931285423099214	123.0	11.0	900000.0	Amazon	1462096393059.0
1783	1.0	291.869140625	0.11620184823046496	10685.462890625	4.9970703125	1.0	14.0	0.5931285423099214	123.0	11.0	1800000.0	Amazon	1462096393059.0
1784	1.0	291.869140625	0.11620184823046496	10685.462890625	4.9970703125	1.0	14.0	0.5931285423099214	123.0	11.0	3600000.0	Amazon	1462096393059.0
1785	1.0	291.869140625	0.11620184823046496	10685.462890625	4.9970703125	1.0	14.0	0.5931285423099214	123.0	11.0	21600000.0	Amazon	1462096393059.0
1786	1.0	307.8154296875	0.11308183506660294	10669.5166015625	4.9970703125	1.0	15.0	0.578736384145562	122.0	11.0	43200000.0	Amazon	1462096393059.0
1787	30.1943359375	307.8154296875	0.03868976437529257	10639.322265625	4.9970703125	3.0	15.0	0.5181602190023518	119.0	11.0	86400000.0	Amazon	1462096393059.0
1788	0.078125	277.5	0.13336539387215182	8769.1279296875	5.2705078125	2.0	10.0	0.5976535066289083	101.0	10.0	0.0	Amazon	1462097557193.0
1789	0.078125	277.5	0.13336539387215182	8769.1279296875	5.2705078125	2.0	10.0	0.5976535066289083	101.0	10.0	1000.0	Amazon	1462097557193.0
1790	1.0	277.5	0.12352605920748043	8769.1279296875	5.3486328125	1.0	10.0	0.6679744881192337	101.0	12.0	15000.0	Amazon	1462097557193.0
1791	1.0	277.5	0.12352605920748043	8769.1279296875	5.3486328125	1.0	10.0	0.6679744881192337	101.0	12.0	30000.0	Amazon	1462097557193.0
1792	1.0	277.5	0.12352605920748043	8769.1279296875	5.3486328125	1.0	10.0	0.6679744881192337	101.0	12.0	60000.0	Amazon	1462097557193.0
1793	1.0	290.96484375	0.12055815696396109	8755.6630859375	5.3486328125	1.0	13.0	0.6154020626547321	98.0	12.0	300000.0	Amazon	1462097557193.0
1794	1.0	290.96484375	0.12055815696396109	8755.6630859375	5.3486328125	1.0	13.0	0.6154020626547321	98.0	12.0	900000.0	Amazon	1462097557193.0
1795	1.0	290.96484375	0.12055815696396109	8755.6630859375	5.3486328125	1.0	13.0	0.6154020626547321	98.0	12.0	1800000.0	Amazon	1462097557193.0
1796	1.0	290.96484375	0.12055815696396109	8755.6630859375	5.3486328125	1.0	13.0	0.6154020626547321	98.0	12.0	3600000.0	Amazon	1462097557193.0
1797	1.0	290.96484375	0.12055815696396109	8755.6630859375	5.3486328125	1.0	13.0	0.6154020626547321	98.0	12.0	21600000.0	Amazon	1462097557193.0
1798	1.0	306.9111328125	0.1172909065081099	8739.716796875	5.3486328125	1.0	14.0	0.5997426896238318	97.0	12.0	43200000.0	Amazon	1462097557193.0
1799	30.1943359375	306.9111328125	0.03990308555908503	8709.5224609375	5.3486328125	3.0	14.0	0.5372788895568582	94.0	12.0	86400000.0	Amazon	1462097557193.0
1800	0.078125	277.5439453125	0.1331157502745523	7874.55078125	5.2705078125	2.0	10.0	0.5932979884753623	92.0	10.0	0.0	Amazon	1462098418777.0
1801	0.078125	277.5439453125	0.1331157502745523	7874.55078125	5.2705078125	2.0	10.0	0.5932979884753623	92.0	10.0	1000.0	Amazon	1462098418777.0
1802	1.0	277.5439453125	0.12321718673687493	7874.55078125	5.3486328125	1.0	10.0	0.6641906311217266	92.0	12.0	15000.0	Amazon	1462098418777.0
1803	1.0	277.5439453125	0.12321718673687493	7874.55078125	5.3486328125	1.0	10.0	0.6641906311217266	92.0	12.0	30000.0	Amazon	1462098418777.0
1804	1.0	277.5439453125	0.12321718673687493	7874.55078125	5.3486328125	1.0	10.0	0.6641906311217266	92.0	12.0	60000.0	Amazon	1462098418777.0
1805	1.0	277.984375	0.12311659606513273	7874.1103515625	5.3486328125	1.0	11.0	0.6453511677477807	91.0	12.0	300000.0	Amazon	1462098418777.0
1806	1.0	291.0087890625	0.12024237137155266	7861.0859375	5.3486328125	1.0	13.0	0.61078651281494	89.0	12.0	900000.0	Amazon	1462098418777.0
1807	1.0	291.0087890625	0.12024237137155266	7861.0859375	5.3486328125	1.0	13.0	0.61078651281494	89.0	12.0	1800000.0	Amazon	1462098418777.0
1808	1.0	291.0087890625	0.12024237137155266	7861.0859375	5.3486328125	1.0	13.0	0.61078651281494	89.0	12.0	3600000.0	Amazon	1462098418777.0
1809	1.0	291.0087890625	0.12024237137155266	7861.0859375	5.3486328125	1.0	13.0	0.61078651281494	89.0	12.0	21600000.0	Amazon	1462098418777.0
1810	1.0	306.955078125	0.11696703858059793	7845.1396484375	5.3486328125	1.0	14.0	0.5948593327481464	88.0	12.0	43200000.0	Amazon	1462098418777.0
1811	30.1943359375	306.955078125	0.03868141903086744	7814.9453125	5.3486328125	3.0	14.0	0.5305760203110343	85.0	12.0	86400000.0	Amazon	1462098418777.0
1812	0.078125	215.662109375	0.07686419945692914	8086.3115234375	1.39453125	2.0	9.0	0.5931478897784299	97.0	9.0	0.0	Amazon	1462099580604.0
1813	0.078125	215.662109375	0.07686419945692914	8086.3115234375	1.39453125	2.0	9.0	0.5931478897784299	97.0	9.0	1000.0	Amazon	1462099580604.0
1814	1.0	215.662109375	0.061585051559658696	8086.3115234375	1.47265625	1.0	9.0	0.6700605914781779	97.0	11.0	15000.0	Amazon	1462099580604.0
1815	1.0	215.662109375	0.061585051559658696	8086.3115234375	1.47265625	1.0	9.0	0.6700605914781779	97.0	11.0	30000.0	Amazon	1462099580604.0
1816	1.0	215.662109375	0.061585051559658696	8086.3115234375	1.47265625	1.0	9.0	0.6700605914781779	97.0	11.0	60000.0	Amazon	1462099580604.0
1817	1.0	216.1025390625	0.06151863284546951	8085.87109375	1.47265625	1.0	10.0	0.649819312543494	96.0	11.0	300000.0	Amazon	1462099580604.0
1818	1.0	263.4404296875	0.0553559949180549	8038.533203125	1.47265625	1.0	13.0	0.5962223753971466	93.0	11.0	900000.0	Amazon	1462099580604.0
1819	1.0	263.4404296875	0.0553559949180549	8038.533203125	1.47265625	1.0	13.0	0.5962223753971466	93.0	11.0	1800000.0	Amazon	1462099580604.0
1820	1.0	263.4404296875	0.0553559949180549	8038.533203125	1.47265625	1.0	13.0	0.5962223753971466	93.0	11.0	3600000.0	Amazon	1462099580604.0
1821	1.0	263.4404296875	0.0553559949180549	8038.533203125	1.47265625	1.0	13.0	0.5962223753971466	93.0	11.0	21600000.0	Amazon	1462099580604.0
1822	1.0	279.38671875	0.05363163708848708	8022.5869140625	1.47265625	1.0	14.0	0.5803306482722898	92.0	11.0	43200000.0	Amazon	1462099580604.0
1823	30.1943359375	279.38671875	0.004339909139429367	7992.392578125	1.47265625	3.0	14.0	0.5145090789807456	89.0	11.0	86400000.0	Amazon	1462099580604.0
1824	0.078125	278.44921875	0.12888174011172981	10016.9072265625	4.9189453125	2.0	11.0	0.5642333653423223	120.0	9.0	0.0	Amazon	1462100440570.0
1825	0.078125	278.44921875	0.12888174011172981	10016.9072265625	4.9189453125	2.0	11.0	0.5642333653423223	120.0	9.0	1000.0	Amazon	1462100440570.0
1826	1.0	278.44921875	0.11888095907015221	10016.9072265625	4.9970703125	1.0	11.0	0.6398959333041364	120.0	11.0	15000.0	Amazon	1462100440570.0
1827	1.0	278.44921875	0.11888095907015221	10016.9072265625	4.9970703125	1.0	11.0	0.6398959333041364	120.0	11.0	30000.0	Amazon	1462100440570.0
1828	1.0	278.44921875	0.11888095907015221	10016.9072265625	4.9970703125	1.0	11.0	0.6398959333041364	120.0	11.0	60000.0	Amazon	1462100440570.0
1829	1.0	278.8896484375	0.11878501360210955	10016.466796875	4.9970703125	1.0	12.0	0.6226717522101669	119.0	11.0	300000.0	Amazon	1462100440570.0
1830	1.0	291.9140625	0.11604365674034843	10003.4423828125	4.9970703125	1.0	14.0	0.5911410583734631	117.0	11.0	900000.0	Amazon	1462100440570.0
1831	1.0	291.9140625	0.11604365674034843	10003.4423828125	4.9970703125	1.0	14.0	0.5911410583734631	117.0	11.0	1800000.0	Amazon	1462100440570.0
1832	1.0	291.9140625	0.11604365674034843	10003.4423828125	4.9970703125	1.0	14.0	0.5911410583734631	117.0	11.0	3600000.0	Amazon	1462100440570.0
1833	1.0	291.9140625	0.11604365674034843	10003.4423828125	4.9970703125	1.0	14.0	0.5911410583734631	117.0	11.0	21600000.0	Amazon	1462100440570.0
1834	1.0	307.8603515625	0.11292010683180927	9987.49609375	4.9970703125	1.0	15.0	0.5766459031301908	116.0	11.0	43200000.0	Amazon	1462100440570.0
1835	30.1943359375	307.8603515625	0.03808389388798085	9957.3017578125	4.9970703125	3.0	15.0	0.5153142436000262	113.0	11.0	86400000.0	Amazon	1462100440570.0
1836	0.078125	277.8515625	0.1315817669867031	12623.5380859375	5.0869140625	2.0	11.0	0.6497870657808822	151.0	13.0	0.0	Amazon	1462101308346.0
1837	0.078125	277.8515625	0.1315817669867031	12623.5380859375	5.0869140625	2.0	11.0	0.6497870657808822	151.0	13.0	1000.0	Amazon	1462101308346.0
1838	1.0	277.8515625	0.12178678235066986	12623.5380859375	5.1650390625	1.0	11.0	0.7042517667227919	151.0	15.0	15000.0	Amazon	1462101308346.0
1839	1.0	277.8515625	0.12178678235066986	12623.5380859375	5.1650390625	1.0	11.0	0.7042517667227919	151.0	15.0	30000.0	Amazon	1462101308346.0
1840	1.0	277.8515625	0.12178678235066986	12623.5380859375	5.1650390625	1.0	11.0	0.7042517667227919	151.0	15.0	60000.0	Amazon	1462101308346.0
1841	1.0	278.2919921875	0.1216891638681548	12623.09765625	5.1650390625	1.0	12.0	0.6884497203640016	150.0	15.0	300000.0	Amazon	1462101308346.0
1842	1.0	291.31640625	0.11890043125195594	12610.0732421875	5.1650390625	1.0	14.0	0.6591676363805389	148.0	15.0	900000.0	Amazon	1462101308346.0
1843	1.0	291.31640625	0.11890043125195594	12610.0732421875	5.1650390625	1.0	14.0	0.6591676363805389	148.0	15.0	1800000.0	Amazon	1462101308346.0
1844	1.0	291.31640625	0.11890043125195594	12610.0732421875	5.1650390625	1.0	14.0	0.6591676363805389	148.0	15.0	3600000.0	Amazon	1462101308346.0
1845	1.0	291.31640625	0.11890043125195594	12610.0732421875	5.1650390625	1.0	14.0	0.6591676363805389	148.0	15.0	21600000.0	Amazon	1462101308346.0
1846	1.0	307.2626953125	0.11572393166213359	12594.126953125	5.1650390625	1.0	15.0	0.6455577974665553	147.0	15.0	43200000.0	Amazon	1462101308346.0
1847	30.1943359375	307.2626953125	0.04156005841223633	12563.9326171875	5.1650390625	3.0	15.0	0.5953279357178519	144.0	15.0	86400000.0	Amazon	1462101308346.0
1848	0.078125	277.4482421875	0.13658310398056392	12019.6513671875	5.48046875	2.0	10.0	0.6918069970914071	142.0	15.0	0.0	Amazon	1462102166480.0
1849	0.078125	277.4482421875	0.13658310398056392	12019.6513671875	5.48046875	2.0	10.0	0.6918069970914071	142.0	15.0	1000.0	Amazon	1462102166480.0
1850	1.0	277.4482421875	0.12702242623604845	12019.6513671875	5.55859375	1.0	10.0	0.7396504332838808	142.0	17.0	15000.0	Amazon	1462102166480.0
1851	1.0	277.4482421875	0.12702242623604845	12019.6513671875	5.55859375	1.0	10.0	0.7396504332838808	142.0	17.0	30000.0	Amazon	1462102166480.0
1852	1.0	277.4482421875	0.12702242623604845	12019.6513671875	5.55859375	1.0	10.0	0.7396504332838808	142.0	17.0	60000.0	Amazon	1462102166480.0
1853	1.0	277.888671875	0.126920516860326	12019.2109375	5.55859375	1.0	11.0	0.7234178239727477	141.0	17.0	300000.0	Amazon	1462102166480.0
1854	1.0	290.9130859375	0.12400917518692028	12006.1865234375	5.55859375	1.0	13.0	0.693242485292189	139.0	17.0	900000.0	Amazon	1462102166480.0
1855	1.0	290.9130859375	0.12400917518692028	12006.1865234375	5.55859375	1.0	13.0	0.693242485292189	139.0	17.0	1800000.0	Amazon	1462102166480.0
1856	1.0	290.9130859375	0.12400917518692028	12006.1865234375	5.55859375	1.0	13.0	0.693242485292189	139.0	17.0	3600000.0	Amazon	1462102166480.0
1857	1.0	290.9130859375	0.12400917518692028	12006.1865234375	5.55859375	1.0	13.0	0.693242485292189	139.0	17.0	21600000.0	Amazon	1462102166480.0
1858	1.0	306.859375	0.1206929474999967	11990.240234375	5.55859375	1.0	14.0	0.6791758774696036	138.0	17.0	43200000.0	Amazon	1462102166480.0
1859	30.1943359375	306.859375	0.04463847515536717	11960.0458984375	5.55859375	3.0	14.0	0.6310048096910614	135.0	17.0	86400000.0	Amazon	1462102166480.0
1860	0.078125	277.8154296875	0.12859065585877738	8041.7041015625	4.9189453125	2.0	11.0	0.5558420603369306	99.0	9.0	0.0	Amazon	1462103035234.0
1861	0.078125	277.8154296875	0.12859065585877738	8041.7041015625	4.9189453125	2.0	11.0	0.5558420603369306	99.0	9.0	1000.0	Amazon	1462103035234.0
1862	1.0	277.8154296875	0.11846269928906719	8041.7041015625	4.9970703125	1.0	11.0	0.6325872798805446	99.0	11.0	15000.0	Amazon	1462103035234.0
1863	1.0	277.8154296875	0.11846269928906719	8041.7041015625	4.9970703125	1.0	11.0	0.6325872798805446	99.0	11.0	30000.0	Amazon	1462103035234.0
1864	1.0	277.8154296875	0.11846269928906719	8041.7041015625	4.9970703125	1.0	11.0	0.6325872798805446	99.0	11.0	60000.0	Amazon	1462103035234.0
1865	1.0	278.255859375	0.11836597122812735	8041.263671875	4.9970703125	1.0	12.0	0.6148776733411025	98.0	11.0	300000.0	Amazon	1462103035234.0
1866	1.0	291.2802734375	0.11560214467232685	8028.2392578125	4.9970703125	1.0	14.0	0.582404714510375	96.0	11.0	900000.0	Amazon	1462103035234.0
1867	1.0	291.2802734375	0.11560214467232685	8028.2392578125	4.9970703125	1.0	14.0	0.582404714510375	96.0	11.0	1800000.0	Amazon	1462103035234.0
1868	1.0	291.2802734375	0.11560214467232685	8028.2392578125	4.9970703125	1.0	14.0	0.582404714510375	96.0	11.0	3600000.0	Amazon	1462103035234.0
1869	1.0	291.2802734375	0.11560214467232685	8028.2392578125	4.9970703125	1.0	14.0	0.582404714510375	96.0	11.0	21600000.0	Amazon	1462103035234.0
1870	1.0	307.2265625	0.11245268638899701	8012.29296875	4.9970703125	1.0	15.0	0.5674504811545662	95.0	11.0	43200000.0	Amazon	1462103035234.0
1871	30.1943359375	307.2265625	0.03583296390958155	7982.0986328125	4.9970703125	3.0	15.0	0.502715285774645	92.0	11.0	86400000.0	Amazon	1462103035234.0
1872	0.078125	277.861328125	0.1288294517996803	9058.0048828125	4.9189453125	2.0	11.0	0.5594020201514825	107.0	9.0	0.0	Amazon	1462103897776.0
1873	0.078125	277.861328125	0.1288294517996803	9058.0048828125	4.9189453125	2.0	11.0	0.5594020201514825	107.0	9.0	1000.0	Amazon	1462103897776.0
1874	1.0	277.861328125	0.11876872711085702	9058.0048828125	4.9970703125	1.0	11.0	0.635687549671771	107.0	11.0	15000.0	Amazon	1462103897776.0
1875	1.0	277.861328125	0.11876872711085702	9058.0048828125	4.9970703125	1.0	11.0	0.635687549671771	107.0	11.0	30000.0	Amazon	1462103897776.0
1876	1.0	277.861328125	0.11876872711085702	9058.0048828125	4.9970703125	1.0	11.0	0.635687549671771	107.0	11.0	60000.0	Amazon	1462103897776.0
1877	1.0	278.3017578125	0.11867228633941959	9057.564453125	4.9970703125	1.0	12.0	0.6181848753222465	106.0	11.0	300000.0	Amazon	1462103897776.0
1878	1.0	291.326171875	0.11591683542378989	9044.5400390625	4.9970703125	1.0	14.0	0.5861140915175911	104.0	11.0	900000.0	Amazon	1462103897776.0
1879	1.0	291.326171875	0.11591683542378989	9044.5400390625	4.9970703125	1.0	14.0	0.5861140915175911	104.0	11.0	1800000.0	Amazon	1462103897776.0
1880	1.0	291.326171875	0.11591683542378989	9044.5400390625	4.9970703125	1.0	14.0	0.5861140915175911	104.0	11.0	3600000.0	Amazon	1462103897776.0
1881	1.0	291.326171875	0.11591683542378989	9044.5400390625	4.9970703125	1.0	14.0	0.5861140915175911	104.0	11.0	21600000.0	Amazon	1462103897776.0
1882	1.0	307.2724609375	0.11277733773006654	9028.59375	4.9970703125	1.0	15.0	0.5713560537116891	103.0	11.0	43200000.0	Amazon	1462103897776.0
1883	30.1943359375	307.2724609375	0.03714087126615973	8998.3994140625	4.9970703125	3.0	15.0	0.5080824983791732	100.0	11.0	86400000.0	Amazon	1462103897776.0
1884	0.078125	277.265625	0.12858686316933504	7584.5048828125	4.9189453125	2.0	11.0	0.5572380680611883	102.0	9.0	0.0	Amazon	1462104754061.0
1885	0.078125	277.265625	0.12858686316933504	7584.5048828125	4.9189453125	2.0	11.0	0.5572380680611883	102.0	9.0	1000.0	Amazon	1462104754061.0
1886	1.0	277.265625	0.11841456609367625	7584.5048828125	4.9970703125	1.0	11.0	0.6338029575210236	102.0	11.0	15000.0	Amazon	1462104754061.0
1887	1.0	277.265625	0.11841456609367625	7584.5048828125	4.9970703125	1.0	11.0	0.6338029575210236	102.0	11.0	30000.0	Amazon	1462104754061.0
1888	1.0	277.265625	0.11841456609367625	7584.5048828125	4.9970703125	1.0	11.0	0.6338029575210236	102.0	11.0	60000.0	Amazon	1462104754061.0
1889	1.0	277.7060546875	0.11831741798011074	7584.064453125	4.9970703125	1.0	12.0	0.6161746736938003	101.0	11.0	300000.0	Amazon	1462104754061.0
1890	1.0	290.73046875	0.11554167546971543	7571.0400390625	4.9970703125	1.0	14.0	0.583859855088086	99.0	11.0	900000.0	Amazon	1462104754061.0
1891	1.0	290.73046875	0.11554167546971543	7571.0400390625	4.9970703125	1.0	14.0	0.583859855088086	99.0	11.0	1800000.0	Amazon	1462104754061.0
1892	1.0	290.73046875	0.11554167546971543	7571.0400390625	4.9970703125	1.0	14.0	0.583859855088086	99.0	11.0	3600000.0	Amazon	1462104754061.0
1893	1.0	290.73046875	0.11554167546971543	7571.0400390625	4.9970703125	1.0	14.0	0.583859855088086	99.0	11.0	21600000.0	Amazon	1462104754061.0
1894	1.0	306.6767578125	0.11237882205571302	7555.09375	4.9970703125	1.0	15.0	0.5689828135403335	98.0	11.0	43200000.0	Amazon	1462104754061.0
1895	30.1943359375	306.6767578125	0.03518243810950907	7524.8994140625	4.9970703125	3.0	15.0	0.504823923385871	95.0	11.0	86400000.0	Amazon	1462104754061.0
1896	0.078125	277.4267578125	0.1337639818317092	6644.7275390625	5.3544921875	2.0	10.0	0.6323567340119791	95.0	12.0	0.0	Amazon	1462105617015.0
1897	0.078125	277.4267578125	0.1337639818317092	6644.7275390625	5.3544921875	2.0	10.0	0.6323567340119791	95.0	12.0	1000.0	Amazon	1462105617015.0
1898	1.0	277.4267578125	0.12381254492717875	6644.7275390625	5.4326171875	1.0	10.0	0.6929348671835834	95.0	14.0	15000.0	Amazon	1462105617015.0
1899	1.0	277.4267578125	0.12381254492717875	6644.7275390625	5.4326171875	1.0	10.0	0.6929348671835834	95.0	14.0	30000.0	Amazon	1462105617015.0
1900	1.0	277.4267578125	0.12381254492717875	6644.7275390625	5.4326171875	1.0	10.0	0.6929348671835834	95.0	14.0	60000.0	Amazon	1462105617015.0
1901	1.0	277.8671875	0.12371057992209515	6644.287109375	5.4326171875	1.0	11.0	0.6747430588666488	94.0	14.0	300000.0	Amazon	1462105617015.0
1902	1.0	290.8916015625	0.12079678698450019	6631.2626953125	5.4326171875	1.0	13.0	0.6411306647853456	92.0	14.0	900000.0	Amazon	1462105617015.0
1903	1.0	290.8916015625	0.12079678698450019	6631.2626953125	5.4326171875	1.0	13.0	0.6411306647853456	92.0	14.0	1800000.0	Amazon	1462105617015.0
1904	1.0	290.8916015625	0.12079678698450019	6631.2626953125	5.4326171875	1.0	13.0	0.6411306647853456	92.0	14.0	3600000.0	Amazon	1462105617015.0
1905	1.0	290.8916015625	0.12079678698450019	6631.2626953125	5.4326171875	1.0	13.0	0.6411306647853456	92.0	14.0	21600000.0	Amazon	1462105617015.0
1906	1.0	306.837890625	0.11747562067599794	6615.31640625	5.4326171875	1.0	14.0	0.6255432421712243	91.0	14.0	43200000.0	Amazon	1462105617015.0
1907	30.1943359375	306.837890625	0.03722228176455457	6585.1220703125	5.4326171875	3.0	14.0	0.5661385170722979	88.0	14.0	86400000.0	Amazon	1462105617015.0
1908	0.078125	278.451171875	0.12817667604526395	7183.2724609375	4.9189453125	2.0	11.0	0.5533317686307613	94.0	9.0	0.0	Amazon	1462106474529.0
1909	0.078125	278.451171875	0.12817667604526395	7183.2724609375	4.9189453125	2.0	11.0	0.5533317686307613	94.0	9.0	1000.0	Amazon	1462106474529.0
1910	1.0	278.451171875	0.11798811849768093	7183.2724609375	4.9970703125	1.0	11.0	0.6304014713161717	94.0	11.0	15000.0	Amazon	1462106474529.0
1911	1.0	278.451171875	0.11798811849768093	7183.2724609375	4.9970703125	1.0	11.0	0.6304014713161717	94.0	11.0	30000.0	Amazon	1462106474529.0
1912	1.0	278.451171875	0.11798811849768093	7183.2724609375	4.9970703125	1.0	11.0	0.6304014713161717	94.0	11.0	60000.0	Amazon	1462106474529.0
1913	1.0	278.8916015625	0.11789142928203793	7182.83203125	4.9970703125	1.0	12.0	0.6125450550202498	93.0	11.0	300000.0	Amazon	1462106474529.0
1914	1.0	291.916015625	0.11512830565316111	7169.8076171875	4.9970703125	1.0	14.0	0.5797863174593236	91.0	11.0	900000.0	Amazon	1462106474529.0
1915	1.0	291.916015625	0.11512830565316111	7169.8076171875	4.9970703125	1.0	14.0	0.5797863174593236	91.0	11.0	1800000.0	Amazon	1462106474529.0
1916	1.0	291.916015625	0.11512830565316111	7169.8076171875	4.9970703125	1.0	14.0	0.5797863174593236	91.0	11.0	3600000.0	Amazon	1462106474529.0
1917	1.0	291.916015625	0.11512830565316111	7169.8076171875	4.9970703125	1.0	14.0	0.5797863174593236	91.0	11.0	21600000.0	Amazon	1462106474529.0
1918	1.0	307.8623046875	0.11197867349317558	7153.861328125	4.9970703125	1.0	15.0	0.5646924393157822	90.0	11.0	43200000.0	Amazon	1462106474529.0
1919	30.1943359375	307.8623046875	0.0343781634983656	7123.6669921875	4.9970703125	3.0	15.0	0.4989106858359362	87.0	11.0	86400000.0	Amazon	1462106474529.0
1920	0.078125	277.201171875	0.1307945345489354	7641.6826171875	5.0869140625	2.0	11.0	0.6325316273720727	99.0	13.0	0.0	Amazon	1462107617671.0
1921	0.078125	277.201171875	0.1307945345489354	7641.6826171875	5.0869140625	2.0	11.0	0.6325316273720727	99.0	13.0	1000.0	Amazon	1462107617671.0
1922	1.0	277.201171875	0.12074594363758306	7641.6826171875	5.1650390625	1.0	11.0	0.689055931636233	99.0	15.0	15000.0	Amazon	1462107617671.0
1923	1.0	277.201171875	0.12074594363758306	7641.6826171875	5.1650390625	1.0	11.0	0.689055931636233	99.0	15.0	30000.0	Amazon	1462107617671.0
1924	1.0	277.201171875	0.12074594363758306	7641.6826171875	5.1650390625	1.0	11.0	0.689055931636233	99.0	15.0	60000.0	Amazon	1462107617671.0
1925	1.0	277.6416015625	0.12064700252534931	7641.2421875	5.1650390625	1.0	12.0	0.6722049569381584	98.0	15.0	300000.0	Amazon	1462107617671.0
1926	1.0	290.666015625	0.1178200240763613	7628.2177734375	5.1650390625	1.0	14.0	0.6408823711248337	96.0	15.0	900000.0	Amazon	1462107617671.0
1927	1.0	290.666015625	0.1178200240763613	7628.2177734375	5.1650390625	1.0	14.0	0.6408823711248337	96.0	15.0	1800000.0	Amazon	1462107617671.0
1928	1.0	290.666015625	0.1178200240763613	7628.2177734375	5.1650390625	1.0	14.0	0.6408823711248337	96.0	15.0	3600000.0	Amazon	1462107617671.0
1929	1.0	290.666015625	0.1178200240763613	7628.2177734375	5.1650390625	1.0	14.0	0.6408823711248337	96.0	15.0	21600000.0	Amazon	1462107617671.0
1930	1.0	306.6123046875	0.11459878047914161	7612.271484375	5.1650390625	1.0	15.0	0.6262771042946057	95.0	15.0	43200000.0	Amazon	1462107617671.0
1931	30.1943359375	306.6123046875	0.036752916597170886	7582.0771484375	5.1650390625	3.0	15.0	0.5698108234209148	92.0	15.0	86400000.0	Amazon	1462107617671.0
1932	0.078125	278.421875	0.1286970680916584	9053.9140625	4.9189453125	2.0	12.0	0.5456955023162168	115.0	9.0	0.0	Amazon	1462108779745.0
1933	0.078125	278.421875	0.1286970680916584	9053.9140625	4.9189453125	2.0	12.0	0.5456955023162168	115.0	9.0	1000.0	Amazon	1462108779745.0
1934	1.0	278.421875	0.11864504403858904	9053.9140625	4.9970703125	1.0	12.0	0.6213920245550585	115.0	11.0	15000.0	Amazon	1462108779745.0
1935	1.0	278.421875	0.11864504403858904	9053.9140625	4.9970703125	1.0	12.0	0.6213920245550585	115.0	11.0	30000.0	Amazon	1462108779745.0
1936	1.0	278.421875	0.11864504403858904	9053.9140625	4.9970703125	1.0	12.0	0.6213920245550585	115.0	11.0	60000.0	Amazon	1462108779745.0
1937	1.0	278.8623046875	0.11854888400536447	9053.4736328125	4.9970703125	1.0	13.0	0.6050966617206593	114.0	11.0	300000.0	Amazon	1462108779745.0
1938	1.0	291.88671875	0.11580126761520823	9040.44921875	4.9970703125	1.0	15.0	0.5751381802928505	112.0	11.0	900000.0	Amazon	1462108779745.0
1939	1.0	291.88671875	0.11580126761520823	9040.44921875	4.9970703125	1.0	15.0	0.5751381802928505	112.0	11.0	1800000.0	Amazon	1462108779745.0
1940	1.0	291.88671875	0.11580126761520823	9040.44921875	4.9970703125	1.0	15.0	0.5751381802928505	112.0	11.0	3600000.0	Amazon	1462108779745.0
1941	1.0	291.88671875	0.11580126761520823	9040.44921875	4.9970703125	1.0	15.0	0.5751381802928505	112.0	11.0	21600000.0	Amazon	1462108779745.0
1942	1.0	307.8330078125	0.11267026428280914	9024.5029296875	4.9970703125	1.0	16.0	0.5613111510008145	111.0	11.0	43200000.0	Amazon	1462108779745.0
1943	30.1943359375	307.8330078125	0.0370841622963715	8994.30859375	4.9970703125	3.0	16.0	0.49978891490946337	108.0	11.0	86400000.0	Amazon	1462108779745.0
1944	0.078125	277.8623046875	0.12860974294084526	8152.3515625	4.9189453125	2.0	12.0	0.5307215524854321	85.0	9.0	0.0	Amazon	1462109641826.0
1945	0.078125	277.8623046875	0.12860974294084526	8152.3515625	4.9189453125	2.0	12.0	0.5307215524854321	85.0	9.0	1000.0	Amazon	1462109641826.0
1946	1.0	277.8623046875	0.11849056323343082	8152.3515625	4.9970703125	1.0	12.0	0.6082919473300337	85.0	11.0	15000.0	Amazon	1462109641826.0
1947	1.0	277.8623046875	0.11849056323343082	8152.3515625	4.9970703125	1.0	12.0	0.6082919473300337	85.0	11.0	30000.0	Amazon	1462109641826.0
1948	1.0	277.8623046875	0.11849056323343082	8152.3515625	4.9970703125	1.0	12.0	0.6082919473300337	85.0	11.0	60000.0	Amazon	1462109641826.0
1949	1.0	291.3271484375	0.11563165900643142	8138.88671875	4.9970703125	1.0	15.0	0.559656316190533	82.0	11.0	300000.0	Amazon	1462109641826.0
1950	1.0	291.3271484375	0.11563165900643142	8138.88671875	4.9970703125	1.0	15.0	0.559656316190533	82.0	11.0	900000.0	Amazon	1462109641826.0
1951	1.0	291.3271484375	0.11563165900643142	8138.88671875	4.9970703125	1.0	15.0	0.559656316190533	82.0	11.0	1800000.0	Amazon	1462109641826.0
1952	1.0	291.3271484375	0.11563165900643142	8138.88671875	4.9970703125	1.0	15.0	0.559656316190533	82.0	11.0	3600000.0	Amazon	1462109641826.0
1953	1.0	291.3271484375	0.11563165900643142	8138.88671875	4.9970703125	1.0	15.0	0.559656316190533	82.0	11.0	21600000.0	Amazon	1462109641826.0
1954	1.0	307.2734375	0.11248403661057166	8122.9404296875	4.9970703125	1.0	16.0	0.5450580455344729	81.0	11.0	43200000.0	Amazon	1462109641826.0
1955	30.1943359375	307.2734375	0.03598704550055955	8092.74609375	4.9970703125	3.0	16.0	0.47745526055942267	78.0	11.0	86400000.0	Amazon	1462109641826.0
1956	0.078125	278.1044921875	0.13498581249817143	9624.7333984375	5.396484375	2.0	10.0	0.6573486926453758	117.0	13.0	0.0	Amazon	1462110809406.0
1957	0.078125	278.1044921875	0.13498581249817143	9624.7333984375	5.396484375	2.0	10.0	0.6573486926453758	117.0	13.0	1000.0	Amazon	1462110809406.0
1958	1.0	278.1044921875	0.12528611411796275	9624.7333984375	5.474609375	1.0	10.0	0.7127259499469245	117.0	15.0	15000.0	Amazon	1462110809406.0
1959	1.0	278.1044921875	0.12528611411796275	9624.7333984375	5.474609375	1.0	10.0	0.7127259499469245	117.0	15.0	30000.0	Amazon	1462110809406.0
1960	1.0	278.1044921875	0.12528611411796275	9624.7333984375	5.474609375	1.0	10.0	0.7127259499469245	117.0	15.0	60000.0	Amazon	1462110809406.0
1961	1.0	278.544921875	0.12518498866297154	9624.29296875	5.474609375	1.0	11.0	0.6954301840281257	116.0	15.0	300000.0	Amazon	1462110809406.0
1962	1.0	291.5693359375	0.12229556282654626	9611.2685546875	5.474609375	1.0	13.0	0.663425338439874	114.0	15.0	900000.0	Amazon	1462110809406.0
1963	1.0	291.5693359375	0.12229556282654626	9611.2685546875	5.474609375	1.0	13.0	0.663425338439874	114.0	15.0	1800000.0	Amazon	1462110809406.0
1964	1.0	291.5693359375	0.12229556282654626	9611.2685546875	5.474609375	1.0	13.0	0.663425338439874	114.0	15.0	3600000.0	Amazon	1462110809406.0
1965	1.0	291.5693359375	0.12229556282654626	9611.2685546875	5.474609375	1.0	13.0	0.663425338439874	114.0	15.0	21600000.0	Amazon	1462110809406.0
1966	1.0	307.515625	0.11900314383689901	9595.322265625	5.474609375	1.0	14.0	0.6485663871616433	113.0	15.0	43200000.0	Amazon	1462110809406.0
1967	30.1943359375	307.515625	0.041890906069067375	9565.1279296875	5.474609375	3.0	14.0	0.5945669007624098	110.0	15.0	86400000.0	Amazon	1462110809406.0
1968	0.078125	278.4462890625	0.12817173289366723	7165.6103515625	4.9189453125	2.0	13.0	0.5404361177891458	90.0	10.0	0.0	Amazon	1462111667922.0
1969	0.078125	278.4462890625	0.12817173289366723	7165.6103515625	4.9189453125	2.0	13.0	0.5404361177891458	90.0	10.0	1000.0	Amazon	1462111667922.0
1970	1.0	278.4462890625	0.11798146986908092	7165.6103515625	4.9970703125	1.0	13.0	0.6113408696510441	90.0	12.0	15000.0	Amazon	1462111667922.0
1971	1.0	278.4462890625	0.11798146986908092	7165.6103515625	4.9970703125	1.0	13.0	0.6113408696510441	90.0	12.0	30000.0	Amazon	1462111667922.0
1972	1.0	278.4462890625	0.11798146986908092	7165.6103515625	4.9970703125	1.0	13.0	0.6113408696510441	90.0	12.0	60000.0	Amazon	1462111667922.0
1973	1.0	278.88671875	0.11788477171517182	7165.169921875	4.9970703125	1.0	14.0	0.5954460157668594	89.0	12.0	300000.0	Amazon	1462111667922.0
1974	1.0	291.9111328125	0.11512138977300568	7152.1455078125	4.9970703125	1.0	16.0	0.565955747107977	87.0	12.0	900000.0	Amazon	1462111667922.0
1975	1.0	291.9111328125	0.11512138977300568	7152.1455078125	4.9970703125	1.0	16.0	0.565955747107977	87.0	12.0	1800000.0	Amazon	1462111667922.0
1976	1.0	291.9111328125	0.11512138977300568	7152.1455078125	4.9970703125	1.0	16.0	0.565955747107977	87.0	12.0	3600000.0	Amazon	1462111667922.0
1977	1.0	291.9111328125	0.11512138977300568	7152.1455078125	4.9970703125	1.0	16.0	0.565955747107977	87.0	12.0	21600000.0	Amazon	1462111667922.0
1978	1.0	307.857421875	0.11197145574671931	7136.19921875	4.9970703125	1.0	17.0	0.552226353708916	86.0	12.0	43200000.0	Amazon	1462111667922.0
1979	30.1943359375	307.857421875	0.03434648834953473	7106.0048828125	4.9970703125	3.0	17.0	0.4885825528878076	83.0	12.0	86400000.0	Amazon	1462111667922.0
1980	0.078125	277.5224609375	0.13293749557196802	7300.037109375	5.2705078125	2.0	10.0	0.5905170403281775	87.0	10.0	0.0	Amazon	1462112825088.0
1981	0.078125	277.5224609375	0.13293749557196802	7300.037109375	5.2705078125	2.0	10.0	0.5905170403281775	87.0	10.0	1000.0	Amazon	1462112825088.0
1982	1.0	277.5224609375	0.12299250280682256	7300.037109375	5.3486328125	1.0	10.0	0.6617749425174791	87.0	12.0	15000.0	Amazon	1462112825088.0
1983	1.0	277.5224609375	0.12299250280682256	7300.037109375	5.3486328125	1.0	10.0	0.6617749425174791	87.0	12.0	30000.0	Amazon	1462112825088.0
1984	1.0	277.5224609375	0.12299250280682256	7300.037109375	5.3486328125	1.0	10.0	0.6617749425174791	87.0	12.0	60000.0	Amazon	1462112825088.0
1985	1.0	277.962890625	0.12289170771686074	7299.5966796875	5.3486328125	1.0	11.0	0.6427538023444401	86.0	12.0	300000.0	Amazon	1462112825088.0
1986	1.0	290.9873046875	0.12001151554383889	7286.572265625	5.3486328125	1.0	13.0	0.6078355129658104	84.0	12.0	900000.0	Amazon	1462112825088.0
1987	1.0	290.9873046875	0.12001151554383889	7286.572265625	5.3486328125	1.0	13.0	0.6078355129658104	84.0	12.0	1800000.0	Amazon	1462112825088.0
1988	1.0	290.9873046875	0.12001151554383889	7286.572265625	5.3486328125	1.0	13.0	0.6078355129658104	84.0	12.0	3600000.0	Amazon	1462112825088.0
1989	1.0	290.9873046875	0.12001151554383889	7286.572265625	5.3486328125	1.0	13.0	0.6078355129658104	84.0	12.0	21600000.0	Amazon	1462112825088.0
1990	1.0	306.93359375	0.11672906730610452	7270.6259765625	5.3486328125	1.0	14.0	0.5917355037982991	83.0	12.0	43200000.0	Amazon	1462112825088.0
1991	30.1943359375	306.93359375	0.037746814600680564	7240.431640625	5.3486328125	3.0	14.0	0.5262685348571275	80.0	12.0	86400000.0	Amazon	1462112825088.0
1992	0.078125	278.5068359375	0.12840879202024558	7972.01171875	4.9189453125	2.0	11.0	0.5522569146343999	92.0	9.0	0.0	Amazon	1462113688095.0
1993	0.078125	278.5068359375	0.12840879202024558	7972.01171875	4.9189453125	2.0	11.0	0.5522569146343999	92.0	9.0	1000.0	Amazon	1462113688095.0
1994	1.0	278.5068359375	0.11828660386304372	7972.01171875	4.9970703125	1.0	11.0	0.6294656381370592	92.0	11.0	15000.0	Amazon	1462113688095.0
1995	1.0	278.5068359375	0.11828660386304372	7972.01171875	4.9970703125	1.0	11.0	0.6294656381370592	92.0	11.0	30000.0	Amazon	1462113688095.0
1996	1.0	278.5068359375	0.11828660386304372	7972.01171875	4.9970703125	1.0	11.0	0.6294656381370592	92.0	11.0	60000.0	Amazon	1462113688095.0
1997	1.0	278.947265625	0.11819020296238987	7971.5712890625	4.9970703125	1.0	12.0	0.6115461332877177	91.0	11.0	300000.0	Amazon	1462113688095.0
1998	1.0	291.9716796875	0.11543548031384031	7958.546875	4.9970703125	1.0	14.0	0.5786644718812618	89.0	11.0	900000.0	Amazon	1462113688095.0
[truncated: 5,585 more rows]
