# Supplementary material for: Dataset for WWW landing pages webobject retrieval performance evaluation
Source: Data Brief. 2020 Mar 14;30:105429. doi: 10.1016/j.dib.2020.105429 (PMC7118300; doi:10.1016/j.dib.2020.105429)
Supplement: Supplementary file 2 [file mmc2.zip › Youtube-all-df.csv]

	DFN	DFP	DMCC	DTN	DTP	FN	FP	MCC	TN	TP	revisit	site	start
0	1.0	307.9345703125	-0.013597713770800664	1145.1416015625	0.0	1.0	5.0	0.5428571428571428	44.0	4.0	0.0	Youtube	1461941887256.0
1	1.0	307.9345703125	-0.013597713770800664	1145.1416015625	0.0	1.0	5.0	0.5428571428571428	44.0	4.0	1000.0	Youtube	1461941887256.0
2	1.0	482.2919921875	-0.01848101939028209	970.7841796875	0.0	1.0	30.0	0.11269907023650579	19.0	4.0	15000.0	Youtube	1461941887256.0
3	1.0	482.2919921875	-0.01848101939028209	970.7841796875	0.0	1.0	30.0	0.11269907023650579	19.0	4.0	30000.0	Youtube	1461941887256.0
4	1.0	482.2919921875	-0.01848101939028209	970.7841796875	0.0	1.0	30.0	0.11269907023650579	19.0	4.0	60000.0	Youtube	1461941887256.0
5	1.0	494.9541015625	-0.018845225167695424	958.1220703125	0.0	1.0	36.0	0.0431959397724831	13.0	4.0	300000.0	Youtube	1461941887256.0
6	1.0	1343.6259765625	-0.09149803369741961	109.4501953125	0.0	1.0	45.0	-0.1183673469387755	4.0	4.0	900000.0	Youtube	1461941887256.0
7	1.0	1343.6259765625	-0.09149803369741961	109.4501953125	0.0	1.0	45.0	-0.1183673469387755	4.0	4.0	1800000.0	Youtube	1461941887256.0
8	1.0	1343.6259765625	-0.09149803369741961	109.4501953125	0.0	1.0	45.0	-0.1183673469387755	4.0	4.0	3600000.0	Youtube	1461941887256.0
9	1.0	1308.603515625	0.02899606845502065	109.4501953125	35.0224609375	1.0	41.0	-0.02857142857142857	4.0	8.0	21600000.0	Youtube	1461941887256.0
10	1.0	1418.0537109375	-0.11347147453142295	1.0	35.0224609375	1.0	45.0	-0.17662355462224644	1.0	8.0	43200000.0	Youtube	1461941887256.0
11	1.0	1402.5361328125	-0.09324640088178136	1.0	50.5400390625	1.0	40.0	-0.10945985924053736	1.0	13.0	86400000.0	Youtube	1461941887256.0
12	1.0	159.595703125	-0.010337562123598217	1144.33203125	0.0	1.0	4.0	0.5851558829982036	44.0	4.0	0.0	Youtube	1461943058053.0
13	1.0	159.595703125	-0.010337562123598217	1144.33203125	0.0	1.0	4.0	0.5851558829982036	44.0	4.0	1000.0	Youtube	1461943058053.0
14	1.0	332.5830078125	-0.016196200159918163	971.3447265625	0.0	1.0	29.0	0.11809194329295741	19.0	4.0	15000.0	Youtube	1461943058053.0
15	1.0	332.5830078125	-0.016196200159918163	971.3447265625	0.0	1.0	29.0	0.11809194329295741	19.0	4.0	30000.0	Youtube	1461943058053.0
16	1.0	332.5830078125	-0.016196200159918163	971.3447265625	0.0	1.0	29.0	0.11809194329295741	19.0	4.0	60000.0	Youtube	1461943058053.0
17	1.0	345.8056640625	-0.016628472153868163	958.1220703125	0.0	1.0	35.0	0.04696204270933554	13.0	4.0	300000.0	Youtube	1461943058053.0
18	1.0	1194.4775390625	-0.09107076576700636	109.4501953125	0.0	1.0	44.0	-0.11666666666666667	4.0	4.0	900000.0	Youtube	1461943058053.0
19	1.0	1194.4775390625	-0.09107076576700636	109.4501953125	0.0	1.0	44.0	-0.11666666666666667	4.0	4.0	1800000.0	Youtube	1461943058053.0
20	1.0	1194.4775390625	-0.09107076576700636	109.4501953125	0.0	1.0	44.0	-0.11666666666666667	4.0	4.0	3600000.0	Youtube	1461943058053.0
21	1.0	1160.0732421875	0.03383512504984903	109.4501953125	34.404296875	1.0	40.0	-0.025949964805384095	4.0	8.0	21600000.0	Youtube	1461943058053.0
22	1.0	1269.5234375	-0.11403752036486654	1.0	34.404296875	1.0	44.0	-0.17541160386140583	1.0	8.0	43200000.0	Youtube	1461943058053.0
23	1.0	1263.26953125	-0.10432215595693894	1.0	40.658203125	1.0	41.0	-0.13103560459023977	1.0	11.0	86400000.0	Youtube	1461943058053.0
24	1.0	306.048828125	-0.013607047697745837	1141.1669921875	0.0	1.0	5.0	0.5428571428571428	44.0	4.0	0.0	Youtube	1461943925456.0
25	1.0	306.048828125	-0.013607047697745837	1141.1669921875	0.0	1.0	5.0	0.5428571428571428	44.0	4.0	1000.0	Youtube	1461943925456.0
26	1.0	476.4833984375	-0.018407037178487306	970.732421875	0.0	1.0	30.0	0.11269907023650579	19.0	4.0	15000.0	Youtube	1461943925456.0
27	1.0	476.4833984375	-0.018407037178487306	970.732421875	0.0	1.0	30.0	0.11269907023650579	19.0	4.0	30000.0	Youtube	1461943925456.0
28	1.0	476.4833984375	-0.018407037178487306	970.732421875	0.0	1.0	30.0	0.11269907023650579	19.0	4.0	60000.0	Youtube	1461943925456.0
29	1.0	489.09375	-0.018771218437933855	958.1220703125	0.0	1.0	36.0	0.0431959397724831	13.0	4.0	300000.0	Youtube	1461943925456.0
30	1.0	1337.765625	-0.09148294172155526	109.4501953125	0.0	1.0	45.0	-0.1183673469387755	4.0	4.0	900000.0	Youtube	1461943925456.0
31	1.0	1337.765625	-0.09148294172155526	109.4501953125	0.0	1.0	45.0	-0.1183673469387755	4.0	4.0	1800000.0	Youtube	1461943925456.0
32	1.0	1328.67578125	-0.00720875334267844	109.4501953125	9.08984375	1.0	44.0	-0.09035079029052513	4.0	5.0	3600000.0	Youtube	1461943925456.0
33	1.0	1287.4580078125	0.04099516496619854	109.4501953125	50.3076171875	1.0	39.0	0.0029375575755452316	4.0	10.0	21600000.0	Youtube	1461943925456.0
34	1.0	1392.12109375	-0.08890022736974154	1.0	55.0947265625	1.0	42.0	-0.13255127526112637	1.0	11.0	43200000.0	Youtube	1461943925456.0
35	1.0	1385.8671875	-0.08372313732645438	1.0	61.3486328125	1.0	39.0	-0.099131448214768	1.0	14.0	86400000.0	Youtube	1461943925456.0
36	1.0	152.1337890625	-0.010125282687512888	1143.9384765625	0.0	1.0	4.0	0.5851558829982036	44.0	4.0	0.0	Youtube	1461944788121.0
37	1.0	152.1337890625	-0.010125282687512888	1143.9384765625	0.0	1.0	4.0	0.5851558829982036	44.0	4.0	1000.0	Youtube	1461944788121.0
38	1.0	323.7880859375	-0.016021235028371814	972.2841796875	0.0	1.0	29.0	0.11809194329295741	19.0	4.0	15000.0	Youtube	1461944788121.0
39	1.0	323.7880859375	-0.016021235028371814	972.2841796875	0.0	1.0	29.0	0.11809194329295741	19.0	4.0	30000.0	Youtube	1461944788121.0
40	1.0	323.7880859375	-0.016021235028371814	972.2841796875	0.0	1.0	29.0	0.11809194329295741	19.0	4.0	60000.0	Youtube	1461944788121.0
41	1.0	337.9501953125	-0.016488258966232232	958.1220703125	0.0	1.0	35.0	0.04696204270933554	13.0	4.0	300000.0	Youtube	1461944788121.0
42	1.0	1186.6220703125	-0.0910454733260527	109.4501953125	0.0	1.0	44.0	-0.11666666666666667	4.0	4.0	900000.0	Youtube	1461944788121.0
43	1.0	1186.6220703125	-0.0910454733260527	109.4501953125	0.0	1.0	44.0	-0.11666666666666667	4.0	4.0	1800000.0	Youtube	1461944788121.0
44	1.0	1186.6220703125	-0.0910454733260527	109.4501953125	0.0	1.0	44.0	-0.11666666666666667	4.0	4.0	3600000.0	Youtube	1461944788121.0
45	1.0	1152.236328125	0.034137030683479556	109.4501953125	34.3857421875	1.0	40.0	-0.025949964805384095	4.0	8.0	21600000.0	Youtube	1461944788121.0
46	1.0	1256.052734375	-0.10518255876699013	1.0	40.01953125	1.0	41.0	-0.13103560459023977	1.0	11.0	43200000.0	Youtube	1461944788121.0
47	1.0	1250.6455078125	-0.09819998524033532	1.0	45.4267578125	1.0	40.0	-0.11892625884983475	1.0	12.0	86400000.0	Youtube	1461944788121.0
48	1.0	297.85546875	-0.013390809527187963	1147.921875	0.0	1.0	5.0	0.5428571428571428	44.0	4.0	0.0	Youtube	1461945856117.0
49	1.0	297.85546875	-0.013390809527187963	1147.921875	0.0	1.0	5.0	0.5428571428571428	44.0	4.0	1000.0	Youtube	1461945856117.0
50	1.0	473.4931640625	-0.018343673729965836	972.2841796875	0.0	1.0	30.0	0.11269907023650579	19.0	4.0	15000.0	Youtube	1461945856117.0
51	1.0	473.4931640625	-0.018343673729965836	972.2841796875	0.0	1.0	30.0	0.11269907023650579	19.0	4.0	30000.0	Youtube	1461945856117.0
52	1.0	473.4931640625	-0.018343673729965836	972.2841796875	0.0	1.0	30.0	0.11269907023650579	19.0	4.0	60000.0	Youtube	1461945856117.0
53	1.0	487.6552734375	-0.01875291619363024	958.1220703125	0.0	1.0	36.0	0.0431959397724831	13.0	4.0	300000.0	Youtube	1461945856117.0
54	1.0	1327.2373046875	-0.007185143575693813	109.4501953125	9.08984375	1.0	44.0	-0.09035079029052513	4.0	5.0	900000.0	Youtube	1461945856117.0
55	1.0	1327.2373046875	-0.007185143575693813	109.4501953125	9.08984375	1.0	44.0	-0.09035079029052513	4.0	5.0	1800000.0	Youtube	1461945856117.0
56	1.0	1327.2373046875	-0.007185143575693813	109.4501953125	9.08984375	1.0	44.0	-0.09035079029052513	4.0	5.0	3600000.0	Youtube	1461945856117.0
57	1.0	1277.7783203125	0.04646235009000796	109.4501953125	58.548828125	1.0	38.0	0.017074694419062765	4.0	11.0	21600000.0	Youtube	1461945856117.0
58	1.0	1381.5947265625	-0.08160985397023413	1.0	64.1826171875	1.0	39.0	-0.099131448214768	1.0	14.0	43200000.0	Youtube	1461945856117.0
59	1.0	1376.1875	-0.07793069030464998	1.0	69.58984375	1.0	38.0	-0.08942987187484414	1.0	15.0	86400000.0	Youtube	1461945856117.0
60	14.6640625	151.830078125	-0.03693638475748354	1196.0654296875	0.0	2.0	4.0	0.5133270023393455	42.0	4.0	0.0	Youtube	1461946718025.0
61	14.6640625	151.830078125	-0.03693638475748354	1196.0654296875	0.0	2.0	4.0	0.5133270023393455	42.0	4.0	1000.0	Youtube	1461946718025.0
62	1.0	303.275390625	0.17922092537628653	1044.6201171875	14.6640625	1.0	26.0	0.20207625339396973	20.0	6.0	15000.0	Youtube	1461946718025.0
63	1.0	303.275390625	0.17922092537628653	1044.6201171875	14.6640625	1.0	26.0	0.20207625339396973	20.0	6.0	30000.0	Youtube	1461946718025.0
64	1.0	303.275390625	0.17922092537628653	1044.6201171875	14.6640625	1.0	26.0	0.20207625339396973	20.0	6.0	60000.0	Youtube	1461946718025.0
65	1.0	317.4375	0.17394919776465154	1030.4580078125	14.6640625	1.0	32.0	0.12137744181835836	14.0	6.0	300000.0	Youtube	1461946718025.0
66	1.0	1166.109375	0.022214892350161542	181.7861328125	14.6640625	1.0	41.0	-0.03650397809447254	5.0	6.0	900000.0	Youtube	1461946718025.0
67	1.0	1166.109375	0.022214892350161542	181.7861328125	14.6640625	1.0	41.0	-0.03650397809447254	5.0	6.0	1800000.0	Youtube	1461946718025.0
68	1.0	1157.88671875	0.03612976553874387	181.7861328125	22.88671875	1.0	40.0	-0.01569257452405644	5.0	7.0	3600000.0	Youtube	1461946718025.0
69	1.0	1123.482421875	0.07250493054620458	181.7861328125	57.291015625	1.0	36.0	0.05100896310468888	5.0	11.0	21600000.0	Youtube	1461946718025.0
70	1.0	1304.421875	-0.08592443684355196	1.0	58.1376953125	1.0	39.0	-0.10773645092141684	1.0	13.0	43200000.0	Youtube	1461946718025.0
71	1.0	1299.0146484375	-0.0817022841625835	1.0	63.544921875	1.0	38.0	-0.09730085108210397	1.0	14.0	86400000.0	Youtube	1461946718025.0
72	1.0	159.23828125	0.6467725730988183	1152.2470703125	147.3857421875	1.0	4.0	0.6324555320336759	44.0	5.0	0.0	Youtube	1461947877469.0
73	1.0	159.23828125	0.6467725730988183	1152.2470703125	147.3857421875	1.0	4.0	0.6324555320336759	44.0	5.0	1000.0	Youtube	1461947877469.0
74	1.0	339.58203125	0.4706358402750126	971.9033203125	147.3857421875	1.0	29.0	0.14913968975032613	19.0	5.0	15000.0	Youtube	1461947877469.0
75	1.0	339.58203125	0.4706358402750126	971.9033203125	147.3857421875	1.0	29.0	0.14913968975032613	19.0	5.0	30000.0	Youtube	1461947877469.0
76	1.0	339.58203125	0.4706358402750126	971.9033203125	147.3857421875	1.0	29.0	0.14913968975032613	19.0	5.0	60000.0	Youtube	1461947877469.0
77	1.0	353.36328125	0.4607479367017511	958.1220703125	147.3857421875	1.0	35.0	0.07470178808339961	13.0	5.0	300000.0	Youtube	1461947877469.0
78	1.0	1202.03515625	0.08766101852887448	109.4501953125	147.3857421875	1.0	44.0	-0.09035079029052513	4.0	5.0	900000.0	Youtube	1461947877469.0
79	1.0	1193.8125	0.09080457446249217	109.4501953125	155.6083984375	1.0	43.0	-0.06692256986935156	4.0	6.0	1800000.0	Youtube	1461947877469.0
80	1.0	1193.8125	0.09080457446249217	109.4501953125	155.6083984375	1.0	43.0	-0.06692256986935156	4.0	6.0	3600000.0	Youtube	1461947877469.0
81	1.0	1167.6494140625	0.10040400199286664	109.4501953125	181.771484375	1.0	40.0	-0.012182898077463452	4.0	9.0	21600000.0	Youtube	1461947877469.0
82	1.0	1271.1611328125	-0.04093713191741642	1.0	187.7099609375	1.0	41.0	-0.12054487304675746	1.0	12.0	43200000.0	Youtube	1461947877469.0
83	1.0	1263.0224609375	-0.03960665007931227	1.0	195.8486328125	1.0	39.0	-0.099131448214768	1.0	14.0	86400000.0	Youtube	1461947877469.0
84	1.0	151.7275390625	-0.010125500249285732	1142.478515625	0.0	1.0	4.0	0.5851558829982036	44.0	4.0	0.0	Youtube	1461948740520.0
85	1.0	151.7275390625	-0.010125500249285732	1142.478515625	0.0	1.0	4.0	0.5851558829982036	44.0	4.0	1000.0	Youtube	1461948740520.0
86	1.0	323.6533203125	-0.016043722091224105	970.552734375	0.0	1.0	29.0	0.11809194329295741	19.0	4.0	15000.0	Youtube	1461948740520.0
87	1.0	323.6533203125	-0.016043722091224105	970.552734375	0.0	1.0	29.0	0.11809194329295741	19.0	4.0	30000.0	Youtube	1461948740520.0
88	1.0	323.6533203125	-0.016043722091224105	970.552734375	0.0	1.0	29.0	0.11809194329295741	19.0	4.0	60000.0	Youtube	1461948740520.0
89	1.0	336.083984375	-0.01645452131877662	958.1220703125	0.0	1.0	35.0	0.04696204270933554	13.0	4.0	300000.0	Youtube	1461948740520.0
90	1.0	1184.755859375	-0.09103941846437578	109.4501953125	0.0	1.0	44.0	-0.11666666666666667	4.0	4.0	900000.0	Youtube	1461948740520.0
91	1.0	1184.755859375	-0.09103941846437578	109.4501953125	0.0	1.0	44.0	-0.11666666666666667	4.0	4.0	1800000.0	Youtube	1461948740520.0
92	1.0	1184.755859375	-0.09103941846437578	109.4501953125	0.0	1.0	44.0	-0.11666666666666667	4.0	4.0	3600000.0	Youtube	1461948740520.0
93	1.0	1151.7607421875	0.03283657371500707	109.4501953125	32.9951171875	1.0	40.0	-0.025949964805384095	4.0	8.0	21600000.0	Youtube	1461948740520.0
94	1.0	1248.740234375	-0.09814570307262423	1.0	45.4658203125	1.0	40.0	-0.11892625884983475	1.0	12.0	43200000.0	Youtube	1461948740520.0
95	1.0	1248.740234375	-0.09814570307262423	1.0	45.4658203125	1.0	40.0	-0.11892625884983475	1.0	12.0	86400000.0	Youtube	1461948740520.0
96	8.22265625	151.51953125	-0.028880394736113587	1144.4130859375	0.0	1.0	5.0	0.5417055153123931	43.0	4.0	0.0	Youtube	1461949598411.0
97	8.22265625	151.51953125	-0.028880394736113587	1144.4130859375	0.0	1.0	5.0	0.5417055153123931	43.0	4.0	1000.0	Youtube	1461949598411.0
98	1.0	323.6484375	0.12346232527983053	972.2841796875	8.22265625	1.0	29.0	0.14913968975032613	19.0	5.0	15000.0	Youtube	1461949598411.0
99	1.0	323.6484375	0.12346232527983053	972.2841796875	8.22265625	1.0	29.0	0.14913968975032613	19.0	5.0	30000.0	Youtube	1461949598411.0
100	1.0	323.6484375	0.12346232527983053	972.2841796875	8.22265625	1.0	29.0	0.14913968975032613	19.0	5.0	60000.0	Youtube	1461949598411.0
101	1.0	337.810546875	0.11972503490678546	958.1220703125	8.22265625	1.0	35.0	0.07470178808339961	13.0	5.0	300000.0	Youtube	1461949598411.0
102	1.0	1186.482421875	-0.007214539502538332	109.4501953125	8.22265625	1.0	44.0	-0.09035079029052513	4.0	5.0	900000.0	Youtube	1461949598411.0
103	1.0	1186.482421875	-0.007214539502538332	109.4501953125	8.22265625	1.0	44.0	-0.09035079029052513	4.0	5.0	1800000.0	Youtube	1461949598411.0
104	1.0	1186.482421875	-0.007214539502538332	109.4501953125	8.22265625	1.0	44.0	-0.09035079029052513	4.0	5.0	3600000.0	Youtube	1461949598411.0
105	1.0	1149.1298828125	0.043651207642542406	109.4501953125	45.5751953125	1.0	40.0	-0.012182898077463452	4.0	9.0	21600000.0	Youtube	1461949598411.0
106	1.0	1252.6416015625	-0.0916614506236708	1.0	51.513671875	1.0	41.0	-0.12054487304675746	1.0	12.0	43200000.0	Youtube	1461949598411.0
107	1.0	1252.6416015625	-0.0916614506236708	1.0	51.513671875	1.0	41.0	-0.12054487304675746	1.0	12.0	86400000.0	Youtube	1461949598411.0
108	1.0	299.6494140625	-0.018542547849218084	795.091796875	0.0	1.0	5.0	0.5405031020047024	42.0	4.0	0.0	Youtube	1461950696333.0
109	1.0	299.6494140625	-0.018542547849218084	795.091796875	0.0	1.0	5.0	0.5405031020047024	42.0	4.0	1000.0	Youtube	1461950696333.0
110	1.0	476.5498046875	-0.026514653393725822	618.19140625	0.0	1.0	30.0	0.10020143805361677	17.0	4.0	15000.0	Youtube	1461950696333.0
111	1.0	476.5498046875	-0.026514653393725822	618.19140625	0.0	1.0	30.0	0.10020143805361677	17.0	4.0	30000.0	Youtube	1461950696333.0
112	1.0	476.5498046875	-0.026514653393725822	618.19140625	0.0	1.0	30.0	0.10020143805361677	17.0	4.0	60000.0	Youtube	1461950696333.0
113	1.0	490.7119140625	-0.02721882449329371	604.029296875	0.0	1.0	36.0	0.023819653367016545	11.0	4.0	300000.0	Youtube	1461950696333.0
114	1.0	985.291015625	-0.09026996699465	109.4501953125	0.0	1.0	43.0	-0.1148936170212766	4.0	4.0	900000.0	Youtube	1461950696333.0
115	1.0	985.291015625	-0.09026996699465	109.4501953125	0.0	1.0	43.0	-0.1148936170212766	4.0	4.0	1800000.0	Youtube	1461950696333.0
116	1.0	985.291015625	-0.09026996699465	109.4501953125	0.0	1.0	43.0	-0.1148936170212766	4.0	4.0	3600000.0	Youtube	1461950696333.0
117	1.0	963.01171875	0.02830652514474812	109.4501953125	22.279296875	1.0	41.0	-0.06248268926093008	4.0	6.0	21600000.0	Youtube	1461950696333.0
118	1.0	1059.9912109375	-0.11250230155621306	1.0	34.75	1.0	41.0	-0.14280408147921866	1.0	10.0	43200000.0	Youtube	1461950696333.0
119	1.0	1059.9912109375	-0.11250230155621306	1.0	34.75	1.0	41.0	-0.14280408147921866	1.0	10.0	86400000.0	Youtube	1461950696333.0
120	1.0	151.5283203125	-0.010091301431026229	1145.88671875	0.0	1.0	4.0	0.5851558829982036	44.0	4.0	0.0	Youtube	1461951555347.0
121	1.0	151.5283203125	-0.010091301431026229	1145.88671875	0.0	1.0	4.0	0.5851558829982036	44.0	4.0	1000.0	Youtube	1461951555347.0
122	1.0	325.130859375	-0.016046111290785963	972.2841796875	0.0	1.0	29.0	0.11809194329295741	19.0	4.0	15000.0	Youtube	1461951555347.0
123	1.0	325.130859375	-0.016046111290785963	972.2841796875	0.0	1.0	29.0	0.11809194329295741	19.0	4.0	30000.0	Youtube	1461951555347.0
124	1.0	325.130859375	-0.016046111290785963	972.2841796875	0.0	1.0	29.0	0.11809194329295741	19.0	4.0	60000.0	Youtube	1461951555347.0
125	1.0	339.29296875	-0.016512431297204568	958.1220703125	0.0	1.0	35.0	0.04696204270933554	13.0	4.0	300000.0	Youtube	1461951555347.0
126	1.0	1187.96484375	-0.09104981888785871	109.4501953125	0.0	1.0	44.0	-0.11666666666666667	4.0	4.0	900000.0	Youtube	1461951555347.0
127	1.0	1187.96484375	-0.09104981888785871	109.4501953125	0.0	1.0	44.0	-0.11666666666666667	4.0	4.0	1800000.0	Youtube	1461951555347.0
128	1.0	1187.96484375	-0.09104981888785871	109.4501953125	0.0	1.0	44.0	-0.11666666666666667	4.0	4.0	3600000.0	Youtube	1461951555347.0
129	1.0	1157.4443359375	0.03015838436208925	109.4501953125	30.5205078125	1.0	41.0	-0.04422689813358515	4.0	7.0	21600000.0	Youtube	1461951555347.0
130	1.0	1254.423828125	-0.10119677183775255	1.0	42.9912109375	1.0	41.0	-0.13103560459023977	1.0	11.0	43200000.0	Youtube	1461951555347.0
131	1.0	1254.423828125	-0.10119677183775255	1.0	42.9912109375	1.0	41.0	-0.13103560459023977	1.0	11.0	86400000.0	Youtube	1461951555347.0
132	6.46484375	158.078125	-0.02625020073775162	1137.9033203125	0.0	1.0	4.0	0.5841226123902492	43.0	4.0	0.0	Youtube	1461952419914.0
133	6.46484375	158.078125	-0.02625020073775162	1137.9033203125	0.0	1.0	4.0	0.5841226123902492	43.0	4.0	1000.0	Youtube	1461952419914.0
134	1.0	325.2490234375	0.10655653995370604	970.732421875	6.46484375	1.0	28.0	0.15530244059582024	19.0	5.0	15000.0	Youtube	1461952419914.0
135	1.0	325.2490234375	0.10655653995370604	970.732421875	6.46484375	1.0	28.0	0.15530244059582024	19.0	5.0	30000.0	Youtube	1461952419914.0
136	1.0	325.2490234375	0.10655653995370604	970.732421875	6.46484375	1.0	28.0	0.15530244059582024	19.0	5.0	60000.0	Youtube	1461952419914.0
137	1.0	337.859375	0.10360700877499325	958.1220703125	6.46484375	1.0	34.0	0.07900249704450411	13.0	5.0	300000.0	Youtube	1461952419914.0
138	1.0	1186.53125	-0.013414677740957521	109.4501953125	6.46484375	1.0	43.0	-0.08840924076943484	4.0	5.0	900000.0	Youtube	1461952419914.0
139	1.0	1186.53125	-0.013414677740957521	109.4501953125	6.46484375	1.0	43.0	-0.08840924076943484	4.0	5.0	1800000.0	Youtube	1461952419914.0
140	1.0	1186.53125	-0.013414677740957521	109.4501953125	6.46484375	1.0	43.0	-0.08840924076943484	4.0	5.0	3600000.0	Youtube	1461952419914.0
141	1.0	1152.126953125	0.039807352814443024	109.4501953125	40.869140625	1.0	39.0	-0.009338592095470355	4.0	9.0	21600000.0	Youtube	1461952419914.0
142	1.0	1255.638671875	-0.09663110366547607	1.0	46.8076171875	1.0	40.0	-0.11892625884983475	1.0	12.0	43200000.0	Youtube	1461952419914.0
143	1.0	1255.638671875	-0.09663110366547607	1.0	46.8076171875	1.0	40.0	-0.11892625884983475	1.0	12.0	86400000.0	Youtube	1461952419914.0
144	6.83203125	299.82421875	-0.03514519005551555	1142.759765625	0.0	1.0	5.0	0.5417055153123931	43.0	4.0	0.0	Youtube	1461953555556.0
145	6.83203125	299.82421875	-0.03514519005551555	1142.759765625	0.0	1.0	5.0	0.5417055153123931	43.0	4.0	1000.0	Youtube	1461953555556.0
146	1.0	470.2998046875	0.08521294832419685	972.2841796875	6.83203125	1.0	29.0	0.14913968975032613	19.0	5.0	15000.0	Youtube	1461953555556.0
147	1.0	470.2998046875	0.08521294832419685	972.2841796875	6.83203125	1.0	29.0	0.14913968975032613	19.0	5.0	30000.0	Youtube	1461953555556.0
148	1.0	470.2998046875	0.08521294832419685	972.2841796875	6.83203125	1.0	29.0	0.14913968975032613	19.0	5.0	60000.0	Youtube	1461953555556.0
149	1.0	484.4619140625	0.08307334421111329	958.1220703125	6.83203125	1.0	35.0	0.07470178808339961	13.0	5.0	300000.0	Youtube	1461953555556.0
150	1.0	1333.1337890625	-0.014314958748522231	109.4501953125	6.83203125	1.0	44.0	-0.09035079029052513	4.0	5.0	900000.0	Youtube	1461953555556.0
151	1.0	1333.1337890625	-0.014314958748522231	109.4501953125	6.83203125	1.0	44.0	-0.09035079029052513	4.0	5.0	1800000.0	Youtube	1461953555556.0
152	1.0	1302.61328125	0.031114946947356576	109.4501953125	37.3525390625	1.0	41.0	-0.02857142857142857	4.0	8.0	3600000.0	Youtube	1461953555556.0
153	1.0	1302.61328125	0.031114946947356576	109.4501953125	37.3525390625	1.0	41.0	-0.02857142857142857	4.0	8.0	21600000.0	Youtube	1461953555556.0
154	1.0	1395.9306640625	-0.09037696916160258	1.0	53.4853515625	1.0	40.0	-0.10945985924053736	1.0	13.0	43200000.0	Youtube	1461953555556.0
155	1.0	1395.9306640625	-0.09037696916160258	1.0	53.4853515625	1.0	40.0	-0.10945985924053736	1.0	13.0	86400000.0	Youtube	1461953555556.0
156	1.0	151.6943359375	-0.010022988875151418	1154.7783203125	0.0	1.0	4.0	0.5851558829982036	44.0	4.0	0.0	Youtube	1461954486666.0
157	1.0	151.6943359375	-0.010022988875151418	1154.7783203125	0.0	1.0	4.0	0.5851558829982036	44.0	4.0	1000.0	Youtube	1461954486666.0
158	1.0	334.1884765625	-0.016211594823454394	972.2841796875	0.0	1.0	29.0	0.11809194329295741	19.0	4.0	15000.0	Youtube	1461954486666.0
159	1.0	334.1884765625	-0.016211594823454394	972.2841796875	0.0	1.0	29.0	0.11809194329295741	19.0	4.0	30000.0	Youtube	1461954486666.0
160	1.0	334.1884765625	-0.016211594823454394	972.2841796875	0.0	1.0	29.0	0.11809194329295741	19.0	4.0	60000.0	Youtube	1461954486666.0
161	1.0	348.3505859375	-0.016673284782565544	958.1220703125	0.0	1.0	35.0	0.04696204270933554	13.0	4.0	300000.0	Youtube	1461954486666.0
162	1.0	1197.0224609375	-0.09107889299228351	109.4501953125	0.0	1.0	44.0	-0.11666666666666667	4.0	4.0	900000.0	Youtube	1461954486666.0
163	1.0	1166.501953125	0.029813026973767837	109.4501953125	30.5205078125	1.0	41.0	-0.04422689813358515	4.0	7.0	1800000.0	Youtube	1461954486666.0
164	1.0	1166.501953125	0.029813026973767837	109.4501953125	30.5205078125	1.0	41.0	-0.04422689813358515	4.0	7.0	3600000.0	Youtube	1461954486666.0
165	1.0	1166.501953125	0.029813026973767837	109.4501953125	30.5205078125	1.0	41.0	-0.04422689813358515	4.0	7.0	21600000.0	Youtube	1461954486666.0
166	1.0	1269.6982421875	-0.11009079377987639	1.0	36.7744140625	1.0	42.0	-0.14427887201325137	1.0	10.0	43200000.0	Youtube	1461954486666.0
167	1.0	1269.6982421875	-0.11009079377987639	1.0	36.7744140625	1.0	42.0	-0.14427887201325137	1.0	10.0	86400000.0	Youtube	1461954486666.0
168	1.0	155.4189453125	-0.010259100150380644	1139.4267578125	0.0	1.0	4.0	0.5851558829982036	44.0	4.0	0.0	Youtube	1461955345070.0
169	1.0	155.4189453125	-0.010259100150380644	1139.4267578125	0.0	1.0	4.0	0.5851558829982036	44.0	4.0	1000.0	Youtube	1461955345070.0
170	1.0	322.330078125	-0.015990790870824324	972.515625	0.0	1.0	29.0	0.11809194329295741	19.0	4.0	15000.0	Youtube	1461955345070.0
171	1.0	322.330078125	-0.015990790870824324	972.515625	0.0	1.0	29.0	0.11809194329295741	19.0	4.0	30000.0	Youtube	1461955345070.0
172	1.0	322.330078125	-0.015990790870824324	972.515625	0.0	1.0	29.0	0.11809194329295741	19.0	4.0	60000.0	Youtube	1461955345070.0
173	1.0	336.7236328125	-0.016466103724755335	958.1220703125	0.0	1.0	35.0	0.04696204270933554	13.0	4.0	300000.0	Youtube	1461955345070.0
174	1.0	1185.3955078125	-0.09104149579452128	109.4501953125	0.0	1.0	44.0	-0.11666666666666667	4.0	4.0	900000.0	Youtube	1461955345070.0
175	1.0	1185.3955078125	-0.09104149579452128	109.4501953125	0.0	1.0	44.0	-0.11666666666666667	4.0	4.0	1800000.0	Youtube	1461955345070.0
176	1.0	1185.3955078125	-0.09104149579452128	109.4501953125	0.0	1.0	44.0	-0.11666666666666667	4.0	4.0	3600000.0	Youtube	1461955345070.0
177	1.0	1185.3955078125	-0.09104149579452128	109.4501953125	0.0	1.0	44.0	-0.11666666666666667	4.0	4.0	21600000.0	Youtube	1461955345070.0
178	1.0	1279.8779296875	-0.17380394090665813	1.0	14.9677734375	1.0	44.0	-0.17541160386140583	1.0	8.0	43200000.0	Youtube	1461955345070.0
179	1.0	1269.0419921875	-0.13241093837740042	1.0	25.8037109375	1.0	42.0	-0.14427887201325137	1.0	10.0	86400000.0	Youtube	1461955345070.0
180	52.3759765625	160.37890625	0.5142727964326073	1098.185546875	147.359375	7.0	4.0	0.3556882412868533	37.0	5.0	0.0	Youtube	1461956212743.0
181	52.3759765625	160.37890625	0.5142727964326073	1098.185546875	147.359375	7.0	4.0	0.3556882412868533	37.0	5.0	1000.0	Youtube	1461956212743.0
182	5.5302734375	288.7802734375	0.5426662282570097	969.7841796875	194.205078125	1.0	23.0	0.31041252627685856	18.0	11.0	15000.0	Youtube	1461956212743.0
183	5.5302734375	288.7802734375	0.5426662282570097	969.7841796875	194.205078125	1.0	23.0	0.31041252627685856	18.0	11.0	30000.0	Youtube	1461956212743.0
184	5.5302734375	288.7802734375	0.5426662282570097	969.7841796875	194.205078125	1.0	23.0	0.31041252627685856	18.0	11.0	60000.0	Youtube	1461956212743.0
185	1.0	300.4423828125	0.5488385961747014	958.1220703125	199.7353515625	1.0	28.0	0.2342892443399851	13.0	12.0	300000.0	Youtube	1461956212743.0
186	1.0	1149.1142578125	0.10675949377959816	109.4501953125	199.7353515625	1.0	37.0	0.03044009745173806	4.0	12.0	900000.0	Youtube	1461956212743.0
187	1.0	1149.1142578125	0.10675949377959816	109.4501953125	199.7353515625	1.0	37.0	0.03044009745173806	4.0	12.0	1800000.0	Youtube	1461956212743.0
188	1.0	1149.1142578125	0.10675949377959816	109.4501953125	199.7353515625	1.0	37.0	0.03044009745173806	4.0	12.0	3600000.0	Youtube	1461956212743.0
189	1.0	1149.1142578125	0.10675949377959816	109.4501953125	199.7353515625	1.0	37.0	0.03044009745173806	4.0	12.0	21600000.0	Youtube	1461956212743.0
190	1.0	1252.6259765625	-0.03808567811394794	1.0	205.673828125	1.0	38.0	-0.08942987187484414	1.0	15.0	43200000.0	Youtube	1461956212743.0
191	1.0	1252.6259765625	-0.03808567811394794	1.0	205.673828125	1.0	38.0	-0.08942987187484414	1.0	15.0	86400000.0	Youtube	1461956212743.0
192	9.8515625	158.318359375	-0.03262636663249765	1128.646484375	0.0	1.0	4.0	0.5841226123902492	43.0	4.0	0.0	Youtube	1461957364991.0
193	9.8515625	158.318359375	-0.03262636663249765	1128.646484375	0.0	1.0	4.0	0.5841226123902492	43.0	4.0	1000.0	Youtube	1461957364991.0
194	1.0	315.6201171875	0.13919272414438358	971.3447265625	9.8515625	1.0	28.0	0.15530244059582024	19.0	5.0	15000.0	Youtube	1461957364991.0
195	1.0	315.6201171875	0.13919272414438358	971.3447265625	9.8515625	1.0	28.0	0.15530244059582024	19.0	5.0	30000.0	Youtube	1461957364991.0
196	1.0	315.6201171875	0.13919272414438358	971.3447265625	9.8515625	1.0	28.0	0.15530244059582024	19.0	5.0	60000.0	Youtube	1461957364991.0
197	1.0	328.8427734375	0.13525566295813898	958.1220703125	9.8515625	1.0	34.0	0.07900249704450411	13.0	5.0	300000.0	Youtube	1461957364991.0
198	1.0	1177.5146484375	-0.0023193470693712278	109.4501953125	9.8515625	1.0	43.0	-0.08840924076943484	4.0	5.0	900000.0	Youtube	1461957364991.0
199	1.0	1177.5146484375	-0.0023193470693712278	109.4501953125	9.8515625	1.0	43.0	-0.08840924076943484	4.0	5.0	1800000.0	Youtube	1461957364991.0
200	1.0	1177.5146484375	-0.0023193470693712278	109.4501953125	9.8515625	1.0	43.0	-0.08840924076943484	4.0	5.0	3600000.0	Youtube	1461957364991.0
201	1.0	1177.5146484375	-0.0023193470693712278	109.4501953125	9.8515625	1.0	43.0	-0.08840924076943484	4.0	5.0	21600000.0	Youtube	1461957364991.0
202	1.0	1286.1181640625	-0.20409362368220402	1.0	10.6982421875	1.0	45.0	-0.19424194477601348	1.0	7.0	43200000.0	Youtube	1461957364991.0
203	1.0	1280.5048828125	-0.166660040145934	1.0	16.3115234375	1.0	44.0	-0.17541160386140583	1.0	8.0	86400000.0	Youtube	1461957364991.0
204	1.0	305.1064453125	-0.01362954131395144	1137.51171875	0.0	1.0	5.0	0.5428571428571428	44.0	4.0	0.0	Youtube	1461958227622.0
205	1.0	305.1064453125	-0.01362954131395144	1137.51171875	0.0	1.0	5.0	0.5428571428571428	44.0	4.0	1000.0	Youtube	1461958227622.0
206	1.0	471.833984375	-0.018345687807385356	970.7841796875	0.0	1.0	30.0	0.11269907023650579	19.0	4.0	15000.0	Youtube	1461958227622.0
207	1.0	471.833984375	-0.018345687807385356	970.7841796875	0.0	1.0	30.0	0.11269907023650579	19.0	4.0	30000.0	Youtube	1461958227622.0
208	1.0	471.833984375	-0.018345687807385356	970.7841796875	0.0	1.0	30.0	0.11269907023650579	19.0	4.0	60000.0	Youtube	1461958227622.0
209	1.0	484.49609375	-0.018712529567605763	958.1220703125	0.0	1.0	36.0	0.0431959397724831	13.0	4.0	300000.0	Youtube	1461958227622.0
210	1.0	1333.16796875	-0.09147101392978144	109.4501953125	0.0	1.0	45.0	-0.1183673469387755	4.0	4.0	900000.0	Youtube	1461958227622.0
211	1.0	1333.16796875	-0.09147101392978144	109.4501953125	0.0	1.0	45.0	-0.1183673469387755	4.0	4.0	1800000.0	Youtube	1461958227622.0
212	1.0	1333.16796875	-0.09147101392978144	109.4501953125	0.0	1.0	45.0	-0.1183673469387755	4.0	4.0	3600000.0	Youtube	1461958227622.0
213	1.0	1333.16796875	-0.09147101392978144	109.4501953125	0.0	1.0	45.0	-0.1183673469387755	4.0	4.0	21600000.0	Youtube	1461958227622.0
214	1.0	1436.158203125	-0.2570591822065032	1.0	6.4599609375	1.0	46.0	-0.19535195055208485	1.0	7.0	43200000.0	Youtube	1461958227622.0
215	1.0	1424.431640625	-0.1583065885092038	1.0	18.1865234375	1.0	44.0	-0.1602539912734705	1.0	9.0	86400000.0	Youtube	1461958227622.0
216	1.0	163.9248046875	-0.015196597260463938	763.978515625	0.0	1.0	4.0	0.5807327735918862	40.0	4.0	0.0	Youtube	1461959224586.0
217	1.0	163.9248046875	-0.015196597260463938	763.978515625	0.0	1.0	4.0	0.5807327735918862	40.0	4.0	1000.0	Youtube	1461959224586.0
218	1.0	331.7236328125	-0.024467203179704054	596.1796875	0.0	1.0	29.0	0.09095642707002266	15.0	4.0	15000.0	Youtube	1461959224586.0
219	1.0	331.7236328125	-0.024467203179704054	596.1796875	0.0	1.0	29.0	0.09095642707002266	15.0	4.0	30000.0	Youtube	1461959224586.0
220	1.0	331.7236328125	-0.024467203179704054	596.1796875	0.0	1.0	29.0	0.09095642707002266	15.0	4.0	60000.0	Youtube	1461959224586.0
221	1.0	344.5654296875	-0.025208816827858332	583.337890625	0.0	1.0	35.0	0.003413943709994594	9.0	4.0	300000.0	Youtube	1461959224586.0
222	1.0	818.453125	-0.08936393770649202	109.4501953125	0.0	1.0	40.0	-0.10909090909090907	4.0	4.0	900000.0	Youtube	1461959224586.0
223	1.0	818.453125	-0.08936393770649202	109.4501953125	0.0	1.0	40.0	-0.10909090909090907	4.0	4.0	1800000.0	Youtube	1461959224586.0
224	1.0	818.453125	-0.08936393770649202	109.4501953125	0.0	1.0	40.0	-0.10909090909090907	4.0	4.0	3600000.0	Youtube	1461959224586.0
225	1.0	818.453125	-0.08936393770649202	109.4501953125	0.0	1.0	40.0	-0.10909090909090907	4.0	4.0	21600000.0	Youtube	1461959224586.0
226	1.0	927.056640625	-0.5193499063852042	1.0	0.8466796875	1.0	42.0	-0.21177936240075526	1.0	6.0	43200000.0	Youtube	1461959224586.0
227	1.0	924.3251953125	-0.32838473938367896	1.0	3.578125	1.0	41.0	-0.18931004635463392	1.0	7.0	86400000.0	Youtube	1461959224586.0
228	1.0	307.091796875	-0.01370220163216529	1134.0	0.0	1.0	5.0	0.5428571428571428	44.0	4.0	0.0	Youtube	1461960084126.0
229	1.0	307.091796875	-0.01370220163216529	1134.0	0.0	1.0	5.0	0.5428571428571428	44.0	4.0	1000.0	Youtube	1461960084126.0
230	1.0	469.7470703125	-0.018309483171536665	971.3447265625	0.0	1.0	30.0	0.11269907023650579	19.0	4.0	15000.0	Youtube	1461960084126.0
231	1.0	469.7470703125	-0.018309483171536665	971.3447265625	0.0	1.0	30.0	0.11269907023650579	19.0	4.0	30000.0	Youtube	1461960084126.0
232	1.0	469.7470703125	-0.018309483171536665	971.3447265625	0.0	1.0	30.0	0.11269907023650579	19.0	4.0	60000.0	Youtube	1461960084126.0
233	1.0	482.9697265625	-0.01869292180505119	958.1220703125	0.0	1.0	36.0	0.0431959397724831	13.0	4.0	300000.0	Youtube	1461960084126.0
234	1.0	1331.6416015625	-0.09146703687123267	109.4501953125	0.0	1.0	45.0	-0.1183673469387755	4.0	4.0	900000.0	Youtube	1461960084126.0
235	1.0	1331.6416015625	-0.09146703687123267	109.4501953125	0.0	1.0	45.0	-0.1183673469387755	4.0	4.0	1800000.0	Youtube	1461960084126.0
236	1.0	1331.6416015625	-0.09146703687123267	109.4501953125	0.0	1.0	45.0	-0.1183673469387755	4.0	4.0	3600000.0	Youtube	1461960084126.0
237	1.0	1331.6416015625	-0.09146703687123267	109.4501953125	0.0	1.0	45.0	-0.1183673469387755	4.0	4.0	21600000.0	Youtube	1461960084126.0
238	1.0	1440.2451171875	-0.5197033250982903	1.0	0.8466796875	1.0	47.0	-0.21725075049213988	1.0	6.0	43200000.0	Youtube	1461960084126.0
239	1.0	1440.2451171875	-0.5197033250982903	1.0	0.8466796875	1.0	47.0	-0.21725075049213988	1.0	6.0	86400000.0	Youtube	1461960084126.0
240	1.0	159.064453125	-0.009881570407439307	1198.7353515625	0.0	1.0	5.0	0.543961138140183	45.0	4.0	0.0	Youtube	1461961159783.0
241	1.0	159.064453125	-0.009881570407439307	1198.7353515625	0.0	1.0	5.0	0.543961138140183	45.0	4.0	1000.0	Youtube	1461961159783.0
242	1.0	314.119140625	-0.014881186212043046	1043.6806640625	0.0	1.0	30.0	0.11834526708278773	20.0	4.0	15000.0	Youtube	1461961159783.0
243	1.0	314.119140625	-0.014881186212043046	1043.6806640625	0.0	1.0	30.0	0.11834526708278773	20.0	4.0	30000.0	Youtube	1461961159783.0
244	1.0	314.119140625	-0.014881186212043046	1043.6806640625	0.0	1.0	30.0	0.11834526708278773	20.0	4.0	60000.0	Youtube	1461961159783.0
245	1.0	327.341796875	-0.015288225649461657	1030.4580078125	0.0	1.0	36.0	0.05163977794943222	14.0	4.0	300000.0	Youtube	1461961159783.0
246	1.0	1176.013671875	-0.06883616899315828	181.7861328125	0.0	1.0	45.0	-0.09221388919541469	5.0	4.0	900000.0	Youtube	1461961159783.0
247	1.0	1176.013671875	-0.06883616899315828	181.7861328125	0.0	1.0	45.0	-0.09221388919541469	5.0	4.0	1800000.0	Youtube	1461961159783.0
248	1.0	1176.013671875	-0.06883616899315828	181.7861328125	0.0	1.0	45.0	-0.09221388919541469	5.0	4.0	3600000.0	Youtube	1461961159783.0
249	1.0	1176.013671875	-0.06883616899315828	181.7861328125	0.0	1.0	45.0	-0.09221388919541469	5.0	4.0	21600000.0	Youtube	1461961159783.0
250	1.0	1351.5458984375	-0.26062838519337456	1.0	6.25390625	1.0	47.0	-0.19641855032959651	1.0	7.0	43200000.0	Youtube	1461961159783.0
251	1.0	1346.94140625	-0.2027925730589913	1.0	10.8583984375	1.0	46.0	-0.17778762778070956	1.0	8.0	86400000.0	Youtube	1461961159783.0
252	1.0	306.7587890625	-0.012923893483813828	1209.921875	0.0	1.0	5.0	0.543961138140183	45.0	4.0	0.0	Youtube	1461962018600.0
253	1.0	306.7587890625	-0.012923893483813828	1209.921875	0.0	1.0	5.0	0.543961138140183	45.0	4.0	1000.0	Youtube	1461962018600.0
254	1.0	473.0	-0.017277930276733574	1043.6806640625	0.0	1.0	30.0	0.11834526708278773	20.0	4.0	15000.0	Youtube	1461962018600.0
255	1.0	473.0	-0.017277930276733574	1043.6806640625	0.0	1.0	30.0	0.11834526708278773	20.0	4.0	30000.0	Youtube	1461962018600.0
256	1.0	473.0	-0.017277930276733574	1043.6806640625	0.0	1.0	30.0	0.11834526708278773	20.0	4.0	60000.0	Youtube	1461962018600.0
257	1.0	486.22265625	-0.017629692803644667	1030.4580078125	0.0	1.0	36.0	0.05163977794943222	14.0	4.0	300000.0	Youtube	1461962018600.0
258	1.0	1334.89453125	-0.06939126098404626	181.7861328125	0.0	1.0	45.0	-0.09221388919541469	5.0	4.0	900000.0	Youtube	1461962018600.0
259	1.0	1334.89453125	-0.06939126098404626	181.7861328125	0.0	1.0	45.0	-0.09221388919541469	5.0	4.0	1800000.0	Youtube	1461962018600.0
260	1.0	1334.89453125	-0.06939126098404626	181.7861328125	0.0	1.0	45.0	-0.09221388919541469	5.0	4.0	3600000.0	Youtube	1461962018600.0
261	1.0	1334.89453125	-0.06939126098404626	181.7861328125	0.0	1.0	45.0	-0.09221388919541469	5.0	4.0	21600000.0	Youtube	1461962018600.0
262	1.0	1506.4658203125	-0.20894020836518598	1.0	10.21484375	1.0	47.0	-0.19641855032959651	1.0	7.0	43200000.0	Youtube	1461962018600.0
263	1.0	1506.4658203125	-0.20894020836518598	1.0	10.21484375	1.0	47.0	-0.19641855032959651	1.0	7.0	86400000.0	Youtube	1461962018600.0
264	1.0	158.9931640625	-0.010381406560483763	1137.1689453125	0.0	1.0	5.0	0.5428571428571428	44.0	4.0	0.0	Youtube	1461963176542.0
265	1.0	158.9931640625	-0.010381406560483763	1137.1689453125	0.0	1.0	5.0	0.5428571428571428	44.0	4.0	1000.0	Youtube	1461963176542.0
266	1.0	324.8173828125	-0.01605387359038992	971.3447265625	0.0	1.0	30.0	0.11269907023650579	19.0	4.0	15000.0	Youtube	1461963176542.0
267	1.0	324.8173828125	-0.01605387359038992	971.3447265625	0.0	1.0	30.0	0.11269907023650579	19.0	4.0	30000.0	Youtube	1461963176542.0
268	1.0	324.8173828125	-0.01605387359038992	971.3447265625	0.0	1.0	30.0	0.11269907023650579	19.0	4.0	60000.0	Youtube	1461963176542.0
269	1.0	338.0400390625	-0.01648987898542955	958.1220703125	0.0	1.0	36.0	0.0431959397724831	13.0	4.0	300000.0	Youtube	1461963176542.0
270	1.0	1186.7119140625	-0.09104576437118263	109.4501953125	0.0	1.0	45.0	-0.1183673469387755	4.0	4.0	900000.0	Youtube	1461963176542.0
271	1.0	1186.7119140625	-0.09104576437118263	109.4501953125	0.0	1.0	45.0	-0.1183673469387755	4.0	4.0	1800000.0	Youtube	1461963176542.0
272	1.0	1186.7119140625	-0.09104576437118263	109.4501953125	0.0	1.0	45.0	-0.1183673469387755	4.0	4.0	3600000.0	Youtube	1461963176542.0
273	1.0	1186.7119140625	-0.09104576437118263	109.4501953125	0.0	1.0	45.0	-0.1183673469387755	4.0	4.0	21600000.0	Youtube	1461963176542.0
274	1.0	1285.09765625	-0.20088397540078143	1.0	11.064453125	1.0	45.0	-0.17662355462224644	1.0	8.0	43200000.0	Youtube	1461963176542.0
275	1.0	1285.09765625	-0.20088397540078143	1.0	11.064453125	1.0	45.0	-0.17662355462224644	1.0	8.0	86400000.0	Youtube	1461963176542.0
276	1.0	307.111328125	-0.015365691622122228	996.669921875	0.0	1.0	5.0	0.5417055153123931	43.0	4.0	0.0	Youtube	1461964178698.0
277	1.0	307.111328125	-0.015365691622122228	996.669921875	0.0	1.0	5.0	0.5417055153123931	43.0	4.0	1000.0	Youtube	1461964178698.0
278	1.0	476.7626953125	-0.02101496801014426	827.0185546875	0.0	1.0	30.0	0.10666634416875911	18.0	4.0	15000.0	Youtube	1461964178698.0
279	1.0	476.7626953125	-0.02101496801014426	827.0185546875	0.0	1.0	30.0	0.10666634416875911	18.0	4.0	30000.0	Youtube	1461964178698.0
280	1.0	476.7626953125	-0.02101496801014426	827.0185546875	0.0	1.0	30.0	0.10666634416875911	18.0	4.0	60000.0	Youtube	1461964178698.0
281	1.0	489.9853515625	-0.021476562279873483	813.7958984375	0.0	1.0	36.0	0.033968311024337866	12.0	4.0	300000.0	Youtube	1461964178698.0
282	1.0	1194.3310546875	-0.09107029698035683	109.4501953125	0.0	1.0	44.0	-0.11666666666666667	4.0	4.0	900000.0	Youtube	1461964178698.0
283	1.0	1194.3310546875	-0.09107029698035683	109.4501953125	0.0	1.0	44.0	-0.11666666666666667	4.0	4.0	1800000.0	Youtube	1461964178698.0
284	1.0	1194.3310546875	-0.09107029698035683	109.4501953125	0.0	1.0	44.0	-0.11666666666666667	4.0	4.0	3600000.0	Youtube	1461964178698.0
285	1.0	1194.3310546875	-0.09107029698035683	109.4501953125	0.0	1.0	44.0	-0.11666666666666667	4.0	4.0	21600000.0	Youtube	1461964178698.0
286	1.0	1293.56640625	-0.2085784809702064	1.0	10.21484375	1.0	45.0	-0.19424194477601348	1.0	7.0	43200000.0	Youtube	1461964178698.0
287	1.0	1293.56640625	-0.2085784809702064	1.0	10.21484375	1.0	45.0	-0.19424194477601348	1.0	7.0	86400000.0	Youtube	1461964178698.0
288	1.0	158.75390625	-0.010412996416447523	1132.6943359375	0.0	1.0	4.0	0.5851558829982036	44.0	4.0	0.0	Youtube	1461965334246.0
289	1.0	158.75390625	-0.010412996416447523	1132.6943359375	0.0	1.0	4.0	0.5851558829982036	44.0	4.0	1000.0	Youtube	1461965334246.0
290	1.0	320.103515625	-0.01596601701010118	971.3447265625	0.0	1.0	29.0	0.11809194329295741	19.0	4.0	15000.0	Youtube	1461965334246.0
291	1.0	320.103515625	-0.01596601701010118	971.3447265625	0.0	1.0	29.0	0.11809194329295741	19.0	4.0	30000.0	Youtube	1461965334246.0
292	1.0	320.103515625	-0.01596601701010118	971.3447265625	0.0	1.0	29.0	0.11809194329295741	19.0	4.0	60000.0	Youtube	1461965334246.0
293	1.0	333.326171875	-0.016404358896087063	958.1220703125	0.0	1.0	35.0	0.04696204270933554	13.0	4.0	300000.0	Youtube	1461965334246.0
294	1.0	1181.998046875	-0.09103043805146116	109.4501953125	0.0	1.0	44.0	-0.11666666666666667	4.0	4.0	900000.0	Youtube	1461965334246.0
295	1.0	1181.998046875	-0.09103043805146116	109.4501953125	0.0	1.0	44.0	-0.11666666666666667	4.0	4.0	1800000.0	Youtube	1461965334246.0
296	1.0	1181.998046875	-0.09103043805146116	109.4501953125	0.0	1.0	44.0	-0.11666666666666667	4.0	4.0	3600000.0	Youtube	1461965334246.0
297	1.0	1181.998046875	-0.09103043805146116	109.4501953125	0.0	1.0	44.0	-0.11666666666666667	4.0	4.0	21600000.0	Youtube	1461965334246.0
298	1.0	1290.6015625	-0.5196292782289051	1.0	0.8466796875	1.0	46.0	-0.21624465054518335	1.0	6.0	43200000.0	Youtube	1461965334246.0
299	1.0	1290.6015625	-0.5196292782289051	1.0	0.8466796875	1.0	46.0	-0.21624465054518335	1.0	6.0	86400000.0	Youtube	1461965334246.0
300	1.0	306.6396484375	-0.012983820819103115	1203.4990234375	0.0	1.0	6.0	0.5080427313521918	45.0	4.0	0.0	Youtube	1461966193087.0
301	1.0	306.6396484375	-0.012983820819103115	1203.4990234375	0.0	1.0	6.0	0.5080427313521918	45.0	4.0	1000.0	Youtube	1461966193087.0
302	1.0	466.4580078125	-0.017195154555234664	1043.6806640625	0.0	1.0	31.0	0.11318329168362203	20.0	4.0	15000.0	Youtube	1461966193087.0
303	1.0	466.4580078125	-0.017195154555234664	1043.6806640625	0.0	1.0	31.0	0.11318329168362203	20.0	4.0	30000.0	Youtube	1461966193087.0
304	1.0	466.4580078125	-0.017195154555234664	1043.6806640625	0.0	1.0	31.0	0.11318329168362203	20.0	4.0	60000.0	Youtube	1461966193087.0
305	1.0	479.6806640625	-0.017548577404769505	1030.4580078125	0.0	1.0	37.0	0.04797842120830944	14.0	4.0	300000.0	Youtube	1461966193087.0
306	1.0	1328.3525390625	-0.06937078966443241	181.7861328125	0.0	1.0	46.0	-0.09400319838808432	5.0	4.0	900000.0	Youtube	1461966193087.0
307	1.0	1328.3525390625	-0.06937078966443241	181.7861328125	0.0	1.0	46.0	-0.09400319838808432	5.0	4.0	1800000.0	Youtube	1461966193087.0
308	1.0	1328.3525390625	-0.06937078966443241	181.7861328125	0.0	1.0	46.0	-0.09400319838808432	5.0	4.0	3600000.0	Youtube	1461966193087.0
309	1.0	1327.505859375	-0.045113460250519724	181.7861328125	0.8466796875	1.0	44.0	-0.043643578047198484	5.0	6.0	21600000.0	Youtube	1461966193087.0
310	1.0	1504.6875	-0.2767960930668701	1.0	5.451171875	1.0	48.0	-0.19744424543566372	1.0	7.0	43200000.0	Youtube	1461966193087.0
311	1.0	1504.6875	-0.2767960930668701	1.0	5.451171875	1.0	48.0	-0.19744424543566372	1.0	7.0	86400000.0	Youtube	1461966193087.0
312	1.0	158.849609375	-0.010332204170400055	1142.4580078125	0.0	1.0	5.0	0.5428571428571428	44.0	4.0	0.0	Youtube	1461967345866.0
313	1.0	158.849609375	-0.010332204170400055	1142.4580078125	0.0	1.0	5.0	0.5428571428571428	44.0	4.0	1000.0	Youtube	1461967345866.0
314	1.0	327.2646484375	-0.016060079249162282	974.04296875	0.0	1.0	30.0	0.11269907023650579	19.0	4.0	15000.0	Youtube	1461967345866.0
315	1.0	327.2646484375	-0.016060079249162282	974.04296875	0.0	1.0	30.0	0.11269907023650579	19.0	4.0	30000.0	Youtube	1461967345866.0
316	1.0	327.2646484375	-0.016060079249162282	974.04296875	0.0	1.0	30.0	0.11269907023650579	19.0	4.0	60000.0	Youtube	1461967345866.0
317	1.0	343.185546875	-0.01658202503245361	958.1220703125	0.0	1.0	36.0	0.0431959397724831	13.0	4.0	300000.0	Youtube	1461967345866.0
318	1.0	1191.857421875	-0.09106236443161868	109.4501953125	0.0	1.0	45.0	-0.1183673469387755	4.0	4.0	900000.0	Youtube	1461967345866.0
319	1.0	1191.857421875	-0.09106236443161868	109.4501953125	0.0	1.0	45.0	-0.1183673469387755	4.0	4.0	1800000.0	Youtube	1461967345866.0
320	1.0	1191.857421875	-0.09106236443161868	109.4501953125	0.0	1.0	45.0	-0.1183673469387755	4.0	4.0	3600000.0	Youtube	1461967345866.0
321	1.0	1191.0107421875	-0.061772837212369584	109.4501953125	0.8466796875	1.0	43.0	-0.06692256986935156	4.0	6.0	21600000.0	Youtube	1461967345866.0
322	1.0	1295.8564453125	-0.2765386807276331	1.0	5.451171875	1.0	46.0	-0.19535195055208485	1.0	7.0	43200000.0	Youtube	1461967345866.0
323	1.0	1288.6708984375	-0.18860922559892768	1.0	12.63671875	1.0	45.0	-0.17662355462224644	1.0	8.0	86400000.0	Youtube	1461967345866.0
324	1.0	306.697265625	-0.013641919772028381	1138.9658203125	0.0	1.0	5.0	0.5450203986729653	46.0	4.0	0.0	Youtube	1461968418051.0
325	1.0	306.697265625	-0.013641919772028381	1138.9658203125	0.0	1.0	5.0	0.5450203986729653	46.0	4.0	1000.0	Youtube	1461968418051.0
326	1.0	463.552734375	-0.0180598813703016	982.1103515625	0.0	1.0	30.0	0.12364394995506539	21.0	4.0	15000.0	Youtube	1461968418051.0
327	1.0	463.552734375	-0.0180598813703016	982.1103515625	0.0	1.0	30.0	0.12364394995506539	21.0	4.0	30000.0	Youtube	1461968418051.0
328	1.0	463.552734375	-0.0180598813703016	982.1103515625	0.0	1.0	30.0	0.12364394995506539	21.0	4.0	60000.0	Youtube	1461968418051.0
329	1.0	476.775390625	-0.018440073367784107	968.8876953125	0.0	1.0	36.0	0.05940885257860045	15.0	4.0	300000.0	Youtube	1461968418051.0
330	1.0	1325.447265625	-0.08696971130972282	120.2158203125	0.0	1.0	45.0	-0.07100716024967263	6.0	4.0	900000.0	Youtube	1461968418051.0
331	1.0	1325.447265625	-0.08696971130972282	120.2158203125	0.0	1.0	45.0	-0.07100716024967263	6.0	4.0	1800000.0	Youtube	1461968418051.0
332	1.0	1320.439453125	-0.01926548815238286	120.2158203125	5.0078125	1.0	44.0	-0.04364357804719848	6.0	5.0	3600000.0	Youtube	1461968418051.0
333	1.0	1315.1044921875	-0.0014026955413531383	120.2158203125	10.3427734375	1.0	41.0	0.018377261547332373	6.0	8.0	21600000.0	Youtube	1461968418051.0
334	1.0	1435.3203125	-0.207622394436242	1.0	10.3427734375	1.0	47.0	-0.17890661183303358	1.0	8.0	43200000.0	Youtube	1461968418051.0
335	1.0	1429.0126953125	-0.1653295436724423	1.0	16.650390625	1.0	46.0	-0.16272581393941069	1.0	9.0	86400000.0	Youtube	1461968418051.0
336	1.0	165.5927734375	-0.010420310033727086	1154.3662109375	0.0	1.0	4.0	0.5851558829982036	44.0	4.0	0.0	Youtube	1461969483835.0
337	1.0	165.5927734375	-0.010420310033727086	1154.3662109375	0.0	1.0	4.0	0.5851558829982036	44.0	4.0	1000.0	Youtube	1461969483835.0
338	1.0	344.8193359375	-0.01635910767050495	975.1396484375	0.0	1.0	29.0	0.11809194329295741	19.0	4.0	15000.0	Youtube	1461969483835.0
339	1.0	344.8193359375	-0.01635910767050495	975.1396484375	0.0	1.0	29.0	0.11809194329295741	19.0	4.0	30000.0	Youtube	1461969483835.0
340	1.0	344.8193359375	-0.01635910767050495	975.1396484375	0.0	1.0	29.0	0.11809194329295741	19.0	4.0	60000.0	Youtube	1461969483835.0
341	1.0	361.8369140625	-0.016905938115865694	958.1220703125	0.0	1.0	35.0	0.04696204270933554	13.0	4.0	300000.0	Youtube	1461969483835.0
342	1.0	1210.5087890625	-0.09112142676233392	109.4501953125	0.0	1.0	44.0	-0.11666666666666667	4.0	4.0	900000.0	Youtube	1461969483835.0
343	1.0	1210.5087890625	-0.09112142676233392	109.4501953125	0.0	1.0	44.0	-0.11666666666666667	4.0	4.0	1800000.0	Youtube	1461969483835.0
344	1.0	1210.5087890625	-0.09112142676233392	109.4501953125	0.0	1.0	44.0	-0.11666666666666667	4.0	4.0	3600000.0	Youtube	1461969483835.0
345	1.0	1209.662109375	-0.061893708410367884	109.4501953125	0.8466796875	1.0	42.0	-0.06474987709525734	4.0	6.0	21600000.0	Youtube	1461969483835.0
346	1.0	1319.1123046875	-0.5196446805528241	1.0	0.8466796875	1.0	46.0	-0.21624465054518335	1.0	6.0	43200000.0	Youtube	1461969483835.0
347	1.0	1278.9609375	-0.10392008791609342	1.0	40.998046875	1.0	41.0	-0.13103560459023977	1.0	11.0	86400000.0	Youtube	1461969483835.0
348	5.0078125	306.5341796875	-0.030859259692750204	1122.78125	0.0	1.0	5.0	0.5417055153123931	43.0	4.0	0.0	Youtube	1461970340913.0
349	5.0078125	306.5341796875	-0.030859259692750204	1122.78125	0.0	1.0	5.0	0.5417055153123931	43.0	4.0	1000.0	Youtube	1461970340913.0
350	1.0	457.970703125	0.07087048126531974	971.3447265625	5.0078125	1.0	29.0	0.14913968975032613	19.0	5.0	15000.0	Youtube	1461970340913.0
351	1.0	457.970703125	0.07087048126531974	971.3447265625	5.0078125	1.0	29.0	0.14913968975032613	19.0	5.0	30000.0	Youtube	1461970340913.0
352	1.0	457.970703125	0.07087048126531974	971.3447265625	5.0078125	1.0	29.0	0.14913968975032613	19.0	5.0	60000.0	Youtube	1461970340913.0
353	1.0	471.193359375	0.06909119318180709	958.1220703125	5.0078125	1.0	35.0	0.07470178808339961	13.0	5.0	300000.0	Youtube	1461970340913.0
354	1.0	1319.865234375	-0.0217715425391509	109.4501953125	5.0078125	1.0	44.0	-0.09035079029052513	4.0	5.0	900000.0	Youtube	1461970340913.0
355	1.0	1319.865234375	-0.0217715425391509	109.4501953125	5.0078125	1.0	44.0	-0.09035079029052513	4.0	5.0	1800000.0	Youtube	1461970340913.0
356	1.0	1319.865234375	-0.0217715425391509	109.4501953125	5.0078125	1.0	44.0	-0.09035079029052513	4.0	5.0	3600000.0	Youtube	1461970340913.0
357	1.0	1319.0185546875	-0.017918105250504274	109.4501953125	5.8544921875	1.0	42.0	-0.046625240412015684	4.0	7.0	21600000.0	Youtube	1461970340913.0
358	1.0	1422.85546875	-0.1977791046060717	1.0	11.4677734375	1.0	45.0	-0.17662355462224644	1.0	8.0	43200000.0	Youtube	1461970340913.0
359	1.0	1410.3408203125	-0.13784905127697705	1.0	23.982421875	1.0	43.0	-0.14569287935358963	1.0	10.0	86400000.0	Youtube	1461970340913.0
360	8.9755859375	154.56640625	-0.028674553139622243	1219.216796875	0.0	1.0	4.0	0.5851558829982036	44.0	4.0	0.0	Youtube	1461971438826.0
361	8.9755859375	154.56640625	-0.028674553139622243	1219.216796875	0.0	1.0	4.0	0.5851558829982036	44.0	4.0	1000.0	Youtube	1461971438826.0
362	1.0	326.2333984375	0.1307737315425578	1047.5498046875	8.9755859375	1.0	28.0	0.1611645928050761	20.0	5.0	15000.0	Youtube	1461971438826.0
363	1.0	326.2333984375	0.1307737315425578	1047.5498046875	8.9755859375	1.0	28.0	0.1611645928050761	20.0	5.0	30000.0	Youtube	1461971438826.0
364	1.0	326.2333984375	0.1307737315425578	1047.5498046875	8.9755859375	1.0	28.0	0.1611645928050761	20.0	5.0	60000.0	Youtube	1461971438826.0
365	1.0	343.3251953125	0.12619850480834047	1030.4580078125	8.9755859375	1.0	34.0	0.08770580193070293	14.0	5.0	300000.0	Youtube	1461971438826.0
366	1.0	1191.9970703125	0.008015501432876803	181.7861328125	8.9755859375	1.0	43.0	-0.06250000000000001	5.0	5.0	900000.0	Youtube	1461971438826.0
367	1.0	1191.9970703125	0.008015501432876803	181.7861328125	8.9755859375	1.0	43.0	-0.06250000000000001	5.0	5.0	1800000.0	Youtube	1461971438826.0
368	1.0	1191.9970703125	0.008015501432876803	181.7861328125	8.9755859375	1.0	43.0	-0.06250000000000001	5.0	5.0	3600000.0	Youtube	1461971438826.0
369	1.0	1184.021484375	0.025863944916221033	181.7861328125	16.951171875	1.0	40.0	0.0	5.0	8.0	21600000.0	Youtube	1461971438826.0
370	1.0	1348.0947265625	-0.11386291848177857	1.0	34.6640625	1.0	42.0	-0.13255127526112637	1.0	11.0	43200000.0	Youtube	1461971438826.0
371	1.0	1340.9091796875	-0.10301627917452999	1.0	41.849609375	1.0	41.0	-0.12054487304675746	1.0	12.0	86400000.0	Youtube	1461971438826.0
372	1.0	306.9404296875	-0.01364623133430965	1138.9609375	0.0	1.0	5.0	0.5450203986729653	46.0	4.0	0.0	Youtube	1461972297263.0
373	1.0	306.9404296875	-0.01364623133430965	1138.9609375	0.0	1.0	5.0	0.5450203986729653	46.0	4.0	1000.0	Youtube	1461972297263.0
374	1.0	463.791015625	-0.018063033901090292	982.1103515625	0.0	1.0	30.0	0.12364394995506539	21.0	4.0	15000.0	Youtube	1461972297263.0
375	1.0	463.791015625	-0.018063033901090292	982.1103515625	0.0	1.0	30.0	0.12364394995506539	21.0	4.0	30000.0	Youtube	1461972297263.0
376	1.0	463.791015625	-0.018063033901090292	982.1103515625	0.0	1.0	30.0	0.12364394995506539	21.0	4.0	60000.0	Youtube	1461972297263.0
377	1.0	477.013671875	-0.01844316086876171	968.8876953125	0.0	1.0	36.0	0.05940885257860045	15.0	4.0	300000.0	Youtube	1461972297263.0
378	1.0	1325.685546875	-0.08697036126995032	120.2158203125	0.0	1.0	45.0	-0.07100716024967263	6.0	4.0	900000.0	Youtube	1461972297263.0
379	1.0	1325.685546875	-0.08697036126995032	120.2158203125	0.0	1.0	45.0	-0.07100716024967263	6.0	4.0	1800000.0	Youtube	1461972297263.0
380	1.0	1325.685546875	-0.08697036126995032	120.2158203125	0.0	1.0	45.0	-0.07100716024967263	6.0	4.0	3600000.0	Youtube	1461972297263.0
381	1.0	1320.3505859375	-0.017731020463282086	120.2158203125	5.3349609375	1.0	42.0	0.0	6.0	7.0	21600000.0	Youtube	1461972297263.0
382	1.0	1434.953125	-0.20216455136715147	1.0	10.9482421875	1.0	47.0	-0.17890661183303358	1.0	8.0	43200000.0	Youtube	1461972297263.0
383	1.0	1429.6240234375	-0.16717184174493857	1.0	16.27734375	1.0	46.0	-0.16272581393941069	1.0	9.0	86400000.0	Youtube	1461972297263.0
384	3.97265625	149.744140625	-0.020042200819716458	1142.2646484375	0.0	1.0	4.0	0.5841226123902492	43.0	4.0	0.0	Youtube	1461973296523.0
385	3.97265625	149.744140625	-0.020042200819716458	1142.2646484375	0.0	1.0	4.0	0.5841226123902492	43.0	4.0	1000.0	Youtube	1461973296523.0
386	1.0	316.62890625	0.07934391478457868	975.3798828125	3.97265625	1.0	28.0	0.15530244059582024	19.0	5.0	15000.0	Youtube	1461973296523.0
387	1.0	316.62890625	0.07934391478457868	975.3798828125	3.97265625	1.0	28.0	0.15530244059582024	19.0	5.0	30000.0	Youtube	1461973296523.0
388	1.0	316.62890625	0.07934391478457868	975.3798828125	3.97265625	1.0	28.0	0.15530244059582024	19.0	5.0	60000.0	Youtube	1461973296523.0
389	1.0	333.88671875	0.07610237827355737	958.1220703125	3.97265625	1.0	34.0	0.07900249704450411	13.0	5.0	300000.0	Youtube	1461973296523.0
390	1.0	1174.1474609375	0.0038201177415058286	109.4501953125	12.3837890625	1.0	42.0	-0.06474987709525734	4.0	6.0	900000.0	Youtube	1461973296523.0
391	1.0	1174.1474609375	0.0038201177415058286	109.4501953125	12.3837890625	1.0	42.0	-0.06474987709525734	4.0	6.0	1800000.0	Youtube	1461973296523.0
392	1.0	1174.1474609375	0.0038201177415058286	109.4501953125	12.3837890625	1.0	42.0	-0.06474987709525734	4.0	6.0	3600000.0	Youtube	1461973296523.0
393	1.0	1161.611328125	0.0238306139806338	109.4501953125	24.919921875	1.0	38.0	0.006006249751303726	4.0	10.0	21600000.0	Youtube	1461973296523.0
394	1.0	1261.693359375	-0.11421169995014901	1.0	34.2880859375	1.0	41.0	-0.13103560459023977	1.0	11.0	43200000.0	Youtube	1461973296523.0
395	1.0	1256.3642578125	-0.10575488570569945	1.0	39.6171875	1.0	40.0	-0.11892625884983475	1.0	12.0	86400000.0	Youtube	1461973296523.0
396	14.939453125	307.208984375	-0.05325657881712512	1119.3623046875	0.0	2.0	5.0	0.4728081345093065	42.0	4.0	0.0	Youtube	1461974156809.0
397	14.939453125	307.208984375	-0.05325657881712512	1119.3623046875	0.0	2.0	5.0	0.4728081345093065	42.0	4.0	1000.0	Youtube	1461974156809.0
398	1.0	455.2265625	0.13786265687934016	971.3447265625	14.939453125	1.0	28.0	0.18182183895026527	19.0	6.0	15000.0	Youtube	1461974156809.0
399	1.0	455.2265625	0.13786265687934016	971.3447265625	14.939453125	1.0	28.0	0.18182183895026527	19.0	6.0	30000.0	Youtube	1461974156809.0
400	1.0	455.2265625	0.13786265687934016	971.3447265625	14.939453125	1.0	28.0	0.18182183895026527	19.0	6.0	60000.0	Youtube	1461974156809.0
401	1.0	468.44921875	0.134845344902286	958.1220703125	14.939453125	1.0	34.0	0.10250869719411235	13.0	6.0	300000.0	Youtube	1461974156809.0
402	1.0	1317.12109375	0.005498006269381329	109.4501953125	14.939453125	1.0	43.0	-0.06692256986935156	4.0	6.0	900000.0	Youtube	1461974156809.0
403	1.0	1317.12109375	0.005498006269381329	109.4501953125	14.939453125	1.0	43.0	-0.06692256986935156	4.0	6.0	1800000.0	Youtube	1461974156809.0
404	1.0	1317.12109375	0.005498006269381329	109.4501953125	14.939453125	1.0	43.0	-0.06692256986935156	4.0	6.0	3600000.0	Youtube	1461974156809.0
405	1.0	1304.7685546875	0.021927032358068362	109.4501953125	27.2919921875	1.0	39.0	0.0029375575755452316	4.0	10.0	21600000.0	Youtube	1461974156809.0
406	1.0	1414.21875	-0.1290880486826062	1.0	27.2919921875	1.0	43.0	-0.14569287935358963	1.0	10.0	43200000.0	Youtube	1461974156809.0
407	1.0	1408.8896484375	-0.11772827156789029	1.0	32.62109375	1.0	42.0	-0.13255127526112637	1.0	11.0	86400000.0	Youtube	1461974156809.0
408	1.0	159.3154296875	-0.014908851042386151	770.1474609375	0.0	1.0	5.0	0.5405031020047024	42.0	4.0	0.0	Youtube	1461975321392.0
409	1.0	159.3154296875	-0.014908851042386151	770.1474609375	0.0	1.0	5.0	0.5405031020047024	42.0	4.0	1000.0	Youtube	1461975321392.0
410	1.0	322.13671875	-0.023869088633581177	607.326171875	0.0	1.0	30.0	0.10020143805361677	17.0	4.0	15000.0	Youtube	1461975321392.0
411	1.0	322.13671875	-0.023869088633581177	607.326171875	0.0	1.0	30.0	0.10020143805361677	17.0	4.0	30000.0	Youtube	1461975321392.0
412	1.0	322.13671875	-0.023869088633581177	607.326171875	0.0	1.0	30.0	0.10020143805361677	17.0	4.0	60000.0	Youtube	1461975321392.0
413	1.0	335.359375	-0.024623111990765504	594.103515625	0.0	1.0	36.0	0.023819653367016545	11.0	4.0	300000.0	Youtube	1461975321392.0
414	1.0	809.2470703125	-0.08475101106922903	120.2158203125	0.0	1.0	41.0	-0.06248268926093008	6.0	4.0	900000.0	Youtube	1461975321392.0
415	1.0	809.2470703125	-0.08475101106922903	120.2158203125	0.0	1.0	41.0	-0.06248268926093008	6.0	4.0	1800000.0	Youtube	1461975321392.0
416	1.0	802.0458984375	0.002336713871742532	120.2158203125	7.201171875	1.0	40.0	-0.03391487198151998	6.0	5.0	3600000.0	Youtube	1461975321392.0
417	1.0	790.3408203125	0.03515792256246688	120.2158203125	18.90625	1.0	36.0	0.04948716593053935	6.0	9.0	21600000.0	Youtube	1461975321392.0
418	1.0	910.556640625	-0.15352426336054042	1.0	18.90625	1.0	42.0	-0.15757221001175636	1.0	9.0	43200000.0	Youtube	1461975321392.0
419	1.0	894.1533203125	-0.110490227049724	1.0	35.3095703125	1.0	39.0	-0.11723627378675384	1.0	12.0	86400000.0	Youtube	1461975321392.0
420	1.0	305.5234375	-0.012983633811189067	1201.572265625	0.0	1.0	5.0	0.543961138140183	45.0	4.0	0.0	Youtube	1461976178132.0
421	1.0	305.5234375	-0.012983633811189067	1201.572265625	0.0	1.0	5.0	0.543961138140183	45.0	4.0	1000.0	Youtube	1461976178132.0
422	1.0	463.4150390625	-0.017156269818503038	1043.6806640625	0.0	1.0	30.0	0.11834526708278773	20.0	4.0	15000.0	Youtube	1461976178132.0
423	1.0	463.4150390625	-0.017156269818503038	1043.6806640625	0.0	1.0	30.0	0.11834526708278773	20.0	4.0	30000.0	Youtube	1461976178132.0
424	1.0	463.4150390625	-0.017156269818503038	1043.6806640625	0.0	1.0	30.0	0.11834526708278773	20.0	4.0	60000.0	Youtube	1461976178132.0
425	1.0	476.6376953125	-0.017510477984476625	1030.4580078125	0.0	1.0	36.0	0.05163977794943222	14.0	4.0	300000.0	Youtube	1461976178132.0
426	1.0	1325.3095703125	-0.06936120491624394	181.7861328125	0.0	1.0	45.0	-0.09221388919541469	5.0	4.0	900000.0	Youtube	1461976178132.0
427	1.0	1325.3095703125	-0.06936120491624394	181.7861328125	0.0	1.0	45.0	-0.09221388919541469	5.0	4.0	1800000.0	Youtube	1461976178132.0
428	1.0	1318.1083984375	-0.00016551589973753638	181.7861328125	7.201171875	1.0	44.0	-0.06462585034013607	5.0	5.0	3600000.0	Youtube	1461976178132.0
429	1.0	1310.8916015625	0.017545912197364545	181.7861328125	14.41796875	1.0	41.0	-0.0028663298353754575	5.0	8.0	21600000.0	Youtube	1461976178132.0
430	1.0	1492.677734375	-0.17742847055465127	1.0	14.41796875	1.0	46.0	-0.17778762778070956	1.0	8.0	43200000.0	Youtube	1461976178132.0
431	1.0	1481.115234375	-0.1325415582685414	1.0	25.98046875	1.0	44.0	-0.14704980056384323	1.0	10.0	86400000.0	Youtube	1461976178132.0
432	4.2373046875	147.86328125	-0.029853634072730652	765.470703125	0.0	1.0	4.0	0.5794945672638978	39.0	4.0	0.0	Youtube	1461977234841.0
433	4.2373046875	147.86328125	-0.029853634072730652	765.470703125	0.0	1.0	4.0	0.5794945672638978	39.0	4.0	1000.0	Youtube	1461977234841.0
434	1.0	314.3173828125	0.07354829236420785	599.0166015625	4.2373046875	1.0	28.0	0.1273418173826279	15.0	5.0	15000.0	Youtube	1461977234841.0
435	1.0	314.3173828125	0.07354829236420785	599.0166015625	4.2373046875	1.0	28.0	0.1273418173826279	15.0	5.0	30000.0	Youtube	1461977234841.0
436	1.0	314.3173828125	0.07354829236420785	599.0166015625	4.2373046875	1.0	28.0	0.1273418173826279	15.0	5.0	60000.0	Youtube	1461977234841.0
437	1.0	329.99609375	0.07007289364269643	583.337890625	4.2373046875	1.0	34.0	0.034677719443470326	9.0	5.0	300000.0	Youtube	1461977234841.0
438	1.0	803.8837890625	-0.01645997457613257	109.4501953125	4.2373046875	1.0	39.0	-0.0797503150806415	4.0	5.0	900000.0	Youtube	1461977234841.0
439	1.0	796.6826171875	0.014353550449574991	109.4501953125	11.4384765625	1.0	38.0	-0.05504818825631803	4.0	6.0	1800000.0	Youtube	1461977234841.0
440	1.0	787.05859375	0.036133765672638485	109.4501953125	21.0625	1.0	36.0	-0.014213381090374027	4.0	8.0	3600000.0	Youtube	1461977234841.0
441	1.0	786.2119140625	0.03766169864606189	109.4501953125	21.9091796875	1.0	34.0	0.019785715912091228	4.0	10.0	21600000.0	Youtube	1461977234841.0
442	1.0	895.662109375	-0.1423097189066191	1.0	21.9091796875	1.0	38.0	-0.13797289239745258	1.0	10.0	43200000.0	Youtube	1461977234841.0
443	1.0	855.4599609375	-0.07965663930009223	1.0	62.111328125	1.0	32.0	-0.06894502533266922	1.0	16.0	86400000.0	Youtube	1461977234841.0
444	7.201171875	307.494140625	-0.03643763345165766	1142.7783203125	0.0	1.0	5.0	0.5417055153123931	43.0	4.0	0.0	Youtube	1461978240537.0
445	7.201171875	307.494140625	-0.03643763345165766	1142.7783203125	0.0	1.0	5.0	0.5417055153123931	43.0	4.0	1000.0	Youtube	1461978240537.0
446	1.0	476.279296875	0.08731044287513168	973.9931640625	7.201171875	1.0	29.0	0.14913968975032613	19.0	5.0	15000.0	Youtube	1461978240537.0
447	1.0	476.279296875	0.08731044287513168	973.9931640625	7.201171875	1.0	29.0	0.14913968975032613	19.0	5.0	30000.0	Youtube	1461978240537.0
448	1.0	476.279296875	0.08731044287513168	973.9931640625	7.201171875	1.0	29.0	0.14913968975032613	19.0	5.0	60000.0	Youtube	1461978240537.0
449	1.0	492.150390625	0.08489505795630532	958.1220703125	7.201171875	1.0	35.0	0.07470178808339961	13.0	5.0	300000.0	Youtube	1461978240537.0
450	1.0	1340.822265625	-0.013132804912431515	109.4501953125	7.201171875	1.0	44.0	-0.09035079029052513	4.0	5.0	900000.0	Youtube	1461978240537.0
451	1.0	1335.6865234375	0.00027237975471148206	109.4501953125	12.3369140625	1.0	43.0	-0.06692256986935156	4.0	6.0	1800000.0	Youtube	1461978240537.0
452	1.0	1331.1982421875	0.008253093050585138	109.4501953125	16.8251953125	1.0	42.0	-0.046625240412015684	4.0	7.0	3600000.0	Youtube	1461978240537.0
453	1.0	1330.3515625	0.009544289327076154	109.4501953125	17.671875	1.0	40.0	-0.012182898077463452	4.0	9.0	21600000.0	Youtube	1461978240537.0
454	1.0	1439.8017578125	-0.16059345092599114	1.0	17.671875	1.0	44.0	-0.1602539912734705	1.0	9.0	43200000.0	Youtube	1461978240537.0
455	1.0	1385.94921875	-0.07676230381765764	1.0	71.5244140625	1.0	36.0	-0.07150946909471462	1.0	17.0	86400000.0	Youtube	1461978240537.0
456	10.2275390625	154.40625	-0.03287307578170815	1128.6953125	0.0	2.0	4.0	0.5133270023393455	42.0	4.0	0.0	Youtube	1461979351645.0
457	10.2275390625	154.40625	-0.03287307578170815	1128.6953125	0.0	2.0	4.0	0.5133270023393455	42.0	4.0	1000.0	Youtube	1461979351645.0
458	1.0	310.5859375	0.1436546585378507	972.515625	10.2275390625	1.0	27.0	0.1887206175409478	19.0	6.0	15000.0	Youtube	1461979351645.0
459	1.0	310.5859375	0.1436546585378507	972.515625	10.2275390625	1.0	27.0	0.1887206175409478	19.0	6.0	30000.0	Youtube	1461979351645.0
460	1.0	310.5859375	0.1436546585378507	972.515625	10.2275390625	1.0	27.0	0.1887206175409478	19.0	6.0	60000.0	Youtube	1461979351645.0
461	1.0	324.9794921875	0.13921261726803452	958.1220703125	10.2275390625	1.0	33.0	0.10732187624370713	13.0	6.0	300000.0	Youtube	1461979351645.0
462	1.0	1169.1630859375	0.008612757790203486	109.4501953125	14.7158203125	1.0	41.0	-0.04422689813358515	4.0	7.0	900000.0	Youtube	1461979351645.0
463	1.0	1169.1630859375	0.008612757790203486	109.4501953125	14.7158203125	1.0	41.0	-0.04422689813358515	4.0	7.0	1800000.0	Youtube	1461979351645.0
464	1.0	1162.0341796875	0.019939876880800126	109.4501953125	21.8447265625	1.0	40.0	-0.025949964805384095	4.0	8.0	3600000.0	Youtube	1461979351645.0
465	1.0	1161.1875	0.021077389712681405	109.4501953125	22.69140625	1.0	38.0	0.006006249751303726	4.0	10.0	21600000.0	Youtube	1461979351645.0
466	1.0	1267.90625	-0.13341862515803615	1.0	25.4228515625	1.0	41.0	-0.13103560459023977	1.0	11.0	43200000.0	Youtube	1461979351645.0
467	1.0	1247.01953125	-0.09715908091942815	1.0	46.3095703125	1.0	37.0	-0.08748915490916945	1.0	15.0	86400000.0	Youtube	1461979351645.0
468	4.48828125	305.48828125	-0.041053451118084144	759.4423828125	0.0	1.0	5.0	0.5365551361616195	39.0	4.0	0.0	Youtube	1461980216374.0
469	4.48828125	305.48828125	-0.041053451118084144	759.4423828125	0.0	1.0	5.0	0.5365551361616195	39.0	4.0	1000.0	Youtube	1461980216374.0
470	1.0	468.3701171875	0.05436158228252144	596.560546875	4.48828125	1.0	29.0	0.12138259513971536	15.0	5.0	15000.0	Youtube	1461980216374.0
471	1.0	468.3701171875	0.05436158228252144	596.560546875	4.48828125	1.0	29.0	0.12138259513971536	15.0	5.0	30000.0	Youtube	1461980216374.0
472	1.0	468.3701171875	0.05436158228252144	596.560546875	4.48828125	1.0	29.0	0.12138259513971536	15.0	5.0	60000.0	Youtube	1461980216374.0
473	1.0	481.5927734375	0.05243923272538805	583.337890625	4.48828125	1.0	35.0	0.030772872744833188	9.0	5.0	300000.0	Youtube	1461980216374.0
474	1.0	955.48046875	-0.018648732064532506	109.4501953125	4.48828125	1.0	40.0	-0.08206099398622183	4.0	5.0	900000.0	Youtube	1461980216374.0
475	1.0	955.48046875	-0.018648732064532506	109.4501953125	4.48828125	1.0	40.0	-0.08206099398622183	4.0	5.0	1800000.0	Youtube	1461980216374.0
476	1.0	955.48046875	-0.018648732064532506	109.4501953125	4.48828125	1.0	40.0	-0.08206099398622183	4.0	5.0	3600000.0	Youtube	1461980216374.0
477	1.0	954.6337890625	-0.013866785295408085	109.4501953125	5.3349609375	1.0	38.0	-0.03636964837266539	4.0	7.0	21600000.0	Youtube	1461980216374.0
478	1.0	1064.083984375	-0.2787020674330657	1.0	5.3349609375	1.0	42.0	-0.19062321291575585	1.0	7.0	43200000.0	Youtube	1461980216374.0
479	1.0	1030.9013671875	-0.10626162975317804	1.0	38.517578125	1.0	37.0	-0.11362227910281746	1.0	12.0	86400000.0	Youtube	1461980216374.0
480	1.0	156.2646484375	-0.014544789607940829	784.3212890625	0.0	1.0	4.0	0.5807327735918862	40.0	4.0	0.0	Youtube	1461981268883.0
481	1.0	156.2646484375	-0.014544789607940829	784.3212890625	0.0	1.0	4.0	0.5807327735918862	40.0	4.0	1000.0	Youtube	1461981268883.0
482	1.0	340.15625	-0.02452152953838071	600.4296875	0.0	1.0	29.0	0.09095642707002266	15.0	4.0	15000.0	Youtube	1461981268883.0
483	1.0	340.15625	-0.02452152953838071	600.4296875	0.0	1.0	29.0	0.09095642707002266	15.0	4.0	30000.0	Youtube	1461981268883.0
484	1.0	340.15625	-0.02452152953838071	600.4296875	0.0	1.0	29.0	0.09095642707002266	15.0	4.0	60000.0	Youtube	1461981268883.0
485	1.0	357.248046875	-0.025494920767357557	583.337890625	0.0	1.0	35.0	0.003413943709994594	9.0	4.0	300000.0	Youtube	1461981268883.0
486	1.0	824.0068359375	-0.0016575338241866828	109.4501953125	7.12890625	1.0	39.0	-0.0797503150806415	4.0	5.0	900000.0	Youtube	1461981268883.0
487	1.0	824.0068359375	-0.0016575338241866828	109.4501953125	7.12890625	1.0	39.0	-0.0797503150806415	4.0	5.0	1800000.0	Youtube	1461981268883.0
488	1.0	815.2509765625	0.024389004512159057	109.4501953125	15.884765625	1.0	38.0	-0.05504818825631803	4.0	6.0	3600000.0	Youtube	1461981268883.0
489	1.0	808.0341796875	0.038185409115451055	109.4501953125	23.1015625	1.0	35.0	0.003413943709994594	4.0	9.0	21600000.0	Youtube	1461981268883.0
490	1.0	914.7529296875	-0.13074484181698576	1.0	25.8330078125	1.0	38.0	-0.13797289239745258	1.0	10.0	43200000.0	Youtube	1461981268883.0
491	1.0	890.564453125	-0.09086419093791843	1.0	50.021484375	1.0	35.0	-0.10001653302482985	1.0	13.0	86400000.0	Youtube	1461981268883.0
492	7.12890625	304.2783203125	-0.035741183768399055	1155.83984375	0.0	1.0	5.0	0.5417055153123931	43.0	4.0	0.0	Youtube	1461982137295.0
493	7.12890625	304.2783203125	-0.035741183768399055	1155.83984375	0.0	1.0	5.0	0.5417055153123931	43.0	4.0	1000.0	Youtube	1461982137295.0
494	1.0	484.904296875	0.08565318575069134	975.2138671875	7.12890625	1.0	29.0	0.14913968975032613	19.0	5.0	15000.0	Youtube	1461982137295.0
495	1.0	484.904296875	0.08565318575069134	975.2138671875	7.12890625	1.0	29.0	0.14913968975032613	19.0	5.0	30000.0	Youtube	1461982137295.0
496	1.0	484.904296875	0.08565318575069134	975.2138671875	7.12890625	1.0	29.0	0.14913968975032613	19.0	5.0	60000.0	Youtube	1461982137295.0
497	1.0	501.99609375	0.083125141478729	958.1220703125	7.12890625	1.0	35.0	0.07470178808339961	13.0	5.0	300000.0	Youtube	1461982137295.0
498	1.0	1350.66796875	-0.013519939250384487	109.4501953125	7.12890625	1.0	44.0	-0.09035079029052513	4.0	5.0	900000.0	Youtube	1461982137295.0
499	1.0	1341.912109375	0.006543388061372156	109.4501953125	15.884765625	1.0	43.0	-0.06692256986935156	4.0	6.0	1800000.0	Youtube	1461982137295.0
500	1.0	1341.912109375	0.006543388061372156	109.4501953125	15.884765625	1.0	43.0	-0.06692256986935156	4.0	6.0	3600000.0	Youtube	1461982137295.0
501	1.0	1334.6953125	0.016523187657076274	109.4501953125	23.1015625	1.0	40.0	-0.012182898077463452	4.0	9.0	21600000.0	Youtube	1461982137295.0
502	1.0	1441.4140625	-0.13282764288589904	1.0	25.8330078125	1.0	43.0	-0.14569287935358963	1.0	10.0	43200000.0	Youtube	1461982137295.0
503	1.0	1417.2255859375	-0.0938247738852795	1.0	50.021484375	1.0	40.0	-0.10945985924053736	1.0	13.0	86400000.0	Youtube	1461982137295.0
504	8.755859375	159.5751953125	-0.044132121299810444	766.1728515625	0.0	1.0	4.0	0.5794945672638978	39.0	4.0	0.0	Youtube	1461983229726.0
505	8.755859375	159.5751953125	-0.044132121299810444	766.1728515625	0.0	1.0	4.0	0.5794945672638978	39.0	4.0	1000.0	Youtube	1461983229726.0
506	1.0	324.6494140625	0.11598306419850232	601.0986328125	8.755859375	1.0	28.0	0.1273418173826279	15.0	5.0	15000.0	Youtube	1461983229726.0
507	1.0	324.6494140625	0.11598306419850232	601.0986328125	8.755859375	1.0	28.0	0.1273418173826279	15.0	5.0	30000.0	Youtube	1461983229726.0
508	1.0	324.6494140625	0.11598306419850232	601.0986328125	8.755859375	1.0	28.0	0.1273418173826279	15.0	5.0	60000.0	Youtube	1461983229726.0
509	1.0	342.41015625	0.11069168832863381	583.337890625	8.755859375	1.0	34.0	0.034677719443470326	9.0	5.0	300000.0	Youtube	1461983229726.0
510	1.0	816.2978515625	0.00495090644109211	109.4501953125	8.755859375	1.0	39.0	-0.0797503150806415	4.0	5.0	900000.0	Youtube	1461983229726.0
511	1.0	816.2978515625	0.00495090644109211	109.4501953125	8.755859375	1.0	39.0	-0.0797503150806415	4.0	5.0	1800000.0	Youtube	1461983229726.0
512	1.0	816.2978515625	0.00495090644109211	109.4501953125	8.755859375	1.0	39.0	-0.0797503150806415	4.0	5.0	3600000.0	Youtube	1461983229726.0
513	1.0	809.837890625	0.023212342405006477	109.4501953125	15.2158203125	1.0	36.0	-0.014213381090374027	4.0	8.0	21600000.0	Youtube	1461983229726.0
514	1.0	919.2880859375	-0.17118520476743174	1.0	15.2158203125	1.0	40.0	-0.1700204568168902	1.0	8.0	43200000.0	Youtube	1461983229726.0
515	1.0	889.919921875	-0.09702827207951098	1.0	44.583984375	1.0	35.0	-0.10001653302482985	1.0	13.0	86400000.0	Youtube	1461983229726.0
516	1.0	307.3017578125	-0.013601217675540707	1143.7734375	0.0	1.0	5.0	0.5428571428571428	44.0	4.0	0.0	Youtube	1461984387127.0
517	1.0	307.3017578125	-0.013601217675540707	1143.7734375	0.0	1.0	5.0	0.5428571428571428	44.0	4.0	1000.0	Youtube	1461984387127.0
518	1.0	475.1923828125	-0.01830916513662978	975.8828125	0.0	1.0	30.0	0.11269907023650579	19.0	4.0	15000.0	Youtube	1461984387127.0
519	1.0	475.1923828125	-0.01830916513662978	975.8828125	0.0	1.0	30.0	0.11269907023650579	19.0	4.0	30000.0	Youtube	1461984387127.0
520	1.0	475.1923828125	-0.01830916513662978	975.8828125	0.0	1.0	30.0	0.11269907023650579	19.0	4.0	60000.0	Youtube	1461984387127.0
521	1.0	492.953125	-0.018820055965562067	958.1220703125	0.0	1.0	36.0	0.0431959397724831	13.0	4.0	300000.0	Youtube	1461984387127.0
522	1.0	1341.625	-0.09149289463142672	109.4501953125	0.0	1.0	45.0	-0.1183673469387755	4.0	4.0	900000.0	Youtube	1461984387127.0
523	1.0	1341.625	-0.09149289463142672	109.4501953125	0.0	1.0	45.0	-0.1183673469387755	4.0	4.0	1800000.0	Youtube	1461984387127.0
524	1.0	1335.9912109375	-0.019084183251660485	109.4501953125	5.6337890625	1.0	42.0	-0.046625240412015684	4.0	7.0	3600000.0	Youtube	1461984387127.0
525	1.0	1324.193359375	0.009328044363450616	109.4501953125	17.431640625	1.0	40.0	-0.012182898077463452	4.0	9.0	21600000.0	Youtube	1461984387127.0
526	1.0	1424.744140625	-0.1315002350204994	1.0	26.3310546875	1.0	43.0	-0.14569287935358963	1.0	10.0	43200000.0	Youtube	1461984387127.0
527	1.0	1394.318359375	-0.08746120553299981	1.0	56.7568359375	1.0	38.0	-0.08942987187484414	1.0	15.0	86400000.0	Youtube	1461984387127.0
528	6.0625	158.8857421875	-0.03680305779934763	764.28515625	0.0	1.0	4.0	0.5794945672638978	39.0	4.0	0.0	Youtube	1461985355377.0
529	6.0625	158.8857421875	-0.03680305779934763	764.28515625	0.0	1.0	4.0	0.5794945672638978	39.0	4.0	1000.0	Youtube	1461985355377.0
530	1.0	323.8037109375	0.09211109247095595	599.3671875	6.0625	1.0	28.0	0.1273418173826279	15.0	5.0	15000.0	Youtube	1461985355377.0
531	1.0	323.8037109375	0.09211109247095595	599.3671875	6.0625	1.0	28.0	0.1273418173826279	15.0	5.0	30000.0	Youtube	1461985355377.0
532	1.0	323.8037109375	0.09211109247095595	599.3671875	6.0625	1.0	28.0	0.1273418173826279	15.0	5.0	60000.0	Youtube	1461985355377.0
533	1.0	339.8330078125	0.08805838600366311	583.337890625	6.0625	1.0	34.0	0.034677719443470326	9.0	5.0	300000.0	Youtube	1461985355377.0
534	1.0	813.720703125	-0.006180959054632655	109.4501953125	6.0625	1.0	39.0	-0.0797503150806415	4.0	5.0	900000.0	Youtube	1461985355377.0
535	1.0	813.720703125	-0.006180959054632655	109.4501953125	6.0625	1.0	39.0	-0.0797503150806415	4.0	5.0	1800000.0	Youtube	1461985355377.0
536	1.0	812.8740234375	-0.0022047479975610073	109.4501953125	6.9091796875	1.0	37.0	-0.03350381386107036	4.0	7.0	3600000.0	Youtube	1461985355377.0
537	1.0	806.689453125	0.01832067810490007	109.4501953125	13.09375	1.0	36.0	-0.014213381090374027	4.0	8.0	21600000.0	Youtube	1461985355377.0
538	1.0	916.1396484375	-0.1842474157257885	1.0	13.09375	1.0	40.0	-0.1700204568168902	1.0	8.0	43200000.0	Youtube	1461985355377.0
539	1.0	907.658203125	-0.14350960565454712	1.0	21.5751953125	1.0	39.0	-0.15309310892394862	1.0	9.0	86400000.0	Youtube	1461985355377.0
540	11.3193359375	307.40234375	-0.04308466139149242	1217.7392578125	0.0	2.0	5.0	0.47434164902525694	43.0	4.0	0.0	Youtube	1461986550584.0
541	11.3193359375	307.40234375	-0.04308466139149242	1217.7392578125	0.0	2.0	5.0	0.47434164902525694	43.0	4.0	1000.0	Youtube	1461986550584.0
542	1.0	476.9228515625	0.11607971688637678	1048.21875	11.3193359375	1.0	28.0	0.1878317837275097	20.0	6.0	15000.0	Youtube	1461986550584.0
543	1.0	476.9228515625	0.11607971688637678	1048.21875	11.3193359375	1.0	28.0	0.1878317837275097	20.0	6.0	30000.0	Youtube	1461986550584.0
544	1.0	476.9228515625	0.11607971688637678	1048.21875	11.3193359375	1.0	28.0	0.1878317837275097	20.0	6.0	60000.0	Youtube	1461986550584.0
545	1.0	494.68359375	0.11279230492839717	1030.4580078125	11.3193359375	1.0	34.0	0.11135885079684349	14.0	6.0	300000.0	Youtube	1461986550584.0
546	1.0	1343.35546875	0.010472944751556298	181.7861328125	11.3193359375	1.0	43.0	-0.041361858867399015	5.0	6.0	900000.0	Youtube	1461986550584.0
547	1.0	1342.5087890625	0.012328805089491912	181.7861328125	12.166015625	1.0	41.0	-0.0028663298353754575	5.0	8.0	1800000.0	Youtube	1461986550584.0
548	1.0	1342.5087890625	0.012328805089491912	181.7861328125	12.166015625	1.0	41.0	-0.0028663298353754575	5.0	8.0	3600000.0	Youtube	1461986550584.0
549	1.0	1342.5087890625	0.012328805089491912	181.7861328125	12.166015625	1.0	41.0	-0.0028663298353754575	5.0	8.0	21600000.0	Youtube	1461986550584.0
550	1.0	1524.294921875	-0.192490349380797	1.0	12.166015625	1.0	46.0	-0.17778762778070956	1.0	8.0	43200000.0	Youtube	1461986550584.0
551	1.0	1500.255859375	-0.11175112735407076	1.0	36.205078125	1.0	42.0	-0.12209657262637609	1.0	12.0	86400000.0	Youtube	1461986550584.0
552	7.814453125	159.44140625	-0.028875727197161458	1141.130859375	0.0	3.0	4.0	0.45647498109908313	41.0	4.0	0.0	Youtube	1461987582624.0
553	7.814453125	159.44140625	-0.028875727197161458	1141.130859375	0.0	3.0	4.0	0.45647498109908313	41.0	4.0	1000.0	Youtube	1461987582624.0
554	0.8466796875	324.4169921875	0.11378364997554244	976.1552734375	6.9677734375	2.0	28.0	0.06525427225549091	17.0	5.0	15000.0	Youtube	1461987582624.0
555	0.8466796875	324.4169921875	0.11378364997554244	976.1552734375	6.9677734375	2.0	28.0	0.06525427225549091	17.0	5.0	30000.0	Youtube	1461987582624.0
556	0.8466796875	324.4169921875	0.11378364997554244	976.1552734375	6.9677734375	2.0	28.0	0.06525427225549091	17.0	5.0	60000.0	Youtube	1461987582624.0
557	1.0	342.4501953125	0.11512960092737207	958.1220703125	7.814453125	1.0	32.0	0.13307744064868848	13.0	7.0	300000.0	Youtube	1461987582624.0
558	1.0	1191.1220703125	-0.008619289606705834	109.4501953125	7.814453125	1.0	41.0	-0.04422689813358515	4.0	7.0	900000.0	Youtube	1461987582624.0
559	1.0	1191.1220703125	-0.008619289606705834	109.4501953125	7.814453125	1.0	41.0	-0.04422689813358515	4.0	7.0	1800000.0	Youtube	1461987582624.0
560	1.0	1191.1220703125	-0.008619289606705834	109.4501953125	7.814453125	1.0	41.0	-0.04422689813358515	4.0	7.0	3600000.0	Youtube	1461987582624.0
561	1.0	1191.1220703125	-0.008619289606705834	109.4501953125	7.814453125	1.0	41.0	-0.04422689813358515	4.0	7.0	21600000.0	Youtube	1461987582624.0
562	1.0	1300.572265625	-0.2359403832044117	1.0	7.814453125	1.0	45.0	-0.19424194477601348	1.0	7.0	43200000.0	Youtube	1461987582624.0
563	1.0	1294.2646484375	-0.17880942166902775	1.0	14.1220703125	1.0	44.0	-0.17541160386140583	1.0	8.0	86400000.0	Youtube	1461987582624.0
564	1.0	304.724609375	-0.019119571927191655	772.69140625	0.0	1.0	5.0	0.3768972770730658	37.0	2.0	0.0	Youtube	1461988744857.0
565	1.0	304.724609375	-0.019119571927191655	772.69140625	0.0	1.0	5.0	0.3768972770730658	37.0	2.0	1000.0	Youtube	1461988744857.0
566	1.0	476.044921875	-0.027083213502713657	601.37109375	0.0	1.0	29.0	-0.012828950144769638	13.0	2.0	15000.0	Youtube	1461988744857.0
567	1.0	476.044921875	-0.027083213502713657	601.37109375	0.0	1.0	29.0	-0.012828950144769638	13.0	2.0	30000.0	Youtube	1461988744857.0
568	1.0	476.044921875	-0.027083213502713657	601.37109375	0.0	1.0	29.0	-0.012828950144769638	13.0	2.0	60000.0	Youtube	1461988744857.0
569	1.0	494.078125	-0.02801393233829217	583.337890625	0.0	1.0	33.0	-0.07142857142857142	9.0	2.0	300000.0	Youtube	1461988744857.0
570	1.0	967.9658203125	-0.09018930776123521	109.4501953125	0.0	1.0	38.0	-0.18898223650461357	4.0	2.0	900000.0	Youtube	1461988744857.0
571	1.0	967.9658203125	-0.09018930776123521	109.4501953125	0.0	1.0	38.0	-0.18898223650461357	4.0	2.0	1800000.0	Youtube	1461988744857.0
572	1.0	967.9658203125	-0.09018930776123521	109.4501953125	0.0	1.0	38.0	-0.18898223650461357	4.0	2.0	3600000.0	Youtube	1461988744857.0
573	1.0	967.9658203125	-0.09018930776123521	109.4501953125	0.0	1.0	38.0	-0.18898223650461357	4.0	2.0	21600000.0	Youtube	1461988744857.0
574	1.0	1077.416015625	-1.0	0.0	0.0	1.0	42.0	-0.3754255278891389	1.0	2.0	43200000.0	Youtube	1461988744857.0
575	1.0	1061.646484375	-0.168779235444475	1.0	15.76953125	1.0	40.0	-0.2680305108885629	1.0	4.0	86400000.0	Youtube	1461988744857.0
576	6.1845703125	163.4912109375	-0.026176008512642596	1132.48828125	0.0	1.0	4.0	0.42175386686761707	40.0	2.0	0.0	Youtube	1461989654687.0
577	6.1845703125	163.4912109375	-0.026176008512642596	1132.48828125	0.0	1.0	4.0	0.42175386686761707	40.0	2.0	1000.0	Youtube	1461989654687.0
578	1.0	319.64453125	0.10501979075109762	976.3349609375	6.1845703125	1.0	27.0	0.0778498944161523	17.0	3.0	15000.0	Youtube	1461989654687.0
579	1.0	319.64453125	0.10501979075109762	976.3349609375	6.1845703125	1.0	27.0	0.0778498944161523	17.0	3.0	30000.0	Youtube	1461989654687.0
580	1.0	319.64453125	0.10501979075109762	976.3349609375	6.1845703125	1.0	27.0	0.0778498944161523	17.0	3.0	60000.0	Youtube	1461989654687.0
581	1.0	337.857421875	0.10080734635500783	958.1220703125	6.1845703125	1.0	31.0	0.027639499641139105	13.0	3.0	300000.0	Youtube	1461989654687.0
582	1.0	1186.529296875	-0.014551289254217193	109.4501953125	6.1845703125	1.0	40.0	-0.14394032120171638	4.0	3.0	900000.0	Youtube	1461989654687.0
583	1.0	1186.529296875	-0.014551289254217193	109.4501953125	6.1845703125	1.0	40.0	-0.14394032120171638	4.0	3.0	1800000.0	Youtube	1461989654687.0
584	1.0	1180.1591796875	0.004041784108775554	109.4501953125	12.5546875	1.0	39.0	-0.10697674418604651	4.0	4.0	3600000.0	Youtube	1461989654687.0
585	1.0	1180.1591796875	0.004041784108775554	109.4501953125	12.5546875	1.0	39.0	-0.10697674418604651	4.0	4.0	21600000.0	Youtube	1461989654687.0
586	1.0	1289.609375	-0.1891992813692639	1.0	12.5546875	1.0	43.0	-0.2711997843240443	1.0	4.0	43200000.0	Youtube	1461989654687.0
587	1.0	1260.1318359375	-0.1024608135548878	1.0	42.0322265625	1.0	38.0	-0.15146133051925265	1.0	9.0	86400000.0	Youtube	1461989654687.0
588	8.5947265625	311.4189453125	-0.03991122318311664	1145.0703125	0.0	1.0	5.0	0.3810249640493438	40.0	2.0	0.0	Youtube	1461991017288.0
589	8.5947265625	311.4189453125	-0.03991122318311664	1145.0703125	0.0	1.0	5.0	0.3810249640493438	40.0	2.0	1000.0	Youtube	1461991017288.0
590	1.0	482.1962890625	0.09648914680431193	974.29296875	8.5947265625	1.0	28.0	0.07257290104268052	17.0	3.0	15000.0	Youtube	1461991017288.0
591	1.0	482.1962890625	0.09648914680431193	974.29296875	8.5947265625	1.0	28.0	0.07257290104268052	17.0	3.0	30000.0	Youtube	1461991017288.0
592	1.0	482.1962890625	0.09648914680431193	974.29296875	8.5947265625	1.0	28.0	0.07257290104268052	17.0	3.0	60000.0	Youtube	1461991017288.0
593	1.0	498.3671875	0.09385254375422676	958.1220703125	8.5947265625	1.0	32.0	0.023570226039551584	13.0	3.0	300000.0	Youtube	1461991017288.0
594	1.0	1347.0390625	-0.00888321290182751	109.4501953125	8.5947265625	1.0	41.0	-0.14573048321258575	4.0	3.0	900000.0	Youtube	1461991017288.0
595	1.0	1340.6689453125	0.005048507164769945	109.4501953125	14.96484375	1.0	40.0	-0.10909090909090907	4.0	4.0	1800000.0	Youtube	1461991017288.0
596	1.0	1340.6689453125	0.005048507164769945	109.4501953125	14.96484375	1.0	40.0	-0.10909090909090907	4.0	4.0	3600000.0	Youtube	1461991017288.0
597	1.0	1340.6689453125	0.005048507164769945	109.4501953125	14.96484375	1.0	40.0	-0.10909090909090907	4.0	4.0	21600000.0	Youtube	1461991017288.0
598	1.0	1450.119140625	-0.17418809351970754	1.0	14.96484375	1.0	44.0	-0.2721655269759087	1.0	4.0	43200000.0	Youtube	1461991017288.0
599	1.0	1427.4306640625	-0.10926372041508417	1.0	37.6533203125	1.0	41.0	-0.18931004635463392	1.0	7.0	86400000.0	Youtube	1461991017288.0
600	6.3701171875	155.2626953125	-0.02572921525913023	1143.7568359375	0.0	1.0	4.0	0.42175386686761707	40.0	2.0	0.0	Youtube	1461992473770.0
601	6.3701171875	155.2626953125	-0.02572921525913023	1143.7568359375	0.0	1.0	4.0	0.42175386686761707	40.0	2.0	1000.0	Youtube	1461992473770.0
602	1.0	322.8642578125	0.10622600771794198	976.1552734375	6.3701171875	1.0	27.0	0.0778498944161523	17.0	3.0	15000.0	Youtube	1461992473770.0
603	1.0	322.8642578125	0.10622600771794198	976.1552734375	6.3701171875	1.0	27.0	0.0778498944161523	17.0	3.0	30000.0	Youtube	1461992473770.0
604	1.0	322.8642578125	0.10622600771794198	976.1552734375	6.3701171875	1.0	27.0	0.0778498944161523	17.0	3.0	60000.0	Youtube	1461992473770.0
605	1.0	340.8974609375	0.10204535783443404	958.1220703125	6.3701171875	1.0	31.0	0.027639499641139105	13.0	3.0	300000.0	Youtube	1461992473770.0
606	1.0	1189.5693359375	-0.013845186058598195	109.4501953125	6.3701171875	1.0	40.0	-0.14394032120171638	4.0	3.0	900000.0	Youtube	1461992473770.0
607	1.0	1189.5693359375	-0.013845186058598195	109.4501953125	6.3701171875	1.0	40.0	-0.14394032120171638	4.0	3.0	1800000.0	Youtube	1461992473770.0
608	1.0	1189.5693359375	-0.013845186058598195	109.4501953125	6.3701171875	1.0	40.0	-0.14394032120171638	4.0	3.0	3600000.0	Youtube	1461992473770.0
609	1.0	1189.5693359375	-0.013845186058598195	109.4501953125	6.3701171875	1.0	40.0	-0.14394032120171638	4.0	3.0	21600000.0	Youtube	1461992473770.0
610	1.0	1299.01953125	-0.25845416685984096	1.0	6.3701171875	1.0	44.0	-0.3151981627432024	1.0	3.0	43200000.0	Youtube	1461992473770.0
611	1.0	1289.6259765625	-0.1694933367727587	1.0	15.763671875	1.0	43.0	-0.2711997843240443	1.0	4.0	86400000.0	Youtube	1461992473770.0
612	16.2734375	294.828125	-0.05399292284629934	1134.87109375	0.0	2.0	5.0	0.3025600828558283	39.0	2.0	0.0	Youtube	1461993342286.0
613	16.2734375	294.828125	-0.05399292284629934	1134.87109375	0.0	2.0	5.0	0.3025600828558283	39.0	2.0	1000.0	Youtube	1461993342286.0
614	1.0	453.9384765625	0.14483507339799964	975.7607421875	16.2734375	1.0	27.0	0.1170187398136684	17.0	4.0	15000.0	Youtube	1461993342286.0
615	1.0	453.9384765625	0.14483507339799964	975.7607421875	16.2734375	1.0	27.0	0.1170187398136684	17.0	4.0	30000.0	Youtube	1461993342286.0
616	1.0	453.9384765625	0.14483507339799964	975.7607421875	16.2734375	1.0	27.0	0.1170187398136684	17.0	4.0	60000.0	Youtube	1461993342286.0
617	1.0	471.5771484375	0.14065983979634578	958.1220703125	16.2734375	1.0	31.0	0.06396021490668312	13.0	4.0	300000.0	Youtube	1461993342286.0
618	1.0	1320.2490234375	0.007633198235625601	109.4501953125	16.2734375	1.0	40.0	-0.10909090909090907	4.0	4.0	900000.0	Youtube	1461993342286.0
619	1.0	1312.900390625	0.0176984158025975	109.4501953125	23.6220703125	1.0	39.0	-0.0797503150806415	4.0	5.0	1800000.0	Youtube	1461993342286.0
620	1.0	1312.900390625	0.0176984158025975	109.4501953125	23.6220703125	1.0	39.0	-0.0797503150806415	4.0	5.0	3600000.0	Youtube	1461993342286.0
621	1.0	1312.900390625	0.0176984158025975	109.4501953125	23.6220703125	1.0	39.0	-0.0797503150806415	4.0	5.0	21600000.0	Youtube	1461993342286.0
622	1.0	1422.3505859375	-0.1389377191265406	1.0	23.6220703125	1.0	43.0	-0.23869648112406286	1.0	5.0	43200000.0	Youtube	1461993342286.0
623	1.0	1394.865234375	-0.0926519204802598	1.0	51.107421875	1.0	39.0	-0.15309310892394862	1.0	9.0	86400000.0	Youtube	1461993342286.0
624	7.3486328125	144.9560546875	-0.02680207854761447	1143.525390625	0.0	1.0	4.0	0.42175386686761707	40.0	2.0	0.0	Youtube	1461994796988.0
625	7.3486328125	144.9560546875	-0.02680207854761447	1143.525390625	0.0	1.0	4.0	0.42175386686761707	40.0	2.0	1000.0	Youtube	1461994796988.0
626	1.0	312.720703125	0.11825542577005697	975.7607421875	7.3486328125	1.0	27.0	0.0778498944161523	17.0	3.0	15000.0	Youtube	1461994796988.0
627	1.0	312.720703125	0.11825542577005697	975.7607421875	7.3486328125	1.0	27.0	0.0778498944161523	17.0	3.0	30000.0	Youtube	1461994796988.0
628	1.0	312.720703125	0.11825542577005697	975.7607421875	7.3486328125	1.0	27.0	0.0778498944161523	17.0	3.0	60000.0	Youtube	1461994796988.0
629	1.0	330.359375	0.11368477341447294	958.1220703125	7.3486328125	1.0	31.0	0.027639499641139105	13.0	3.0	300000.0	Youtube	1461994796988.0
630	1.0	1179.03125	-0.009980843402571958	109.4501953125	7.3486328125	1.0	40.0	-0.14394032120171638	4.0	3.0	900000.0	Youtube	1461994796988.0
631	1.0	1179.03125	-0.009980843402571958	109.4501953125	7.3486328125	1.0	40.0	-0.14394032120171638	4.0	3.0	1800000.0	Youtube	1461994796988.0
632	1.0	1179.03125	-0.009980843402571958	109.4501953125	7.3486328125	1.0	40.0	-0.14394032120171638	4.0	3.0	3600000.0	Youtube	1461994796988.0
633	1.0	1179.03125	-0.009980843402571958	109.4501953125	7.3486328125	1.0	40.0	-0.14394032120171638	4.0	3.0	21600000.0	Youtube	1461994796988.0
634	1.0	1288.4814453125	-0.2425436448188189	1.0	7.3486328125	1.0	44.0	-0.3151981627432024	1.0	3.0	43200000.0	Youtube	1461994796988.0
635	1.0	1258.890625	-0.10978749369321636	1.0	36.939453125	1.0	40.0	-0.1879373467131248	1.0	7.0	86400000.0	Youtube	1461994796988.0
636	5.4072265625	155.412109375	0.6177651495131965	763.6513671875	147.3955078125	1.0	4.0	0.5108853697297085	36.0	3.0	0.0	Youtube	1461995958648.0
637	5.4072265625	155.412109375	0.6177651495131965	763.6513671875	147.3955078125	1.0	4.0	0.5108853697297085	36.0	3.0	1000.0	Youtube	1461995958648.0
638	1.0	317.6923828125	0.4575148518373954	601.37109375	152.802734375	1.0	27.0	0.08485552916276633	13.0	4.0	15000.0	Youtube	1461995958648.0
639	1.0	317.6923828125	0.4575148518373954	601.37109375	152.802734375	1.0	27.0	0.08485552916276633	13.0	4.0	30000.0	Youtube	1461995958648.0
640	1.0	317.6923828125	0.4575148518373954	601.37109375	152.802734375	1.0	27.0	0.08485552916276633	13.0	4.0	60000.0	Youtube	1461995958648.0
641	1.0	335.7255859375	0.4420595667302079	583.337890625	152.802734375	1.0	31.0	0.018898223650461357	9.0	4.0	300000.0	Youtube	1461995958648.0
642	1.0	809.61328125	0.12983098442780205	109.4501953125	152.802734375	1.0	36.0	-0.09999999999999998	4.0	4.0	900000.0	Youtube	1461995958648.0
643	1.0	809.61328125	0.12983098442780205	109.4501953125	152.802734375	1.0	36.0	-0.09999999999999998	4.0	4.0	1800000.0	Youtube	1461995958648.0
644	1.0	809.61328125	0.12983098442780205	109.4501953125	152.802734375	1.0	36.0	-0.09999999999999998	4.0	4.0	3600000.0	Youtube	1461995958648.0
645	1.0	809.61328125	0.12983098442780205	109.4501953125	152.802734375	1.0	36.0	-0.09999999999999998	4.0	4.0	21600000.0	Youtube	1461995958648.0
646	1.0	910.1640625	-0.04198454807535243	1.0	161.7021484375	1.0	39.0	-0.23395480008935163	1.0	5.0	43200000.0	Youtube	1461995958648.0
647	1.0	893.482421875	-0.03855699310550927	1.0	178.3837890625	1.0	37.0	-0.18341849551669442	1.0	7.0	86400000.0	Youtube	1461995958648.0
648	1.0	156.0322265625	-0.010309007244832046	1135.6474609375	0.0	1.0	4.0	0.422890031611031	41.0	2.0	0.0	Youtube	1461997420885.0
649	1.0	156.0322265625	-0.010309007244832046	1135.6474609375	0.0	1.0	4.0	0.422890031611031	41.0	2.0	1000.0	Youtube	1461997420885.0
650	1.0	318.22265625	-0.015900353743993952	973.45703125	0.0	1.0	28.0	0.022222222222222223	17.0	2.0	15000.0	Youtube	1461997420885.0
651	1.0	318.22265625	-0.015900353743993952	973.45703125	0.0	1.0	28.0	0.022222222222222223	17.0	2.0	30000.0	Youtube	1461997420885.0
652	1.0	318.22265625	-0.015900353743993952	973.45703125	0.0	1.0	28.0	0.022222222222222223	17.0	2.0	60000.0	Youtube	1461997420885.0
653	1.0	333.5576171875	-0.01640858284197608	958.1220703125	0.0	1.0	32.0	-0.023669053416557548	13.0	2.0	300000.0	Youtube	1461997420885.0
654	1.0	1182.2294921875	-0.09103119322745679	109.4501953125	0.0	1.0	41.0	-0.19369919939163727	4.0	2.0	900000.0	Youtube	1461997420885.0
655	1.0	1182.2294921875	-0.09103119322745679	109.4501953125	0.0	1.0	41.0	-0.19369919939163727	4.0	2.0	1800000.0	Youtube	1461997420885.0
656	1.0	1176.6162109375	-0.01687130016816064	109.4501953125	5.61328125	1.0	40.0	-0.14394032120171638	4.0	3.0	3600000.0	Youtube	1461997420885.0
657	1.0	1176.6162109375	-0.01687130016816064	109.4501953125	5.61328125	1.0	40.0	-0.14394032120171638	4.0	3.0	21600000.0	Youtube	1461997420885.0
658	1.0	1286.06640625	-0.2730626481352895	1.0	5.61328125	1.0	44.0	-0.3151981627432024	1.0	3.0	43200000.0	Youtube	1461997420885.0
659	1.0	1247.126953125	-0.09922768735423197	1.0	44.552734375	1.0	38.0	-0.15146133051925265	1.0	9.0	86400000.0	Youtube	1461997420885.0
660	9.3681640625	304.7373046875	-0.04148429703875928	1139.3583984375	0.0	1.0	5.0	0.3810249640493438	40.0	2.0	0.0	Youtube	1461998576187.0
661	9.3681640625	304.7373046875	-0.04148429703875928	1139.3583984375	0.0	1.0	5.0	0.3810249640493438	40.0	2.0	1000.0	Youtube	1461998576187.0
662	1.0	469.0595703125	0.10363119359715027	975.0361328125	9.3681640625	1.0	28.0	0.07257290104268052	17.0	3.0	15000.0	Youtube	1461998576187.0
663	1.0	469.0595703125	0.10363119359715027	975.0361328125	9.3681640625	1.0	28.0	0.07257290104268052	17.0	3.0	30000.0	Youtube	1461998576187.0
664	1.0	469.0595703125	0.10363119359715027	975.0361328125	9.3681640625	1.0	28.0	0.07257290104268052	17.0	3.0	60000.0	Youtube	1461998576187.0
665	1.0	485.9736328125	0.10066134964385286	958.1220703125	9.3681640625	1.0	32.0	0.023570226039551584	13.0	3.0	300000.0	Youtube	1461998576187.0
666	1.0	1334.6455078125	-0.006560595725812526	109.4501953125	9.3681640625	1.0	41.0	-0.14573048321258575	4.0	3.0	900000.0	Youtube	1461998576187.0
667	1.0	1334.6455078125	-0.006560595725812526	109.4501953125	9.3681640625	1.0	41.0	-0.14573048321258575	4.0	3.0	1800000.0	Youtube	1461998576187.0
668	1.0	1334.6455078125	-0.006560595725812526	109.4501953125	9.3681640625	1.0	41.0	-0.14573048321258575	4.0	3.0	3600000.0	Youtube	1461998576187.0
669	1.0	1334.6455078125	-0.006560595725812526	109.4501953125	9.3681640625	1.0	41.0	-0.14573048321258575	4.0	3.0	21600000.0	Youtube	1461998576187.0
670	1.0	1444.095703125	-0.21739676718245995	1.0	9.3681640625	1.0	45.0	-0.31601286435014414	1.0	3.0	43200000.0	Youtube	1461998576187.0
671	1.0	1394.6318359375	-0.08573772401130546	1.0	58.83203125	1.0	38.0	-0.13797289239745258	1.0	10.0	86400000.0	Youtube	1461998576187.0
672	24.0869140625	146.1923828125	-0.04927044557113793	1120.794921875	0.0	3.0	4.0	0.2815806279191758	38.0	2.0	0.0	Youtube	1461999732722.0
673	24.0869140625	146.1923828125	-0.04927044557113793	1120.794921875	0.0	3.0	4.0	0.2815806279191758	38.0	2.0	1000.0	Youtube	1461999732722.0
674	1.0	292.4541015625	0.23398456197391687	974.533203125	24.0869140625	1.0	25.0	0.16265001215808889	17.0	5.0	15000.0	Youtube	1461999732722.0
675	1.0	292.4541015625	0.23398456197391687	974.533203125	24.0869140625	1.0	25.0	0.16265001215808889	17.0	5.0	30000.0	Youtube	1461999732722.0
676	1.0	292.4541015625	0.23398456197391687	974.533203125	24.0869140625	1.0	25.0	0.16265001215808889	17.0	5.0	60000.0	Youtube	1461999732722.0
677	1.0	308.865234375	0.22600227571007	958.1220703125	24.0869140625	1.0	29.0	0.10394383930128556	13.0	5.0	300000.0	Youtube	1461999732722.0
678	1.0	1157.537109375	0.02295995407984854	109.4501953125	24.0869140625	1.0	38.0	-0.07733088933397005	4.0	5.0	900000.0	Youtube	1461999732722.0
679	1.0	1157.537109375	0.02295995407984854	109.4501953125	24.0869140625	1.0	38.0	-0.07733088933397005	4.0	5.0	1800000.0	Youtube	1461999732722.0
680	1.0	1157.537109375	0.02295995407984854	109.4501953125	24.0869140625	1.0	38.0	-0.07733088933397005	4.0	5.0	3600000.0	Youtube	1461999732722.0
681	1.0	1153.5634765625	0.027707337738319703	109.4501953125	28.060546875	1.0	37.0	-0.052333908889069546	4.0	6.0	21600000.0	Youtube	1461999732722.0
682	1.0	1258.5625	-0.11743826967658637	1.0	32.51171875	1.0	40.0	-0.1879373467131248	1.0	7.0	43200000.0	Youtube	1461999732722.0
683	1.0	1196.279296875	-0.06400571574173788	1.0	94.794921875	1.0	31.0	-0.06633273165723984	1.0	16.0	86400000.0	Youtube	1461999732722.0
684	5.61328125	304.26953125	-0.0302250776310541	1220.5087890625	0.0	1.0	5.0	0.3822764257713038	41.0	2.0	0.0	Youtube	1462000892255.0
685	5.61328125	304.26953125	-0.0302250776310541	1220.5087890625	0.0	1.0	5.0	0.3822764257713038	41.0	2.0	1000.0	Youtube	1462000892255.0
686	1.0	476.287109375	0.07574470161836283	1048.4912109375	5.61328125	1.0	28.0	0.0789781195492476	18.0	3.0	15000.0	Youtube	1462000892255.0
687	1.0	476.287109375	0.07574470161836283	1048.4912109375	5.61328125	1.0	28.0	0.0789781195492476	18.0	3.0	30000.0	Youtube	1462000892255.0
688	1.0	476.287109375	0.07574470161836283	1048.4912109375	5.61328125	1.0	28.0	0.0789781195492476	18.0	3.0	60000.0	Youtube	1462000892255.0
689	1.0	494.3203125	0.07335946628102998	1030.4580078125	5.61328125	1.0	32.0	0.03217447260438935	14.0	3.0	300000.0	Youtube	1462000892255.0
690	1.0	1342.9921875	-0.006470017323334239	181.7861328125	5.61328125	1.0	41.0	-0.117967526404102	5.0	3.0	900000.0	Youtube	1462000892255.0
691	1.0	1342.9921875	-0.006470017323334239	181.7861328125	5.61328125	1.0	41.0	-0.117967526404102	5.0	3.0	1800000.0	Youtube	1462000892255.0
692	1.0	1342.9921875	-0.006470017323334239	181.7861328125	5.61328125	1.0	41.0	-0.117967526404102	5.0	3.0	3600000.0	Youtube	1462000892255.0
693	1.0	1322.6787109375	0.03392811560954815	181.7861328125	25.9267578125	1.0	39.0	-0.05303030303030304	5.0	5.0	21600000.0	Youtube	1462000892255.0
694	1.0	1495.5654296875	-0.11402717359160258	1.0	34.826171875	1.0	43.0	-0.21296749763527906	1.0	6.0	43200000.0	Youtube	1462000892255.0
695	1.0	1486.171875	-0.10050554340335241	1.0	44.2197265625	1.0	42.0	-0.19062321291575585	1.0	7.0	86400000.0	Youtube	1462000892255.0
696	7.38671875	161.00390625	-0.026655971098776952	1211.830078125	0.0	1.0	4.0	0.422890031611031	41.0	2.0	0.0	Youtube	1462002251349.0
697	7.38671875	161.00390625	-0.026655971098776952	1211.830078125	0.0	1.0	4.0	0.422890031611031	41.0	2.0	1000.0	Youtube	1462002251349.0
698	1.0	324.1630859375	0.11725172949508803	1048.6708984375	7.38671875	1.0	27.0	0.08429272304235244	18.0	3.0	15000.0	Youtube	1462002251349.0
699	1.0	324.1630859375	0.11725172949508803	1048.6708984375	7.38671875	1.0	27.0	0.08429272304235244	18.0	3.0	30000.0	Youtube	1462002251349.0
700	1.0	324.1630859375	0.11725172949508803	1048.6708984375	7.38671875	1.0	27.0	0.08429272304235244	18.0	3.0	60000.0	Youtube	1462002251349.0
701	1.0	342.3759765625	0.11279157630352694	1030.4580078125	7.38671875	1.0	31.0	0.03630540990914472	14.0	3.0	300000.0	Youtube	1462002251349.0
702	1.0	1191.0478515625	0.00302175813055261	181.7861328125	7.38671875	1.0	40.0	-0.1160095929978551	5.0	3.0	900000.0	Youtube	1462002251349.0
703	1.0	1191.0478515625	0.00302175813055261	181.7861328125	7.38671875	1.0	40.0	-0.1160095929978551	5.0	3.0	1800000.0	Youtube	1462002251349.0
704	1.0	1178.8701171875	0.030369743471169688	181.7861328125	19.564453125	1.0	39.0	-0.0797503150806415	5.0	4.0	3600000.0	Youtube	1462002251349.0
705	1.0	1166.7607421875	0.04673100488285779	181.7861328125	31.673828125	1.0	37.0	-0.025416428388767447	5.0	6.0	21600000.0	Youtube	1462002251349.0
706	1.0	1339.6474609375	-0.1047322550505295	1.0	40.5732421875	1.0	41.0	-0.18931004635463392	1.0	7.0	43200000.0	Youtube	1462002251349.0
707	1.0	1304.849609375	-0.07410040652795985	1.0	75.37109375	1.0	36.0	-0.11168711865749102	1.0	12.0	86400000.0	Youtube	1462002251349.0
708	13.92578125	302.4677734375	-0.0720625713106853	753.9013671875	0.0	2.0	6.0	0.263245050272704	35.0	2.0	0.0	Youtube	1462003405790.0
709	13.92578125	302.4677734375	-0.0720625713106853	753.9013671875	0.0	2.0	6.0	0.263245050272704	35.0	2.0	1000.0	Youtube	1462003405790.0
710	1.0	456.609375	0.11826535950818695	599.759765625	13.92578125	1.0	28.0	0.07919455160226821	13.0	4.0	15000.0	Youtube	1462003405790.0
711	1.0	456.609375	0.11826535950818695	599.759765625	13.92578125	1.0	28.0	0.07919455160226821	13.0	4.0	30000.0	Youtube	1462003405790.0
712	1.0	456.609375	0.11826535950818695	599.759765625	13.92578125	1.0	28.0	0.07919455160226821	13.0	4.0	60000.0	Youtube	1462003405790.0
713	1.0	473.03125	0.11421697940548031	583.337890625	13.92578125	1.0	32.0	0.014724203476646203	9.0	4.0	300000.0	Youtube	1462003405790.0
714	1.0	946.9189453125	0.014111904439135597	109.4501953125	13.92578125	1.0	37.0	-0.1024390243902439	4.0	4.0	900000.0	Youtube	1462003405790.0
715	1.0	934.7412109375	0.03507575402856289	109.4501953125	26.103515625	1.0	36.0	-0.07213357077339458	4.0	5.0	1800000.0	Youtube	1462003405790.0
716	1.0	934.7412109375	0.03507575402856289	109.4501953125	26.103515625	1.0	36.0	-0.07213357077339458	4.0	5.0	3600000.0	Youtube	1462003405790.0
717	1.0	926.60546875	0.045318035000922706	109.4501953125	34.2392578125	1.0	35.0	-0.046498016911474004	4.0	6.0	21600000.0	Youtube	1462003405790.0
718	1.0	1031.6044921875	-0.10600711761681204	1.0	38.6904296875	1.0	38.0	-0.18499634246018676	1.0	7.0	43200000.0	Youtube	1462003405790.0
719	1.0	1012.0380859375	-0.08413950147432733	1.0	58.2568359375	1.0	35.0	-0.13242535961744334	1.0	10.0	86400000.0	Youtube	1462003405790.0
720	12.177734375	161.1083984375	-0.05303013366695315	751.92578125	0.0	1.0	4.0	0.41662161918649115	36.0	2.0	0.0	Youtube	1462004649526.0
721	12.177734375	161.1083984375	-0.05303013366695315	751.92578125	0.0	1.0	4.0	0.41662161918649115	36.0	2.0	1000.0	Youtube	1462004649526.0
722	1.0	313.21484375	0.14414967201301512	599.8193359375	12.177734375	1.0	27.0	0.046291004988627565	13.0	3.0	15000.0	Youtube	1462004649526.0
723	1.0	313.21484375	0.14414967201301512	599.8193359375	12.177734375	1.0	27.0	0.046291004988627565	13.0	3.0	30000.0	Youtube	1462004649526.0
724	1.0	313.21484375	0.14414967201301512	599.8193359375	12.177734375	1.0	27.0	0.046291004988627565	13.0	3.0	60000.0	Youtube	1462004649526.0
725	1.0	329.6962890625	0.13817155150633326	583.337890625	12.177734375	1.0	31.0	-0.01714985851425088	9.0	3.0	300000.0	Youtube	1462004649526.0
726	1.0	803.583984375	0.016074950608923364	109.4501953125	12.177734375	1.0	36.0	-0.13587324409735146	4.0	3.0	900000.0	Youtube	1462004649526.0
727	1.0	803.583984375	0.016074950608923364	109.4501953125	12.177734375	1.0	36.0	-0.13587324409735146	4.0	3.0	1800000.0	Youtube	1462004649526.0
728	1.0	803.583984375	0.016074950608923364	109.4501953125	12.177734375	1.0	36.0	-0.13587324409735146	4.0	3.0	3600000.0	Youtube	1462004649526.0
729	1.0	789.4423828125	0.04445745751787303	109.4501953125	26.3193359375	1.0	34.0	-0.06639621254285509	4.0	5.0	21600000.0	Youtube	1462004649526.0
730	1.0	885.5419921875	-0.10355778540859745	1.0	39.669921875	1.0	36.0	-0.18176192632941382	1.0	7.0	43200000.0	Youtube	1462004649526.0
731	1.0	851.693359375	-0.07176503604463422	1.0	73.5185546875	1.0	30.0	-0.08799435879854187	1.0	13.0	86400000.0	Youtube	1462004649526.0
732	13.0224609375	304.4775390625	-0.05575157446216901	980.0625	0.0	2.0	5.0	0.3007465793378018	38.0	2.0	0.0	Youtube	1462005533980.0
733	13.0224609375	304.4775390625	-0.05575157446216901	980.0625	0.0	2.0	5.0	0.3007465793378018	38.0	2.0	1000.0	Youtube	1462005533980.0
734	1.0	455.7197265625	0.12350173721458609	828.8203125	13.0224609375	1.0	27.0	0.10992011814403714	16.0	4.0	15000.0	Youtube	1462005533980.0
735	1.0	455.7197265625	0.12350173721458609	828.8203125	13.0224609375	1.0	27.0	0.10992011814403714	16.0	4.0	30000.0	Youtube	1462005533980.0
736	1.0	455.7197265625	0.12350173721458609	828.8203125	13.0224609375	1.0	27.0	0.10992011814403714	16.0	4.0	60000.0	Youtube	1462005533980.0
737	1.0	470.744140625	0.12018420997273598	813.7958984375	13.0224609375	1.0	31.0	0.05435305922648975	12.0	4.0	300000.0	Youtube	1462005533980.0
738	1.0	1175.08984375	0.00514666508419004	109.4501953125	13.0224609375	1.0	39.0	-0.10697674418604651	4.0	4.0	900000.0	Youtube	1462005533980.0
739	1.0	1175.08984375	0.00514666508419004	109.4501953125	13.0224609375	1.0	39.0	-0.10697674418604651	4.0	4.0	1800000.0	Youtube	1462005533980.0
740	1.0	1175.08984375	0.00514666508419004	109.4501953125	13.0224609375	1.0	39.0	-0.10697674418604651	4.0	4.0	3600000.0	Youtube	1462005533980.0
741	1.0	1166.9541015625	0.01885718428790393	109.4501953125	21.158203125	1.0	38.0	-0.07733088933397005	4.0	5.0	21600000.0	Youtube	1462005533980.0
742	1.0	1276.404296875	-0.14645974776675838	1.0	21.158203125	1.0	42.0	-0.23758988333617626	1.0	5.0	43200000.0	Youtube	1462005533980.0
743	1.0	1077.4169921875	-0.03445932889165491	1.0	220.1455078125	1.0	33.0	-0.08677699085016485	1.0	14.0	86400000.0	Youtube	1462005533980.0
744	3.9736328125	154.353515625	-0.02061886002866327	1124.310546875	0.0	1.0	4.0	0.42175386686761707	40.0	2.0	0.0	Youtube	1462006992731.0
745	3.9736328125	154.353515625	-0.02061886002866327	1124.310546875	0.0	1.0	4.0	0.42175386686761707	40.0	2.0	1000.0	Youtube	1462006992731.0
746	1.0	305.4677734375	0.08134381692514527	973.1962890625	3.9736328125	1.0	27.0	0.0778498944161523	17.0	3.0	15000.0	Youtube	1462006992731.0
747	1.0	305.4677734375	0.08134381692514527	973.1962890625	3.9736328125	1.0	27.0	0.0778498944161523	17.0	3.0	30000.0	Youtube	1462006992731.0
748	1.0	305.4677734375	0.08134381692514527	973.1962890625	3.9736328125	1.0	27.0	0.0778498944161523	17.0	3.0	60000.0	Youtube	1462006992731.0
749	1.0	320.5419921875	0.07836870391350892	958.1220703125	3.9736328125	1.0	31.0	0.027639499641139105	13.0	3.0	300000.0	Youtube	1462006992731.0
750	1.0	1169.2138671875	-0.025579430891584234	109.4501953125	3.9736328125	1.0	40.0	-0.14394032120171638	4.0	3.0	900000.0	Youtube	1462006992731.0
751	1.0	1169.2138671875	-0.025579430891584234	109.4501953125	3.9736328125	1.0	40.0	-0.14394032120171638	4.0	3.0	1800000.0	Youtube	1462006992731.0
752	1.0	1169.2138671875	-0.025579430891584234	109.4501953125	3.9736328125	1.0	40.0	-0.14394032120171638	4.0	3.0	3600000.0	Youtube	1462006992731.0
753	1.0	1161.078125	0.00353651173255883	109.4501953125	12.109375	1.0	39.0	-0.10697674418604651	4.0	4.0	21600000.0	Youtube	1462006992731.0
754	1.0	1270.5283203125	-0.19244393931038056	1.0	12.109375	1.0	43.0	-0.2711997843240443	1.0	4.0	43200000.0	Youtube	1462006992731.0
755	1.0	1234.697265625	-0.09528067226820229	1.0	47.9404296875	1.0	36.0	-0.12237271535944265	1.0	11.0	86400000.0	Youtube	1462006992731.0
756	1.0	156.865234375	0.6299376572386399	755.671875	147.4013671875	1.0	4.0	0.5122960830695531	37.0	3.0	0.0	Youtube	1462008301918.0
757	1.0	156.865234375	0.6299376572386399	755.671875	147.4013671875	1.0	4.0	0.5122960830695531	37.0	3.0	1000.0	Youtube	1462008301918.0
758	1.0	313.8642578125	0.45432506471895223	598.6728515625	147.4013671875	1.0	28.0	0.0412311925578649	13.0	3.0	15000.0	Youtube	1462008301918.0
759	1.0	313.8642578125	0.45432506471895223	598.6728515625	147.4013671875	1.0	28.0	0.0412311925578649	13.0	3.0	30000.0	Youtube	1462008301918.0
760	1.0	313.8642578125	0.45432506471895223	598.6728515625	147.4013671875	1.0	28.0	0.0412311925578649	13.0	3.0	60000.0	Youtube	1462008301918.0
761	1.0	329.19921875	0.44106464846350474	583.337890625	147.4013671875	1.0	32.0	-0.02086959677824205	9.0	3.0	300000.0	Youtube	1462008301918.0
762	1.0	803.0869140625	0.1285706734052329	109.4501953125	147.4013671875	1.0	37.0	-0.13803940759355818	4.0	3.0	900000.0	Youtube	1462008301918.0
763	1.0	803.0869140625	0.1285706734052329	109.4501953125	147.4013671875	1.0	37.0	-0.13803940759355818	4.0	3.0	1800000.0	Youtube	1462008301918.0
764	1.0	803.0869140625	0.1285706734052329	109.4501953125	147.4013671875	1.0	37.0	-0.13803940759355818	4.0	3.0	3600000.0	Youtube	1462008301918.0
765	1.0	803.0869140625	0.1285706734052329	109.4501953125	147.4013671875	1.0	37.0	-0.13803940759355818	4.0	3.0	21600000.0	Youtube	1462008301918.0
766	1.0	908.6484375	-0.04419504506634631	1.0	151.2900390625	1.0	40.0	-0.2680305108885629	1.0	4.0	43200000.0	Youtube	1462008301918.0
767	1.0	849.9013671875	-0.0327954428242638	1.0	210.037109375	1.0	32.0	-0.1029342758313269	1.0	12.0	86400000.0	Youtube	1462008301918.0
768	2.7314453125	154.4755859375	-0.024374325320246335	767.544921875	0.0	1.0	4.0	0.41662161918649115	36.0	2.0	0.0	Youtube	1462009674889.0
769	2.7314453125	154.4755859375	-0.024374325320246335	767.544921875	0.0	1.0	4.0	0.41662161918649115	36.0	2.0	1000.0	Youtube	1462009674889.0
770	2.7314453125	326.6396484375	-0.040222498639207446	595.380859375	0.0	1.0	28.0	-0.01849000654084097	12.0	2.0	15000.0	Youtube	1462009674889.0
771	2.7314453125	326.6396484375	-0.040222498639207446	595.380859375	0.0	1.0	28.0	-0.01849000654084097	12.0	2.0	30000.0	Youtube	1462009674889.0
772	2.7314453125	326.6396484375	-0.040222498639207446	595.380859375	0.0	1.0	28.0	-0.01849000654084097	12.0	2.0	60000.0	Youtube	1462009674889.0
773	1.0	338.6826171875	0.04789045576014013	583.337890625	2.7314453125	1.0	31.0	-0.01714985851425088	9.0	3.0	300000.0	Youtube	1462009674889.0
774	1.0	812.5703125	-0.029179968513183205	109.4501953125	2.7314453125	1.0	36.0	-0.13587324409735146	4.0	3.0	900000.0	Youtube	1462009674889.0
775	1.0	812.5703125	-0.029179968513183205	109.4501953125	2.7314453125	1.0	36.0	-0.13587324409735146	4.0	3.0	1800000.0	Youtube	1462009674889.0
776	1.0	812.5703125	-0.029179968513183205	109.4501953125	2.7314453125	1.0	36.0	-0.13587324409735146	4.0	3.0	3600000.0	Youtube	1462009674889.0
777	1.0	795.53515625	0.03325184950386145	109.4501953125	19.7666015625	1.0	34.0	-0.06639621254285509	4.0	5.0	21600000.0	Youtube	1462009674889.0
778	1.0	904.9853515625	-0.15006509056175416	1.0	19.7666015625	1.0	38.0	-0.23262521394079747	1.0	5.0	43200000.0	Youtube	1462009674889.0
779	1.0	853.328125	-0.07309251121233279	1.0	71.423828125	1.0	32.0	-0.11379481553341216	1.0	11.0	86400000.0	Youtube	1462009674889.0
780	1.0	303.8505859375	-0.013700953343739254	1128.82421875	0.0	1.0	5.0	0.3822764257713038	41.0	2.0	0.0	Youtube	1462010831262.0
781	1.0	303.8505859375	-0.013700953343739254	1128.82421875	0.0	1.0	5.0	0.3822764257713038	41.0	2.0	1000.0	Youtube	1462010831262.0
782	1.0	459.2177734375	-0.018136529464047757	973.45703125	0.0	1.0	29.0	0.01801828125268378	17.0	2.0	15000.0	Youtube	1462010831262.0
783	1.0	459.2177734375	-0.018136529464047757	973.45703125	0.0	1.0	29.0	0.01801828125268378	17.0	2.0	30000.0	Youtube	1462010831262.0
784	1.0	459.2177734375	-0.018136529464047757	973.45703125	0.0	1.0	29.0	0.01801828125268378	17.0	2.0	60000.0	Youtube	1462010831262.0
785	1.0	474.552734375	-0.018583670051677128	958.1220703125	0.0	1.0	33.0	-0.026919095102908276	13.0	2.0	300000.0	Youtube	1462010831262.0
786	1.0	1323.224609375	-0.09144495044042517	109.4501953125	0.0	1.0	42.0	-0.19513179222588486	4.0	2.0	900000.0	Youtube	1462010831262.0
787	1.0	1323.224609375	-0.09144495044042517	109.4501953125	0.0	1.0	42.0	-0.19513179222588486	4.0	2.0	1800000.0	Youtube	1462010831262.0
788	1.0	1323.224609375	-0.09144495044042517	109.4501953125	0.0	1.0	42.0	-0.19513179222588486	4.0	2.0	3600000.0	Youtube	1462010831262.0
789	1.0	1314.3251953125	-0.0074974609500734115	109.4501953125	8.8994140625	1.0	41.0	-0.14573048321258575	4.0	3.0	21600000.0	Youtube	1462010831262.0
790	1.0	1419.88671875	-0.18780364339128555	1.0	12.7880859375	1.0	44.0	-0.2721655269759087	1.0	4.0	43200000.0	Youtube	1462010831262.0
791	1.0	1372.44140625	-0.08453073095144073	1.0	60.2333984375	1.0	37.0	-0.12426685584655431	1.0	11.0	86400000.0	Youtube	1462010831262.0
792	6.1357421875	152.5888671875	-0.02549698591137308	1122.9384765625	0.0	1.0	5.0	0.3810249640493438	40.0	2.0	0.0	Youtube	1462011988603.0
793	6.1357421875	152.5888671875	-0.02549698591137308	1122.9384765625	0.0	1.0	5.0	0.3810249640493438	40.0	2.0	1000.0	Youtube	1462011988603.0
794	1.0	303.8017578125	0.10801927104615475	971.7255859375	6.1357421875	1.0	28.0	0.07257290104268052	17.0	3.0	15000.0	Youtube	1462011988603.0
795	1.0	303.8017578125	0.10801927104615475	971.7255859375	6.1357421875	1.0	28.0	0.07257290104268052	17.0	3.0	30000.0	Youtube	1462011988603.0
796	1.0	303.8017578125	0.10801927104615475	971.7255859375	6.1357421875	1.0	28.0	0.07257290104268052	17.0	3.0	60000.0	Youtube	1462011988603.0
797	1.0	317.4052734375	0.10464461005150702	958.1220703125	6.1357421875	1.0	32.0	0.023570226039551584	13.0	3.0	300000.0	Youtube	1462011988603.0
798	1.0	1166.0771484375	-0.01440562155726344	109.4501953125	6.1357421875	1.0	41.0	-0.14573048321258575	4.0	3.0	900000.0	Youtube	1462011988603.0
799	1.0	1166.0771484375	-0.01440562155726344	109.4501953125	6.1357421875	1.0	41.0	-0.14573048321258575	4.0	3.0	1800000.0	Youtube	1462011988603.0
800	1.0	1166.0771484375	-0.01440562155726344	109.4501953125	6.1357421875	1.0	41.0	-0.14573048321258575	4.0	3.0	3600000.0	Youtube	1462011988603.0
801	1.0	1166.0771484375	-0.01440562155726344	109.4501953125	6.1357421875	1.0	41.0	-0.14573048321258575	4.0	3.0	21600000.0	Youtube	1462011988603.0
802	1.0	1275.52734375	-0.26269938037062934	1.0	6.1357421875	1.0	45.0	-0.31601286435014414	1.0	3.0	43200000.0	Youtube	1462011988603.0
803	1.0	1234.322265625	-0.09593892586108517	1.0	47.3408203125	1.0	38.0	-0.13797289239745258	1.0	10.0	86400000.0	Youtube	1462011988603.0
804	1.0	302.0302734375	-0.013689979239719569	1126.8466796875	0.0	1.0	6.0	0.34916796939931505	41.0	2.0	0.0	Youtube	1462013147144.0
805	1.0	302.0302734375	-0.013689979239719569	1126.8466796875	0.0	1.0	6.0	0.34916796939931505	41.0	2.0	1000.0	Youtube	1462013147144.0
806	1.0	457.1513671875	-0.01813582957704891	971.7255859375	0.0	1.0	30.0	0.014035865351108647	17.0	2.0	15000.0	Youtube	1462013147144.0
807	1.0	457.1513671875	-0.01813582957704891	971.7255859375	0.0	1.0	30.0	0.014035865351108647	17.0	2.0	30000.0	Youtube	1462013147144.0
808	1.0	457.1513671875	-0.01813582957704891	971.7255859375	0.0	1.0	30.0	0.014035865351108647	17.0	2.0	60000.0	Youtube	1462013147144.0
809	1.0	470.7548828125	-0.01853373967638242	958.1220703125	0.0	1.0	34.0	-0.03000994244042291	13.0	2.0	300000.0	Youtube	1462013147144.0
810	1.0	1319.4267578125	-0.09143489780964516	109.4501953125	0.0	1.0	43.0	-0.1965021149155211	4.0	2.0	900000.0	Youtube	1462013147144.0
811	1.0	1319.4267578125	-0.09143489780964516	109.4501953125	0.0	1.0	43.0	-0.1965021149155211	4.0	2.0	1800000.0	Youtube	1462013147144.0
812	1.0	1319.4267578125	-0.09143489780964516	109.4501953125	0.0	1.0	43.0	-0.1965021149155211	4.0	2.0	3600000.0	Youtube	1462013147144.0
813	1.0	1303.3720703125	0.0076584142392975875	109.4501953125	16.0546875	1.0	41.0	-0.11111111111111108	4.0	4.0	21600000.0	Youtube	1462013147144.0
814	1.0	1412.822265625	-0.16826447724377133	1.0	16.0546875	1.0	45.0	-0.2730906938418061	1.0	4.0	43200000.0	Youtube	1462013147144.0
815	1.0	1371.7763671875	-0.0870795339124309	1.0	57.1005859375	1.0	38.0	-0.1260746583031183	1.0	11.0	86400000.0	Youtube	1462013147144.0
816	8.4326171875	152.6328125	-0.029912925267767298	1120.9833984375	0.0	1.0	4.0	0.42175386686761707	40.0	2.0	0.0	Youtube	1462014305498.0
817	8.4326171875	152.6328125	-0.029912925267767298	1120.9833984375	0.0	1.0	4.0	0.42175386686761707	40.0	2.0	1000.0	Youtube	1462014305498.0
818	1.0	300.54296875	0.13146471539976212	973.0732421875	8.4326171875	1.0	27.0	0.0778498944161523	17.0	3.0	15000.0	Youtube	1462014305498.0
819	1.0	300.54296875	0.13146471539976212	973.0732421875	8.4326171875	1.0	27.0	0.0778498944161523	17.0	3.0	30000.0	Youtube	1462014305498.0
820	1.0	300.54296875	0.13146471539976212	973.0732421875	8.4326171875	1.0	27.0	0.0778498944161523	17.0	3.0	60000.0	Youtube	1462014305498.0
821	1.0	315.494140625	0.12708339237919897	958.1220703125	8.4326171875	1.0	31.0	0.027639499641139105	13.0	3.0	300000.0	Youtube	1462014305498.0
822	1.0	1164.166015625	-0.006115189680309819	109.4501953125	8.4326171875	1.0	40.0	-0.14394032120171638	4.0	3.0	900000.0	Youtube	1462014305498.0
823	1.0	1164.166015625	-0.006115189680309819	109.4501953125	8.4326171875	1.0	40.0	-0.14394032120171638	4.0	3.0	1800000.0	Youtube	1462014305498.0
824	1.0	1164.166015625	-0.006115189680309819	109.4501953125	8.4326171875	1.0	40.0	-0.14394032120171638	4.0	3.0	3600000.0	Youtube	1462014305498.0
825	1.0	1157.0107421875	0.01052668652701275	109.4501953125	15.587890625	1.0	39.0	-0.10697674418604651	4.0	4.0	21600000.0	Youtube	1462014305498.0
826	1.0	1262.515625	-0.15239792222204337	1.0	19.533203125	1.0	42.0	-0.23758988333617626	1.0	5.0	43200000.0	Youtube	1462014305498.0
827	1.0	1214.7724609375	-0.07865432011955141	1.0	67.2763671875	1.0	34.0	-0.09784921095801632	1.0	13.0	86400000.0	Youtube	1462014305498.0
828	13.529296875	303.66796875	-0.04776837635892382	1191.0478515625	0.0	2.0	5.0	0.30429030972509225	40.0	2.0	0.0	Youtube	1462015473755.0
829	13.529296875	303.66796875	-0.04776837635892382	1191.0478515625	0.0	2.0	5.0	0.30429030972509225	40.0	2.0	1000.0	Youtube	1462015473755.0
830	1.0	448.9228515625	0.13361420730882653	1045.79296875	13.529296875	1.0	27.0	0.12361284651454936	18.0	4.0	15000.0	Youtube	1462015473755.0
831	1.0	448.9228515625	0.13361420730882653	1045.79296875	13.529296875	1.0	27.0	0.12361284651454936	18.0	4.0	30000.0	Youtube	1462015473755.0
832	1.0	448.9228515625	0.13361420730882653	1045.79296875	13.529296875	1.0	27.0	0.12361284651454936	18.0	4.0	60000.0	Youtube	1462015473755.0
833	1.0	464.2578125	0.13027236972263762	1030.4580078125	13.529296875	1.0	31.0	0.07273929674533078	14.0	4.0	300000.0	Youtube	1462015473755.0
834	1.0	1312.9296875	0.015800006653104787	181.7861328125	13.529296875	1.0	40.0	-0.08206099398622183	5.0	4.0	900000.0	Youtube	1462015473755.0
835	1.0	1312.9296875	0.015800006653104787	181.7861328125	13.529296875	1.0	40.0	-0.08206099398622183	5.0	4.0	1800000.0	Youtube	1462015473755.0
836	1.0	1312.9296875	0.015800006653104787	181.7861328125	13.529296875	1.0	40.0	-0.08206099398622183	5.0	4.0	3600000.0	Youtube	1462015473755.0
837	1.0	1304.0302734375	0.030186004086403498	181.7861328125	22.4287109375	1.0	39.0	-0.05303030303030304	5.0	5.0	21600000.0	Youtube	1462015473755.0
838	1.0	1480.4873046875	-0.12814654469215406	1.0	27.7578125	1.0	43.0	-0.21296749763527906	1.0	6.0	43200000.0	Youtube	1462015473755.0
839	1.0	1450.7294921875	-0.08703382145187345	1.0	57.515625	1.0	38.0	-0.1260746583031183	1.0	11.0	86400000.0	Youtube	1462015473755.0
840	217.015625	152.849609375	-0.13924271149849174	1123.453125	0.0	2.0	4.0	0.34338839527365117	41.0	2.0	0.0	Youtube	1462016633154.0
841	217.015625	152.849609375	-0.13924271149849174	1123.453125	0.0	2.0	4.0	0.34338839527365117	41.0	2.0	1000.0	Youtube	1462016633154.0
842	217.015625	304.45703125	-0.20867290214406226	971.845703125	0.0	2.0	28.0	-0.06868295951599088	17.0	2.0	15000.0	Youtube	1462016633154.0
843	217.015625	304.45703125	-0.20867290214406226	971.845703125	0.0	2.0	28.0	-0.06868295951599088	17.0	2.0	30000.0	Youtube	1462016633154.0
844	217.015625	304.45703125	-0.20867290214406226	971.845703125	0.0	2.0	28.0	-0.06868295951599088	17.0	2.0	60000.0	Youtube	1462016633154.0
845	217.015625	318.1806640625	-0.21456612859402813	958.1220703125	0.0	2.0	32.0	-0.1254186887770454	13.0	2.0	300000.0	Youtube	1462016633154.0
846	217.015625	1166.8525390625	-0.7795747791905333	109.4501953125	0.0	2.0	41.0	-0.3433883952736511	4.0	2.0	900000.0	Youtube	1462016633154.0
847	217.015625	1166.8525390625	-0.7795747791905333	109.4501953125	0.0	2.0	41.0	-0.3433883952736511	4.0	2.0	1800000.0	Youtube	1462016633154.0
848	217.015625	1166.8525390625	-0.7795747791905333	109.4501953125	0.0	2.0	41.0	-0.3433883952736511	4.0	2.0	3600000.0	Youtube	1462016633154.0
849	217.015625	1166.8525390625	-0.7795747791905333	109.4501953125	0.0	2.0	41.0	-0.3433883952736511	4.0	2.0	21600000.0	Youtube	1462016633154.0
850	1.0	1272.357421875	-0.03618777515016698	1.0	220.9609375	1.0	44.0	-0.2397561119080782	1.0	5.0	43200000.0	Youtube	1462016633154.0
851	1.0	1217.3203125	-0.02965022787012963	1.0	275.998046875	1.0	34.0	-0.08110479849054814	1.0	15.0	86400000.0	Youtube	1462016633154.0
852	1.0	299.373046875	-0.0189084036940038	776.958984375	0.0	1.0	5.0	0.37971423522551856	39.0	2.0	0.0	Youtube	1462017792122.0
853	1.0	299.373046875	-0.0189084036940038	776.958984375	0.0	1.0	5.0	0.37971423522551856	39.0	2.0	1000.0	Youtube	1462017792122.0
854	1.0	455.880859375	-0.0261065234156282	620.451171875	0.0	1.0	29.0	0.003908158746754516	15.0	2.0	15000.0	Youtube	1462017792122.0
855	1.0	455.880859375	-0.0261065234156282	620.451171875	0.0	1.0	29.0	0.003908158746754516	15.0	2.0	30000.0	Youtube	1462017792122.0
856	1.0	455.880859375	-0.0261065234156282	620.451171875	0.0	1.0	29.0	0.003908158746754516	15.0	2.0	60000.0	Youtube	1462017792122.0
857	1.0	472.302734375	-0.026930777707826314	604.029296875	0.0	1.0	33.0	-0.046717659215115684	11.0	2.0	300000.0	Youtube	1462017792122.0
858	1.0	966.8818359375	-0.09018417240354999	109.4501953125	0.0	1.0	40.0	-0.19219999204171923	4.0	2.0	900000.0	Youtube	1462017792122.0
859	1.0	966.8818359375	-0.09018417240354999	109.4501953125	0.0	1.0	40.0	-0.19219999204171923	4.0	2.0	1800000.0	Youtube	1462017792122.0
860	1.0	966.8818359375	-0.09018417240354999	109.4501953125	0.0	1.0	40.0	-0.19219999204171923	4.0	2.0	3600000.0	Youtube	1462017792122.0
861	1.0	966.8818359375	-0.09018417240354999	109.4501953125	0.0	1.0	40.0	-0.19219999204171923	4.0	2.0	21600000.0	Youtube	1462017792122.0
862	1.0	1072.38671875	-0.31607314742164655	1.0	3.9453125	1.0	43.0	-0.3143473067309657	1.0	3.0	43200000.0	Youtube	1462017792122.0
863	1.0	1022.6806640625	-0.0883010792110575	1.0	53.6513671875	1.0	35.0	-0.12038585308576921	1.0	11.0	86400000.0	Youtube	1462017792122.0
864	1.0	141.2861328125	-0.009280104567435459	1211.6220703125	0.0	1.0	4.0	0.4239753338325956	42.0	2.0	0.0	Youtube	1462018949321.0
865	1.0	141.2861328125	-0.009280104567435459	1211.6220703125	0.0	1.0	4.0	0.4239753338325956	42.0	2.0	1000.0	Youtube	1462018949321.0
866	1.0	308.2041015625	-0.014759805558002619	1044.7041015625	0.0	1.0	28.0	0.02852416998937054	18.0	2.0	15000.0	Youtube	1462018949321.0
867	1.0	308.2041015625	-0.014759805558002619	1044.7041015625	0.0	1.0	28.0	0.02852416998937054	18.0	2.0	30000.0	Youtube	1462018949321.0
868	1.0	308.2041015625	-0.014759805558002619	1044.7041015625	0.0	1.0	28.0	0.02852416998937054	18.0	2.0	60000.0	Youtube	1462018949321.0
869	1.0	322.4501953125	-0.015200972775042806	1030.4580078125	0.0	1.0	32.0	-0.015077709101063354	14.0	2.0	300000.0	Youtube	1462018949321.0
870	1.0	1171.1220703125	-0.06881693016942182	181.7861328125	0.0	1.0	41.0	-0.1642904418601308	5.0	2.0	900000.0	Youtube	1462018949321.0
871	1.0	1171.1220703125	-0.06881693016942182	181.7861328125	0.0	1.0	41.0	-0.1642904418601308	5.0	2.0	1800000.0	Youtube	1462018949321.0
872	1.0	1165.6240234375	-0.0038379585552429708	181.7861328125	5.498046875	1.0	40.0	-0.1160095929978551	5.0	3.0	3600000.0	Youtube	1462018949321.0
873	1.0	1145.8515625	0.039904102654270926	181.7861328125	25.2705078125	1.0	37.0	-0.025416428388767447	5.0	6.0	21600000.0	Youtube	1462018949321.0
874	1.0	1282.236328125	-0.07680149145098578	1.0	70.671875	1.0	36.0	-0.11168711865749102	1.0	12.0	43200000.0	Youtube	1462018949321.0
875	1.0	1240.47265625	-0.057787121290900086	1.0	112.435546875	1.0	29.0	-0.041666666666666664	1.0	19.0	86400000.0	Youtube	1462018949321.0
876	1.0	302.5771484375	-0.0136730488593378	1129.30859375	0.0	1.0	5.0	0.3822764257713038	41.0	2.0	0.0	Youtube	1462020105459.0
877	1.0	302.5771484375	-0.0136730488593378	1129.30859375	0.0	1.0	5.0	0.3822764257713038	41.0	2.0	1000.0	Youtube	1462020105459.0
878	1.0	460.0400390625	-0.018172791796972232	971.845703125	0.0	1.0	29.0	0.01801828125268378	17.0	2.0	15000.0	Youtube	1462020105459.0
879	1.0	460.0400390625	-0.018172791796972232	971.845703125	0.0	1.0	29.0	0.01801828125268378	17.0	2.0	30000.0	Youtube	1462020105459.0
880	1.0	460.0400390625	-0.018172791796972232	971.845703125	0.0	1.0	29.0	0.01801828125268378	17.0	2.0	60000.0	Youtube	1462020105459.0
881	1.0	473.763671875	-0.018573329070598044	958.1220703125	0.0	1.0	33.0	-0.026919095102908276	13.0	2.0	300000.0	Youtube	1462020105459.0
882	1.0	1322.435546875	-0.09144286633015722	109.4501953125	0.0	1.0	42.0	-0.19513179222588486	4.0	2.0	900000.0	Youtube	1462020105459.0
883	1.0	1322.435546875	-0.09144286633015722	109.4501953125	0.0	1.0	42.0	-0.19513179222588486	4.0	2.0	1800000.0	Youtube	1462020105459.0
884	1.0	1305.96484375	0.008265635524347118	109.4501953125	16.470703125	1.0	40.0	-0.10909090909090907	4.0	4.0	3600000.0	Youtube	1462020105459.0
885	1.0	1305.96484375	0.008265635524347118	109.4501953125	16.470703125	1.0	40.0	-0.10909090909090907	4.0	4.0	21600000.0	Youtube	1462020105459.0
886	1.0	1386.712890625	-0.09903559136224128	1.0	45.1728515625	1.0	39.0	-0.15309310892394862	1.0	9.0	43200000.0	Youtube	1462020105459.0
887	1.0	1340.767578125	-0.0664213542441418	1.0	91.1181640625	1.0	32.0	-0.06894502533266922	1.0	16.0	86400000.0	Youtube	1462020105459.0
888	15.0751953125	139.671875	-0.03860199052436042	1112.96875	0.0	3.0	4.0	0.2815806279191758	38.0	2.0	0.0	Youtube	1462021073819.0
889	15.0751953125	139.671875	-0.03860199052436042	1112.96875	0.0	3.0	4.0	0.2815806279191758	38.0	2.0	1000.0	Youtube	1462021073819.0
890	1.0	281.189453125	0.1885814262017725	971.451171875	15.0751953125	1.0	25.0	0.16265001215808889	17.0	5.0	15000.0	Youtube	1462021073819.0
891	1.0	281.189453125	0.1885814262017725	971.451171875	15.0751953125	1.0	25.0	0.16265001215808889	17.0	5.0	30000.0	Youtube	1462021073819.0
892	1.0	281.189453125	0.1885814262017725	971.451171875	15.0751953125	1.0	25.0	0.16265001215808889	17.0	5.0	60000.0	Youtube	1462021073819.0
893	1.0	294.5185546875	0.1829836765251417	958.1220703125	15.0751953125	1.0	29.0	0.10394383930128556	13.0	5.0	300000.0	Youtube	1462021073819.0
894	1.0	1143.1904296875	0.009985081116360876	109.4501953125	15.0751953125	1.0	38.0	-0.07733088933397005	4.0	5.0	900000.0	Youtube	1462021073819.0
895	1.0	1143.1904296875	0.009985081116360876	109.4501953125	15.0751953125	1.0	38.0	-0.07733088933397005	4.0	5.0	1800000.0	Youtube	1462021073819.0
896	1.0	1117.748046875	0.04108401069970332	109.4501953125	40.517578125	1.0	35.0	-0.01092064944849268	4.0	8.0	3600000.0	Youtube	1462021073819.0
897	1.0	1113.296875	0.04491296355010623	109.4501953125	44.96875	1.0	34.0	0.006997114285413196	4.0	9.0	21600000.0	Youtube	1462021073819.0
898	1.0	1191.158203125	-0.07279711018740886	1.0	76.5576171875	1.0	32.0	-0.07630764196194502	1.0	15.0	43200000.0	Youtube	1462021073819.0
899	1.0	1148.4208984375	-0.05496413477970839	1.0	119.294921875	1.0	25.0	-0.012653385395154166	1.0	22.0	86400000.0	Youtube	1462021073819.0
900	7.1552734375	294.2294921875	-0.03619800641308294	1124.9775390625	0.0	1.0	5.0	0.3810249640493438	40.0	2.0	0.0	Youtube	1462022262901.0
901	7.1552734375	294.2294921875	-0.03619800641308294	1124.9775390625	0.0	1.0	5.0	0.3810249640493438	40.0	2.0	1000.0	Youtube	1462022262901.0
902	1.0	446.2529296875	0.09113635545020922	972.9541015625	7.1552734375	1.0	28.0	0.07257290104268052	17.0	3.0	15000.0	Youtube	1462022262901.0
903	1.0	446.2529296875	0.09113635545020922	972.9541015625	7.1552734375	1.0	28.0	0.07257290104268052	17.0	3.0	30000.0	Youtube	1462022262901.0
904	1.0	446.2529296875	0.09113635545020922	972.9541015625	7.1552734375	1.0	28.0	0.07257290104268052	17.0	3.0	60000.0	Youtube	1462022262901.0
905	1.0	461.0849609375	0.08869433686482547	958.1220703125	7.1552734375	1.0	32.0	0.023570226039551584	13.0	3.0	300000.0	Youtube	1462022262901.0
906	1.0	1300.44140625	0.00839143864762549	109.4501953125	16.470703125	1.0	40.0	-0.10909090909090907	4.0	4.0	900000.0	Youtube	1462022262901.0
907	1.0	1300.44140625	0.00839143864762549	109.4501953125	16.470703125	1.0	40.0	-0.10909090909090907	4.0	4.0	1800000.0	Youtube	1462022262901.0
908	1.0	1300.44140625	0.00839143864762549	109.4501953125	16.470703125	1.0	40.0	-0.10909090909090907	4.0	4.0	3600000.0	Youtube	1462022262901.0
909	1.0	1295.990234375	0.01484710201074585	109.4501953125	20.921875	1.0	39.0	-0.0797503150806415	4.0	5.0	21600000.0	Youtube	1462022262901.0
910	1.0	1377.392578125	-0.09476903621220306	1.0	48.9697265625	1.0	38.0	-0.13797289239745258	1.0	10.0	43200000.0	Youtube	1462022262901.0
911	1.0	1335.3974609375	-0.06646036495054913	1.0	90.96484375	1.0	32.0	-0.06894502533266922	1.0	16.0	86400000.0	Youtube	1462022262901.0
912	34.55859375	152.2060546875	-0.0610994914228244	1095.08984375	0.0	4.0	4.0	0.2357723577235773	37.0	2.0	0.0	Youtube	1462023145967.0
913	34.55859375	152.2060546875	-0.0610994914228244	1095.08984375	0.0	4.0	4.0	0.2357723577235773	37.0	2.0	1000.0	Youtube	1462023145967.0
914	1.0	276.58984375	0.28730281549708014	970.7060546875	34.55859375	1.0	24.0	0.19813298130565873	17.0	6.0	15000.0	Youtube	1462023145967.0
915	1.0	276.58984375	0.28730281549708014	970.7060546875	34.55859375	1.0	24.0	0.19813298130565873	17.0	6.0	30000.0	Youtube	1462023145967.0
916	1.0	276.58984375	0.28730281549708014	970.7060546875	34.55859375	1.0	24.0	0.19813298130565873	17.0	6.0	60000.0	Youtube	1462023145967.0
917	1.0	289.173828125	0.27969217379758643	958.1220703125	34.55859375	1.0	28.0	0.13527750340688752	13.0	6.0	300000.0	Youtube	1462023145967.0
918	1.0	1137.845703125	0.03489641961668594	109.4501953125	34.55859375	1.0	37.0	-0.052333908889069546	4.0	6.0	900000.0	Youtube	1462023145967.0
919	1.0	1137.845703125	0.03489641961668594	109.4501953125	34.55859375	1.0	37.0	-0.052333908889069546	4.0	6.0	1800000.0	Youtube	1462023145967.0
920	1.0	1137.845703125	0.03489641961668594	109.4501953125	34.55859375	1.0	37.0	-0.052333908889069546	4.0	6.0	3600000.0	Youtube	1462023145967.0
921	1.0	1121.7001953125	0.048770276828566814	109.4501953125	50.7041015625	1.0	34.0	0.006997114285413196	4.0	9.0	21600000.0	Youtube	1462023145967.0
922	1.0	1220.9775390625	-0.08332306014103653	1.0	60.876953125	1.0	36.0	-0.12237271535944265	1.0	11.0	43200000.0	Youtube	1462023145967.0
923	1.0	1178.2626953125	-0.060434792263957725	1.0	103.591796875	1.0	29.0	-0.047521630209964555	1.0	18.0	86400000.0	Youtube	1462023145967.0
924	1.0	304.294921875	-0.019363085376531867	760.9189453125	0.0	1.0	5.0	0.3768972770730658	37.0	2.0	0.0	Youtube	1462024257976.0
925	1.0	304.294921875	-0.019363085376531867	760.9189453125	0.0	1.0	5.0	0.3768972770730658	37.0	2.0	1000.0	Youtube	1462024257976.0
926	1.0	464.447265625	-0.02691756430188514	600.7666015625	0.0	1.0	29.0	-0.012828950144769638	13.0	2.0	15000.0	Youtube	1462024257976.0
927	1.0	464.447265625	-0.02691756430188514	600.7666015625	0.0	1.0	29.0	-0.012828950144769638	13.0	2.0	30000.0	Youtube	1462024257976.0
928	1.0	464.447265625	-0.02691756430188514	600.7666015625	0.0	1.0	29.0	-0.012828950144769638	13.0	2.0	60000.0	Youtube	1462024257976.0
929	1.0	481.8759765625	-0.02782384900023545	583.337890625	0.0	1.0	33.0	-0.07142857142857142	9.0	2.0	300000.0	Youtube	1462024257976.0
930	1.0	955.763671875	-0.0901308796606944	109.4501953125	0.0	1.0	38.0	-0.18898223650461357	4.0	2.0	900000.0	Youtube	1462024257976.0
931	1.0	947.6591796875	-0.0019018499194985836	109.4501953125	8.1044921875	1.0	37.0	-0.13803940759355818	4.0	3.0	1800000.0	Youtube	1462024257976.0
932	1.0	947.6591796875	-0.0019018499194985836	109.4501953125	8.1044921875	1.0	37.0	-0.13803940759355818	4.0	3.0	3600000.0	Youtube	1462024257976.0
933	1.0	947.6591796875	-0.0019018499194985836	109.4501953125	8.1044921875	1.0	37.0	-0.13803940759355818	4.0	3.0	21600000.0	Youtube	1462024257976.0
934	1.0	1035.318359375	-0.12173657618835902	1.0	29.8955078125	1.0	37.0	-0.18341849551669442	1.0	7.0	43200000.0	Youtube	1462024257976.0
935	1.0	1011.7236328125	-0.08837574539575847	1.0	53.490234375	1.0	33.0	-0.11610509100320598	1.0	11.0	86400000.0	Youtube	1462024257976.0
936	8.1044921875	162.9326171875	-0.029798785032720227	1136.3984375	0.0	1.0	5.0	0.3810249640493438	40.0	2.0	0.0	Youtube	1462025188502.0
937	8.1044921875	162.9326171875	-0.029798785032720227	1136.3984375	0.0	1.0	5.0	0.3810249640493438	40.0	2.0	1000.0	Youtube	1462025188502.0
938	1.0	320.90234375	0.1232359877324018	978.4287109375	8.1044921875	1.0	28.0	0.07257290104268052	17.0	3.0	15000.0	Youtube	1462025188502.0
939	1.0	320.90234375	0.1232359877324018	978.4287109375	8.1044921875	1.0	28.0	0.07257290104268052	17.0	3.0	30000.0	Youtube	1462025188502.0
940	1.0	320.90234375	0.1232359877324018	978.4287109375	8.1044921875	1.0	28.0	0.07257290104268052	17.0	3.0	60000.0	Youtube	1462025188502.0
941	1.0	341.208984375	0.11792307150759575	958.1220703125	8.1044921875	1.0	32.0	0.023570226039551584	13.0	3.0	300000.0	Youtube	1462025188502.0
942	1.0	1189.880859375	-0.007654559522404827	109.4501953125	8.1044921875	1.0	41.0	-0.14573048321258575	4.0	3.0	900000.0	Youtube	1462025188502.0
943	1.0	1171.986328125	0.024735641115344754	109.4501953125	25.9990234375	1.0	39.0	-0.0797503150806415	4.0	5.0	1800000.0	Youtube	1462025188502.0
944	1.0	1171.986328125	0.024735641115344754	109.4501953125	25.9990234375	1.0	39.0	-0.0797503150806415	4.0	5.0	3600000.0	Youtube	1462025188502.0
945	1.0	1171.986328125	0.024735641115344754	109.4501953125	25.9990234375	1.0	39.0	-0.0797503150806415	4.0	5.0	21600000.0	Youtube	1462025188502.0
946	1.0	1261.87890625	-0.09809612278529788	1.0	45.556640625	1.0	39.0	-0.15309310892394862	1.0	9.0	43200000.0	Youtube	1462025188502.0
947	1.0	1253.1171875	-0.08900562661582526	1.0	54.318359375	1.0	37.0	-0.12426685584655431	1.0	11.0	86400000.0	Youtube	1462025188502.0
948	17.89453125	304.1787109375	-0.057624507136611436	1127.2568359375	0.0	2.0	5.0	0.3025600828558283	39.0	2.0	0.0	Youtube	1462026350918.0
949	17.89453125	304.1787109375	-0.057624507136611436	1127.2568359375	0.0	2.0	5.0	0.3025600828558283	39.0	2.0	1000.0	Youtube	1462026350918.0
950	1.0	455.884765625	0.15198075834989608	975.55078125	17.89453125	1.0	27.0	0.1170187398136684	17.0	4.0	15000.0	Youtube	1462026350918.0
951	1.0	455.884765625	0.15198075834989608	975.55078125	17.89453125	1.0	27.0	0.1170187398136684	17.0	4.0	30000.0	Youtube	1462026350918.0
952	1.0	455.884765625	0.15198075834989608	975.55078125	17.89453125	1.0	27.0	0.1170187398136684	17.0	4.0	60000.0	Youtube	1462026350918.0
953	1.0	473.3134765625	0.1476929278798576	958.1220703125	17.89453125	1.0	31.0	0.06396021490668312	13.0	4.0	300000.0	Youtube	1462026350918.0
954	1.0	1321.9853515625	0.010061880631772227	109.4501953125	17.89453125	1.0	40.0	-0.10909090909090907	4.0	4.0	900000.0	Youtube	1462026350918.0
955	1.0	1321.9853515625	0.010061880631772227	109.4501953125	17.89453125	1.0	40.0	-0.10909090909090907	4.0	4.0	1800000.0	Youtube	1462026350918.0
956	1.0	1321.9853515625	0.010061880631772227	109.4501953125	17.89453125	1.0	40.0	-0.10909090909090907	4.0	4.0	3600000.0	Youtube	1462026350918.0
957	1.0	1321.9853515625	0.010061880631772227	109.4501953125	17.89453125	1.0	40.0	-0.10909090909090907	4.0	4.0	21600000.0	Youtube	1462026350918.0
958	1.0	1403.40625	-0.09821831283511737	1.0	45.923828125	1.0	39.0	-0.15309310892394862	1.0	9.0	43200000.0	Youtube	1462026350918.0
959	1.0	1379.84765625	-0.0780154142449153	1.0	69.482421875	1.0	35.0	-0.10001653302482985	1.0	13.0	86400000.0	Youtube	1462026350918.0
960	1.0	156.3876953125	-0.014703420146615714	775.3642578125	0.0	1.0	4.0	0.4180017122750109	37.0	2.0	0.0	Youtube	1462027511869.0
961	1.0	156.3876953125	-0.014703420146615714	775.3642578125	0.0	1.0	4.0	0.4180017122750109	37.0	2.0	1000.0	Youtube	1462027511869.0
962	1.0	330.9853515625	-0.024296302756088305	600.7666015625	0.0	1.0	28.0	-0.008799394622474244	13.0	2.0	15000.0	Youtube	1462027511869.0
963	1.0	330.9853515625	-0.024296302756088305	600.7666015625	0.0	1.0	28.0	-0.008799394622474244	13.0	2.0	30000.0	Youtube	1462027511869.0
964	1.0	330.9853515625	-0.024296302756088305	600.7666015625	0.0	1.0	28.0	-0.008799394622474244	13.0	2.0	60000.0	Youtube	1462027511869.0
965	1.0	348.4140625	-0.025296804101567524	583.337890625	0.0	1.0	32.0	-0.06845986232735529	9.0	2.0	300000.0	Youtube	1462027511869.0
966	1.0	822.3017578125	-0.08938861521085392	109.4501953125	0.0	1.0	37.0	-0.18725272068796442	4.0	2.0	900000.0	Youtube	1462027511869.0
967	1.0	822.3017578125	-0.08938861521085392	109.4501953125	0.0	1.0	37.0	-0.18725272068796442	4.0	2.0	1800000.0	Youtube	1462027511869.0
968	1.0	822.3017578125	-0.08938861521085392	109.4501953125	0.0	1.0	37.0	-0.18725272068796442	4.0	2.0	3600000.0	Youtube	1462027511869.0
969	1.0	822.3017578125	-0.08938861521085392	109.4501953125	0.0	1.0	37.0	-0.18725272068796442	4.0	2.0	21600000.0	Youtube	1462027511869.0
970	1.0	906.34765625	-0.1318434831418719	1.0	25.404296875	1.0	37.0	-0.20496119754404388	1.0	6.0	43200000.0	Youtube	1462027511869.0
971	1.0	891.09765625	-0.10219840960655364	1.0	40.654296875	1.0	35.0	-0.1617491598051576	1.0	8.0	86400000.0	Youtube	1462027511869.0
972	1.0	304.1201171875	-0.01359861974996727	1138.77734375	0.0	1.0	6.0	0.34916796939931505	41.0	2.0	0.0	Youtube	1462028963116.0
973	1.0	304.1201171875	-0.01359861974996727	1138.77734375	0.0	1.0	6.0	0.34916796939931505	41.0	2.0	1000.0	Youtube	1462028963116.0
974	1.0	469.078125	-0.018261766613252357	973.8193359375	0.0	1.0	30.0	0.014035865351108647	17.0	2.0	15000.0	Youtube	1462028963116.0
975	1.0	469.078125	-0.018261766613252357	973.8193359375	0.0	1.0	30.0	0.014035865351108647	17.0	2.0	30000.0	Youtube	1462028963116.0
976	1.0	469.078125	-0.018261766613252357	973.8193359375	0.0	1.0	30.0	0.014035865351108647	17.0	2.0	60000.0	Youtube	1462028963116.0
977	1.0	484.775390625	-0.018716110714376035	958.1220703125	0.0	1.0	34.0	-0.03000994244042291	13.0	2.0	300000.0	Youtube	1462028963116.0
978	1.0	1333.447265625	-0.09147174072832731	109.4501953125	0.0	1.0	43.0	-0.1965021149155211	4.0	2.0	900000.0	Youtube	1462028963116.0
979	1.0	1333.447265625	-0.09147174072832731	109.4501953125	0.0	1.0	43.0	-0.1965021149155211	4.0	2.0	1800000.0	Youtube	1462028963116.0
980	1.0	1333.447265625	-0.09147174072832731	109.4501953125	0.0	1.0	43.0	-0.1965021149155211	4.0	2.0	3600000.0	Youtube	1462028963116.0
981	1.0	1328.99609375	-0.02477156547360114	109.4501953125	4.451171875	1.0	42.0	-0.1474419561548971	4.0	3.0	21600000.0	Youtube	1462028963116.0
982	1.0	1438.4462890625	-0.30135074547327434	1.0	4.451171875	1.0	46.0	-0.3167936684937723	1.0	3.0	43200000.0	Youtube	1462028963116.0
983	1.0	1395.2490234375	-0.09625262213640483	1.0	47.6484375	1.0	39.0	-0.13965568579595727	1.0	10.0	86400000.0	Youtube	1462028963116.0
984	1.0	156.537109375	-0.01027368339966047	1141.5302734375	0.0	1.0	4.0	0.422890031611031	41.0	2.0	0.0	Youtube	1462029829210.0
985	1.0	156.537109375	-0.01027368339966047	1141.5302734375	0.0	1.0	4.0	0.422890031611031	41.0	2.0	1000.0	Youtube	1462029829210.0
986	1.0	321.3974609375	-0.015913894512255163	976.669921875	0.0	1.0	28.0	0.022222222222222223	17.0	2.0	15000.0	Youtube	1462029829210.0
987	1.0	321.3974609375	-0.015913894512255163	976.669921875	0.0	1.0	28.0	0.022222222222222223	17.0	2.0	30000.0	Youtube	1462029829210.0
988	1.0	321.3974609375	-0.015913894512255163	976.669921875	0.0	1.0	28.0	0.022222222222222223	17.0	2.0	60000.0	Youtube	1462029829210.0
989	1.0	339.9453125	-0.01652414386942458	958.1220703125	0.0	1.0	32.0	-0.023669053416557548	13.0	2.0	300000.0	Youtube	1462029829210.0
990	1.0	1188.6171875	-0.09105192672127144	109.4501953125	0.0	1.0	41.0	-0.19369919939163727	4.0	2.0	900000.0	Youtube	1462029829210.0
991	1.0	1188.6171875	-0.09105192672127144	109.4501953125	0.0	1.0	41.0	-0.19369919939163727	4.0	2.0	1800000.0	Youtube	1462029829210.0
992	1.0	1188.6171875	-0.09105192672127144	109.4501953125	0.0	1.0	41.0	-0.19369919939163727	4.0	2.0	3600000.0	Youtube	1462029829210.0
993	1.0	1188.6171875	-0.09105192672127144	109.4501953125	0.0	1.0	41.0	-0.19369919939163727	4.0	2.0	21600000.0	Youtube	1462029829210.0
994	1.0	1298.0673828125	-1.0	0.0	0.0	1.0	45.0	-0.3775417508916839	1.0	2.0	43200000.0	Youtube	1462029829210.0
995	1.0	1282.82421875	-0.17227570091972996	1.0	15.2431640625	1.0	43.0	-0.2711997843240443	1.0	4.0	86400000.0	Youtube	1462029829210.0
996	1.0	304.5927734375	-0.013547523082041503	1144.365234375	0.0	1.0	6.0	0.34916796939931505	41.0	2.0	0.0	Youtube	1462031004731.0
997	1.0	304.5927734375	-0.013547523082041503	1144.365234375	0.0	1.0	6.0	0.34916796939931505	41.0	2.0	1000.0	Youtube	1462031004731.0
998	1.0	470.708984375	-0.018213850628386825	978.2490234375	0.0	1.0	30.0	0.014035865351108647	17.0	2.0	15000.0	Youtube	1462031004731.0
999	1.0	470.708984375	-0.018213850628386825	978.2490234375	0.0	1.0	30.0	0.014035865351108647	17.0	2.0	30000.0	Youtube	1462031004731.0
1000	1.0	470.708984375	-0.018213850628386825	978.2490234375	0.0	1.0	30.0	0.014035865351108647	17.0	2.0	60000.0	Youtube	1462031004731.0
1001	1.0	490.8359375	-0.01879331245995058	958.1220703125	0.0	1.0	34.0	-0.03000994244042291	13.0	2.0	300000.0	Youtube	1462031004731.0
1002	1.0	1339.5078125	-0.09148744133336592	109.4501953125	0.0	1.0	43.0	-0.1965021149155211	4.0	2.0	900000.0	Youtube	1462031004731.0
1003	1.0	1339.5078125	-0.09148744133336592	109.4501953125	0.0	1.0	43.0	-0.1965021149155211	4.0	2.0	1800000.0	Youtube	1462031004731.0
1004	1.0	1339.5078125	-0.09148744133336592	109.4501953125	0.0	1.0	43.0	-0.1965021149155211	4.0	2.0	3600000.0	Youtube	1462031004731.0
1005	1.0	1339.5078125	-0.09148744133336592	109.4501953125	0.0	1.0	43.0	-0.1965021149155211	4.0	2.0	21600000.0	Youtube	1462031004731.0
1006	1.0	1441.7724609375	-0.24522299678922832	1.0	7.185546875	1.0	46.0	-0.3167936684937723	1.0	3.0	43200000.0	Youtube	1462031004731.0
1007	1.0	1427.130859375	-0.14458307673494633	1.0	21.8271484375	1.0	44.0	-0.2397561119080782	1.0	5.0	86400000.0	Youtube	1462031004731.0
1008	1.0	155.916015625	-0.010898265119731573	1069.90234375	0.0	1.0	6.0	0.3478205637596122	40.0	2.0	0.0	Youtube	1462031865359.0
1009	1.0	155.916015625	-0.010898265119731573	1069.90234375	0.0	1.0	6.0	0.3478205637596122	40.0	2.0	1000.0	Youtube	1462031865359.0
1010	1.0	321.484375	-0.017020113918031172	904.333984375	0.0	1.0	30.0	0.007299464530922297	16.0	2.0	15000.0	Youtube	1462031865359.0
1011	1.0	321.484375	-0.017020113918031172	904.333984375	0.0	1.0	30.0	0.007299464530922297	16.0	2.0	30000.0	Youtube	1462031865359.0
1012	1.0	321.484375	-0.017020113918031172	904.333984375	0.0	1.0	30.0	0.007299464530922297	16.0	2.0	60000.0	Youtube	1462031865359.0
1013	1.0	340.0322265625	-0.017686322189624716	885.7861328125	0.0	1.0	34.0	-0.03934934705415714	12.0	2.0	300000.0	Youtube	1462031865359.0
1014	1.0	1188.7041015625	-0.1595071245952599	37.1142578125	0.0	1.0	43.0	-0.23476098785162164	3.0	2.0	900000.0	Youtube	1462031865359.0
1015	1.0	1188.7041015625	-0.1595071245952599	37.1142578125	0.0	1.0	43.0	-0.23476098785162164	3.0	2.0	1800000.0	Youtube	1462031865359.0
1016	1.0	1188.7041015625	-0.1595071245952599	37.1142578125	0.0	1.0	43.0	-0.23476098785162164	3.0	2.0	3600000.0	Youtube	1462031865359.0
1017	1.0	1188.7041015625	-0.1595071245952599	37.1142578125	0.0	1.0	43.0	-0.23476098785162164	3.0	2.0	21600000.0	Youtube	1462031865359.0
1018	1.0	1218.5302734375	-0.2433209562960299	1.0	7.2880859375	1.0	45.0	-0.31601286435014414	1.0	3.0	43200000.0	Youtube	1462031865359.0
1019	1.0	1195.7705078125	-0.12213663843875912	1.0	30.0478515625	1.0	42.0	-0.21177936240075526	1.0	6.0	86400000.0	Youtube	1462031865359.0
1020	1.0	156.3857421875	-0.010293450223948543	1138.6806640625	0.0	1.0	4.0	0.422890031611031	41.0	2.0	0.0	Youtube	1462032750115.0
1021	1.0	156.3857421875	-0.010293450223948543	1138.6806640625	0.0	1.0	4.0	0.422890031611031	41.0	2.0	1000.0	Youtube	1462032750115.0
1022	1.0	318.396484375	-0.015857765295315743	976.669921875	0.0	1.0	28.0	0.022222222222222223	17.0	2.0	15000.0	Youtube	1462032750115.0
1023	1.0	318.396484375	-0.015857765295315743	976.669921875	0.0	1.0	28.0	0.022222222222222223	17.0	2.0	30000.0	Youtube	1462032750115.0
1024	1.0	318.396484375	-0.015857765295315743	976.669921875	0.0	1.0	28.0	0.022222222222222223	17.0	2.0	60000.0	Youtube	1462032750115.0
1025	1.0	336.9443359375	-0.016470095553512372	958.1220703125	0.0	1.0	32.0	-0.023669053416557548	13.0	2.0	300000.0	Youtube	1462032750115.0
1026	1.0	1185.6162109375	-0.09104221206555539	109.4501953125	0.0	1.0	41.0	-0.19369919939163727	4.0	2.0	900000.0	Youtube	1462032750115.0
1027	1.0	1185.6162109375	-0.09104221206555539	109.4501953125	0.0	1.0	41.0	-0.19369919939163727	4.0	2.0	1800000.0	Youtube	1462032750115.0
1028	1.0	1185.6162109375	-0.09104221206555539	109.4501953125	0.0	1.0	41.0	-0.19369919939163727	4.0	2.0	3600000.0	Youtube	1462032750115.0
1029	1.0	1185.6162109375	-0.09104221206555539	109.4501953125	0.0	1.0	41.0	-0.19369919939163727	4.0	2.0	21600000.0	Youtube	1462032750115.0
1030	1.0	1295.06640625	-1.0	0.0	0.0	1.0	45.0	-0.3775417508916839	1.0	2.0	43200000.0	Youtube	1462032750115.0
1031	1.0	1265.5078125	-0.12344371735003225	1.0	29.55859375	1.0	41.0	-0.2105379802666297	1.0	6.0	86400000.0	Youtube	1462032750115.0
1032	1.0	304.107421875	-0.013670287129813677	1132.080078125	0.0	1.0	5.0	0.3822764257713038	41.0	2.0	0.0	Youtube	1462033911446.0
1033	1.0	304.107421875	-0.013670287129813677	1132.080078125	0.0	1.0	5.0	0.3822764257713038	41.0	2.0	1000.0	Youtube	1462033911446.0
1034	1.0	459.517578125	-0.01809044984168944	976.669921875	0.0	1.0	29.0	0.01801828125268378	17.0	2.0	15000.0	Youtube	1462033911446.0
1035	1.0	459.517578125	-0.01809044984168944	976.669921875	0.0	1.0	29.0	0.01801828125268378	17.0	2.0	30000.0	Youtube	1462033911446.0
1036	1.0	459.517578125	-0.01809044984168944	976.669921875	0.0	1.0	29.0	0.01801828125268378	17.0	2.0	60000.0	Youtube	1462033911446.0
1037	1.0	478.0654296875	-0.01862949817032063	958.1220703125	0.0	1.0	33.0	-0.026919095102908276	13.0	2.0	300000.0	Youtube	1462033911446.0
1038	1.0	1326.7373046875	-0.09145419997925461	109.4501953125	0.0	1.0	42.0	-0.19513179222588486	4.0	2.0	900000.0	Youtube	1462033911446.0
1039	1.0	1326.7373046875	-0.09145419997925461	109.4501953125	0.0	1.0	42.0	-0.19513179222588486	4.0	2.0	1800000.0	Youtube	1462033911446.0
1040	1.0	1322.2861328125	-0.024693841161962497	109.4501953125	4.451171875	1.0	41.0	-0.14573048321258575	4.0	3.0	3600000.0	Youtube	1462033911446.0
1041	1.0	1322.2861328125	-0.024693841161962497	109.4501953125	4.451171875	1.0	41.0	-0.14573048321258575	4.0	3.0	21600000.0	Youtube	1462033911446.0
1042	1.0	1431.736328125	-0.3013436927126303	1.0	4.451171875	1.0	45.0	-0.31601286435014414	1.0	3.0	43200000.0	Youtube	1462033911446.0
1043	1.0	1426.9521484375	-0.21880674547170156	1.0	9.2353515625	1.0	44.0	-0.2721655269759087	1.0	4.0	86400000.0	Youtube	1462033911446.0
1044	21.818359375	155.7568359375	-0.048196080539648814	1122.6123046875	0.0	3.0	4.0	0.2815806279191758	38.0	2.0	0.0	Youtube	1462035073949.0
1045	21.818359375	155.7568359375	-0.048196080539648814	1122.6123046875	0.0	3.0	4.0	0.2815806279191758	38.0	2.0	1000.0	Youtube	1462035073949.0
1046	2.15234375	306.1103515625	0.19620012917550242	972.2587890625	19.666015625	1.0	26.0	0.11611514295690674	16.0	4.0	15000.0	Youtube	1462035073949.0
1047	2.15234375	306.1103515625	0.19620012917550242	972.2587890625	19.666015625	1.0	26.0	0.11611514295690674	16.0	4.0	30000.0	Youtube	1462035073949.0
1048	2.15234375	306.1103515625	0.19620012917550242	972.2587890625	19.666015625	1.0	26.0	0.11611514295690674	16.0	4.0	60000.0	Youtube	1462035073949.0
1049	1.0	320.2470703125	0.21041486964736875	958.1220703125	21.818359375	1.0	29.0	0.10394383930128556	13.0	5.0	300000.0	Youtube	1462035073949.0
1050	1.0	1168.9189453125	0.01968246338562737	109.4501953125	21.818359375	1.0	38.0	-0.07733088933397005	4.0	5.0	900000.0	Youtube	1462035073949.0
1051	1.0	1168.9189453125	0.01968246338562737	109.4501953125	21.818359375	1.0	38.0	-0.07733088933397005	4.0	5.0	1800000.0	Youtube	1462035073949.0
1052	1.0	1168.9189453125	0.01968246338562737	109.4501953125	21.818359375	1.0	38.0	-0.07733088933397005	4.0	5.0	3600000.0	Youtube	1462035073949.0
1053	1.0	1161.7333984375	0.028418786533270856	109.4501953125	29.00390625	1.0	37.0	-0.052333908889069546	4.0	6.0	21600000.0	Youtube	1462035073949.0
1054	1.0	1264.9560546875	-0.11259982840683987	1.0	35.2314453125	1.0	40.0	-0.1879373467131248	1.0	7.0	43200000.0	Youtube	1462035073949.0
1055	1.0	1253.494140625	-0.09675074460179682	1.0	46.693359375	1.0	38.0	-0.15146133051925265	1.0	9.0	86400000.0	Youtube	1462035073949.0
1056	1.0	304.1201171875	-0.013658203371839673	1133.2216796875	0.0	1.0	5.0	0.3822764257713038	41.0	2.0	0.0	Youtube	1462035934620.0
1057	1.0	304.1201171875	-0.013658203371839673	1133.2216796875	0.0	1.0	5.0	0.3822764257713038	41.0	2.0	1000.0	Youtube	1462035934620.0
1058	1.0	460.671875	-0.018105882378299677	976.669921875	0.0	1.0	29.0	0.01801828125268378	17.0	2.0	15000.0	Youtube	1462035934620.0
1059	1.0	460.671875	-0.018105882378299677	976.669921875	0.0	1.0	29.0	0.01801828125268378	17.0	2.0	30000.0	Youtube	1462035934620.0
1060	1.0	460.671875	-0.018105882378299677	976.669921875	0.0	1.0	29.0	0.01801828125268378	17.0	2.0	60000.0	Youtube	1462035934620.0
1061	1.0	479.2197265625	-0.01864448423099029	958.1220703125	0.0	1.0	33.0	-0.026919095102908276	13.0	2.0	300000.0	Youtube	1462035934620.0
1062	1.0	1327.8916015625	-0.09145722937165694	109.4501953125	0.0	1.0	42.0	-0.19513179222588486	4.0	2.0	900000.0	Youtube	1462035934620.0
1063	1.0	1327.8916015625	-0.09145722937165694	109.4501953125	0.0	1.0	42.0	-0.19513179222588486	4.0	2.0	1800000.0	Youtube	1462035934620.0
1064	1.0	1327.8916015625	-0.09145722937165694	109.4501953125	0.0	1.0	42.0	-0.19513179222588486	4.0	2.0	3600000.0	Youtube	1462035934620.0
1065	1.0	1320.7490234375	-0.013041840736970766	109.4501953125	7.142578125	1.0	41.0	-0.14573048321258575	4.0	3.0	21600000.0	Youtube	1462035934620.0
1066	1.0	1430.19921875	-0.24586468262441202	1.0	7.142578125	1.0	45.0	-0.31601286435014414	1.0	3.0	43200000.0	Youtube	1462035934620.0
1067	1.0	1420.95703125	-0.1666178042645263	1.0	16.384765625	1.0	43.0	-0.23869648112406286	1.0	5.0	86400000.0	Youtube	1462035934620.0
1068	4.451171875	156.1572265625	-0.021754064056078968	1133.998046875	0.0	1.0	4.0	0.42175386686761707	40.0	2.0	0.0	Youtube	1462036834583.0
1069	4.451171875	156.1572265625	-0.021754064056078968	1133.998046875	0.0	1.0	4.0	0.42175386686761707	40.0	2.0	1000.0	Youtube	1462036834583.0
1070	1.0	313.4853515625	0.08627529202944605	976.669921875	4.451171875	1.0	27.0	0.0778498944161523	17.0	3.0	15000.0	Youtube	1462036834583.0
1071	1.0	313.4853515625	0.08627529202944605	976.669921875	4.451171875	1.0	27.0	0.0778498944161523	17.0	3.0	30000.0	Youtube	1462036834583.0
1072	1.0	313.4853515625	0.08627529202944605	976.669921875	4.451171875	1.0	27.0	0.0778498944161523	17.0	3.0	60000.0	Youtube	1462036834583.0
1073	1.0	332.033203125	0.08254848730469327	958.1220703125	4.451171875	1.0	31.0	0.027639499641139105	13.0	3.0	300000.0	Youtube	1462036834583.0
1074	1.0	1180.705078125	-0.02285726009369168	109.4501953125	4.451171875	1.0	40.0	-0.14394032120171638	4.0	3.0	900000.0	Youtube	1462036834583.0
1075	1.0	1180.705078125	-0.02285726009369168	109.4501953125	4.451171875	1.0	40.0	-0.14394032120171638	4.0	3.0	1800000.0	Youtube	1462036834583.0
1076	1.0	1180.705078125	-0.02285726009369168	109.4501953125	4.451171875	1.0	40.0	-0.14394032120171638	4.0	3.0	3600000.0	Youtube	1462036834583.0
1077	1.0	1172.8896484375	0.0035959168885878047	109.4501953125	12.2666015625	1.0	39.0	-0.10697674418604651	4.0	4.0	21600000.0	Youtube	1462036834583.0
1078	1.0	1282.33984375	-0.19129085316068953	1.0	12.2666015625	1.0	43.0	-0.2711997843240443	1.0	4.0	43200000.0	Youtube	1462036834583.0
1079	1.0	1258.0458984375	-0.11038692819947854	1.0	36.560546875	1.0	40.0	-0.1879373467131248	1.0	7.0	86400000.0	Youtube	1462036834583.0
1080	1.0	156.6298828125	0.6499102756431697	1141.8095703125	147.451171875	1.0	4.0	0.5172935265326568	41.0	3.0	0.0	Youtube	1462038296618.0
1081	1.0	156.6298828125	0.6499102756431697	1141.8095703125	147.451171875	1.0	4.0	0.5172935265326568	41.0	3.0	1000.0	Youtube	1462038296618.0
1082	1.0	322.888671875	0.48235434304703273	975.55078125	147.451171875	1.0	28.0	0.07257290104268052	17.0	3.0	15000.0	Youtube	1462038296618.0
1083	1.0	322.888671875	0.48235434304703273	975.55078125	147.451171875	1.0	28.0	0.07257290104268052	17.0	3.0	30000.0	Youtube	1462038296618.0
1084	1.0	322.888671875	0.48235434304703273	975.55078125	147.451171875	1.0	28.0	0.07257290104268052	17.0	3.0	60000.0	Youtube	1462038296618.0
1085	1.0	340.3173828125	0.4693265673319304	958.1220703125	147.451171875	1.0	32.0	0.023570226039551584	13.0	3.0	300000.0	Youtube	1462038296618.0
1086	1.0	1188.9892578125	0.08862739745674741	109.4501953125	147.451171875	1.0	41.0	-0.14573048321258575	4.0	3.0	900000.0	Youtube	1462038296618.0
1087	1.0	1188.9892578125	0.08862739745674741	109.4501953125	147.451171875	1.0	41.0	-0.14573048321258575	4.0	3.0	1800000.0	Youtube	1462038296618.0
1088	1.0	1188.9892578125	0.08862739745674741	109.4501953125	147.451171875	1.0	41.0	-0.14573048321258575	4.0	3.0	3600000.0	Youtube	1462038296618.0
1089	1.0	1179.142578125	0.09242159590137035	109.4501953125	157.2978515625	1.0	40.0	-0.10909090909090907	4.0	4.0	21600000.0	Youtube	1462038296618.0
1090	1.0	1273.03515625	-0.04347063851550895	1.0	172.85546875	1.0	41.0	-0.18931004635463392	1.0	7.0	43200000.0	Youtube	1462038296618.0
1091	1.0	1240.0751953125	-0.03796263902219296	1.0	205.8154296875	1.0	36.0	-0.11168711865749102	1.0	12.0	86400000.0	Youtube	1462038296618.0
1092	1.0	154.2255859375	-0.014782989746408695	765.9443359375	0.0	1.0	4.0	0.4180017122750109	37.0	2.0	0.0	Youtube	1462039460777.0
1093	1.0	154.2255859375	-0.014782989746408695	765.9443359375	0.0	1.0	4.0	0.4180017122750109	37.0	2.0	1000.0	Youtube	1462039460777.0
1094	1.0	321.134765625	-0.024116889708885855	599.03515625	0.0	1.0	28.0	-0.008799394622474244	13.0	2.0	15000.0	Youtube	1462039460777.0
1095	1.0	321.134765625	-0.024116889708885855	599.03515625	0.0	1.0	28.0	-0.008799394622474244	13.0	2.0	30000.0	Youtube	1462039460777.0
1096	1.0	321.134765625	-0.024116889708885855	599.03515625	0.0	1.0	28.0	-0.008799394622474244	13.0	2.0	60000.0	Youtube	1462039460777.0
1097	1.0	336.83203125	-0.025028835926233995	583.337890625	0.0	1.0	32.0	-0.06845986232735529	9.0	2.0	300000.0	Youtube	1462039460777.0
1098	1.0	810.7197265625	-0.0893137058232068	109.4501953125	0.0	1.0	37.0	-0.18725272068796442	4.0	2.0	900000.0	Youtube	1462039460777.0
1099	1.0	810.7197265625	-0.0893137058232068	109.4501953125	0.0	1.0	37.0	-0.18725272068796442	4.0	2.0	1800000.0	Youtube	1462039460777.0
1100	1.0	810.7197265625	-0.0893137058232068	109.4501953125	0.0	1.0	37.0	-0.18725272068796442	4.0	2.0	3600000.0	Youtube	1462039460777.0
1101	1.0	810.7197265625	-0.0893137058232068	109.4501953125	0.0	1.0	37.0	-0.18725272068796442	4.0	2.0	21600000.0	Youtube	1462039460777.0
1102	1.0	920.169921875	-0.9999999999999999	0.0	0.0	1.0	41.0	-0.37465377150775275	1.0	2.0	43200000.0	Youtube	1462039460777.0
1103	1.0	875.0791015625	-0.09628177032851198	1.0	45.0908203125	1.0	34.0	-0.14409760442605873	1.0	9.0	86400000.0	Youtube	1462039460777.0
1104	1.0	304.048828125	-0.018757068427357092	789.3662109375	0.0	1.0	5.0	0.37971423522551856	39.0	2.0	0.0	Youtube	1462040459885.0
1105	1.0	304.048828125	-0.018757068427357092	789.3662109375	0.0	1.0	5.0	0.37971423522551856	39.0	2.0	1000.0	Youtube	1462040459885.0
1106	1.0	473.6884765625	-0.02641823038513563	619.7265625	0.0	1.0	29.0	0.003908158746754516	15.0	2.0	15000.0	Youtube	1462040459885.0
1107	1.0	473.6884765625	-0.02641823038513563	619.7265625	0.0	1.0	29.0	0.003908158746754516	15.0	2.0	30000.0	Youtube	1462040459885.0
1108	1.0	473.6884765625	-0.02641823038513563	619.7265625	0.0	1.0	29.0	0.003908158746754516	15.0	2.0	60000.0	Youtube	1462040459885.0
1109	1.0	489.3857421875	-0.027198498689586063	604.029296875	0.0	1.0	33.0	-0.046717659215115684	11.0	2.0	300000.0	Youtube	1462040459885.0
1110	1.0	983.96484375	-0.09026388571877493	109.4501953125	0.0	1.0	40.0	-0.19219999204171923	4.0	2.0	900000.0	Youtube	1462040459885.0
1111	1.0	983.96484375	-0.09026388571877493	109.4501953125	0.0	1.0	40.0	-0.19219999204171923	4.0	2.0	1800000.0	Youtube	1462040459885.0
1112	1.0	983.96484375	-0.09026388571877493	109.4501953125	0.0	1.0	40.0	-0.19219999204171923	4.0	2.0	3600000.0	Youtube	1462040459885.0
1113	1.0	976.1494140625	-0.0037441592759840945	109.4501953125	7.8154296875	1.0	39.0	-0.14206591516789555	4.0	3.0	21600000.0	Youtube	1462040459885.0
1114	1.0	1081.130859375	-0.19063411886378187	1.0	12.2841796875	1.0	42.0	-0.27019073516136227	1.0	4.0	43200000.0	Youtube	1462040459885.0
1115	1.0	1044.2353515625	-0.0929113639703784	1.0	49.1796875	1.0	36.0	-0.13436378511071695	1.0	10.0	86400000.0	Youtube	1462040459885.0
1116	1.0	156.2119140625	-0.010332146441007222	1133.5498046875	0.0	1.0	4.0	0.422890031611031	41.0	2.0	0.0	Youtube	1462041357275.0
1117	1.0	156.2119140625	-0.010332146441007222	1133.5498046875	0.0	1.0	4.0	0.422890031611031	41.0	2.0	1000.0	Youtube	1462041357275.0
1118	1.0	313.091796875	-0.01575741511006484	976.669921875	0.0	1.0	28.0	0.022222222222222223	17.0	2.0	15000.0	Youtube	1462041357275.0
1119	1.0	313.091796875	-0.01575741511006484	976.669921875	0.0	1.0	28.0	0.022222222222222223	17.0	2.0	30000.0	Youtube	1462041357275.0
1120	1.0	313.091796875	-0.01575741511006484	976.669921875	0.0	1.0	28.0	0.022222222222222223	17.0	2.0	60000.0	Youtube	1462041357275.0
1121	1.0	331.6396484375	-0.016373500577141296	958.1220703125	0.0	1.0	32.0	-0.023669053416557548	13.0	2.0	300000.0	Youtube	1462041357275.0
1122	1.0	1180.3115234375	-0.09102492677160788	109.4501953125	0.0	1.0	41.0	-0.19369919939163727	4.0	2.0	900000.0	Youtube	1462041357275.0
1123	1.0	1180.3115234375	-0.09102492677160788	109.4501953125	0.0	1.0	41.0	-0.19369919939163727	4.0	2.0	1800000.0	Youtube	1462041357275.0
1124	1.0	1180.3115234375	-0.09102492677160788	109.4501953125	0.0	1.0	41.0	-0.19369919939163727	4.0	2.0	3600000.0	Youtube	1462041357275.0
1125	1.0	1180.3115234375	-0.09102492677160788	109.4501953125	0.0	1.0	41.0	-0.19369919939163727	4.0	2.0	21600000.0	Youtube	1462041357275.0
1126	1.0	1289.76171875	-1.0000000000000002	0.0	0.0	1.0	45.0	-0.3775417508916839	1.0	2.0	43200000.0	Youtube	1462041357275.0
1127	1.0	1272.7060546875	-0.1630262945213271	1.0	17.0556640625	1.0	42.0	-0.23758988333617626	1.0	5.0	86400000.0	Youtube	1462041357275.0
1128	1.0	151.1337890625	-0.01007744088309714	1146.158203125	0.0	1.0	4.0	0.422890031611031	41.0	2.0	0.0	Youtube	1462042219537.0
1129	1.0	151.1337890625	-0.01007744088309714	1146.158203125	0.0	1.0	4.0	0.422890031611031	41.0	2.0	1000.0	Youtube	1462042219537.0
1130	1.0	319.7177734375	-0.015869660513889054	977.57421875	0.0	1.0	28.0	0.022222222222222223	17.0	2.0	15000.0	Youtube	1462042219537.0
1131	1.0	319.7177734375	-0.015869660513889054	977.57421875	0.0	1.0	28.0	0.022222222222222223	17.0	2.0	30000.0	Youtube	1462042219537.0
1132	1.0	319.7177734375	-0.015869660513889054	977.57421875	0.0	1.0	28.0	0.022222222222222223	17.0	2.0	60000.0	Youtube	1462042219537.0
1133	1.0	339.169921875	-0.01651021978700261	958.1220703125	0.0	1.0	32.0	-0.023669053416557548	13.0	2.0	300000.0	Youtube	1462042219537.0
1134	1.0	1187.841796875	-0.09104942105940389	109.4501953125	0.0	1.0	41.0	-0.19369919939163727	4.0	2.0	900000.0	Youtube	1462042219537.0
1135	1.0	1187.841796875	-0.09104942105940389	109.4501953125	0.0	1.0	41.0	-0.19369919939163727	4.0	2.0	1800000.0	Youtube	1462042219537.0
1136	1.0	1187.841796875	-0.09104942105940389	109.4501953125	0.0	1.0	41.0	-0.19369919939163727	4.0	2.0	3600000.0	Youtube	1462042219537.0
1137	1.0	1171.5361328125	0.011368887285907193	109.4501953125	16.3056640625	1.0	39.0	-0.10697674418604651	4.0	4.0	21600000.0	Youtube	1462042219537.0
1138	1.0	1260.7890625	-0.11049002880482091	1.0	36.5029296875	1.0	40.0	-0.1879373467131248	1.0	7.0	43200000.0	Youtube	1462042219537.0
1139	1.0	1223.5927734375	-0.074639702069803	1.0	73.69921875	1.0	35.0	-0.10965816714070276	1.0	12.0	86400000.0	Youtube	1462042219537.0
1140	1.0	304.5810546875	-0.013577922746188865	1141.4814453125	0.0	1.0	5.0	0.3822764257713038	41.0	2.0	0.0	Youtube	1462043086683.0
1141	1.0	304.5810546875	-0.013577922746188865	1141.4814453125	0.0	1.0	5.0	0.3822764257713038	41.0	2.0	1000.0	Youtube	1462043086683.0
1142	1.0	469.392578125	-0.018221261886594804	976.669921875	0.0	1.0	29.0	0.01801828125268378	17.0	2.0	15000.0	Youtube	1462043086683.0
1143	1.0	469.392578125	-0.018221261886594804	976.669921875	0.0	1.0	29.0	0.01801828125268378	17.0	2.0	30000.0	Youtube	1462043086683.0
1144	1.0	469.392578125	-0.018221261886594804	976.669921875	0.0	1.0	29.0	0.01801828125268378	17.0	2.0	60000.0	Youtube	1462043086683.0
1145	1.0	487.9404296875	-0.018756548650845417	958.1220703125	0.0	1.0	33.0	-0.026919095102908276	13.0	2.0	300000.0	Youtube	1462043086683.0
1146	1.0	1336.6123046875	-0.09147995691220642	109.4501953125	0.0	1.0	42.0	-0.19513179222588486	4.0	2.0	900000.0	Youtube	1462043086683.0
1147	1.0	1336.6123046875	-0.09147995691220642	109.4501953125	0.0	1.0	42.0	-0.19513179222588486	4.0	2.0	1800000.0	Youtube	1462043086683.0
1148	1.0	1336.6123046875	-0.09147995691220642	109.4501953125	0.0	1.0	42.0	-0.19513179222588486	4.0	2.0	3600000.0	Youtube	1462043086683.0
1149	1.0	1336.6123046875	-0.09147995691220642	109.4501953125	0.0	1.0	42.0	-0.19513179222588486	4.0	2.0	21600000.0	Youtube	1462043086683.0
1150	1.0	1430.29296875	-0.1697762307571529	1.0	15.76953125	1.0	44.0	-0.2721655269759087	1.0	4.0	43200000.0	Youtube	1462043086683.0
1151	1.0	1424.6171875	-0.1458606188622117	1.0	21.4453125	1.0	43.0	-0.23869648112406286	1.0	5.0	86400000.0	Youtube	1462043086683.0
1152	3.888671875	162.8662109375	-0.02080093433635145	1129.0859375	0.0	1.0	4.0	0.42175386686761707	40.0	2.0	0.0	Youtube	1462044252898.0
1153	3.888671875	162.8662109375	-0.02080093433635145	1129.0859375	0.0	1.0	4.0	0.42175386686761707	40.0	2.0	1000.0	Youtube	1462044252898.0
1154	1.0	315.1025390625	0.07848332292149025	976.849609375	3.888671875	1.0	27.0	0.0778498944161523	17.0	3.0	15000.0	Youtube	1462044252898.0
1155	1.0	315.1025390625	0.07848332292149025	976.849609375	3.888671875	1.0	27.0	0.0778498944161523	17.0	3.0	30000.0	Youtube	1462044252898.0
1156	1.0	315.1025390625	0.07848332292149025	976.849609375	3.888671875	1.0	27.0	0.0778498944161523	17.0	3.0	60000.0	Youtube	1462044252898.0
1157	1.0	333.830078125	0.07499316214739296	958.1220703125	3.888671875	1.0	31.0	0.027639499641139105	13.0	3.0	300000.0	Youtube	1462044252898.0
1158	1.0	1182.501953125	-0.02630963052248767	109.4501953125	3.888671875	1.0	40.0	-0.14394032120171638	4.0	3.0	900000.0	Youtube	1462044252898.0
1159	1.0	1182.501953125	-0.02630963052248767	109.4501953125	3.888671875	1.0	40.0	-0.14394032120171638	4.0	3.0	1800000.0	Youtube	1462044252898.0
1160	1.0	1182.501953125	-0.02630963052248767	109.4501953125	3.888671875	1.0	40.0	-0.14394032120171638	4.0	3.0	3600000.0	Youtube	1462044252898.0
1161	1.0	1166.9443359375	0.016441162087578193	109.4501953125	19.4462890625	1.0	37.0	-0.052333908889069546	4.0	6.0	21600000.0	Youtube	1462044252898.0
1162	1.0	1276.39453125	-0.15277658370532574	1.0	19.4462890625	1.0	41.0	-0.2105379802666297	1.0	6.0	43200000.0	Youtube	1462044252898.0
1163	1.0	1256.0771484375	-0.10554485757246918	1.0	39.763671875	1.0	38.0	-0.15146133051925265	1.0	9.0	86400000.0	Youtube	1462044252898.0
1164	1.0	292.607421875	-0.013342595137051399	1143.5029296875	0.0	1.0	5.0	0.3822764257713038	41.0	2.0	0.0	Youtube	1462045715633.0
1165	1.0	292.607421875	-0.013342595137051399	1143.5029296875	0.0	1.0	5.0	0.3822764257713038	41.0	2.0	1000.0	Youtube	1462045715633.0
1166	1.0	459.8349609375	-0.01810083485246727	976.275390625	0.0	1.0	29.0	0.01801828125268378	17.0	2.0	15000.0	Youtube	1462045715633.0
1167	1.0	459.8349609375	-0.01810083485246727	976.275390625	0.0	1.0	29.0	0.01801828125268378	17.0	2.0	30000.0	Youtube	1462045715633.0
1168	1.0	459.8349609375	-0.01810083485246727	976.275390625	0.0	1.0	29.0	0.01801828125268378	17.0	2.0	60000.0	Youtube	1462045715633.0
1169	1.0	477.98828125	-0.018628495274833224	958.1220703125	0.0	1.0	33.0	-0.026919095102908276	13.0	2.0	300000.0	Youtube	1462045715633.0
1170	1.0	1326.66015625	-0.09145399732997568	109.4501953125	0.0	1.0	42.0	-0.19513179222588486	4.0	2.0	900000.0	Youtube	1462045715633.0
1171	1.0	1326.66015625	-0.09145399732997568	109.4501953125	0.0	1.0	42.0	-0.19513179222588486	4.0	2.0	1800000.0	Youtube	1462045715633.0
1172	1.0	1326.66015625	-0.09145399732997568	109.4501953125	0.0	1.0	42.0	-0.19513179222588486	4.0	2.0	3600000.0	Youtube	1462045715633.0
1173	1.0	1297.97265625	0.0235396006312675	109.4501953125	28.6875	1.0	38.0	-0.05504818825631803	4.0	6.0	21600000.0	Youtube	1462045715633.0
1174	1.0	1407.4228515625	-0.12581101387849475	1.0	28.6875	1.0	42.0	-0.21177936240075526	1.0	6.0	43200000.0	Youtube	1462045715633.0
1175	1.0	1385.873046875	-0.09349053314015447	1.0	50.2373046875	1.0	39.0	-0.15309310892394862	1.0	9.0	86400000.0	Youtube	1462045715633.0
1176	1.0	156.1103515625	-0.010292358179353896	1137.8701171875	0.0	1.0	5.0	0.3822764257713038	41.0	2.0	0.0	Youtube	1462047182698.0
1177	1.0	156.1103515625	-0.010292358179353896	1137.8701171875	0.0	1.0	5.0	0.3822764257713038	41.0	2.0	1000.0	Youtube	1462047182698.0
1178	1.0	318.4296875	-0.015874333455510068	975.55078125	0.0	1.0	29.0	0.01801828125268378	17.0	2.0	15000.0	Youtube	1462047182698.0
1179	1.0	318.4296875	-0.015874333455510068	975.55078125	0.0	1.0	29.0	0.01801828125268378	17.0	2.0	30000.0	Youtube	1462047182698.0
1180	1.0	318.4296875	-0.015874333455510068	975.55078125	0.0	1.0	29.0	0.01801828125268378	17.0	2.0	60000.0	Youtube	1462047182698.0
1181	1.0	335.8583984375	-0.01645043185319511	958.1220703125	0.0	1.0	33.0	-0.026919095102908276	13.0	2.0	300000.0	Youtube	1462047182698.0
1182	1.0	1184.5302734375	-0.09103868534751881	109.4501953125	0.0	1.0	42.0	-0.19513179222588486	4.0	2.0	900000.0	Youtube	1462047182698.0
1183	1.0	1184.5302734375	-0.09103868534751881	109.4501953125	0.0	1.0	42.0	-0.19513179222588486	4.0	2.0	1800000.0	Youtube	1462047182698.0
1184	1.0	1184.5302734375	-0.09103868534751881	109.4501953125	0.0	1.0	42.0	-0.19513179222588486	4.0	2.0	3600000.0	Youtube	1462047182698.0
1185	1.0	1165.376953125	0.01605737923875476	109.4501953125	19.1533203125	1.0	38.0	-0.05504818825631803	4.0	6.0	21600000.0	Youtube	1462047182698.0
1186	1.0	1274.8271484375	-0.153931946290707	1.0	19.1533203125	1.0	42.0	-0.21177936240075526	1.0	6.0	43200000.0	Youtube	1462047182698.0
1187	1.0	1242.2939453125	-0.09144354343029593	1.0	51.6865234375	1.0	38.0	-0.13797289239745258	1.0	10.0	86400000.0	Youtube	1462047182698.0
1188	1.0	303.9853515625	-0.015177679470579335	1006.19140625	0.0	1.0	6.0	0.3478205637596122	40.0	2.0	0.0	Youtube	1462048053392.0
1189	1.0	303.9853515625	-0.015177679470579335	1006.19140625	0.0	1.0	6.0	0.3478205637596122	40.0	2.0	1000.0	Youtube	1462048053392.0
1190	1.0	477.8330078125	-0.02091996899816785	832.34375	0.0	1.0	30.0	0.007299464530922297	16.0	2.0	15000.0	Youtube	1462048053392.0
1191	1.0	477.8330078125	-0.02091996899816785	832.34375	0.0	1.0	30.0	0.007299464530922297	16.0	2.0	30000.0	Youtube	1462048053392.0
1192	1.0	477.8330078125	-0.02091996899816785	832.34375	0.0	1.0	30.0	0.007299464530922297	16.0	2.0	60000.0	Youtube	1462048053392.0
1193	1.0	496.380859375	-0.021563445265311062	813.7958984375	0.0	1.0	34.0	-0.03934934705415714	12.0	2.0	300000.0	Youtube	1462048053392.0
1194	1.0	1200.7265625	-0.09109066435982971	109.4501953125	0.0	1.0	42.0	-0.19513179222588486	4.0	2.0	900000.0	Youtube	1462048053392.0
1195	1.0	1200.7265625	-0.09109066435982971	109.4501953125	0.0	1.0	42.0	-0.19513179222588486	4.0	2.0	1800000.0	Youtube	1462048053392.0
1196	1.0	1200.7265625	-0.09109066435982971	109.4501953125	0.0	1.0	42.0	-0.19513179222588486	4.0	2.0	3600000.0	Youtube	1462048053392.0
1197	1.0	1176.5263671875	0.022456393115762342	109.4501953125	24.2001953125	1.0	39.0	-0.0797503150806415	4.0	5.0	21600000.0	Youtube	1462048053392.0
1198	1.0	1285.9765625	-0.1368721764839186	1.0	24.2001953125	1.0	43.0	-0.23869648112406286	1.0	5.0	43200000.0	Youtube	1462048053392.0
1199	1.0	1245.6259765625	-0.08071245981633302	1.0	64.55078125	1.0	38.0	-0.13797289239745258	1.0	10.0	86400000.0	Youtube	1462048053392.0
1200	1.0	156.2685546875	-0.010211613160536826	1147.994140625	0.0	1.0	4.0	0.422890031611031	41.0	2.0	0.0	Youtube	1462049137865.0
1201	1.0	156.2685546875	-0.010211613160536826	1147.994140625	0.0	1.0	4.0	0.422890031611031	41.0	2.0	1000.0	Youtube	1462049137865.0
1202	1.0	327.5927734375	-0.01602833803021705	976.669921875	0.0	1.0	28.0	0.022222222222222223	17.0	2.0	15000.0	Youtube	1462049137865.0
1203	1.0	327.5927734375	-0.01602833803021705	976.669921875	0.0	1.0	28.0	0.022222222222222223	17.0	2.0	30000.0	Youtube	1462049137865.0
1204	1.0	327.5927734375	-0.01602833803021705	976.669921875	0.0	1.0	28.0	0.022222222222222223	17.0	2.0	60000.0	Youtube	1462049137865.0
1205	1.0	346.140625	-0.016634387265526962	958.1220703125	0.0	1.0	32.0	-0.023669053416557548	13.0	2.0	300000.0	Youtube	1462049137865.0
1206	1.0	1194.8125	-0.09107183732105517	109.4501953125	0.0	1.0	41.0	-0.19369919939163727	4.0	2.0	900000.0	Youtube	1462049137865.0
1207	1.0	1194.8125	-0.09107183732105517	109.4501953125	0.0	1.0	41.0	-0.19369919939163727	4.0	2.0	1800000.0	Youtube	1462049137865.0
1208	1.0	1187.626953125	-0.010717310293659906	109.4501953125	7.185546875	1.0	40.0	-0.14394032120171638	4.0	3.0	3600000.0	Youtube	1462049137865.0
1209	1.0	1187.626953125	-0.010717310293659906	109.4501953125	7.185546875	1.0	40.0	-0.14394032120171638	4.0	3.0	21600000.0	Youtube	1462049137865.0
1210	1.0	1297.0771484375	-0.24500874101332448	1.0	7.185546875	1.0	44.0	-0.3151981627432024	1.0	3.0	43200000.0	Youtube	1462049137865.0
1211	1.0	1261.7998046875	-0.10190597091161398	1.0	42.462890625	1.0	40.0	-0.1879373467131248	1.0	7.0	86400000.0	Youtube	1462049137865.0
1212	10.2529296875	300.865234375	-0.06093965186430649	767.353515625	0.0	2.0	5.0	0.29884363449628043	37.0	2.0	0.0	Youtube	1462050003100.0
1213	10.2529296875	300.865234375	-0.06093965186430649	767.353515625	0.0	2.0	5.0	0.29884363449628043	37.0	2.0	1000.0	Youtube	1462050003100.0
1214	1.0	449.23828125	0.10077430691178649	618.98046875	10.2529296875	1.0	27.0	0.10225003239326608	15.0	4.0	15000.0	Youtube	1462050003100.0
1215	1.0	449.23828125	0.10077430691178649	618.98046875	10.2529296875	1.0	27.0	0.10225003239326608	15.0	4.0	30000.0	Youtube	1462050003100.0
1216	1.0	449.23828125	0.10077430691178649	618.98046875	10.2529296875	1.0	27.0	0.10225003239326608	15.0	4.0	60000.0	Youtube	1462050003100.0
1217	1.0	464.189453125	0.0975274608756955	604.029296875	10.2529296875	1.0	31.0	0.04377327693059579	11.0	4.0	300000.0	Youtube	1462050003100.0
1218	1.0	958.7685546875	0.004555995936565658	109.4501953125	10.2529296875	1.0	38.0	-0.10476190476190475	4.0	4.0	900000.0	Youtube	1462050003100.0
1219	1.0	958.7685546875	0.004555995936565658	109.4501953125	10.2529296875	1.0	38.0	-0.10476190476190475	4.0	4.0	1800000.0	Youtube	1462050003100.0
1220	1.0	958.7685546875	0.004555995936565658	109.4501953125	10.2529296875	1.0	38.0	-0.10476190476190475	4.0	4.0	3600000.0	Youtube	1462050003100.0
1221	1.0	951.6259765625	0.020835400307961768	109.4501953125	17.3955078125	1.0	37.0	-0.07479485429103108	4.0	5.0	21600000.0	Youtube	1462050003100.0
1222	1.0	913.697265625	-0.04141143410219288	1.0	164.7744140625	1.0	40.0	-0.2092396837740604	1.0	6.0	43200000.0	Youtube	1462050003100.0
1223	1.0	871.9287109375	-0.033659737049758894	1.0	206.54296875	1.0	34.0	-0.10752837157134612	1.0	12.0	86400000.0	Youtube	1462050003100.0
1224	1.0	154.0361328125	-0.010259500631151594	1134.6201171875	0.0	1.0	4.0	0.422890031611031	41.0	2.0	0.0	Youtube	1462050863602.0
1225	1.0	154.0361328125	-0.010259500631151594	1134.6201171875	0.0	1.0	4.0	0.422890031611031	41.0	2.0	1000.0	Youtube	1462050863602.0
1226	1.0	314.8369140625	-0.01583114088283605	973.8193359375	0.0	1.0	28.0	0.022222222222222223	17.0	2.0	15000.0	Youtube	1462050863602.0
1227	1.0	314.8369140625	-0.01583114088283605	973.8193359375	0.0	1.0	28.0	0.022222222222222223	17.0	2.0	30000.0	Youtube	1462050863602.0
1228	1.0	314.8369140625	-0.01583114088283605	973.8193359375	0.0	1.0	28.0	0.022222222222222223	17.0	2.0	60000.0	Youtube	1462050863602.0
1229	1.0	330.5341796875	-0.016353198304190283	958.1220703125	0.0	1.0	32.0	-0.023669053416557548	13.0	2.0	300000.0	Youtube	1462050863602.0
1230	1.0	1179.2060546875	-0.09102130627404789	109.4501953125	0.0	1.0	41.0	-0.19369919939163727	4.0	2.0	900000.0	Youtube	1462050863602.0
1231	1.0	1179.2060546875	-0.09102130627404789	109.4501953125	0.0	1.0	41.0	-0.19369919939163727	4.0	2.0	1800000.0	Youtube	1462050863602.0
1232	1.0	1179.2060546875	-0.09102130627404789	109.4501953125	0.0	1.0	41.0	-0.19369919939163727	4.0	2.0	3600000.0	Youtube	1462050863602.0
1233	1.0	1172.0634765625	-0.010587308111244835	109.4501953125	7.142578125	1.0	40.0	-0.14394032120171638	4.0	3.0	21600000.0	Youtube	1462050863602.0
1234	1.0	1250.1865234375	-0.10740500020364116	1.0	38.4697265625	1.0	37.0	-0.13621084792757415	1.0	10.0	43200000.0	Youtube	1462050863602.0
1235	1.0	1239.7275390625	-0.0942413439431151	1.0	48.9287109375	1.0	36.0	-0.12237271535944265	1.0	11.0	86400000.0	Youtube	1462050863602.0
1236	1.0	154.6298828125	-0.014888941045087038	760.8955078125	0.0	1.0	4.0	0.4180017122750109	37.0	2.0	0.0	Youtube	1462051752561.0
1237	1.0	154.6298828125	-0.014888941045087038	760.8955078125	0.0	1.0	4.0	0.4180017122750109	37.0	2.0	1000.0	Youtube	1462051752561.0
1238	1.0	315.6572265625	-0.023954277392382612	599.8681640625	0.0	1.0	28.0	-0.008799394622474244	13.0	2.0	15000.0	Youtube	1462051752561.0
1239	1.0	315.6572265625	-0.023954277392382612	599.8681640625	0.0	1.0	28.0	-0.008799394622474244	13.0	2.0	30000.0	Youtube	1462051752561.0
1240	1.0	315.6572265625	-0.023954277392382612	599.8681640625	0.0	1.0	28.0	-0.008799394622474244	13.0	2.0	60000.0	Youtube	1462051752561.0
1241	1.0	332.1875	-0.024918644954745738	583.337890625	0.0	1.0	32.0	-0.06845986232735529	9.0	2.0	300000.0	Youtube	1462051752561.0
1242	1.0	806.0751953125	-0.08928311580116806	109.4501953125	0.0	1.0	37.0	-0.18725272068796442	4.0	2.0	900000.0	Youtube	1462051752561.0
1243	1.0	806.0751953125	-0.08928311580116806	109.4501953125	0.0	1.0	37.0	-0.18725272068796442	4.0	2.0	1800000.0	Youtube	1462051752561.0
1244	1.0	806.0751953125	-0.08928311580116806	109.4501953125	0.0	1.0	37.0	-0.18725272068796442	4.0	2.0	3600000.0	Youtube	1462051752561.0
1245	1.0	806.0751953125	-0.08928311580116806	109.4501953125	0.0	1.0	37.0	-0.18725272068796442	4.0	2.0	21600000.0	Youtube	1462051752561.0
1246	1.0	874.1962890625	-0.10112378088757255	1.0	41.3291015625	1.0	34.0	-0.14409760442605873	1.0	9.0	43200000.0	Youtube	1462051752561.0
1247	1.0	864.3388671875	-0.08942304110113673	1.0	51.1865234375	1.0	33.0	-0.1282456990835024	1.0	10.0	86400000.0	Youtube	1462051752561.0
1248	7.185546875	304.3603515625	-0.05057421017474211	780.7763671875	0.0	1.0	5.0	0.3768972770730658	37.0	2.0	0.0	Youtube	1462052640543.0
1249	7.185546875	304.3603515625	-0.05057421017474211	780.7763671875	0.0	1.0	5.0	0.3768972770730658	37.0	2.0	1000.0	Youtube	1462052640543.0
1250	1.0	462.9697265625	0.07855969440021829	622.1669921875	7.185546875	1.0	28.0	0.050089525586460716	14.0	3.0	15000.0	Youtube	1462052640543.0
1251	1.0	462.9697265625	0.07855969440021829	622.1669921875	7.185546875	1.0	28.0	0.050089525586460716	14.0	3.0	30000.0	Youtube	1462052640543.0
1252	1.0	462.9697265625	0.07855969440021829	622.1669921875	7.185546875	1.0	28.0	0.050089525586460716	14.0	3.0	60000.0	Youtube	1462052640543.0
1253	1.0	481.517578125	0.07526390082338648	603.619140625	7.185546875	1.0	32.0	-0.007864026893759719	10.0	3.0	300000.0	Youtube	1462052640543.0
1254	1.0	975.6865234375	-0.006093759593112521	109.4501953125	7.185546875	1.0	38.0	-0.14010117465793875	4.0	3.0	900000.0	Youtube	1462052640543.0
1255	1.0	975.6865234375	-0.006093759593112521	109.4501953125	7.185546875	1.0	38.0	-0.14010117465793875	4.0	3.0	1800000.0	Youtube	1462052640543.0
1256	1.0	975.6865234375	-0.006093759593112521	109.4501953125	7.185546875	1.0	38.0	-0.14010117465793875	4.0	3.0	3600000.0	Youtube	1462052640543.0
1257	1.0	967.87109375	0.015580271522470077	109.4501953125	15.0009765625	1.0	37.0	-0.1024390243902439	4.0	4.0	21600000.0	Youtube	1462052640543.0
1258	1.0	1062.078125	-0.12113023335497419	1.0	30.244140625	1.0	39.0	-0.20788046015507491	1.0	6.0	43200000.0	Youtube	1462052640543.0
1259	1.0	1055.771484375	-0.10946563843939586	1.0	36.55078125	1.0	38.0	-0.18499634246018676	1.0	7.0	86400000.0	Youtube	1462052640543.0
1260	5.7529296875	156.490234375	-0.035938680638754536	757.1572265625	0.0	1.0	4.0	0.41662161918649115	36.0	2.0	0.0	Youtube	1462053510037.0
1261	5.7529296875	156.490234375	-0.035938680638754536	757.1572265625	0.0	1.0	4.0	0.41662161918649115	36.0	2.0	1000.0	Youtube	1462053510037.0
1262	1.0	311.76171875	0.09168370599122054	601.8857421875	5.7529296875	1.0	27.0	0.046291004988627565	13.0	3.0	15000.0	Youtube	1462053510037.0
1263	1.0	311.76171875	0.09168370599122054	601.8857421875	5.7529296875	1.0	27.0	0.046291004988627565	13.0	3.0	30000.0	Youtube	1462053510037.0
1264	1.0	311.76171875	0.09168370599122054	601.8857421875	5.7529296875	1.0	27.0	0.046291004988627565	13.0	3.0	60000.0	Youtube	1462053510037.0
1265	1.0	330.3095703125	0.08692264139842014	583.337890625	5.7529296875	1.0	31.0	-0.01714985851425088	9.0	3.0	300000.0	Youtube	1462053510037.0
1266	1.0	804.197265625	-0.0074292012566420556	109.4501953125	5.7529296875	1.0	36.0	-0.13587324409735146	4.0	3.0	900000.0	Youtube	1462053510037.0
1267	1.0	804.197265625	-0.0074292012566420556	109.4501953125	5.7529296875	1.0	36.0	-0.13587324409735146	4.0	3.0	1800000.0	Youtube	1462053510037.0
1268	1.0	804.197265625	-0.0074292012566420556	109.4501953125	5.7529296875	1.0	36.0	-0.13587324409735146	4.0	3.0	3600000.0	Youtube	1462053510037.0
1269	1.0	804.197265625	-0.0074292012566420556	109.4501953125	5.7529296875	1.0	36.0	-0.13587324409735146	4.0	3.0	21600000.0	Youtube	1462053510037.0
1270	1.0	892.728515625	-0.12842715302336058	1.0	26.671875	1.0	37.0	-0.20496119754404388	1.0	6.0	43200000.0	Youtube	1462053510037.0
1271	1.0	878.9892578125	-0.10244221228977206	1.0	40.4111328125	1.0	35.0	-0.1617491598051576	1.0	8.0	86400000.0	Youtube	1462053510037.0
1272	7.142578125	304.0341796875	-0.03665674544568439	1124.310546875	0.0	1.0	5.0	0.3810249640493438	40.0	2.0	0.0	Youtube	1462054623240.0
1273	7.142578125	304.0341796875	-0.03665674544568439	1124.310546875	0.0	1.0	5.0	0.3810249640493438	40.0	2.0	1000.0	Youtube	1462054623240.0
1274	1.0	454.525390625	0.08985855609946276	973.8193359375	7.142578125	1.0	28.0	0.07257290104268052	17.0	3.0	15000.0	Youtube	1462054623240.0
1275	1.0	454.525390625	0.08985855609946276	973.8193359375	7.142578125	1.0	28.0	0.07257290104268052	17.0	3.0	30000.0	Youtube	1462054623240.0
1276	1.0	454.525390625	0.08985855609946276	973.8193359375	7.142578125	1.0	28.0	0.07257290104268052	17.0	3.0	60000.0	Youtube	1462054623240.0
1277	1.0	470.22265625	0.08733742635984529	958.1220703125	7.142578125	1.0	32.0	0.023570226039551584	13.0	3.0	300000.0	Youtube	1462054623240.0
1278	1.0	1318.89453125	-0.013014493706491322	109.4501953125	7.142578125	1.0	41.0	-0.14573048321258575	4.0	3.0	900000.0	Youtube	1462054623240.0
1279	1.0	1311.0791015625	0.005659078022122826	109.4501953125	14.9580078125	1.0	40.0	-0.10909090909090907	4.0	4.0	1800000.0	Youtube	1462054623240.0
1280	1.0	1311.0791015625	0.005659078022122826	109.4501953125	14.9580078125	1.0	40.0	-0.10909090909090907	4.0	4.0	3600000.0	Youtube	1462054623240.0
1281	1.0	1301.8798828125	0.0186118217284487	109.4501953125	24.1572265625	1.0	39.0	-0.0797503150806415	4.0	5.0	21600000.0	Youtube	1462054623240.0
1282	1.0	1388.9287109375	-0.0974421447782468	1.0	46.55859375	1.0	38.0	-0.13797289239745258	1.0	10.0	43200000.0	Youtube	1462054623240.0
1283	1.0	1388.9287109375	-0.0974421447782468	1.0	46.55859375	1.0	38.0	-0.13797289239745258	1.0	10.0	86400000.0	Youtube	1462054623240.0
1284	48.1416015625	156.603515625	-0.07210357492312694	1103.0634765625	0.0	6.0	4.0	0.16604009803261383	35.0	2.0	0.0	Youtube	1462055488735.0
1285	48.1416015625	156.603515625	-0.07210357492312694	1103.0634765625	0.0	6.0	4.0	0.16604009803261383	35.0	2.0	1000.0	Youtube	1462055488735.0
1286	4.208984375	290.62109375	0.2942631835454561	969.0458984375	43.9326171875	1.0	23.0	0.22311441060858594	16.0	7.0	15000.0	Youtube	1462055488735.0
1287	4.208984375	290.62109375	0.2942631835454561	969.0458984375	43.9326171875	1.0	23.0	0.22311441060858594	16.0	7.0	30000.0	Youtube	1462055488735.0
1288	4.208984375	290.62109375	0.2942631835454561	969.0458984375	43.9326171875	1.0	23.0	0.22311441060858594	16.0	7.0	60000.0	Youtube	1462055488735.0
1289	1.0	301.544921875	0.3180269659979738	958.1220703125	48.1416015625	1.0	26.0	0.19082600930253327	13.0	8.0	300000.0	Youtube	1462055488735.0
1290	1.0	1142.4013671875	0.05128452321482518	109.4501953125	55.95703125	1.0	34.0	0.006997114285413196	4.0	9.0	900000.0	Youtube	1462055488735.0
1291	1.0	1142.4013671875	0.05128452321482518	109.4501953125	55.95703125	1.0	34.0	0.006997114285413196	4.0	9.0	1800000.0	Youtube	1462055488735.0
1292	1.0	1142.4013671875	0.05128452321482518	109.4501953125	55.95703125	1.0	34.0	0.006997114285413196	4.0	9.0	3600000.0	Youtube	1462055488735.0
1293	1.0	1134.4072265625	0.05671750692181181	109.4501953125	63.951171875	1.0	32.0	0.03937496154790789	4.0	11.0	21600000.0	Youtube	1462055488735.0
1294	1.0	1219.1982421875	-0.06685331547488234	1.0	88.6103515625	1.0	33.0	-0.08677699085016485	1.0	14.0	43200000.0	Youtube	1462055488735.0
1295	1.0	1201.908203125	-0.05976138711374478	1.0	105.900390625	1.0	31.0	-0.06633273165723984	1.0	16.0	86400000.0	Youtube	1462055488735.0
1296	17.64453125	155.853515625	-0.04359023174119723	1118.2578125	0.0	3.0	5.0	0.2455668032487109	38.0	2.0	0.0	Youtube	1462056354096.0
1297	17.64453125	155.853515625	-0.04359023174119723	1118.2578125	0.0	3.0	5.0	0.2455668032487109	38.0	2.0	1000.0	Youtube	1462056354096.0
1298	1.0	298.6689453125	0.19744567793996773	975.4423828125	17.64453125	1.0	26.0	0.15549809010118873	17.0	5.0	15000.0	Youtube	1462056354096.0
1299	1.0	298.6689453125	0.19744567793996773	975.4423828125	17.64453125	1.0	26.0	0.15549809010118873	17.0	5.0	30000.0	Youtube	1462056354096.0
1300	1.0	298.6689453125	0.19744567793996773	975.4423828125	17.64453125	1.0	26.0	0.15549809010118873	17.0	5.0	60000.0	Youtube	1462056354096.0
1301	1.0	315.9892578125	0.19027652194192032	958.1220703125	17.64453125	1.0	30.0	0.09843740386976974	13.0	5.0	300000.0	Youtube	1462056354096.0
1302	1.0	1164.6611328125	0.013762747764395187	109.4501953125	17.64453125	1.0	39.0	-0.0797503150806415	4.0	5.0	900000.0	Youtube	1462056354096.0
1303	1.0	1164.6611328125	0.013762747764395187	109.4501953125	17.64453125	1.0	39.0	-0.0797503150806415	4.0	5.0	1800000.0	Youtube	1462056354096.0
1304	1.0	1164.6611328125	0.013762747764395187	109.4501953125	17.64453125	1.0	39.0	-0.0797503150806415	4.0	5.0	3600000.0	Youtube	1462056354096.0
1305	1.0	1157.369140625	0.02399794874307696	109.4501953125	24.9365234375	1.0	37.0	-0.03350381386107036	4.0	7.0	21600000.0	Youtube	1462056354096.0
1306	1.0	1252.619140625	-0.10643256579101683	1.0	39.13671875	1.0	39.0	-0.15309310892394862	1.0	9.0	43200000.0	Youtube	1462056354096.0
1307	1.0	1245.1865234375	-0.09685459143301506	1.0	46.5693359375	1.0	38.0	-0.13797289239745258	1.0	10.0	86400000.0	Youtube	1462056354096.0
1308	1.0	304.404296875	-0.013405796911639064	1157.5751953125	0.0	1.0	5.0	0.3822764257713038	41.0	2.0	0.0	Youtube	1462057497231.0
1309	1.0	304.404296875	-0.013405796911639064	1157.5751953125	0.0	1.0	5.0	0.3822764257713038	41.0	2.0	1000.0	Youtube	1462057497231.0
1310	1.0	483.73046875	-0.018381650641228604	978.2490234375	0.0	1.0	29.0	0.01801828125268378	17.0	2.0	15000.0	Youtube	1462057497231.0
1311	1.0	483.73046875	-0.018381650641228604	978.2490234375	0.0	1.0	29.0	0.01801828125268378	17.0	2.0	30000.0	Youtube	1462057497231.0
1312	1.0	483.73046875	-0.018381650641228604	978.2490234375	0.0	1.0	29.0	0.01801828125268378	17.0	2.0	60000.0	Youtube	1462057497231.0
1313	1.0	503.857421875	-0.018955980245649207	958.1220703125	0.0	1.0	33.0	-0.026919095102908276	13.0	2.0	300000.0	Youtube	1462057497231.0
1314	1.0	1352.529296875	-0.09152072590676791	109.4501953125	0.0	1.0	42.0	-0.19513179222588486	4.0	2.0	900000.0	Youtube	1462057497231.0
1315	1.0	1352.529296875	-0.09152072590676791	109.4501953125	0.0	1.0	42.0	-0.19513179222588486	4.0	2.0	1800000.0	Youtube	1462057497231.0
1316	1.0	1352.529296875	-0.09152072590676791	109.4501953125	0.0	1.0	42.0	-0.19513179222588486	4.0	2.0	3600000.0	Youtube	1462057497231.0
1317	1.0	1335.84765625	0.007929852671763118	109.4501953125	16.681640625	1.0	40.0	-0.10909090909090907	4.0	4.0	21600000.0	Youtube	1462057497231.0
1318	1.0	1414.8046875	-0.0968436811613254	1.0	47.1748046875	1.0	40.0	-0.1700204568168902	1.0	8.0	43200000.0	Youtube	1462057497231.0
1319	1.0	1404.947265625	-0.08726854760427849	1.0	57.0322265625	1.0	39.0	-0.15309310892394862	1.0	9.0	86400000.0	Youtube	1462057497231.0
1320	1.0	155.8984375	-0.014796423687038525	768.9453125	0.0	1.0	4.0	0.4180017122750109	37.0	2.0	0.0	Youtube	1462058652133.0
1321	1.0	155.8984375	-0.014796423687038525	768.9453125	0.0	1.0	4.0	0.4180017122750109	37.0	2.0	1000.0	Youtube	1462058652133.0
1322	1.0	322.9580078125	-0.024066965705033264	601.8857421875	0.0	1.0	28.0	-0.008799394622474244	13.0	2.0	15000.0	Youtube	1462058652133.0
1323	1.0	322.9580078125	-0.024066965705033264	601.8857421875	0.0	1.0	28.0	-0.008799394622474244	13.0	2.0	30000.0	Youtube	1462058652133.0
1324	1.0	322.9580078125	-0.024066965705033264	601.8857421875	0.0	1.0	28.0	-0.008799394622474244	13.0	2.0	60000.0	Youtube	1462058652133.0
1325	1.0	341.505859375	-0.025138124482485688	583.337890625	0.0	1.0	32.0	-0.06845986232735529	9.0	2.0	300000.0	Youtube	1462058652133.0
1326	1.0	815.3935546875	-0.08934416823112826	109.4501953125	0.0	1.0	37.0	-0.18725272068796442	4.0	2.0	900000.0	Youtube	1462058652133.0
1327	1.0	815.3935546875	-0.08934416823112826	109.4501953125	0.0	1.0	37.0	-0.18725272068796442	4.0	2.0	1800000.0	Youtube	1462058652133.0
1328	1.0	815.3935546875	-0.08934416823112826	109.4501953125	0.0	1.0	37.0	-0.18725272068796442	4.0	2.0	3600000.0	Youtube	1462058652133.0
1329	1.0	808.10546875	-0.0003982760275264208	109.4501953125	7.2880859375	1.0	36.0	-0.13587324409735146	4.0	3.0	21600000.0	Youtube	1462058652133.0
1330	1.0	893.658203125	-0.11817813548279034	1.0	31.185546875	1.0	37.0	-0.20496119754404388	1.0	6.0	43200000.0	Youtube	1462058652133.0
1331	1.0	893.658203125	-0.11817813548279034	1.0	31.185546875	1.0	37.0	-0.20496119754404388	1.0	6.0	86400000.0	Youtube	1462058652133.0
1332	1.0	302.087890625	-0.012841839521356764	1210.244140625	0.0	1.0	5.0	0.38347255506762434	42.0	2.0	0.0	Youtube	1462059812430.0
1333	1.0	302.087890625	-0.012841839521356764	1210.244140625	0.0	1.0	5.0	0.38347255506762434	42.0	2.0	1000.0	Youtube	1462059812430.0
1334	1.0	464.9375	-0.017124241314629557	1047.39453125	0.0	1.0	29.0	0.024290185770836654	18.0	2.0	15000.0	Youtube	1462059812430.0
1335	1.0	464.9375	-0.017124241314629557	1047.39453125	0.0	1.0	29.0	0.024290185770836654	18.0	2.0	30000.0	Youtube	1462059812430.0
1336	1.0	464.9375	-0.017124241314629557	1047.39453125	0.0	1.0	29.0	0.024290185770836654	18.0	2.0	60000.0	Youtube	1462059812430.0
1337	1.0	481.8740234375	-0.01757589325822287	1030.4580078125	0.0	1.0	33.0	-0.018377261547332376	14.0	2.0	300000.0	Youtube	1462059812430.0
1338	1.0	1330.5458984375	-0.06937767357374058	181.7861328125	0.0	1.0	42.0	-0.16585877695229945	5.0	2.0	900000.0	Youtube	1462059812430.0
1339	1.0	1330.5458984375	-0.06937767357374058	181.7861328125	0.0	1.0	42.0	-0.16585877695229945	5.0	2.0	1800000.0	Youtube	1462059812430.0
1340	1.0	1330.5458984375	-0.06937767357374058	181.7861328125	0.0	1.0	42.0	-0.16585877695229945	5.0	2.0	3600000.0	Youtube	1462059812430.0
1341	1.0	1183.0986328125	0.11541746296925544	181.7861328125	147.447265625	1.0	41.0	-0.117967526404102	5.0	3.0	21600000.0	Youtube	1462059812430.0
1342	1.0	1322.513671875	-0.04098266870955375	1.0	189.818359375	1.0	39.0	-0.13965568579595727	1.0	10.0	43200000.0	Youtube	1462059812430.0
1343	1.0	1322.513671875	-0.04098266870955375	1.0	189.818359375	1.0	39.0	-0.13965568579595727	1.0	10.0	86400000.0	Youtube	1462059812430.0
1344	1.0	160.40625	-0.01514078881917988	759.578125	0.0	1.0	4.0	0.4180017122750109	37.0	2.0	0.0	Youtube	1462060675657.0
1345	1.0	160.40625	-0.01514078881917988	759.578125	0.0	1.0	4.0	0.4180017122750109	37.0	2.0	1000.0	Youtube	1462060675657.0
1346	1.0	318.302734375	-0.02395995390018713	601.681640625	0.0	1.0	28.0	-0.008799394622474244	13.0	2.0	15000.0	Youtube	1462060675657.0
1347	1.0	318.302734375	-0.02395995390018713	601.681640625	0.0	1.0	28.0	-0.008799394622474244	13.0	2.0	30000.0	Youtube	1462060675657.0
1348	1.0	318.302734375	-0.02395995390018713	601.681640625	0.0	1.0	28.0	-0.008799394622474244	13.0	2.0	60000.0	Youtube	1462060675657.0
1349	1.0	336.646484375	-0.025024464445393038	583.337890625	0.0	1.0	32.0	-0.06845986232735529	9.0	2.0	300000.0	Youtube	1462060675657.0
1350	1.0	810.5341796875	-0.08931248988903545	109.4501953125	0.0	1.0	37.0	-0.18725272068796442	4.0	2.0	900000.0	Youtube	1462060675657.0
1351	1.0	810.5341796875	-0.08931248988903545	109.4501953125	0.0	1.0	37.0	-0.18725272068796442	4.0	2.0	1800000.0	Youtube	1462060675657.0
1352	1.0	810.5341796875	-0.08931248988903545	109.4501953125	0.0	1.0	37.0	-0.18725272068796442	4.0	2.0	3600000.0	Youtube	1462060675657.0
1353	1.0	810.5341796875	-0.08931248988903545	109.4501953125	0.0	1.0	37.0	-0.18725272068796442	4.0	2.0	21600000.0	Youtube	1462060675657.0
1354	1.0	877.8828125	-0.10010952656250938	1.0	42.1015625	1.0	33.0	-0.1282456990835024	1.0	10.0	43200000.0	Youtube	1462060675657.0
1355	1.0	865.818359375	-0.08652965335928027	1.0	54.166015625	1.0	31.0	-0.10045179692898072	1.0	12.0	86400000.0	Youtube	1462060675657.0
1356	23.9169921875	292.3798828125	-0.06551352535529034	1125.3173828125	0.0	3.0	5.0	0.2455668032487109	38.0	2.0	0.0	Youtube	1462061814614.0
1357	23.9169921875	292.3798828125	-0.06551352535529034	1125.3173828125	0.0	3.0	5.0	0.2455668032487109	38.0	2.0	1000.0	Youtube	1462061814614.0
1358	1.0	441.421875	0.18074125567380817	976.275390625	23.9169921875	1.0	26.0	0.15549809010118873	17.0	5.0	15000.0	Youtube	1462061814614.0
1359	1.0	441.421875	0.18074125567380817	976.275390625	23.9169921875	1.0	26.0	0.15549809010118873	17.0	5.0	30000.0	Youtube	1462061814614.0
1360	1.0	441.421875	0.18074125567380817	976.275390625	23.9169921875	1.0	26.0	0.15549809010118873	17.0	5.0	60000.0	Youtube	1462061814614.0
1361	1.0	459.5751953125	0.17545176537470017	958.1220703125	23.9169921875	1.0	30.0	0.09843740386976974	13.0	5.0	300000.0	Youtube	1462061814614.0
1362	1.0	1308.2470703125	0.018163297149847407	109.4501953125	23.9169921875	1.0	39.0	-0.0797503150806415	4.0	5.0	900000.0	Youtube	1462061814614.0
1363	1.0	1308.2470703125	0.018163297149847407	109.4501953125	23.9169921875	1.0	39.0	-0.0797503150806415	4.0	5.0	1800000.0	Youtube	1462061814614.0
1364	1.0	1308.2470703125	0.018163297149847407	109.4501953125	23.9169921875	1.0	39.0	-0.0797503150806415	4.0	5.0	3600000.0	Youtube	1462061814614.0
1365	1.0	1288.880859375	0.0361277040292872	109.4501953125	43.283203125	1.0	36.0	-0.014213381090374027	4.0	8.0	21600000.0	Youtube	1462061814614.0
1366	1.0	1377.412109375	-0.0815782046101107	1.0	64.2021484375	1.0	37.0	-0.12426685584655431	1.0	11.0	43200000.0	Youtube	1462061814614.0
1367	1.0	1371.10546875	-0.07732673072839223	1.0	70.5087890625	1.0	36.0	-0.11168711865749102	1.0	12.0	86400000.0	Youtube	1462061814614.0
1368	19.5576171875	155.9931640625	-0.04573221007083249	1121.931640625	0.0	4.0	4.0	0.2357723577235773	37.0	2.0	0.0	Youtube	1462062717790.0
1369	19.5576171875	155.9931640625	-0.04573221007083249	1121.931640625	0.0	4.0	4.0	0.2357723577235773	37.0	2.0	1000.0	Youtube	1462062717790.0
1370	3.2919921875	305.666015625	0.16714112329765266	972.2587890625	16.265625	1.0	25.0	0.15527804263472011	16.0	5.0	15000.0	Youtube	1462062717790.0
1371	3.2919921875	305.666015625	0.16714112329765266	972.2587890625	16.265625	1.0	25.0	0.15527804263472011	16.0	5.0	30000.0	Youtube	1462062717790.0
1372	3.2919921875	305.666015625	0.16714112329765266	972.2587890625	16.265625	1.0	25.0	0.15527804263472011	16.0	5.0	60000.0	Youtube	1462062717790.0
1373	1.0	319.802734375	0.19918396627938503	958.1220703125	19.5576171875	1.0	28.0	0.13527750340688752	13.0	6.0	300000.0	Youtube	1462062717790.0
1374	1.0	1168.474609375	0.016556906738328356	109.4501953125	19.5576171875	1.0	37.0	-0.052333908889069546	4.0	6.0	900000.0	Youtube	1462062717790.0
1375	1.0	1168.474609375	0.016556906738328356	109.4501953125	19.5576171875	1.0	37.0	-0.052333908889069546	4.0	6.0	1800000.0	Youtube	1462062717790.0
1376	1.0	1168.474609375	0.016556906738328356	109.4501953125	19.5576171875	1.0	37.0	-0.052333908889069546	4.0	6.0	3600000.0	Youtube	1462062717790.0
1377	1.0	1168.474609375	0.016556906738328356	109.4501953125	19.5576171875	1.0	37.0	-0.052333908889069546	4.0	6.0	21600000.0	Youtube	1462062717790.0
1378	1.0	1243.837890625	-0.08958226349360363	1.0	53.64453125	1.0	36.0	-0.12237271535944265	1.0	11.0	43200000.0	Youtube	1462062717790.0
1379	1.0	1233.98046875	-0.08141065145548186	1.0	63.501953125	1.0	35.0	-0.10965816714070276	1.0	12.0	86400000.0	Youtube	1462062717790.0
1380	1.0	303.953125	-0.01355644005590739	1142.462890625	0.0	1.0	5.0	0.3822764257713038	41.0	2.0	0.0	Youtube	1462063912433.0
1381	1.0	303.953125	-0.01355644005590739	1142.462890625	0.0	1.0	5.0	0.3822764257713038	41.0	2.0	1000.0	Youtube	1462063912433.0
1382	1.0	469.74609375	-0.018225894437895494	976.669921875	0.0	1.0	29.0	0.01801828125268378	17.0	2.0	15000.0	Youtube	1462063912433.0
1383	1.0	469.74609375	-0.018225894437895494	976.669921875	0.0	1.0	29.0	0.01801828125268378	17.0	2.0	30000.0	Youtube	1462063912433.0
1384	1.0	469.74609375	-0.018225894437895494	976.669921875	0.0	1.0	29.0	0.01801828125268378	17.0	2.0	60000.0	Youtube	1462063912433.0
1385	1.0	488.2939453125	-0.01876104893842077	958.1220703125	0.0	1.0	33.0	-0.026919095102908276	13.0	2.0	300000.0	Youtube	1462063912433.0
1386	1.0	1336.9658203125	-0.09148087233192008	109.4501953125	0.0	1.0	42.0	-0.19513179222588486	4.0	2.0	900000.0	Youtube	1462063912433.0
1387	1.0	1336.9658203125	-0.09148087233192008	109.4501953125	0.0	1.0	42.0	-0.19513179222588486	4.0	2.0	1800000.0	Youtube	1462063912433.0
1388	1.0	1329.677734375	-0.012676156125881024	109.4501953125	7.2880859375	1.0	41.0	-0.14573048321258575	4.0	3.0	3600000.0	Youtube	1462063912433.0
1389	1.0	1329.677734375	-0.012676156125881024	109.4501953125	7.2880859375	1.0	41.0	-0.14573048321258575	4.0	3.0	21600000.0	Youtube	1462063912433.0
1390	1.0	1419.09375	-0.1290279572059963	1.0	27.322265625	1.0	42.0	-0.21177936240075526	1.0	6.0	43200000.0	Youtube	1462063912433.0
1391	1.0	1409.236328125	-0.10993811786045955	1.0	37.1796875	1.0	41.0	-0.18931004635463392	1.0	7.0	86400000.0	Youtube	1462063912433.0
1392	8.4091796875	154.0654296875	-0.02972951920882556	1131.6650390625	0.0	1.0	4.0	0.42175386686761707	40.0	2.0	0.0	Youtube	1462064812548.0
1393	8.4091796875	154.0654296875	-0.02972951920882556	1131.6650390625	0.0	1.0	4.0	0.42175386686761707	40.0	2.0	1000.0	Youtube	1462064812548.0
1394	1.0	310.5634765625	0.12855111928564955	975.1669921875	8.4091796875	1.0	27.0	0.0778498944161523	17.0	3.0	15000.0	Youtube	1462064812548.0
1395	1.0	310.5634765625	0.12855111928564955	975.1669921875	8.4091796875	1.0	27.0	0.0778498944161523	17.0	3.0	30000.0	Youtube	1462064812548.0
1396	1.0	310.5634765625	0.12855111928564955	975.1669921875	8.4091796875	1.0	27.0	0.0778498944161523	17.0	3.0	60000.0	Youtube	1462064812548.0
1397	1.0	327.6083984375	0.12378775345732868	958.1220703125	8.4091796875	1.0	31.0	0.027639499641139105	13.0	3.0	300000.0	Youtube	1462064812548.0
1398	1.0	1176.2802734375	-0.006431667778009782	109.4501953125	8.4091796875	1.0	40.0	-0.14394032120171638	4.0	3.0	900000.0	Youtube	1462064812548.0
1399	1.0	1176.2802734375	-0.006431667778009782	109.4501953125	8.4091796875	1.0	40.0	-0.14394032120171638	4.0	3.0	1800000.0	Youtube	1462064812548.0
1400	1.0	1168.9921875	0.010389249437159803	109.4501953125	15.697265625	1.0	39.0	-0.10697674418604651	4.0	4.0	3600000.0	Youtube	1462064812548.0
1401	1.0	1168.9921875	0.010389249437159803	109.4501953125	15.697265625	1.0	39.0	-0.10697674418604651	4.0	4.0	21600000.0	Youtube	1462064812548.0
1402	1.0	1234.259765625	-0.08417574755624652	1.0	59.8798828125	1.0	36.0	-0.12237271535944265	1.0	11.0	43200000.0	Youtube	1462064812548.0
1403	1.0	1232.052734375	-0.08245312832629341	1.0	62.0869140625	1.0	35.0	-0.10965816714070276	1.0	12.0	86400000.0	Youtube	1462064812548.0
1404	16.900390625	156.5087890625	0.6042280105506488	1138.2578125	147.3701171875	2.0	4.0	0.4387996976083523	39.0	3.0	0.0	Youtube	1462065971642.0
1405	16.900390625	156.5087890625	0.6042280105506488	1138.2578125	147.3701171875	2.0	4.0	0.4387996976083523	39.0	3.0	1000.0	Youtube	1462065971642.0
1406	1.0	318.0966796875	0.5040423897796372	976.669921875	164.2705078125	1.0	26.0	0.15549809010118873	17.0	5.0	15000.0	Youtube	1462065971642.0
1407	1.0	318.0966796875	0.5040423897796372	976.669921875	164.2705078125	1.0	26.0	0.15549809010118873	17.0	5.0	30000.0	Youtube	1462065971642.0
1408	1.0	318.0966796875	0.5040423897796372	976.669921875	164.2705078125	1.0	26.0	0.15549809010118873	17.0	5.0	60000.0	Youtube	1462065971642.0
1409	1.0	336.64453125	0.4898218256244689	958.1220703125	164.2705078125	1.0	30.0	0.09843740386976974	13.0	5.0	300000.0	Youtube	1462065971642.0
1410	1.0	1185.31640625	0.0940329855302964	109.4501953125	164.2705078125	1.0	39.0	-0.0797503150806415	4.0	5.0	900000.0	Youtube	1462065971642.0
1411	1.0	1185.31640625	0.0940329855302964	109.4501953125	164.2705078125	1.0	39.0	-0.0797503150806415	4.0	5.0	1800000.0	Youtube	1462065971642.0
1412	1.0	1185.31640625	0.0940329855302964	109.4501953125	164.2705078125	1.0	39.0	-0.0797503150806415	4.0	5.0	3600000.0	Youtube	1462065971642.0
1413	1.0	1185.31640625	0.0940329855302964	109.4501953125	164.2705078125	1.0	39.0	-0.0797503150806415	4.0	5.0	21600000.0	Youtube	1462065971642.0
1414	1.0	1261.453125	-0.039333292696759094	1.0	197.583984375	1.0	39.0	-0.15309310892394862	1.0	9.0	43200000.0	Youtube	1462065971642.0
1415	1.0	1261.453125	-0.039333292696759094	1.0	197.583984375	1.0	39.0	-0.15309310892394862	1.0	9.0	86400000.0	Youtube	1462065971642.0
1416	27.4853515625	145.740234375	-0.05250207823285938	1120.3271484375	0.0	4.0	4.0	0.2357723577235773	37.0	2.0	0.0	Youtube	1462066874940.0
1417	27.4853515625	145.740234375	-0.05250207823285938	1120.3271484375	0.0	4.0	4.0	0.2357723577235773	37.0	2.0	1000.0	Youtube	1462066874940.0
1418	4.0166015625	293.80859375	0.2084126401267434	972.2587890625	23.46875	1.0	25.0	0.15527804263472011	16.0	5.0	15000.0	Youtube	1462066874940.0
1419	4.0166015625	293.80859375	0.2084126401267434	972.2587890625	23.46875	1.0	25.0	0.15527804263472011	16.0	5.0	30000.0	Youtube	1462066874940.0
1420	4.0166015625	293.80859375	0.2084126401267434	972.2587890625	23.46875	1.0	25.0	0.15527804263472011	16.0	5.0	60000.0	Youtube	1462066874940.0
1421	1.0	307.9453125	0.24162183863614475	958.1220703125	27.4853515625	1.0	28.0	0.13527750340688752	13.0	6.0	300000.0	Youtube	1462066874940.0
1422	1.0	1156.6171875	0.026961504396024055	109.4501953125	27.4853515625	1.0	37.0	-0.052333908889069546	4.0	6.0	900000.0	Youtube	1462066874940.0
1423	1.0	1156.6171875	0.026961504396024055	109.4501953125	27.4853515625	1.0	37.0	-0.052333908889069546	4.0	6.0	1800000.0	Youtube	1462066874940.0
1424	1.0	1156.6171875	0.026961504396024055	109.4501953125	27.4853515625	1.0	37.0	-0.052333908889069546	4.0	6.0	3600000.0	Youtube	1462066874940.0
1425	1.0	1150.59765625	0.03337247352048116	109.4501953125	33.5048828125	1.0	36.0	-0.03049971406652093	4.0	7.0	21600000.0	Youtube	1462066874940.0
1426	1.0	1232.556640625	-0.0832905941527238	1.0	60.99609375	1.0	36.0	-0.12237271535944265	1.0	11.0	43200000.0	Youtube	1462066874940.0
1427	1.0	1216.392578125	-0.07261013344379366	1.0	77.16015625	1.0	34.0	-0.09784921095801632	1.0	13.0	86400000.0	Youtube	1462066874940.0
1428	1.0	297.3544921875	-0.013545644865687934	1132.4443359375	0.0	1.0	5.0	0.3822764257713038	41.0	2.0	0.0	Youtube	1462068034035.0
1429	1.0	297.3544921875	-0.013545644865687934	1132.4443359375	0.0	1.0	5.0	0.3822764257713038	41.0	2.0	1000.0	Youtube	1462068034035.0
1430	1.0	455.6630859375	-0.01807806391694105	974.1357421875	0.0	1.0	29.0	0.01801828125268378	17.0	2.0	15000.0	Youtube	1462068034035.0
1431	1.0	455.6630859375	-0.01807806391694105	974.1357421875	0.0	1.0	29.0	0.01801828125268378	17.0	2.0	30000.0	Youtube	1462068034035.0
1432	1.0	455.6630859375	-0.01807806391694105	974.1357421875	0.0	1.0	29.0	0.01801828125268378	17.0	2.0	60000.0	Youtube	1462068034035.0
1433	1.0	471.6767578125	-0.018545896322289323	958.1220703125	0.0	1.0	33.0	-0.026919095102908276	13.0	2.0	300000.0	Youtube	1462068034035.0
1434	1.0	1320.3486328125	-0.09143734295418006	109.4501953125	0.0	1.0	42.0	-0.19513179222588486	4.0	2.0	900000.0	Youtube	1462068034035.0
1435	1.0	1320.3486328125	-0.09143734295418006	109.4501953125	0.0	1.0	42.0	-0.19513179222588486	4.0	2.0	1800000.0	Youtube	1462068034035.0
1436	1.0	1320.3486328125	-0.09143734295418006	109.4501953125	0.0	1.0	42.0	-0.19513179222588486	4.0	2.0	3600000.0	Youtube	1462068034035.0
1437	1.0	1320.3486328125	-0.09143734295418006	109.4501953125	0.0	1.0	42.0	-0.19513179222588486	4.0	2.0	21600000.0	Youtube	1462068034035.0
1438	1.0	1402.3076171875	-0.12857612843850877	1.0	27.4912109375	1.0	42.0	-0.21177936240075526	1.0	6.0	43200000.0	Youtube	1462068034035.0
1439	1.0	1402.3076171875	-0.12857612843850877	1.0	27.4912109375	1.0	42.0	-0.21177936240075526	1.0	6.0	86400000.0	Youtube	1462068034035.0
1440	9.1611328125	149.2314453125	-0.030593862568448746	1131.3974609375	0.0	1.0	4.0	0.42175386686761707	40.0	2.0	0.0	Youtube	1462068904340.0
1441	9.1611328125	149.2314453125	-0.030593862568448746	1131.3974609375	0.0	1.0	4.0	0.42175386686761707	40.0	2.0	1000.0	Youtube	1462068904340.0
1442	1.0	306.4931640625	0.13616639875806807	974.1357421875	9.1611328125	1.0	27.0	0.0778498944161523	17.0	3.0	15000.0	Youtube	1462068904340.0
1443	1.0	306.4931640625	0.13616639875806807	974.1357421875	9.1611328125	1.0	27.0	0.0778498944161523	17.0	3.0	30000.0	Youtube	1462068904340.0
1444	1.0	306.4931640625	0.13616639875806807	974.1357421875	9.1611328125	1.0	27.0	0.0778498944161523	17.0	3.0	60000.0	Youtube	1462068904340.0
1445	1.0	322.5068359375	0.13141380589672216	958.1220703125	9.1611328125	1.0	31.0	0.027639499641139105	13.0	3.0	300000.0	Youtube	1462068904340.0
1446	1.0	1171.1787109375	-0.0040907887141625465	109.4501953125	9.1611328125	1.0	40.0	-0.14394032120171638	4.0	3.0	900000.0	Youtube	1462068904340.0
1447	1.0	1171.1787109375	-0.0040907887141625465	109.4501953125	9.1611328125	1.0	40.0	-0.14394032120171638	4.0	3.0	1800000.0	Youtube	1462068904340.0
1448	1.0	1171.1787109375	-0.0040907887141625465	109.4501953125	9.1611328125	1.0	40.0	-0.14394032120171638	4.0	3.0	3600000.0	Youtube	1462068904340.0
1449	1.0	1171.1787109375	-0.0040907887141625465	109.4501953125	9.1611328125	1.0	40.0	-0.14394032120171638	4.0	3.0	21600000.0	Youtube	1462068904340.0
1450	1.0	1261.515625	-0.1263022349001555	1.0	28.2744140625	1.0	42.0	-0.23758988333617626	1.0	5.0	43200000.0	Youtube	1462068904340.0
1451	1.0	1261.515625	-0.1263022349001555	1.0	28.2744140625	1.0	42.0	-0.23758988333617626	1.0	5.0	86400000.0	Youtube	1462068904340.0
1452	1.0	294.826171875	-0.015266656630529705	986.34765625	0.0	1.0	5.0	0.3810249640493438	40.0	2.0	0.0	Youtube	1462070130840.0
1453	1.0	294.826171875	-0.015266656630529705	986.34765625	0.0	1.0	5.0	0.3810249640493438	40.0	2.0	1000.0	Youtube	1462070130840.0
1454	1.0	452.8349609375	-0.020644289267079664	828.3388671875	0.0	1.0	29.0	0.011247320293685128	16.0	2.0	15000.0	Youtube	1462070130840.0
1455	1.0	452.8349609375	-0.020644289267079664	828.3388671875	0.0	1.0	29.0	0.011247320293685128	16.0	2.0	30000.0	Youtube	1462070130840.0
1456	1.0	452.8349609375	-0.020644289267079664	828.3388671875	0.0	1.0	29.0	0.011247320293685128	16.0	2.0	60000.0	Youtube	1462070130840.0
1457	1.0	467.3779296875	-0.021159512323021015	813.7958984375	0.0	1.0	33.0	-0.036313651960128146	12.0	2.0	300000.0	Youtube	1462070130840.0
1458	1.0	1171.7236328125	-0.09099663265195707	109.4501953125	0.0	1.0	41.0	-0.19369919939163727	4.0	2.0	900000.0	Youtube	1462070130840.0
1459	1.0	1171.7236328125	-0.09099663265195707	109.4501953125	0.0	1.0	41.0	-0.19369919939163727	4.0	2.0	1800000.0	Youtube	1462070130840.0
1460	1.0	1171.7236328125	-0.09099663265195707	109.4501953125	0.0	1.0	41.0	-0.19369919939163727	4.0	2.0	3600000.0	Youtube	1462070130840.0
1461	1.0	1171.7236328125	-0.09099663265195707	109.4501953125	0.0	1.0	41.0	-0.19369919939163727	4.0	2.0	21600000.0	Youtube	1462070130840.0
1462	1.0	1266.455078125	-0.17519372160737015	1.0	14.71875	1.0	43.0	-0.2711997843240443	1.0	4.0	43200000.0	Youtube	1462070130840.0
1463	1.0	1266.455078125	-0.17519372160737015	1.0	14.71875	1.0	43.0	-0.2711997843240443	1.0	4.0	86400000.0	Youtube	1462070130840.0
1464	1.0	146.6787109375	-0.010118205959584828	1125.3359375	0.0	1.0	4.0	0.422890031611031	41.0	2.0	0.0	Youtube	1462071290299.0
1465	1.0	146.6787109375	-0.010118205959584828	1125.3359375	0.0	1.0	4.0	0.422890031611031	41.0	2.0	1000.0	Youtube	1462071290299.0
1466	1.0	299.349609375	-0.0155467102104556	972.6650390625	0.0	1.0	28.0	0.022222222222222223	17.0	2.0	15000.0	Youtube	1462071290299.0
1467	1.0	299.349609375	-0.0155467102104556	972.6650390625	0.0	1.0	28.0	0.022222222222222223	17.0	2.0	30000.0	Youtube	1462071290299.0
1468	1.0	299.349609375	-0.0155467102104556	972.6650390625	0.0	1.0	28.0	0.022222222222222223	17.0	2.0	60000.0	Youtube	1462071290299.0
1469	1.0	313.892578125	-0.016040116745392515	958.1220703125	0.0	1.0	32.0	-0.023669053416557548	13.0	2.0	300000.0	Youtube	1462071290299.0
1470	1.0	1162.564453125	-0.09096602541056474	109.4501953125	0.0	1.0	41.0	-0.19369919939163727	4.0	2.0	900000.0	Youtube	1462071290299.0
1471	1.0	1162.564453125	-0.09096602541056474	109.4501953125	0.0	1.0	41.0	-0.19369919939163727	4.0	2.0	1800000.0	Youtube	1462071290299.0
1472	1.0	1162.564453125	-0.09096602541056474	109.4501953125	0.0	1.0	41.0	-0.19369919939163727	4.0	2.0	3600000.0	Youtube	1462071290299.0
1473	1.0	1158.3046875	-0.023651516450672004	109.4501953125	4.259765625	1.0	40.0	-0.14394032120171638	4.0	3.0	21600000.0	Youtube	1462071290299.0
1474	1.0	1249.8310546875	-0.1429298405679938	1.0	22.18359375	1.0	41.0	-0.2105379802666297	1.0	6.0	43200000.0	Youtube	1462071290299.0
1475	1.0	1249.8310546875	-0.1429298405679938	1.0	22.18359375	1.0	41.0	-0.2105379802666297	1.0	6.0	86400000.0	Youtube	1462071290299.0
1476	1.0	301.8759765625	-0.015277517287575516	995.7333984375	0.0	1.0	5.0	0.38347255506762434	42.0	2.0	0.0	Youtube	1462072152163.0
1477	1.0	301.8759765625	-0.015277517287575516	995.7333984375	0.0	1.0	5.0	0.38347255506762434	42.0	2.0	1000.0	Youtube	1462072152163.0
1478	1.0	455.626953125	-0.02040908136290786	841.982421875	0.0	1.0	29.0	0.024290185770836654	18.0	2.0	15000.0	Youtube	1462072152163.0
1479	1.0	455.626953125	-0.02040908136290786	841.982421875	0.0	1.0	29.0	0.024290185770836654	18.0	2.0	30000.0	Youtube	1462072152163.0
1480	1.0	455.626953125	-0.02040908136290786	841.982421875	0.0	1.0	29.0	0.024290185770836654	18.0	2.0	60000.0	Youtube	1462072152163.0
1481	1.0	473.0478515625	-0.0210138596837981	824.5615234375	0.0	1.0	33.0	-0.018377261547332376	14.0	2.0	300000.0	Youtube	1462072152163.0
1482	1.0	1177.3935546875	-0.0865185410351863	120.2158203125	0.0	1.0	41.0	-0.1407684062906469	6.0	2.0	900000.0	Youtube	1462072152163.0
1483	1.0	1164.4384765625	0.0077688400932147805	120.2158203125	12.955078125	1.0	39.0	-0.057639041770423505	6.0	4.0	1800000.0	Youtube	1462072152163.0
1484	1.0	1164.4384765625	0.0077688400932147805	120.2158203125	12.955078125	1.0	39.0	-0.057639041770423505	6.0	4.0	3600000.0	Youtube	1462072152163.0
1485	10.765625	1151.7958984375	-0.11912796721430075	109.4501953125	25.59765625	2.0	37.0	-0.17187916274888174	4.0	6.0	21600000.0	Youtube	1462072152163.0
1486	1.0	1261.24609375	-0.11071667464515833	1.0	36.36328125	1.0	41.0	-0.17145691375685113	1.0	8.0	43200000.0	Youtube	1462072152163.0
1487	1.0	1261.24609375	-0.11071667464515833	1.0	36.36328125	1.0	41.0	-0.17145691375685113	1.0	8.0	86400000.0	Youtube	1462072152163.0
1488	12.955078125	147.49609375	-0.03630815784436865	1125.595703125	0.0	2.0	4.0	0.3403033802683214	39.0	2.0	0.0	Youtube	1462073319807.0
1489	12.955078125	147.49609375	-0.03630815784436865	1125.595703125	0.0	2.0	4.0	0.3403033802683214	39.0	2.0	1000.0	Youtube	1462073319807.0
1490	1.0	298.9560546875	0.16761145600934169	974.1357421875	12.955078125	1.0	26.0	0.12326312688558734	17.0	4.0	15000.0	Youtube	1462073319807.0
1491	1.0	298.9560546875	0.16761145600934169	974.1357421875	12.955078125	1.0	26.0	0.12326312688558734	17.0	4.0	30000.0	Youtube	1462073319807.0
1492	1.0	298.9560546875	0.16761145600934169	974.1357421875	12.955078125	1.0	26.0	0.12326312688558734	17.0	4.0	60000.0	Youtube	1462073319807.0
1493	1.0	314.9697265625	0.1618371814723116	958.1220703125	12.955078125	1.0	30.0	0.0687701504571764	13.0	4.0	300000.0	Youtube	1462073319807.0
1494	1.0	1163.6416015625	0.005292287828693426	109.4501953125	12.955078125	1.0	39.0	-0.10697674418604651	4.0	4.0	900000.0	Youtube	1462073319807.0
1495	1.0	1163.6416015625	0.005292287828693426	109.4501953125	12.955078125	1.0	39.0	-0.10697674418604651	4.0	4.0	1800000.0	Youtube	1462073319807.0
1496	1.0	1163.6416015625	0.005292287828693426	109.4501953125	12.955078125	1.0	39.0	-0.10697674418604651	4.0	4.0	3600000.0	Youtube	1462073319807.0
1497	1.0	1144.5283203125	0.03222172598230714	109.4501953125	32.068359375	1.0	37.0	-0.052333908889069546	4.0	6.0	21600000.0	Youtube	1462073319807.0
1498	1.0	1253.978515625	-0.11826913150543351	1.0	32.068359375	1.0	41.0	-0.2105379802666297	1.0	6.0	43200000.0	Youtube	1462073319807.0
1499	1.0	1253.978515625	-0.11826913150543351	1.0	32.068359375	1.0	41.0	-0.2105379802666297	1.0	6.0	86400000.0	Youtube	1462073319807.0
1500	1.0	301.9150390625	-0.013570143564115225	1137.7880859375	0.0	1.0	5.0	0.3822764257713038	41.0	2.0	0.0	Youtube	1462074388280.0
1501	1.0	301.9150390625	-0.013570143564115225	1137.7880859375	0.0	1.0	5.0	0.3822764257713038	41.0	2.0	1000.0	Youtube	1462074388280.0
1502	1.0	464.16015625	-0.01816986817590076	975.54296875	0.0	1.0	29.0	0.01801828125268378	17.0	2.0	15000.0	Youtube	1462074388280.0
1503	1.0	464.16015625	-0.01816986817590076	975.54296875	0.0	1.0	29.0	0.01801828125268378	17.0	2.0	30000.0	Youtube	1462074388280.0
1504	1.0	464.16015625	-0.01816986817590076	975.54296875	0.0	1.0	29.0	0.01801828125268378	17.0	2.0	60000.0	Youtube	1462074388280.0
1505	1.0	481.5810546875	-0.018675028823031962	958.1220703125	0.0	1.0	33.0	-0.026919095102908276	13.0	2.0	300000.0	Youtube	1462074388280.0
1506	1.0	1330.2529296875	-0.09146341111083435	109.4501953125	0.0	1.0	42.0	-0.19513179222588486	4.0	2.0	900000.0	Youtube	1462074388280.0
1507	1.0	1330.2529296875	-0.09146341111083435	109.4501953125	0.0	1.0	42.0	-0.19513179222588486	4.0	2.0	1800000.0	Youtube	1462074388280.0
1508	1.0	1330.2529296875	-0.09146341111083435	109.4501953125	0.0	1.0	42.0	-0.19513179222588486	4.0	2.0	3600000.0	Youtube	1462074388280.0
1509	1.0	1316.814453125	0.0028002229514652284	109.4501953125	13.4384765625	1.0	40.0	-0.10909090909090907	4.0	4.0	21600000.0	Youtube	1462074388280.0
1510	1.0	1408.0419921875	-0.11956651280645461	1.0	31.6611328125	1.0	42.0	-0.21177936240075526	1.0	6.0	43200000.0	Youtube	1462074388280.0
1511	1.0	1408.0419921875	-0.11956651280645461	1.0	31.6611328125	1.0	42.0	-0.21177936240075526	1.0	6.0	86400000.0	Youtube	1462074388280.0
1512	1.0	150.0986328125	-0.009901886601093904	1163.9814453125	0.0	1.0	4.0	0.587095265748098	46.0	4.0	0.0	Youtube	1462075547430.0
1513	1.0	150.0986328125	-0.009901886601093904	1163.9814453125	0.0	1.0	4.0	0.587095265748098	46.0	4.0	1000.0	Youtube	1462075547430.0
1514	1.0	328.205078125	-0.015908552255881437	985.875	0.0	1.0	29.0	0.12909944487358055	21.0	4.0	15000.0	Youtube	1462075547430.0
1515	1.0	328.205078125	-0.015908552255881437	985.875	0.0	1.0	29.0	0.12909944487358055	21.0	4.0	30000.0	Youtube	1462075547430.0
1516	1.0	328.205078125	-0.015908552255881437	985.875	0.0	1.0	29.0	0.12909944487358055	21.0	4.0	60000.0	Youtube	1462075547430.0
1517	1.0	345.1923828125	-0.016457314228685127	968.8876953125	0.0	1.0	35.0	0.06329621044272915	15.0	4.0	300000.0	Youtube	1462075547430.0
1518	1.0	1193.8642578125	-0.0865738850406815	120.2158203125	0.0	1.0	44.0	-0.06900655593423542	6.0	4.0	900000.0	Youtube	1462075547430.0
1519	1.0	1193.8642578125	-0.0865738850406815	120.2158203125	0.0	1.0	44.0	-0.06900655593423542	6.0	4.0	1800000.0	Youtube	1462075547430.0
1520	1.0	1193.8642578125	-0.0865738850406815	120.2158203125	0.0	1.0	44.0	-0.06900655593423542	6.0	4.0	3600000.0	Youtube	1462075547430.0
1521	10.765625	1167.7841796875	-0.11824032449278105	109.4501953125	26.080078125	2.0	41.0	-0.15811388300841897	4.0	7.0	21600000.0	Youtube	1462075547430.0
1522	1.0	1267.376953125	-0.09680017299820726	1.0	46.703125	1.0	44.0	-0.14704980056384323	1.0	10.0	43200000.0	Youtube	1462075547430.0
1523	1.0	1261.8115234375	-0.09096842234537451	1.0	52.2685546875	1.0	41.0	-0.1111111111111111	1.0	13.0	86400000.0	Youtube	1462075547430.0
1524	1.0	298.1904296875	-0.013335288657378175	1153.8271484375	0.0	1.0	5.0	0.5450203986729653	46.0	4.0	0.0	Youtube	1462076699444.0
1525	1.0	298.1904296875	-0.013335288657378175	1153.8271484375	0.0	1.0	5.0	0.5450203986729653	46.0	4.0	1000.0	Youtube	1462076699444.0
1526	1.0	466.0341796875	-0.01803300171668786	985.9833984375	0.0	1.0	30.0	0.12364394995506539	21.0	4.0	15000.0	Youtube	1462076699444.0
1527	1.0	466.0341796875	-0.01803300171668786	985.9833984375	0.0	1.0	30.0	0.12364394995506539	21.0	4.0	30000.0	Youtube	1462076699444.0
1528	1.0	466.0341796875	-0.01803300171668786	985.9833984375	0.0	1.0	30.0	0.12364394995506539	21.0	4.0	60000.0	Youtube	1462076699444.0
1529	1.0	483.1298828125	-0.018521889481975896	968.8876953125	0.0	1.0	36.0	0.05940885257860045	15.0	4.0	300000.0	Youtube	1462076699444.0
1530	1.0	1331.8017578125	-0.08698696981145689	120.2158203125	0.0	1.0	45.0	-0.07100716024967263	6.0	4.0	900000.0	Youtube	1462076699444.0
1531	1.0	1331.8017578125	-0.08698696981145689	120.2158203125	0.0	1.0	45.0	-0.07100716024967263	6.0	4.0	1800000.0	Youtube	1462076699444.0
1532	1.0	1331.8017578125	-0.08698696981145689	120.2158203125	0.0	1.0	45.0	-0.07100716024967263	6.0	4.0	3600000.0	Youtube	1462076699444.0
1533	10.765625	1294.341796875	-0.09446198241331659	109.4501953125	37.4599609375	2.0	40.0	-0.11664236870396087	4.0	9.0	21600000.0	Youtube	1462076699444.0
1534	1.0	1403.7919921875	-0.09565736293514082	1.0	48.2255859375	1.0	44.0	-0.135400640077266	1.0	11.0	43200000.0	Youtube	1462076699444.0
1535	1.0	1398.2265625	-0.09010322921784293	1.0	53.791015625	1.0	41.0	-0.10256451881367415	1.0	14.0	86400000.0	Youtube	1462076699444.0
1536	1.0	156.302734375	-0.010253699648409914	1143.0966796875	0.0	1.0	4.0	0.5851558829982036	44.0	4.0	0.0	Youtube	1462077560026.0
1537	1.0	156.302734375	-0.010253699648409914	1143.0966796875	0.0	1.0	4.0	0.5851558829982036	44.0	4.0	1000.0	Youtube	1462077560026.0
1538	1.0	322.8828125	-0.01594369799965664	976.5166015625	0.0	1.0	29.0	0.11809194329295741	19.0	4.0	15000.0	Youtube	1462077560026.0
1539	1.0	322.8828125	-0.01594369799965664	976.5166015625	0.0	1.0	29.0	0.11809194329295741	19.0	4.0	30000.0	Youtube	1462077560026.0
1540	1.0	322.8828125	-0.01594369799965664	976.5166015625	0.0	1.0	29.0	0.11809194329295741	19.0	4.0	60000.0	Youtube	1462077560026.0
1541	1.0	341.27734375	-0.01654799775602376	958.1220703125	0.0	1.0	35.0	0.04696204270933554	13.0	4.0	300000.0	Youtube	1462077560026.0
1542	1.0	1189.94921875	-0.09105622401637191	109.4501953125	0.0	1.0	44.0	-0.11666666666666667	4.0	4.0	900000.0	Youtube	1462077560026.0
1543	1.0	1189.94921875	-0.09105622401637191	109.4501953125	0.0	1.0	44.0	-0.11666666666666667	4.0	4.0	1800000.0	Youtube	1462077560026.0
1544	1.0	1189.94921875	-0.09105622401637191	109.4501953125	0.0	1.0	44.0	-0.11666666666666667	4.0	4.0	3600000.0	Youtube	1462077560026.0
1545	1.0	1166.0517578125	0.022436838342792795	109.4501953125	23.8974609375	1.0	41.0	-0.04422689813358515	4.0	7.0	21600000.0	Youtube	1462077560026.0
1546	1.0	1262.05078125	-0.10915881187969902	1.0	37.3486328125	1.0	43.0	-0.1589409883014377	1.0	9.0	43200000.0	Youtube	1462077560026.0
1547	1.0	1256.4853515625	-0.10130378845952717	1.0	42.9140625	1.0	40.0	-0.11892625884983475	1.0	12.0	86400000.0	Youtube	1462077560026.0
1548	9.3935546875	297.9541015625	-0.041072519228339585	1142.4482421875	0.0	1.0	5.0	0.5417055153123931	43.0	4.0	0.0	Youtube	1462078633259.0
1549	9.3935546875	297.9541015625	-0.041072519228339585	1142.4482421875	0.0	1.0	5.0	0.5417055153123931	43.0	4.0	1000.0	Youtube	1462078633259.0
1550	1.0	465.1845703125	0.10441123321573648	975.2177734375	9.3935546875	1.0	29.0	0.14913968975032613	19.0	5.0	15000.0	Youtube	1462078633259.0
1551	1.0	465.1845703125	0.10441123321573648	975.2177734375	9.3935546875	1.0	29.0	0.14913968975032613	19.0	5.0	30000.0	Youtube	1462078633259.0
1552	1.0	465.1845703125	0.10441123321573648	975.2177734375	9.3935546875	1.0	29.0	0.14913968975032613	19.0	5.0	60000.0	Youtube	1462078633259.0
1553	1.0	482.2802734375	0.10137542039512988	958.1220703125	9.3935546875	1.0	35.0	0.07470178808339961	13.0	5.0	300000.0	Youtube	1462078633259.0
1554	1.0	1330.9521484375	-0.006432461364401965	109.4501953125	9.3935546875	1.0	44.0	-0.09035079029052513	4.0	5.0	900000.0	Youtube	1462078633259.0
1555	1.0	1330.9521484375	-0.006432461364401965	109.4501953125	9.3935546875	1.0	44.0	-0.09035079029052513	4.0	5.0	1800000.0	Youtube	1462078633259.0
1556	1.0	1330.9521484375	-0.006432461364401965	109.4501953125	9.3935546875	1.0	44.0	-0.09035079029052513	4.0	5.0	3600000.0	Youtube	1462078633259.0
1557	1.0	1160.109375	0.1005995514347728	109.4501953125	180.236328125	1.0	40.0	-0.012182898077463452	4.0	9.0	21600000.0	Youtube	1462078633259.0
1558	1.0	1259.7021484375	-0.04046941113540679	1.0	190.09375	1.0	43.0	-0.14569287935358963	1.0	10.0	43200000.0	Youtube	1462078633259.0
1559	1.0	1254.13671875	-0.039564946824539926	1.0	195.6591796875	1.0	40.0	-0.10945985924053736	1.0	13.0	86400000.0	Youtube	1462078633259.0
1560	1.0	149.4091796875	-0.009994010412450752	1150.107421875	0.0	1.0	4.0	0.587095265748098	46.0	4.0	0.0	Youtube	1462079494793.0
1561	1.0	149.4091796875	-0.009994010412450752	1150.107421875	0.0	1.0	4.0	0.587095265748098	46.0	4.0	1000.0	Youtube	1462079494793.0
1562	1.0	315.1123046875	-0.01568680648898562	984.404296875	0.0	1.0	29.0	0.12909944487358055	21.0	4.0	15000.0	Youtube	1462079494793.0
1563	1.0	315.1123046875	-0.01568680648898562	984.404296875	0.0	1.0	29.0	0.12909944487358055	21.0	4.0	30000.0	Youtube	1462079494793.0
1564	1.0	315.1123046875	-0.01568680648898562	984.404296875	0.0	1.0	29.0	0.12909944487358055	21.0	4.0	60000.0	Youtube	1462079494793.0
1565	1.0	330.62890625	-0.01619641027254675	968.8876953125	0.0	1.0	35.0	0.06329621044272915	15.0	4.0	300000.0	Youtube	1462079494793.0
1566	1.0	1179.30078125	-0.08652502324893215	120.2158203125	0.0	1.0	44.0	-0.06900655593423542	6.0	4.0	900000.0	Youtube	1462079494793.0
1567	1.0	1179.30078125	-0.08652502324893215	120.2158203125	0.0	1.0	44.0	-0.06900655593423542	6.0	4.0	1800000.0	Youtube	1462079494793.0
1568	1.0	1179.30078125	-0.08652502324893215	120.2158203125	0.0	1.0	44.0	-0.06900655593423542	6.0	4.0	3600000.0	Youtube	1462079494793.0
1569	10.765625	1150.390625	-0.10953136911476104	109.4501953125	28.91015625	2.0	40.0	-0.13483997249264842	4.0	8.0	21600000.0	Youtube	1462079494793.0
1570	1.0	1259.8408203125	-0.10568529921759591	1.0	39.67578125	1.0	44.0	-0.14704980056384323	1.0	10.0	43200000.0	Youtube	1462079494793.0
1571	1.0	1254.275390625	-0.09843477618141325	1.0	45.2412109375	1.0	41.0	-0.1111111111111111	1.0	13.0	86400000.0	Youtube	1462079494793.0
1572	1.0	297.765625	-0.013467131683950051	1140.513671875	0.0	1.0	5.0	0.5428571428571428	44.0	4.0	0.0	Youtube	1462080537616.0
1573	1.0	297.765625	-0.013467131683950051	1140.513671875	0.0	1.0	5.0	0.5428571428571428	44.0	4.0	1000.0	Youtube	1462080537616.0
1574	1.0	464.640625	-0.018206025856319495	973.638671875	0.0	1.0	30.0	0.11269907023650579	19.0	4.0	15000.0	Youtube	1462080537616.0
1575	1.0	464.640625	-0.018206025856319495	973.638671875	0.0	1.0	30.0	0.11269907023650579	19.0	4.0	30000.0	Youtube	1462080537616.0
1576	1.0	464.640625	-0.018206025856319495	973.638671875	0.0	1.0	30.0	0.11269907023650579	19.0	4.0	60000.0	Youtube	1462080537616.0
1577	1.0	480.1572265625	-0.01865662910902137	958.1220703125	0.0	1.0	36.0	0.0431959397724831	13.0	4.0	300000.0	Youtube	1462080537616.0
1578	1.0	1328.8291015625	-0.09145968613982233	109.4501953125	0.0	1.0	45.0	-0.1183673469387755	4.0	4.0	900000.0	Youtube	1462080537616.0
1579	1.0	1328.8291015625	-0.09145968613982233	109.4501953125	0.0	1.0	45.0	-0.1183673469387755	4.0	4.0	1800000.0	Youtube	1462080537616.0
1580	1.0	1328.8291015625	-0.09145968613982233	109.4501953125	0.0	1.0	45.0	-0.1183673469387755	4.0	4.0	3600000.0	Youtube	1462080537616.0
1581	1.0	1303.1201171875	0.02030187980722266	109.4501953125	25.708984375	1.0	42.0	-0.046625240412015684	4.0	7.0	21600000.0	Youtube	1462080537616.0
1582	1.0	1412.5703125	-0.1330788474827808	1.0	25.708984375	1.0	46.0	-0.19535195055208485	1.0	7.0	43200000.0	Youtube	1462080537616.0
1583	1.0	1259.654296875	-0.042356440546091556	1.0	178.625	1.0	42.0	-0.13255127526112637	1.0	11.0	86400000.0	Youtube	1462080537616.0
1584	1.0	149.79296875	-0.009968414653442878	1154.6328125	0.0	1.0	4.0	0.587095265748098	46.0	4.0	0.0	Youtube	1462081404309.0
1585	1.0	149.79296875	-0.009968414653442878	1154.6328125	0.0	1.0	4.0	0.587095265748098	46.0	4.0	1000.0	Youtube	1462081404309.0
1586	1.0	318.55078125	-0.015730719123914504	985.875	0.0	1.0	29.0	0.12909944487358055	21.0	4.0	15000.0	Youtube	1462081404309.0
1587	1.0	318.55078125	-0.015730719123914504	985.875	0.0	1.0	29.0	0.12909944487358055	21.0	4.0	30000.0	Youtube	1462081404309.0
1588	1.0	318.55078125	-0.015730719123914504	985.875	0.0	1.0	29.0	0.12909944487358055	21.0	4.0	60000.0	Youtube	1462081404309.0
1589	1.0	335.5380859375	-0.016285477606066627	968.8876953125	0.0	1.0	35.0	0.06329621044272915	15.0	4.0	300000.0	Youtube	1462081404309.0
1590	1.0	1184.2099609375	-0.08654161899092205	120.2158203125	0.0	1.0	44.0	-0.06900655593423542	6.0	4.0	900000.0	Youtube	1462081404309.0
1591	1.0	1184.2099609375	-0.08654161899092205	120.2158203125	0.0	1.0	44.0	-0.06900655593423542	6.0	4.0	1800000.0	Youtube	1462081404309.0
1592	1.0	1184.2099609375	-0.08654161899092205	120.2158203125	0.0	1.0	44.0	-0.06900655593423542	6.0	4.0	3600000.0	Youtube	1462081404309.0
1593	10.765625	1168.5888671875	-0.15689311592330438	109.4501953125	15.62109375	2.0	42.0	-0.18430244519362143	4.0	6.0	21600000.0	Youtube	1462081404309.0
1594	1.0	1278.0390625	-0.13093239956757297	1.0	26.38671875	1.0	46.0	-0.17778762778070956	1.0	8.0	43200000.0	Youtube	1462081404309.0
1595	1.0	1272.4736328125	-0.11856124716808082	1.0	31.9521484375	1.0	43.0	-0.13400504203456162	1.0	11.0	86400000.0	Youtube	1462081404309.0
1596	4.46875	302.4541015625	-0.04003826846901116	776.76953125	0.0	1.0	5.0	0.5392464645061678	41.0	4.0	0.0	Youtube	1462082568864.0
1597	4.46875	302.4541015625	-0.04003826846901116	776.76953125	0.0	1.0	5.0	0.5392464645061678	41.0	4.0	1000.0	Youtube	1462082568864.0
1598	1.0	459.7587890625	0.05598882159068131	619.46484375	4.46875	1.0	29.0	0.1362566712438829	17.0	5.0	15000.0	Youtube	1462082568864.0
1599	1.0	459.7587890625	0.05598882159068131	619.46484375	4.46875	1.0	29.0	0.1362566712438829	17.0	5.0	30000.0	Youtube	1462082568864.0
1600	1.0	459.7587890625	0.05598882159068131	619.46484375	4.46875	1.0	29.0	0.1362566712438829	17.0	5.0	60000.0	Youtube	1462082568864.0
1601	1.0	475.1943359375	0.05373913840561167	604.029296875	4.46875	1.0	35.0	0.05494837278298225	11.0	5.0	300000.0	Youtube	1462082568864.0
1602	1.0	961.5966796875	0.010652862458915157	109.4501953125	12.6455078125	1.0	41.0	-0.06248268926093008	4.0	6.0	900000.0	Youtube	1462082568864.0
1603	1.0	961.5966796875	0.010652862458915157	109.4501953125	12.6455078125	1.0	41.0	-0.06248268926093008	4.0	6.0	1800000.0	Youtube	1462082568864.0
1604	1.0	949.51953125	0.032441587630832075	109.4501953125	24.72265625	1.0	38.0	-0.006366070140792302	4.0	9.0	3600000.0	Youtube	1462082568864.0
1605	1.0	917.7685546875	0.06603498779784725	109.4501953125	56.4736328125	1.0	33.0	0.06368650457107457	4.0	14.0	21600000.0	Youtube	1462082568864.0
1606	1.0	1027.21875	-0.08577488065047416	1.0	56.4736328125	1.0	37.0	-0.09538724867707589	1.0	14.0	43200000.0	Youtube	1462082568864.0
1607	1.0	1021.6533203125	-0.08118197161405837	1.0	62.0390625	1.0	34.0	-0.0670623180135797	1.0	17.0	86400000.0	Youtube	1462082568864.0
1608	8.1767578125	149.7451171875	-0.027207111502002463	1209.1142578125	0.0	1.0	4.0	0.5851558829982036	44.0	4.0	0.0	Youtube	1462083428699.0
1609	8.1767578125	149.7451171875	-0.027207111502002463	1209.1142578125	0.0	1.0	4.0	0.5851558829982036	44.0	4.0	1000.0	Youtube	1462083428699.0
1610	1.0	311.3056640625	0.12771116449171782	1047.5537109375	8.1767578125	1.0	28.0	0.1611645928050761	20.0	5.0	15000.0	Youtube	1462083428699.0
1611	1.0	311.3056640625	0.12771116449171782	1047.5537109375	8.1767578125	1.0	28.0	0.1611645928050761	20.0	5.0	30000.0	Youtube	1462083428699.0
1612	1.0	311.3056640625	0.12771116449171782	1047.5537109375	8.1767578125	1.0	28.0	0.1611645928050761	20.0	5.0	60000.0	Youtube	1462083428699.0
1613	1.0	328.4013671875	0.12306801806258345	1030.4580078125	8.1767578125	1.0	34.0	0.08770580193070293	14.0	5.0	300000.0	Youtube	1462083428699.0
1614	1.0	1177.0732421875	0.005951668460451552	181.7861328125	8.1767578125	1.0	43.0	-0.06250000000000001	5.0	5.0	900000.0	Youtube	1462083428699.0
1615	1.0	1177.0732421875	0.005951668460451552	181.7861328125	8.1767578125	1.0	43.0	-0.06250000000000001	5.0	5.0	1800000.0	Youtube	1462083428699.0
1616	1.0	1177.0732421875	0.005951668460451552	181.7861328125	8.1767578125	1.0	43.0	-0.06250000000000001	5.0	5.0	3600000.0	Youtube	1462083428699.0
1617	1.0	1148.916015625	0.05259118996667411	181.7861328125	36.333984375	1.0	39.0	0.016854996561581053	5.0	9.0	21600000.0	Youtube	1462083428699.0
1618	1.0	1330.7021484375	-0.11101894782118801	1.0	36.333984375	1.0	44.0	-0.1602539912734705	1.0	9.0	43200000.0	Youtube	1462083428699.0
1619	1.0	1325.13671875	-0.10289212847927602	1.0	41.8994140625	1.0	41.0	-0.12054487304675746	1.0	12.0	86400000.0	Youtube	1462083428699.0
1620	1.0	149.75390625	-0.010145444276852367	1133.1103515625	0.0	1.0	5.0	0.5428571428571428	44.0	4.0	0.0	Youtube	1462084288805.0
1621	1.0	149.75390625	-0.010145444276852367	1133.1103515625	0.0	1.0	5.0	0.5428571428571428	44.0	4.0	1000.0	Youtube	1462084288805.0
1622	1.0	307.646484375	-0.015673365827283493	975.2177734375	0.0	1.0	30.0	0.11269907023650579	19.0	4.0	15000.0	Youtube	1462084288805.0
1623	1.0	307.646484375	-0.015673365827283493	975.2177734375	0.0	1.0	30.0	0.11269907023650579	19.0	4.0	30000.0	Youtube	1462084288805.0
1624	1.0	307.646484375	-0.015673365827283493	975.2177734375	0.0	1.0	30.0	0.11269907023650579	19.0	4.0	60000.0	Youtube	1462084288805.0
1625	1.0	324.7421875	-0.016245835856487506	958.1220703125	0.0	1.0	36.0	0.0431959397724831	13.0	4.0	300000.0	Youtube	1462084288805.0
1626	1.0	1173.4140625	-0.09100223267378676	109.4501953125	0.0	1.0	45.0	-0.1183673469387755	4.0	4.0	900000.0	Youtube	1462084288805.0
1627	1.0	1173.4140625	-0.09100223267378676	109.4501953125	0.0	1.0	45.0	-0.1183673469387755	4.0	4.0	1800000.0	Youtube	1462084288805.0
1628	1.0	1173.4140625	-0.09100223267378676	109.4501953125	0.0	1.0	45.0	-0.1183673469387755	4.0	4.0	3600000.0	Youtube	1462084288805.0
1629	1.0	1146.595703125	0.026580001469791285	109.4501953125	26.818359375	1.0	40.0	-0.012182898077463452	4.0	9.0	21600000.0	Youtube	1462084288805.0
1630	1.0	1256.0458984375	-0.12977337714794832	1.0	26.818359375	1.0	44.0	-0.1602539912734705	1.0	9.0	43200000.0	Youtube	1462084288805.0
1631	1.0	1250.48046875	-0.11765125305011115	1.0	32.3837890625	1.0	41.0	-0.12054487304675746	1.0	12.0	86400000.0	Youtube	1462084288805.0
1632	18.0966796875	304.0712890625	-0.05786928520804537	1128.7216796875	0.0	4.0	5.0	0.3751177565480253	42.0	4.0	0.0	Youtube	1462085155031.0
1633	18.0966796875	304.0712890625	-0.05786928520804537	1128.7216796875	0.0	4.0	5.0	0.3751177565480253	42.0	4.0	1000.0	Youtube	1462085155031.0
1634	1.560546875	449.921875	0.14251529203363492	982.87109375	16.5361328125	1.0	27.0	0.21808983058788542	20.0	7.0	15000.0	Youtube	1462085155031.0
1635	1.560546875	449.921875	0.14251529203363492	982.87109375	16.5361328125	1.0	27.0	0.21808983058788542	20.0	7.0	30000.0	Youtube	1462085155031.0
1636	1.560546875	449.921875	0.14251529203363492	982.87109375	16.5361328125	1.0	27.0	0.21808983058788542	20.0	7.0	60000.0	Youtube	1462085155031.0
1637	1.0	463.9052734375	0.15092850038943742	968.8876953125	18.0966796875	1.0	32.0	0.16913072147196226	15.0	8.0	300000.0	Youtube	1462085155031.0
1638	1.0	1312.5771484375	0.012989411570561885	120.2158203125	18.0966796875	1.0	41.0	0.018377261547332373	6.0	8.0	900000.0	Youtube	1462085155031.0
1639	1.0	1312.5771484375	0.012989411570561885	120.2158203125	18.0966796875	1.0	41.0	0.018377261547332373	6.0	8.0	1800000.0	Youtube	1462085155031.0
1640	10.765625	1305.6103515625	-0.12561365398689595	109.4501953125	25.0634765625	2.0	40.0	-0.11664236870396087	4.0	9.0	3600000.0	Youtube	1462085155031.0
1641	10.765625	1286.107421875	-0.0806889912009589	109.4501953125	44.56640625	2.0	37.0	-0.06329125925487829	4.0	12.0	21600000.0	Youtube	1462085155031.0
1642	1.0	1395.5576171875	-0.08870305572072522	1.0	55.33203125	1.0	41.0	-0.10256451881367415	1.0	14.0	43200000.0	Youtube	1462085155031.0
1643	1.0	1242.5869140625	-0.03763415507467513	1.0	208.302734375	1.0	37.0	-0.06741998624632421	1.0	18.0	86400000.0	Youtube	1462085155031.0
1644	4.3046875	149.8076171875	-0.020848119766220728	1143.1806640625	0.0	1.0	4.0	0.5841226123902492	43.0	4.0	0.0	Youtube	1462086312888.0
1645	4.3046875	149.8076171875	-0.020848119766220728	1143.1806640625	0.0	1.0	4.0	0.5841226123902492	43.0	4.0	1000.0	Youtube	1462086312888.0
1646	1.0	317.7705078125	0.08355627862426357	975.2177734375	4.3046875	1.0	28.0	0.15530244059582024	19.0	5.0	15000.0	Youtube	1462086312888.0
1647	1.0	317.7705078125	0.08355627862426357	975.2177734375	4.3046875	1.0	28.0	0.15530244059582024	19.0	5.0	30000.0	Youtube	1462086312888.0
1648	1.0	317.7705078125	0.08355627862426357	975.2177734375	4.3046875	1.0	28.0	0.15530244059582024	19.0	5.0	60000.0	Youtube	1462086312888.0
1649	1.0	334.8662109375	0.08022582630523416	958.1220703125	4.3046875	1.0	34.0	0.07900249704450411	13.0	5.0	300000.0	Youtube	1462086312888.0
1650	1.0	1183.5380859375	-0.023748019948610866	109.4501953125	4.3046875	1.0	43.0	-0.08840924076943484	4.0	5.0	900000.0	Youtube	1462086312888.0
1651	1.0	1183.5380859375	-0.023748019948610866	109.4501953125	4.3046875	1.0	43.0	-0.08840924076943484	4.0	5.0	1800000.0	Youtube	1462086312888.0
1652	1.0	1183.5380859375	-0.023748019948610866	109.4501953125	4.3046875	1.0	43.0	-0.08840924076943484	4.0	5.0	3600000.0	Youtube	1462086312888.0
1653	1.0	1151.7998046875	0.03567564707858163	109.4501953125	36.04296875	1.0	39.0	-0.009338592095470355	4.0	9.0	21600000.0	Youtube	1462086312888.0
1654	1.0	1251.392578125	-0.09764992130679025	1.0	45.900390625	1.0	42.0	-0.14427887201325137	1.0	10.0	43200000.0	Youtube	1462086312888.0
1655	1.0	1245.8271484375	-0.0916769896836706	1.0	51.4658203125	1.0	39.0	-0.10773645092141684	1.0	13.0	86400000.0	Youtube	1462086312888.0
1656	1.0	298.2685546875	-0.01835304381291936	803.044921875	0.0	1.0	5.0	0.5405031020047024	42.0	4.0	0.0	Youtube	1462087172299.0
1657	1.0	298.2685546875	-0.01835304381291936	803.044921875	0.0	1.0	5.0	0.5405031020047024	42.0	4.0	1000.0	Youtube	1462087172299.0
1658	1.0	480.1884765625	-0.026473512253928435	621.125	0.0	1.0	30.0	0.10020143805361677	17.0	4.0	15000.0	Youtube	1462087172299.0
1659	1.0	480.1884765625	-0.026473512253928435	621.125	0.0	1.0	30.0	0.10020143805361677	17.0	4.0	30000.0	Youtube	1462087172299.0
1660	1.0	480.1884765625	-0.026473512253928435	621.125	0.0	1.0	30.0	0.10020143805361677	17.0	4.0	60000.0	Youtube	1462087172299.0
1661	1.0	497.2841796875	-0.027318612778374485	604.029296875	0.0	1.0	36.0	0.023819653367016545	11.0	4.0	300000.0	Youtube	1462087172299.0
1662	1.0	991.86328125	-0.09029988257988002	109.4501953125	0.0	1.0	43.0	-0.1148936170212766	4.0	4.0	900000.0	Youtube	1462087172299.0
1663	1.0	991.86328125	-0.09029988257988002	109.4501953125	0.0	1.0	43.0	-0.1148936170212766	4.0	4.0	1800000.0	Youtube	1462087172299.0
1664	1.0	991.86328125	-0.09029988257988002	109.4501953125	0.0	1.0	43.0	-0.1148936170212766	4.0	4.0	3600000.0	Youtube	1462087172299.0
1665	1.0	956.73828125	0.044455139410652815	109.4501953125	35.125	1.0	39.0	-0.02321178965664366	4.0	8.0	21600000.0	Youtube	1462087172299.0
1666	1.0	1056.3310546875	-0.09773024831534771	1.0	44.982421875	1.0	42.0	-0.15757221001175636	1.0	9.0	43200000.0	Youtube	1462087172299.0
1667	1.0	1041.4423828125	-0.08302708477118005	1.0	59.87109375	1.0	38.0	-0.10593600753769197	1.0	13.0	86400000.0	Youtube	1462087172299.0
1668	17.732421875	155.8203125	-0.042890961292898405	1140.71484375	0.0	3.0	4.0	0.45983087082187446	43.0	4.0	0.0	Youtube	1462088043488.0
1669	17.732421875	155.8203125	-0.042890961292898405	1140.71484375	0.0	3.0	4.0	0.45983087082187446	43.0	4.0	1000.0	Youtube	1462088043488.0
1670	10.765625	319.50390625	0.03910446605810528	977.03125	6.966796875	2.0	28.0	0.0816770494676579	19.0	5.0	15000.0	Youtube	1462088043488.0
1671	10.765625	319.50390625	0.03910446605810528	977.03125	6.966796875	2.0	28.0	0.0816770494676579	19.0	5.0	30000.0	Youtube	1462088043488.0
1672	10.765625	319.50390625	0.03910446605810528	977.03125	6.966796875	2.0	28.0	0.0816770494676579	19.0	5.0	60000.0	Youtube	1462088043488.0
1673	10.765625	338.4130859375	0.034565358238913754	958.1220703125	6.966796875	2.0	34.0	-0.006838256275499511	13.0	5.0	300000.0	Youtube	1462088043488.0
1674	10.765625	1187.0849609375	-0.209186915838014	109.4501953125	6.966796875	2.0	43.0	-0.21441232328599893	4.0	5.0	900000.0	Youtube	1462088043488.0
1675	10.765625	1187.0849609375	-0.209186915838014	109.4501953125	6.966796875	2.0	43.0	-0.21441232328599893	4.0	5.0	1800000.0	Youtube	1462088043488.0
1676	10.765625	1187.0849609375	-0.209186915838014	109.4501953125	6.966796875	2.0	43.0	-0.21441232328599893	4.0	5.0	3600000.0	Youtube	1462088043488.0
1677	10.765625	1156.591796875	-0.08920841606968252	109.4501953125	37.4599609375	2.0	39.0	-0.11379481553341217	4.0	9.0	21600000.0	Youtube	1462088043488.0
1678	1.0	1256.1845703125	-0.085744430515382	1.0	58.0830078125	1.0	42.0	-0.12209657262637609	1.0	12.0	43200000.0	Youtube	1462088043488.0
1679	1.0	1246.8798828125	-0.07875221865371766	1.0	67.3876953125	1.0	38.0	-0.0822155637106604	1.0	16.0	86400000.0	Youtube	1462088043488.0
1680	1.0	156.732421875	-0.010133956197404181	1158.96484375	0.0	1.0	4.0	0.5851558829982036	44.0	4.0	0.0	Youtube	1462088909218.0
1681	1.0	156.732421875	-0.010133956197404181	1158.96484375	0.0	1.0	4.0	0.5851558829982036	44.0	4.0	1000.0	Youtube	1462088909218.0
1682	1.0	337.0869140625	-0.01617209477208088	978.6103515625	0.0	1.0	29.0	0.11809194329295741	19.0	4.0	15000.0	Youtube	1462088909218.0
1683	1.0	337.0869140625	-0.01617209477208088	978.6103515625	0.0	1.0	29.0	0.11809194329295741	19.0	4.0	30000.0	Youtube	1462088909218.0
1684	1.0	337.0869140625	-0.01617209477208088	978.6103515625	0.0	1.0	29.0	0.11809194329295741	19.0	4.0	60000.0	Youtube	1462088909218.0
1685	1.0	357.5751953125	-0.016833280638670543	958.1220703125	0.0	1.0	35.0	0.04696204270933554	13.0	4.0	300000.0	Youtube	1462088909218.0
1686	1.0	1206.2470703125	-0.09110808234166416	109.4501953125	0.0	1.0	44.0	-0.11666666666666667	4.0	4.0	900000.0	Youtube	1462088909218.0
1687	1.0	1206.2470703125	-0.09110808234166416	109.4501953125	0.0	1.0	44.0	-0.11666666666666667	4.0	4.0	1800000.0	Youtube	1462088909218.0
1688	1.0	1192.9580078125	0.005252291485310021	109.4501953125	13.2890625	1.0	42.0	-0.06474987709525734	4.0	6.0	3600000.0	Youtube	1462088909218.0
1689	1.0	1167.2490234375	0.03759672167848295	109.4501953125	38.998046875	1.0	39.0	-0.009338592095470355	4.0	9.0	21600000.0	Youtube	1462088909218.0
1690	1.0	1266.841796875	-0.09444098216800348	1.0	48.85546875	1.0	42.0	-0.14427887201325137	1.0	10.0	43200000.0	Youtube	1462088909218.0
1691	1.0	1261.2763671875	-0.08895047513832241	1.0	54.4208984375	1.0	39.0	-0.10773645092141684	1.0	13.0	86400000.0	Youtube	1462088909218.0
1692	1.0	157.1103515625	0.6495340851252478	1153.2138671875	147.3310546875	1.0	4.0	0.6324555320336759	44.0	5.0	0.0	Youtube	1462089769181.0
1693	1.0	157.1103515625	0.6495340851252478	1153.2138671875	147.3310546875	1.0	4.0	0.6324555320336759	44.0	5.0	1000.0	Youtube	1462089769181.0
1694	1.0	331.7138671875	0.47630324691272513	978.6103515625	147.3310546875	1.0	29.0	0.14913968975032613	19.0	5.0	15000.0	Youtube	1462089769181.0
1695	1.0	331.7138671875	0.47630324691272513	978.6103515625	147.3310546875	1.0	29.0	0.14913968975032613	19.0	5.0	30000.0	Youtube	1462089769181.0
1696	1.0	331.7138671875	0.47630324691272513	978.6103515625	147.3310546875	1.0	29.0	0.14913968975032613	19.0	5.0	60000.0	Youtube	1462089769181.0
1697	1.0	352.2021484375	0.46142982121269654	958.1220703125	147.3310546875	1.0	35.0	0.07470178808339961	13.0	5.0	300000.0	Youtube	1462089769181.0
1698	1.0	1200.8740234375	0.08772719962084212	109.4501953125	147.3310546875	1.0	44.0	-0.09035079029052513	4.0	5.0	900000.0	Youtube	1462089769181.0
1699	1.0	1200.8740234375	0.08772719962084212	109.4501953125	147.3310546875	1.0	44.0	-0.09035079029052513	4.0	5.0	1800000.0	Youtube	1462089769181.0
1700	1.0	1200.8740234375	0.08772719962084212	109.4501953125	147.3310546875	1.0	44.0	-0.09035079029052513	4.0	5.0	3600000.0	Youtube	1462089769181.0
1701	1.0	1170.35546875	0.09909751207838387	109.4501953125	177.849609375	1.0	40.0	-0.012182898077463452	4.0	9.0	21600000.0	Youtube	1462089769181.0
1702	1.0	1269.9482421875	-0.04092829772969735	1.0	187.70703125	1.0	43.0	-0.14569287935358963	1.0	10.0	43200000.0	Youtube	1462089769181.0
1703	1.0	1264.3828125	-0.04001061419367784	1.0	193.2724609375	1.0	40.0	-0.10945985924053736	1.0	13.0	86400000.0	Youtube	1462089769181.0
1704	1.0	147.9033203125	-0.010032732425834738	1139.958984375	0.0	1.0	4.0	0.5851558829982036	44.0	4.0	0.0	Youtube	1462090633461.0
1705	1.0	147.9033203125	-0.010032732425834738	1139.958984375	0.0	1.0	4.0	0.5851558829982036	44.0	4.0	1000.0	Youtube	1462090633461.0
1706	1.0	314.2236328125	-0.015822054899043356	973.638671875	0.0	1.0	29.0	0.11809194329295741	19.0	4.0	15000.0	Youtube	1462090633461.0
1707	1.0	314.2236328125	-0.015822054899043356	973.638671875	0.0	1.0	29.0	0.11809194329295741	19.0	4.0	30000.0	Youtube	1462090633461.0
1708	1.0	314.2236328125	-0.015822054899043356	973.638671875	0.0	1.0	29.0	0.11809194329295741	19.0	4.0	60000.0	Youtube	1462090633461.0
1709	1.0	329.740234375	-0.016338580151790665	958.1220703125	0.0	1.0	35.0	0.04696204270933554	13.0	4.0	300000.0	Youtube	1462090633461.0
1710	1.0	1178.412109375	-0.09101870211635751	109.4501953125	0.0	1.0	44.0	-0.11666666666666667	4.0	4.0	900000.0	Youtube	1462090633461.0
1711	1.0	1178.412109375	-0.09101870211635751	109.4501953125	0.0	1.0	44.0	-0.11666666666666667	4.0	4.0	1800000.0	Youtube	1462090633461.0
1712	1.0	1169.7578125	-0.005550752061667067	109.4501953125	8.654296875	1.0	43.0	-0.08840924076943484	4.0	5.0	3600000.0	Youtube	1462090633461.0
1713	1.0	1158.3525390625	0.017594141241120395	109.4501953125	20.0595703125	1.0	41.0	-0.04422689813358515	4.0	7.0	21600000.0	Youtube	1462090633461.0
1714	1.0	1267.802734375	-0.15040202362456873	1.0	20.0595703125	1.0	45.0	-0.19424194477601348	1.0	7.0	43200000.0	Youtube	1462090633461.0
1715	1.0	1252.9140625	-0.11303493040495018	1.0	34.9482421875	1.0	41.0	-0.13103560459023977	1.0	11.0	86400000.0	Youtube	1462090633461.0
1716	1.0	297.810546875	-0.0134525690358498	1141.9677734375	0.0	1.0	5.0	0.5428571428571428	44.0	4.0	0.0	Youtube	1462091628964.0
1717	1.0	297.810546875	-0.0134525690358498	1141.9677734375	0.0	1.0	5.0	0.5428571428571428	44.0	4.0	1000.0	Youtube	1462091628964.0
1718	1.0	466.1396484375	-0.01822587500608813	973.638671875	0.0	1.0	30.0	0.11269907023650579	19.0	4.0	15000.0	Youtube	1462091628964.0
1719	1.0	466.1396484375	-0.01822587500608813	973.638671875	0.0	1.0	30.0	0.11269907023650579	19.0	4.0	30000.0	Youtube	1462091628964.0
1720	1.0	466.1396484375	-0.01822587500608813	973.638671875	0.0	1.0	30.0	0.11269907023650579	19.0	4.0	60000.0	Youtube	1462091628964.0
1721	1.0	481.65625	-0.018675999034923656	958.1220703125	0.0	1.0	36.0	0.0431959397724831	13.0	4.0	300000.0	Youtube	1462091628964.0
1722	1.0	1330.328125	-0.09146360762523792	109.4501953125	0.0	1.0	45.0	-0.1183673469387755	4.0	4.0	900000.0	Youtube	1462091628964.0
1723	1.0	1330.328125	-0.09146360762523792	109.4501953125	0.0	1.0	45.0	-0.1183673469387755	4.0	4.0	1800000.0	Youtube	1462091628964.0
1724	1.0	1314.31640625	0.007344899464092766	109.4501953125	16.01171875	1.0	43.0	-0.06692256986935156	4.0	6.0	3600000.0	Youtube	1462091628964.0
1725	1.0	1306.8837890625	0.01765333619083118	109.4501953125	23.4443359375	1.0	42.0	-0.046625240412015684	4.0	7.0	21600000.0	Youtube	1462091628964.0
1726	1.0	1406.4765625	-0.11646199882669353	1.0	33.3017578125	1.0	45.0	-0.17662355462224644	1.0	8.0	43200000.0	Youtube	1462091628964.0
1727	1.0	1400.9111328125	-0.10736439115064006	1.0	38.8671875	1.0	42.0	-0.13255127526112637	1.0	11.0	86400000.0	Youtube	1462091628964.0
1728	17.548828125	149.880859375	-0.04267592493785968	1119.85546875	0.0	3.0	4.0	0.45647498109908313	41.0	4.0	0.0	Youtube	1462092496777.0
1729	17.548828125	149.880859375	-0.04267592493785968	1119.85546875	0.0	3.0	4.0	0.45647498109908313	41.0	4.0	1000.0	Youtube	1462092496777.0
1730	1.0	296.09765625	0.19787765664494258	973.638671875	17.548828125	1.0	26.0	0.21951315891314332	19.0	7.0	15000.0	Youtube	1462092496777.0
1731	1.0	296.09765625	0.19787765664494258	973.638671875	17.548828125	1.0	26.0	0.21951315891314332	19.0	7.0	30000.0	Youtube	1462092496777.0
1732	1.0	296.09765625	0.19787765664494258	973.638671875	17.548828125	1.0	26.0	0.21951315891314332	19.0	7.0	60000.0	Youtube	1462092496777.0
1733	1.0	311.6142578125	0.1913758359738727	958.1220703125	17.548828125	1.0	32.0	0.13307744064868848	13.0	7.0	300000.0	Youtube	1462092496777.0
1734	1.0	1160.2861328125	0.013737967902295017	109.4501953125	17.548828125	1.0	41.0	-0.04422689813358515	4.0	7.0	900000.0	Youtube	1462092496777.0
1735	1.0	1160.2861328125	0.013737967902295017	109.4501953125	17.548828125	1.0	41.0	-0.04422689813358515	4.0	7.0	1800000.0	Youtube	1462092496777.0
1736	1.0	1153.6904296875	0.023163390826883415	109.4501953125	24.14453125	1.0	40.0	-0.025949964805384095	4.0	8.0	3600000.0	Youtube	1462092496777.0
1737	1.0	1153.6904296875	0.023163390826883415	109.4501953125	24.14453125	1.0	40.0	-0.025949964805384095	4.0	8.0	21600000.0	Youtube	1462092496777.0
1738	1.0	1263.140625	-0.13696137033606734	1.0	24.14453125	1.0	44.0	-0.17541160386140583	1.0	8.0	43200000.0	Youtube	1462092496777.0
1739	1.0	1248.251953125	-0.10656566649849754	1.0	39.033203125	1.0	40.0	-0.11892625884983475	1.0	12.0	86400000.0	Youtube	1462092496777.0
1740	27.1279296875	302.482421875	-0.1016906714415653	736.5654296875	0.0	5.0	5.0	0.3194444444444444	35.0	4.0	0.0	Youtube	1462093640981.0
1741	27.1279296875	302.482421875	-0.1016906714415653	736.5654296875	0.0	5.0	5.0	0.3194444444444444	35.0	4.0	1000.0	Youtube	1462093640981.0
1742	2.908203125	441.3203125	0.1486089025861171	597.7275390625	24.2197265625	1.0	26.0	0.20070681204401467	14.0	8.0	15000.0	Youtube	1462093640981.0
1743	2.908203125	441.3203125	0.1486089025861171	597.7275390625	24.2197265625	1.0	26.0	0.20070681204401467	14.0	8.0	30000.0	Youtube	1462093640981.0
1744	2.908203125	441.3203125	0.1486089025861171	597.7275390625	24.2197265625	1.0	26.0	0.20070681204401467	14.0	8.0	60000.0	Youtube	1462093640981.0
1745	1.0	455.7099609375	0.16924948943109283	583.337890625	27.1279296875	1.0	31.0	0.12499999999999996	9.0	9.0	300000.0	Youtube	1462093640981.0
1746	1.0	923.001953125	0.044972851860520566	109.4501953125	33.7236328125	1.0	35.0	0.016093484986175584	4.0	10.0	900000.0	Youtube	1462093640981.0
1747	1.0	923.001953125	0.044972851860520566	109.4501953125	33.7236328125	1.0	35.0	0.016093484986175584	4.0	10.0	1800000.0	Youtube	1462093640981.0
1748	1.0	923.001953125	0.044972851860520566	109.4501953125	33.7236328125	1.0	35.0	0.016093484986175584	4.0	10.0	3600000.0	Youtube	1462093640981.0
1749	1.0	913.14453125	0.05556795436243593	109.4501953125	43.5810546875	1.0	34.0	0.03121952705272313	4.0	11.0	21600000.0	Youtube	1462093640981.0
1750	1.0	1022.5947265625	-0.09924763420096579	1.0	43.5810546875	1.0	38.0	-0.1260746583031183	1.0	11.0	43200000.0	Youtube	1462093640981.0
1751	1.0	1002.25390625	-0.07962073469609277	1.0	63.921875	1.0	32.0	-0.06217059141274923	1.0	17.0	86400000.0	Youtube	1462093640981.0
1752	26.470703125	156.2734375	-0.053136197065751206	1120.783203125	0.0	3.0	4.0	0.45647498109908313	41.0	4.0	0.0	Youtube	1462094504527.0
1753	26.470703125	156.2734375	-0.053136197065751206	1120.783203125	0.0	3.0	4.0	0.45647498109908313	41.0	4.0	1000.0	Youtube	1462094504527.0
1754	1.0	300.025390625	0.241518851241607	977.03125	26.470703125	1.0	26.0	0.21951315891314332	19.0	7.0	15000.0	Youtube	1462094504527.0
1755	1.0	300.025390625	0.241518851241607	977.03125	26.470703125	1.0	26.0	0.21951315891314332	19.0	7.0	30000.0	Youtube	1462094504527.0
1756	1.0	300.025390625	0.241518851241607	977.03125	26.470703125	1.0	26.0	0.21951315891314332	19.0	7.0	60000.0	Youtube	1462094504527.0
1757	1.0	318.9345703125	0.23229986406566688	958.1220703125	26.470703125	1.0	32.0	0.13307744064868848	13.0	7.0	300000.0	Youtube	1462094504527.0
1758	1.0	1167.6064453125	0.025427905313107003	109.4501953125	26.470703125	1.0	41.0	-0.04422689813358515	4.0	7.0	900000.0	Youtube	1462094504527.0
1759	1.0	1167.6064453125	0.025427905313107003	109.4501953125	26.470703125	1.0	41.0	-0.04422689813358515	4.0	7.0	1800000.0	Youtube	1462094504527.0
1760	1.0	1167.6064453125	0.025427905313107003	109.4501953125	26.470703125	1.0	41.0	-0.04422689813358515	4.0	7.0	3600000.0	Youtube	1462094504527.0
1761	1.0	1162.796875	0.030719569778659007	109.4501953125	31.2802734375	1.0	40.0	-0.025949964805384095	4.0	8.0	21600000.0	Youtube	1462094504527.0
1762	1.0	1272.2470703125	-0.11988370210851083	1.0	31.2802734375	1.0	44.0	-0.17541160386140583	1.0	8.0	43200000.0	Youtube	1462094504527.0
1763	1.0	1262.392578125	-0.10366754940969375	1.0	41.134765625	1.0	40.0	-0.11892625884983475	1.0	12.0	86400000.0	Youtube	1462094504527.0
1764	10.5927734375	305.873046875	-0.04446056827961591	1130.5185546875	0.0	2.0	5.0	0.4728081345093065	42.0	4.0	0.0	Youtube	1462095539602.0
1765	10.5927734375	305.873046875	-0.04446056827961591	1130.5185546875	0.0	2.0	5.0	0.4728081345093065	42.0	4.0	1000.0	Youtube	1462095539602.0
1766	1.0	458.748046875	0.1131686638380062	977.6435546875	10.5927734375	1.0	28.0	0.18182183895026527	19.0	6.0	15000.0	Youtube	1462095539602.0
1767	1.0	458.748046875	0.1131686638380062	977.6435546875	10.5927734375	1.0	28.0	0.18182183895026527	19.0	6.0	30000.0	Youtube	1462095539602.0
1768	1.0	458.748046875	0.1131686638380062	977.6435546875	10.5927734375	1.0	28.0	0.18182183895026527	19.0	6.0	60000.0	Youtube	1462095539602.0
1769	1.0	478.26953125	0.10944768849989221	958.1220703125	10.5927734375	1.0	34.0	0.10250869719411235	13.0	6.0	300000.0	Youtube	1462095539602.0
1770	1.0	1316.3798828125	0.014623469589601305	109.4501953125	21.154296875	1.0	41.0	-0.02857142857142857	4.0	8.0	900000.0	Youtube	1462095539602.0
1771	1.0	1316.3798828125	0.014623469589601305	109.4501953125	21.154296875	1.0	41.0	-0.02857142857142857	4.0	8.0	1800000.0	Youtube	1462095539602.0
1772	1.0	1300.5234375	0.030909160787191615	109.4501953125	37.0107421875	1.0	39.0	0.0029375575755452316	4.0	10.0	3600000.0	Youtube	1462095539602.0
1773	1.0	1288.8984375	0.03984068177988027	109.4501953125	48.6357421875	1.0	37.0	0.03044009745173806	4.0	12.0	21600000.0	Youtube	1462095539602.0
1774	1.0	1392.4765625	-0.08942772052128858	1.0	54.5078125	1.0	40.0	-0.10945985924053736	1.0	13.0	43200000.0	Youtube	1462095539602.0
1775	1.0	1386.9111328125	-0.08471584146834464	1.0	60.0732421875	1.0	37.0	-0.08025093537923632	1.0	16.0	86400000.0	Youtube	1462095539602.0
1776	15.1474609375	166.1005859375	-0.04122987965876046	1128.302734375	0.0	3.0	4.0	0.45647498109908313	41.0	4.0	0.0	Youtube	1462096405955.0
1777	15.1474609375	166.1005859375	-0.04122987965876046	1128.302734375	0.0	3.0	4.0	0.45647498109908313	41.0	4.0	1000.0	Youtube	1462096405955.0
1778	1.0	317.396484375	0.17564647540824654	977.0068359375	15.1474609375	1.0	26.0	0.21951315891314332	19.0	7.0	15000.0	Youtube	1462096405955.0
1779	1.0	317.396484375	0.17564647540824654	977.0068359375	15.1474609375	1.0	26.0	0.21951315891314332	19.0	7.0	30000.0	Youtube	1462096405955.0
1780	1.0	317.396484375	0.17564647540824654	977.0068359375	15.1474609375	1.0	26.0	0.21951315891314332	19.0	7.0	60000.0	Youtube	1462096405955.0
1781	1.0	336.28125	0.1689027824253832	958.1220703125	15.1474609375	1.0	32.0	0.13307744064868848	13.0	7.0	300000.0	Youtube	1462096405955.0
1782	1.0	1184.953125	0.008985174750565351	109.4501953125	15.1474609375	1.0	41.0	-0.04422689813358515	4.0	7.0	900000.0	Youtube	1462096405955.0
1783	1.0	1168.7021484375	0.030610568707428006	109.4501953125	31.3984375	1.0	39.0	-0.009338592095470355	4.0	9.0	1800000.0	Youtube	1462096405955.0
1784	1.0	1130.84765625	0.060006499560128296	109.4501953125	69.2529296875	1.0	33.0	0.071630385746289	4.0	15.0	3600000.0	Youtube	1462096405955.0
1785	1.0	1117.306640625	0.068059587520026	109.4501953125	82.7939453125	1.0	31.0	0.09515373247662334	4.0	17.0	21600000.0	Youtube	1462096405955.0
1786	1.0	1198.775390625	-0.05805366635068266	1.0	110.775390625	1.0	31.0	-0.03695702474931766	1.0	21.0	43200000.0	Youtube	1462096405955.0
1787	1.0	1193.2099609375	-0.056211070638368194	1.0	116.3408203125	1.0	28.0	-0.014567140814584595	1.0	24.0	86400000.0	Youtube	1462096405955.0
1788	16.2509765625	305.12109375	-0.05477838069506173	1132.88671875	0.0	2.0	5.0	0.4728081345093065	42.0	4.0	0.0	Youtube	1462097569569.0
1789	16.2509765625	305.12109375	-0.05477838069506173	1132.88671875	0.0	2.0	5.0	0.4728081345093065	42.0	4.0	1000.0	Youtube	1462097569569.0
1790	1.0	461.1552734375	0.1432311116736546	976.8525390625	16.2509765625	1.0	28.0	0.18182183895026527	19.0	6.0	15000.0	Youtube	1462097569569.0
1791	1.0	461.1552734375	0.1432311116736546	976.8525390625	16.2509765625	1.0	28.0	0.18182183895026527	19.0	6.0	30000.0	Youtube	1462097569569.0
1792	1.0	461.1552734375	0.1432311116736546	976.8525390625	16.2509765625	1.0	28.0	0.18182183895026527	19.0	6.0	60000.0	Youtube	1462097569569.0
1793	1.0	479.8857421875	0.13889272640850778	958.1220703125	16.2509765625	1.0	34.0	0.10250869719411235	13.0	6.0	300000.0	Youtube	1462097569569.0
1794	1.0	1323.36328125	0.014813472135266346	109.4501953125	21.4453125	1.0	42.0	-0.046625240412015684	4.0	7.0	900000.0	Youtube	1462097569569.0
1795	1.0	1323.36328125	0.014813472135266346	109.4501953125	21.4453125	1.0	42.0	-0.046625240412015684	4.0	7.0	1800000.0	Youtube	1462097569569.0
1796	1.0	1317.4697265625	0.02160985471174401	109.4501953125	27.3388671875	1.0	41.0	-0.02857142857142857	4.0	8.0	3600000.0	Youtube	1462097569569.0
1797	1.0	1298.5791015625	0.037844780145416146	109.4501953125	46.2294921875	1.0	38.0	0.017074694419062765	4.0	11.0	21600000.0	Youtube	1462097569569.0
1798	1.0	1388.451171875	-0.08049563629867398	1.0	65.8076171875	1.0	39.0	-0.099131448214768	1.0	14.0	43200000.0	Youtube	1462097569569.0
1799	1.0	1235.4443359375	-0.036158600899663065	1.0	218.814453125	1.0	35.0	-0.06313467335805807	1.0	18.0	86400000.0	Youtube	1462097569569.0
1800	26.837890625	166.546875	-0.05478528721848956	1125.638671875	0.0	4.0	4.0	0.40909090909090895	40.0	4.0	0.0	Youtube	1462098431012.0
1801	26.837890625	166.546875	-0.05478528721848956	1125.638671875	0.0	4.0	4.0	0.40909090909090895	40.0	4.0	1000.0	Youtube	1462098431012.0
1802	1.0	312.40234375	0.23750187105351056	979.783203125	26.837890625	1.0	25.0	0.24841862877188986	19.0	8.0	15000.0	Youtube	1462098431012.0
1803	1.0	312.40234375	0.23750187105351056	979.783203125	26.837890625	1.0	25.0	0.24841862877188986	19.0	8.0	30000.0	Youtube	1462098431012.0
1804	1.0	312.40234375	0.23750187105351056	979.783203125	26.837890625	1.0	25.0	0.24841862877188986	19.0	8.0	60000.0	Youtube	1462098431012.0
1805	1.0	334.0634765625	0.2274459991153611	958.1220703125	26.837890625	1.0	31.0	0.15699251461980487	13.0	8.0	300000.0	Youtube	1462098431012.0
1806	1.0	1182.7353515625	0.0253114635202504	109.4501953125	26.837890625	1.0	40.0	-0.025949964805384095	4.0	8.0	900000.0	Youtube	1462098431012.0
1807	1.0	1152.6201171875	0.051399869148506035	109.4501953125	56.953125	1.0	35.0	0.046962042709335544	4.0	13.0	1800000.0	Youtube	1462098431012.0
1808	1.0	1139.6142578125	0.059893488524474764	109.4501953125	69.958984375	1.0	33.0	0.071630385746289	4.0	15.0	3600000.0	Youtube	1462098431012.0
1809	1.0	1139.6142578125	0.059893488524474764	109.4501953125	69.958984375	1.0	33.0	0.071630385746289	4.0	15.0	21600000.0	Youtube	1462098431012.0
1810	1.0	1240.392578125	-0.0719416731877581	1.0	78.630859375	1.0	36.0	-0.0781966239492789	1.0	16.0	43200000.0	Youtube	1462098431012.0
1811	1.0	1234.8271484375	-0.06904075919578279	1.0	84.1962890625	1.0	33.0	-0.05264497328966635	1.0	19.0	86400000.0	Youtube	1462098431012.0
1812	38.958984375	314.884765625	-0.08714055338935138	1101.583984375	0.0	6.0	5.0	0.2956500861753385	38.0	4.0	0.0	Youtube	1462099592837.0
1813	38.958984375	314.884765625	-0.08714055338935138	1101.583984375	0.0	6.0	5.0	0.2956500861753385	38.0	4.0	1000.0	Youtube	1462099592837.0
1814	6.6591796875	446.0126953125	0.1766879275816169	970.4560546875	32.2998046875	1.0	25.0	0.2599381839151846	18.0	9.0	15000.0	Youtube	1462099592837.0
1815	6.6591796875	446.0126953125	0.1766879275816169	970.4560546875	32.2998046875	1.0	25.0	0.2599381839151846	18.0	9.0	30000.0	Youtube	1462099592837.0
1816	6.6591796875	446.0126953125	0.1766879275816169	970.4560546875	32.2998046875	1.0	25.0	0.2599381839151846	18.0	9.0	60000.0	Youtube	1462099592837.0
1817	1.0	458.3466796875	0.22438992901269061	958.1220703125	38.958984375	1.0	30.0	0.19430117017066298	13.0	10.0	300000.0	Youtube	1462099592837.0
1818	1.0	1294.0126953125	0.041794493728290395	109.4501953125	51.96484375	1.0	37.0	0.03044009745173806	4.0	12.0	900000.0	Youtube	1462099592837.0
1819	1.0	1294.0126953125	0.041794493728290395	109.4501953125	51.96484375	1.0	37.0	0.03044009745173806	4.0	12.0	1800000.0	Youtube	1462099592837.0
1820	1.0	1280.853515625	0.05001442110729306	109.4501953125	65.1240234375	1.0	35.0	0.055470019622522904	4.0	14.0	3600000.0	Youtube	1462099592837.0
1821	1.0	1266.1826171875	0.05809292217733389	109.4501953125	79.794921875	1.0	33.0	0.07896839821523662	4.0	16.0	21600000.0	Youtube	1462099592837.0
1822	1.0	1357.091796875	-0.06352042916170586	1.0	98.3359375	1.0	34.0	-0.055066732366076426	1.0	19.0	43200000.0	Youtube	1462099592837.0
1823	1.0	1351.5263671875	-0.061391790968213504	1.0	103.9013671875	1.0	31.0	-0.03222186469459901	1.0	22.0	86400000.0	Youtube	1462099592837.0
1824	20.0078125	158.6162109375	-0.04651411215848761	1123.7939453125	0.0	4.0	5.0	0.3707910069288414	40.0	4.0	0.0	Youtube	1462100453370.0
1825	20.0078125	158.6162109375	-0.04651411215848761	1123.7939453125	0.0	4.0	5.0	0.3707910069288414	40.0	4.0	1000.0	Youtube	1462100453370.0
1826	1.0	305.44921875	0.20779028557376727	976.9609375	20.0078125	1.0	26.0	0.2400980191995123	19.0	8.0	15000.0	Youtube	1462100453370.0
1827	1.0	305.44921875	0.20779028557376727	976.9609375	20.0078125	1.0	26.0	0.2400980191995123	19.0	8.0	30000.0	Youtube	1462100453370.0
1828	1.0	305.44921875	0.20779028557376727	976.9609375	20.0078125	1.0	26.0	0.2400980191995123	19.0	8.0	60000.0	Youtube	1462100453370.0
1829	1.0	324.2880859375	0.19980396488378072	958.1220703125	20.0078125	1.0	32.0	0.15118578920369088	13.0	8.0	300000.0	Youtube	1462100453370.0
1830	1.0	1172.9599609375	0.017067752643976447	109.4501953125	20.0078125	1.0	41.0	-0.02857142857142857	4.0	8.0	900000.0	Youtube	1462100453370.0
1831	1.0	1166.3681640625	0.025617871864534947	109.4501953125	26.599609375	1.0	40.0	-0.012182898077463452	4.0	9.0	1800000.0	Youtube	1462100453370.0
1832	1.0	1166.3681640625	0.025617871864534947	109.4501953125	26.599609375	1.0	40.0	-0.012182898077463452	4.0	9.0	3600000.0	Youtube	1462100453370.0
1833	1.0	1131.6435546875	0.05527510238437917	109.4501953125	61.32421875	1.0	34.0	0.06736565179592965	4.0	15.0	21600000.0	Youtube	1462100453370.0
1834	1.0	1241.09375	-0.08308093558530444	1.0	61.32421875	1.0	38.0	-0.08942987187484414	1.0	15.0	43200000.0	Youtube	1462100453370.0
1835	1.0	1235.5283203125	-0.07902895740710324	1.0	66.8896484375	1.0	35.0	-0.06313467335805807	1.0	18.0	86400000.0	Youtube	1462100453370.0
1836	3.0869140625	158.671875	-0.018194096825308394	1138.0205078125	0.0	1.0	4.0	0.5841226123902492	43.0	4.0	0.0	Youtube	1462101320494.0
1837	3.0869140625	158.671875	-0.018194096825308394	1138.0205078125	0.0	1.0	4.0	0.5841226123902492	43.0	4.0	1000.0	Youtube	1462101320494.0
1838	1.0	321.8251953125	0.06556240992238548	974.8671875	3.0869140625	1.0	28.0	0.15530244059582024	19.0	5.0	15000.0	Youtube	1462101320494.0
1839	1.0	321.8251953125	0.06556240992238548	974.8671875	3.0869140625	1.0	28.0	0.15530244059582024	19.0	5.0	30000.0	Youtube	1462101320494.0
1840	1.0	321.8251953125	0.06556240992238548	974.8671875	3.0869140625	1.0	28.0	0.15530244059582024	19.0	5.0	60000.0	Youtube	1462101320494.0
1841	1.0	338.5703125	0.06284904099932079	958.1220703125	3.0869140625	1.0	34.0	0.07900249704450411	13.0	5.0	300000.0	Youtube	1462101320494.0
1842	1.0	1187.2421875	-0.03217869557860918	109.4501953125	3.0869140625	1.0	43.0	-0.08840924076943484	4.0	5.0	900000.0	Youtube	1462101320494.0
1843	1.0	1187.2421875	-0.03217869557860918	109.4501953125	3.0869140625	1.0	43.0	-0.08840924076943484	4.0	5.0	1800000.0	Youtube	1462101320494.0
1844	1.0	1181.5107421875	-0.005299601473084158	109.4501953125	8.818359375	1.0	42.0	-0.06474987709525734	4.0	6.0	3600000.0	Youtube	1462101320494.0
1845	1.0	1148.345703125	0.04088245618376386	109.4501953125	41.9833984375	1.0	37.0	0.020370883626612702	4.0	11.0	21600000.0	Youtube	1462101320494.0
1846	1.0	1257.7958984375	-0.10251531827262227	1.0	41.9833984375	1.0	41.0	-0.13103560459023977	1.0	11.0	43200000.0	Youtube	1462101320494.0
1847	1.0	1252.23046875	-0.09578944084883063	1.0	47.548828125	1.0	38.0	-0.09730085108210397	1.0	14.0	86400000.0	Youtube	1462101320494.0
1848	11.7314453125	306.7490234375	-0.04676996582718129	1131.8408203125	0.0	2.0	5.0	0.4728081345093065	42.0	4.0	0.0	Youtube	1462102178523.0
1849	11.7314453125	306.7490234375	-0.04676996582718129	1131.8408203125	0.0	2.0	5.0	0.4728081345093065	42.0	4.0	1000.0	Youtube	1462102178523.0
1850	1.0	463.72265625	0.11903195367596552	974.8671875	11.7314453125	1.0	28.0	0.18182183895026527	19.0	6.0	15000.0	Youtube	1462102178523.0
1851	1.0	463.72265625	0.11903195367596552	974.8671875	11.7314453125	1.0	28.0	0.18182183895026527	19.0	6.0	30000.0	Youtube	1462102178523.0
1852	1.0	463.72265625	0.11903195367596552	974.8671875	11.7314453125	1.0	28.0	0.18182183895026527	19.0	6.0	60000.0	Youtube	1462102178523.0
1853	1.0	480.4677734375	0.11571374852489402	958.1220703125	11.7314453125	1.0	34.0	0.10250869719411235	13.0	6.0	300000.0	Youtube	1462102178523.0
1854	1.0	1329.1396484375	-0.0008665380770087027	109.4501953125	11.7314453125	1.0	43.0	-0.06692256986935156	4.0	6.0	900000.0	Youtube	1462102178523.0
1855	1.0	1329.1396484375	-0.0008665380770087027	109.4501953125	11.7314453125	1.0	43.0	-0.06692256986935156	4.0	6.0	1800000.0	Youtube	1462102178523.0
1856	1.0	1323.408203125	0.00939250769681253	109.4501953125	17.462890625	1.0	42.0	-0.046625240412015684	4.0	7.0	3600000.0	Youtube	1462102178523.0
1857	1.0	1290.2431640625	0.0410917738869958	109.4501953125	50.6279296875	1.0	37.0	0.03044009745173806	4.0	12.0	21600000.0	Youtube	1462102178523.0
1858	1.0	1399.693359375	-0.09314767406413775	1.0	50.6279296875	1.0	41.0	-0.12054487304675746	1.0	12.0	43200000.0	Youtube	1462102178523.0
1859	1.0	1238.82421875	-0.037162517353922585	1.0	211.4970703125	1.0	36.0	-0.07150946909471462	1.0	17.0	86400000.0	Youtube	1462102178523.0
1860	6.5673828125	157.1796875	-0.02618539010379757	1147.4091796875	0.0	1.0	4.0	0.5841226123902492	43.0	4.0	0.0	Youtube	1462103046214.0
1861	6.5673828125	157.1796875	-0.02618539010379757	1147.4091796875	0.0	1.0	4.0	0.5841226123902492	43.0	4.0	1000.0	Youtube	1462103046214.0
1862	1.0	327.6279296875	0.10718549609133307	976.9609375	6.5673828125	1.0	28.0	0.15530244059582024	19.0	5.0	15000.0	Youtube	1462103046214.0
1863	1.0	327.6279296875	0.10718549609133307	976.9609375	6.5673828125	1.0	28.0	0.15530244059582024	19.0	5.0	30000.0	Youtube	1462103046214.0
1864	1.0	327.6279296875	0.10718549609133307	976.9609375	6.5673828125	1.0	28.0	0.15530244059582024	19.0	5.0	60000.0	Youtube	1462103046214.0
1865	1.0	346.466796875	0.10283991069509751	958.1220703125	6.5673828125	1.0	34.0	0.07900249704450411	13.0	5.0	300000.0	Youtube	1462103046214.0
1866	1.0	1195.138671875	-0.01315899047290296	109.4501953125	6.5673828125	1.0	43.0	-0.08840924076943484	4.0	5.0	900000.0	Youtube	1462103046214.0
1867	1.0	1189.4072265625	0.003272687254436045	109.4501953125	12.298828125	1.0	42.0	-0.06474987709525734	4.0	6.0	1800000.0	Youtube	1462103046214.0
1868	1.0	1189.4072265625	0.003272687254436045	109.4501953125	12.298828125	1.0	42.0	-0.06474987709525734	4.0	6.0	3600000.0	Youtube	1462103046214.0
1869	1.0	1141.0146484375	0.054370611563812586	109.4501953125	60.69140625	1.0	35.0	0.046962042709335544	4.0	13.0	21600000.0	Youtube	1462103046214.0
1870	1.0	1250.46484375	-0.08361811715496639	1.0	60.69140625	1.0	39.0	-0.10773645092141684	1.0	13.0	43200000.0	Youtube	1462103046214.0
1871	1.0	1244.8994140625	-0.07951154571602234	1.0	66.2568359375	1.0	36.0	-0.0781966239492789	1.0	16.0	86400000.0	Youtube	1462103046214.0
1872	1.0	157.2197265625	-0.01024833673996054	1146.8701171875	0.0	1.0	4.0	0.5851558829982036	44.0	4.0	0.0	Youtube	1462103910266.0
1873	1.0	157.2197265625	-0.01024833673996054	1146.8701171875	0.0	1.0	4.0	0.5851558829982036	44.0	4.0	1000.0	Youtube	1462103910266.0
1874	1.0	327.12890625	-0.01601566405211934	976.9609375	0.0	1.0	29.0	0.11809194329295741	19.0	4.0	15000.0	Youtube	1462103910266.0
1875	1.0	327.12890625	-0.01601566405211934	976.9609375	0.0	1.0	29.0	0.11809194329295741	19.0	4.0	30000.0	Youtube	1462103910266.0
1876	1.0	327.12890625	-0.01601566405211934	976.9609375	0.0	1.0	29.0	0.11809194329295741	19.0	4.0	60000.0	Youtube	1462103910266.0
1877	1.0	345.9677734375	-0.016631335503111248	958.1220703125	0.0	1.0	35.0	0.04696204270933554	13.0	4.0	300000.0	Youtube	1462103910266.0
1878	1.0	1194.6396484375	-0.09107128443198913	109.4501953125	0.0	1.0	44.0	-0.11666666666666667	4.0	4.0	900000.0	Youtube	1462103910266.0
1879	1.0	1194.6396484375	-0.09107128443198913	109.4501953125	0.0	1.0	44.0	-0.11666666666666667	4.0	4.0	1800000.0	Youtube	1462103910266.0
1880	1.0	1193.0888671875	-0.04887568526997104	109.4501953125	1.55078125	1.0	43.0	-0.08840924076943484	4.0	5.0	3600000.0	Youtube	1462103910266.0
1881	1.0	1155.724609375	0.03801992510709994	109.4501953125	38.9150390625	1.0	37.0	0.020370883626612702	4.0	11.0	21600000.0	Youtube	1462103910266.0
1882	1.0	1265.1748046875	-0.10680672827518534	1.0	38.9150390625	1.0	41.0	-0.13103560459023977	1.0	11.0	43200000.0	Youtube	1462103910266.0
1883	1.0	1259.609375	-0.09936898773943742	1.0	44.48046875	1.0	38.0	-0.09730085108210397	1.0	14.0	86400000.0	Youtube	1462103910266.0
1884	13.7822265625	306.9892578125	-0.050659210854539644	1131.9501953125	0.0	2.0	5.0	0.4728081345093065	42.0	4.0	0.0	Youtube	1462104766356.0
1885	13.7822265625	306.9892578125	-0.050659210854539644	1131.9501953125	0.0	2.0	5.0	0.4728081345093065	42.0	4.0	1000.0	Youtube	1462104766356.0
1886	1.0	462.0869140625	0.13067996036582985	976.8525390625	13.7822265625	1.0	28.0	0.18182183895026527	19.0	6.0	15000.0	Youtube	1462104766356.0
1887	1.0	462.0869140625	0.13067996036582985	976.8525390625	13.7822265625	1.0	28.0	0.18182183895026527	19.0	6.0	30000.0	Youtube	1462104766356.0
1888	1.0	462.0869140625	0.13067996036582985	976.8525390625	13.7822265625	1.0	28.0	0.18182183895026527	19.0	6.0	60000.0	Youtube	1462104766356.0
1889	1.0	480.8173828125	0.12667087538121646	958.1220703125	13.7822265625	1.0	34.0	0.10250869719411235	13.0	6.0	300000.0	Youtube	1462104766356.0
1890	1.0	1329.4892578125	0.0031859843649882603	109.4501953125	13.7822265625	1.0	43.0	-0.06692256986935156	4.0	6.0	900000.0	Youtube	1462104766356.0
1891	1.0	1327.9384765625	0.005934825640833533	109.4501953125	15.3330078125	1.0	42.0	-0.046625240412015684	4.0	7.0	1800000.0	Youtube	1462104766356.0
1892	1.0	1327.9384765625	0.005934825640833533	109.4501953125	15.3330078125	1.0	42.0	-0.046625240412015684	4.0	7.0	3600000.0	Youtube	1462104766356.0
1893	1.0	1294.7734375	0.03952113675252508	109.4501953125	48.498046875	1.0	37.0	0.03044009745173806	4.0	12.0	21600000.0	Youtube	1462104766356.0
1894	1.0	1404.2236328125	-0.095367156070047	1.0	48.498046875	1.0	41.0	-0.12054487304675746	1.0	12.0	43200000.0	Youtube	1462104766356.0
1895	1.0	1398.658203125	-0.0898550284341758	1.0	54.0634765625	1.0	38.0	-0.08942987187484414	1.0	15.0	86400000.0	Youtube	1462104766356.0
1896	7.0537109375	157.4091796875	-0.03918740579194179	771.3955078125	0.0	1.0	4.0	0.5794945672638978	39.0	4.0	0.0	Youtube	1462105628701.0
1897	7.0537109375	157.4091796875	-0.03918740579194179	771.3955078125	0.0	1.0	4.0	0.5794945672638978	39.0	4.0	1000.0	Youtube	1462105628701.0
1898	1.0	326.736328125	0.10102171490865601	602.068359375	7.0537109375	1.0	28.0	0.1273418173826279	15.0	5.0	15000.0	Youtube	1462105628701.0
1899	1.0	326.736328125	0.10102171490865601	602.068359375	7.0537109375	1.0	28.0	0.1273418173826279	15.0	5.0	30000.0	Youtube	1462105628701.0
1900	1.0	326.736328125	0.10102171490865601	602.068359375	7.0537109375	1.0	28.0	0.1273418173826279	15.0	5.0	60000.0	Youtube	1462105628701.0
1901	1.0	345.466796875	0.09602143903704102	583.337890625	7.0537109375	1.0	34.0	0.034677719443470326	9.0	5.0	300000.0	Youtube	1462105628701.0
1902	1.0	819.3544921875	-0.0018111099866315438	109.4501953125	7.0537109375	1.0	39.0	-0.0797503150806415	4.0	5.0	900000.0	Youtube	1462105628701.0
1903	1.0	819.3544921875	-0.0018111099866315438	109.4501953125	7.0537109375	1.0	39.0	-0.0797503150806415	4.0	5.0	1800000.0	Youtube	1462105628701.0
1904	1.0	819.3544921875	-0.0018111099866315438	109.4501953125	7.0537109375	1.0	39.0	-0.0797503150806415	4.0	5.0	3600000.0	Youtube	1462105628701.0
1905	1.0	784.2666015625	0.06452962737739319	109.4501953125	42.1416015625	1.0	33.0	0.03519572046057217	4.0	11.0	21600000.0	Youtube	1462105628701.0
1906	1.0	893.716796875	-0.10018714639178732	1.0	42.1416015625	1.0	37.0	-0.12426685584655431	1.0	11.0	43200000.0	Youtube	1462105628701.0
1907	1.0	880.853515625	-0.08589526295564837	1.0	55.0048828125	1.0	33.0	-0.07876575472657554	1.0	15.0	86400000.0	Youtube	1462105628701.0
1908	1.55078125	157.5478515625	-0.01836218727761232	775.2666015625	0.0	1.0	4.0	0.5794945672638978	39.0	4.0	0.0	Youtube	1462106487042.0
1909	1.55078125	157.5478515625	-0.01836218727761232	775.2666015625	0.0	1.0	4.0	0.5794945672638978	39.0	4.0	1000.0	Youtube	1462106487042.0
1910	1.0	330.6376953125	0.027625958577752775	602.1767578125	1.55078125	1.0	28.0	0.1273418173826279	15.0	5.0	15000.0	Youtube	1462106487042.0
1911	1.0	330.6376953125	0.027625958577752775	602.1767578125	1.55078125	1.0	28.0	0.1273418173826279	15.0	5.0	30000.0	Youtube	1462106487042.0
1912	1.0	330.6376953125	0.027625958577752775	602.1767578125	1.55078125	1.0	28.0	0.1273418173826279	15.0	5.0	60000.0	Youtube	1462106487042.0
1913	1.0	349.4765625	0.025129038634251928	583.337890625	1.55078125	1.0	34.0	0.034677719443470326	9.0	5.0	300000.0	Youtube	1462106487042.0
1914	1.0	823.3642578125	-0.044392592709991324	109.4501953125	1.55078125	1.0	39.0	-0.0797503150806415	4.0	5.0	900000.0	Youtube	1462106487042.0
1915	1.0	823.3642578125	-0.044392592709991324	109.4501953125	1.55078125	1.0	39.0	-0.0797503150806415	4.0	5.0	1800000.0	Youtube	1462106487042.0
1916	1.0	815.931640625	0.005766554166214601	109.4501953125	8.9833984375	1.0	38.0	-0.05504818825631803	4.0	6.0	3600000.0	Youtube	1462106487042.0
1917	1.0	771.240234375	0.07705008131924312	109.4501953125	53.6748046875	1.0	31.0	0.06396021490668312	4.0	13.0	21600000.0	Youtube	1462106487042.0
1918	1.0	880.6904296875	-0.08713420999731389	1.0	53.6748046875	1.0	35.0	-0.10001653302482985	1.0	13.0	43200000.0	Youtube	1462106487042.0
1919	1.0	867.8271484375	-0.07651997434563348	1.0	66.5380859375	1.0	31.0	-0.059536209025980016	1.0	17.0	86400000.0	Youtube	1462106487042.0
1920	1.0	307.1572265625	-0.01349220654599659	1153.875	0.0	1.0	5.0	0.5428571428571428	44.0	4.0	0.0	Youtube	1462107629774.0
1921	1.0	307.1572265625	-0.01349220654599659	1153.875	0.0	1.0	5.0	0.5428571428571428	44.0	4.0	1000.0	Youtube	1462107629774.0
1922	1.0	483.388671875	-0.018386796373889285	977.6435546875	0.0	1.0	30.0	0.11269907023650579	19.0	4.0	15000.0	Youtube	1462107629774.0
1923	1.0	483.388671875	-0.018386796373889285	977.6435546875	0.0	1.0	30.0	0.11269907023650579	19.0	4.0	30000.0	Youtube	1462107629774.0
1924	1.0	483.388671875	-0.018386796373889285	977.6435546875	0.0	1.0	30.0	0.11269907023650579	19.0	4.0	60000.0	Youtube	1462107629774.0
1925	1.0	502.91015625	-0.01894429129999198	958.1220703125	0.0	1.0	36.0	0.0431959397724831	13.0	4.0	300000.0	Youtube	1462107629774.0
1926	1.0	1351.58203125	-0.09151832499058406	109.4501953125	0.0	1.0	45.0	-0.1183673469387755	4.0	4.0	900000.0	Youtube	1462107629774.0
1927	1.0	1351.58203125	-0.09151832499058406	109.4501953125	0.0	1.0	45.0	-0.1183673469387755	4.0	4.0	1800000.0	Youtube	1462107629774.0
1928	1.0	1344.1494140625	-0.012405049474579634	109.4501953125	7.4326171875	1.0	44.0	-0.09035079029052513	4.0	5.0	3600000.0	Youtube	1462107629774.0
1929	1.0	1327.6826171875	0.017624080635044642	109.4501953125	23.8994140625	1.0	42.0	-0.046625240412015684	4.0	7.0	21600000.0	Youtube	1462107629774.0
1930	1.0	1431.7392578125	-0.12453368613051498	1.0	29.29296875	1.0	45.0	-0.17662355462224644	1.0	8.0	43200000.0	Youtube	1462107629774.0
1931	1.0	1419.2255859375	-0.10334439258472237	1.0	41.806640625	1.0	41.0	-0.12054487304675746	1.0	12.0	86400000.0	Youtube	1462107629774.0
1932	1.0	158.6806640625	-0.010216059285518367	1155.7216796875	0.0	1.0	5.0	0.5428571428571428	44.0	4.0	0.0	Youtube	1462108792063.0
1933	1.0	158.6806640625	-0.010216059285518367	1155.7216796875	0.0	1.0	5.0	0.5428571428571428	44.0	4.0	1000.0	Youtube	1462108792063.0
1934	1.0	336.7587890625	-0.0161801683898578	977.6435546875	0.0	1.0	30.0	0.11269907023650579	19.0	4.0	15000.0	Youtube	1462108792063.0
1935	1.0	336.7587890625	-0.0161801683898578	977.6435546875	0.0	1.0	30.0	0.11269907023650579	19.0	4.0	30000.0	Youtube	1462108792063.0
1936	1.0	336.7587890625	-0.0161801683898578	977.6435546875	0.0	1.0	30.0	0.11269907023650579	19.0	4.0	60000.0	Youtube	1462108792063.0
1937	1.0	356.2802734375	-0.01681104782819782	958.1220703125	0.0	1.0	36.0	0.0431959397724831	13.0	4.0	300000.0	Youtube	1462108792063.0
1938	1.0	1197.51953125	-0.010026967924972678	109.4501953125	7.4326171875	1.0	44.0	-0.09035079029052513	4.0	5.0	900000.0	Youtube	1462108792063.0
1939	1.0	1197.51953125	-0.010026967924972678	109.4501953125	7.4326171875	1.0	44.0	-0.09035079029052513	4.0	5.0	1800000.0	Youtube	1462108792063.0
1940	1.0	1197.51953125	-0.010026967924972678	109.4501953125	7.4326171875	1.0	44.0	-0.09035079029052513	4.0	5.0	3600000.0	Youtube	1462108792063.0
1941	1.0	1180.015625	0.02322224814053039	109.4501953125	24.9365234375	1.0	42.0	-0.046625240412015684	4.0	7.0	21600000.0	Youtube	1462108792063.0
1942	1.0	1283.59375	-0.1208766183424498	1.0	30.80859375	1.0	45.0	-0.17662355462224644	1.0	8.0	43200000.0	Youtube	1462108792063.0
1943	1.0	1262.7958984375	-0.09161676883648817	1.0	51.6064453125	1.0	40.0	-0.10945985924053736	1.0	13.0	86400000.0	Youtube	1462108792063.0
1944	12.2421875	306.888671875	-0.0678736144250958	755.4375	0.0	2.0	6.0	0.4308202184276646	38.0	4.0	0.0	Youtube	1462109655742.0
1945	12.2421875	306.888671875	-0.0678736144250958	755.4375	0.0	2.0	6.0	0.4308202184276646	38.0	4.0	1000.0	Youtube	1462109655742.0
1946	1.0	462.2431640625	0.1086822999869155	600.0830078125	12.2421875	1.0	29.0	0.1468792557509206	15.0	6.0	15000.0	Youtube	1462109655742.0
1947	1.0	462.2431640625	0.1086822999869155	600.0830078125	12.2421875	1.0	29.0	0.1468792557509206	15.0	6.0	30000.0	Youtube	1462109655742.0
1948	1.0	462.2431640625	0.1086822999869155	600.0830078125	12.2421875	1.0	29.0	0.1468792557509206	15.0	6.0	60000.0	Youtube	1462109655742.0
1949	1.0	478.98828125	0.1048439910068703	583.337890625	12.2421875	1.0	35.0	0.053467061254705635	9.0	6.0	300000.0	Youtube	1462109655742.0
1950	1.0	952.8759765625	0.009994628108932447	109.4501953125	12.2421875	1.0	40.0	-0.06011470308353028	4.0	6.0	900000.0	Youtube	1462109655742.0
1951	1.0	952.8759765625	0.009994628108932447	109.4501953125	12.2421875	1.0	40.0	-0.06011470308353028	4.0	6.0	1800000.0	Youtube	1462109655742.0
1952	1.0	952.8759765625	0.009994628108932447	109.4501953125	12.2421875	1.0	40.0	-0.06011470308353028	4.0	6.0	3600000.0	Youtube	1462109655742.0
1953	1.0	911.916015625	0.0639298373590285	109.4501953125	53.2021484375	1.0	34.0	0.041533702061947286	4.0	12.0	21600000.0	Youtube	1462109655742.0
1954	1.0	1021.3662109375	-0.08871671273902758	1.0	53.2021484375	1.0	38.0	-0.11547005383792515	1.0	12.0	43200000.0	Youtube	1462109655742.0
1955	1.0	1001.1611328125	-0.0732865762750627	1.0	73.4072265625	1.0	33.0	-0.06467616667635545	1.0	17.0	86400000.0	Youtube	1462109655742.0
1956	19.400390625	158.8916015625	-0.045683614730135595	1128.1865234375	0.0	3.0	4.0	0.45647498109908313	41.0	4.0	0.0	Youtube	1462110821177.0
1957	19.400390625	158.8916015625	-0.045683614730135595	1128.1865234375	0.0	3.0	4.0	0.45647498109908313	41.0	4.0	1000.0	Youtube	1462110821177.0
1958	1.0	312.2109375	0.2017878737641437	974.8671875	19.400390625	1.0	26.0	0.21951315891314332	19.0	7.0	15000.0	Youtube	1462110821177.0
1959	1.0	312.2109375	0.2017878737641437	974.8671875	19.400390625	1.0	26.0	0.21951315891314332	19.0	7.0	30000.0	Youtube	1462110821177.0
1960	1.0	312.2109375	0.2017878737641437	974.8671875	19.400390625	1.0	26.0	0.21951315891314332	19.0	7.0	60000.0	Youtube	1462110821177.0
1961	1.0	328.9560546875	0.19494230679148725	958.1220703125	19.400390625	1.0	32.0	0.13307744064868848	13.0	7.0	300000.0	Youtube	1462110821177.0
1962	1.0	1177.6279296875	0.016051608552971983	109.4501953125	19.400390625	1.0	41.0	-0.04422689813358515	4.0	7.0	900000.0	Youtube	1462110821177.0
1963	1.0	1177.6279296875	0.016051608552971983	109.4501953125	19.400390625	1.0	41.0	-0.04422689813358515	4.0	7.0	1800000.0	Youtube	1462110821177.0
1964	1.0	1169.8330078125	0.02616246161002337	109.4501953125	27.1953125	1.0	40.0	-0.025949964805384095	4.0	8.0	3600000.0	Youtube	1462110821177.0
1965	1.0	1136.66796875	0.05440154208676724	109.4501953125	60.3603515625	1.0	35.0	0.046962042709335544	4.0	13.0	21600000.0	Youtube	1462110821177.0
1966	1.0	1246.1181640625	-0.08385561313358651	1.0	60.3603515625	1.0	39.0	-0.10773645092141684	1.0	13.0	43200000.0	Youtube	1462110821177.0
1967	1.0	1225.9130859375	-0.07082902017611697	1.0	80.5654296875	1.0	34.0	-0.06084046019137625	1.0	18.0	86400000.0	Youtube	1462110821177.0
1968	1.0	297.478515625	-0.013361645171960097	1150.0712890625	0.0	1.0	6.0	0.5068420748999523	44.0	4.0	0.0	Youtube	1462111680772.0
1969	1.0	297.478515625	-0.013361645171960097	1150.0712890625	0.0	1.0	6.0	0.5068420748999523	44.0	4.0	1000.0	Youtube	1462111680772.0
1970	1.0	473.9111328125	-0.018327780639534063	973.638671875	0.0	1.0	31.0	0.10757057484009541	19.0	4.0	15000.0	Youtube	1462111680772.0
1971	1.0	473.9111328125	-0.018327780639534063	973.638671875	0.0	1.0	31.0	0.10757057484009541	19.0	4.0	30000.0	Youtube	1462111680772.0
1972	1.0	473.9111328125	-0.018327780639534063	973.638671875	0.0	1.0	31.0	0.10757057484009541	19.0	4.0	60000.0	Youtube	1462111680772.0
1973	1.0	489.427734375	-0.018775460087333044	958.1220703125	0.0	1.0	37.0	0.0395972758011341	13.0	4.0	300000.0	Youtube	1462111680772.0
1974	1.0	1338.099609375	-0.09148380517160562	109.4501953125	0.0	1.0	46.0	-0.11999999999999998	4.0	4.0	900000.0	Youtube	1462111680772.0
1975	1.0	1338.099609375	-0.09148380517160562	109.4501953125	0.0	1.0	46.0	-0.11999999999999998	4.0	4.0	1800000.0	Youtube	1462111680772.0
1976	1.0	1338.099609375	-0.09148380517160562	109.4501953125	0.0	1.0	46.0	-0.11999999999999998	4.0	4.0	3600000.0	Youtube	1462111680772.0
1977	1.0	1328.390625	-0.005570581764513905	109.4501953125	9.708984375	1.0	45.0	-0.09221388919541469	4.0	5.0	21600000.0	Youtube	1462111680772.0
1978	1.0	1431.5146484375	-0.16840276958723457	1.0	16.03515625	1.0	48.0	-0.21821789023599233	1.0	6.0	43200000.0	Youtube	1462111680772.0
1979	1.0	1411.3095703125	-0.11143501816804731	1.0	36.240234375	1.0	43.0	-0.13400504203456162	1.0	11.0	86400000.0	Youtube	1462111680772.0
1980	6.306640625	149.666015625	-0.025315766231703524	1137.7119140625	0.0	1.0	4.0	0.5841226123902492	43.0	4.0	0.0	Youtube	1462112837498.0
1981	6.306640625	149.666015625	-0.025315766231703524	1137.7119140625	0.0	1.0	4.0	0.5841226123902492	43.0	4.0	1000.0	Youtube	1462112837498.0
1982	1.0	313.7392578125	0.10756700363977743	973.638671875	6.306640625	1.0	28.0	0.15530244059582024	19.0	5.0	15000.0	Youtube	1462112837498.0
1983	1.0	313.7392578125	0.10756700363977743	973.638671875	6.306640625	1.0	28.0	0.15530244059582024	19.0	5.0	30000.0	Youtube	1462112837498.0
1984	1.0	313.7392578125	0.10756700363977743	973.638671875	6.306640625	1.0	28.0	0.15530244059582024	19.0	5.0	60000.0	Youtube	1462112837498.0
1985	1.0	329.255859375	0.10383640090753275	958.1220703125	6.306640625	1.0	34.0	0.07900249704450411	13.0	5.0	300000.0	Youtube	1462112837498.0
1986	1.0	1177.927734375	-0.013902961771706607	109.4501953125	6.306640625	1.0	43.0	-0.08840924076943484	4.0	5.0	900000.0	Youtube	1462112837498.0
1987	1.0	1177.927734375	-0.013902961771706607	109.4501953125	6.306640625	1.0	43.0	-0.08840924076943484	4.0	5.0	1800000.0	Youtube	1462112837498.0
1988	1.0	1177.927734375	-0.013902961771706607	109.4501953125	6.306640625	1.0	43.0	-0.08840924076943484	4.0	5.0	3600000.0	Youtube	1462112837498.0
1989	1.0	1177.927734375	-0.013902961771706607	109.4501953125	6.306640625	1.0	43.0	-0.08840924076943484	4.0	5.0	21600000.0	Youtube	1462112837498.0
1990	1.0	1281.0517578125	-0.18862011834931738	1.0	12.6328125	1.0	46.0	-0.21624465054518335	1.0	6.0	43200000.0	Youtube	1462112837498.0
1991	1.0	1252.5927734375	-0.10368539789209875	1.0	41.091796875	1.0	40.0	-0.11892625884983475	1.0	12.0	86400000.0	Youtube	1462112837498.0
1992	7.794921875	298.37109375	-0.0370019687139627	1158.3349609375	0.0	1.0	5.0	0.5417055153123931	43.0	4.0	0.0	Youtube	1462113700383.0
1993	7.794921875	298.37109375	-0.0370019687139627	1158.3349609375	0.0	1.0	5.0	0.5417055153123931	43.0	4.0	1000.0	Youtube	1462113700383.0
1994	1.0	480.9736328125	0.09110250913839661	975.732421875	7.794921875	1.0	29.0	0.14913968975032613	19.0	5.0	15000.0	Youtube	1462113700383.0
1995	1.0	480.9736328125	0.09110250913839661	975.732421875	7.794921875	1.0	29.0	0.14913968975032613	19.0	5.0	30000.0	Youtube	1462113700383.0
1996	1.0	480.9736328125	0.09110250913839661	975.732421875	7.794921875	1.0	29.0	0.14913968975032613	19.0	5.0	60000.0	Youtube	1462113700383.0
1997	1.0	498.583984375	0.08835884173622315	958.1220703125	7.794921875	1.0	35.0	0.07470178808339961	13.0	5.0	300000.0	Youtube	1462113700383.0
1998	1.0	1347.255859375	-0.011283711917014522	109.4501953125	7.794921875	1.0	44.0	-0.09035079029052513	4.0	5.0	900000.0	Youtube	1462113700383.0
[truncated: 5,585 more rows]
