# Supplementary material for: Dataset for WWW landing pages webobject retrieval performance evaluation
Source: Data Brief. 2020 Mar 14;30:105429. doi: 10.1016/j.dib.2020.105429 (PMC7118300; doi:10.1016/j.dib.2020.105429)
Supplement: Supplementary file 2 [file mmc2.zip › Ebay-all-df.csv]

	DFN	DFP	DMCC	DTN	DTP	FN	FP	MCC	TN	TP	revisit	site	start
0	56.259765625	170.92578125	0.12799726763530464	2179.5791015625	20.771484375	9.0	35.0	0.17627835941240108	129.0	8.0	0.0	Ebay	1461941915297.0
1	56.259765625	170.92578125	0.12799726763530464	2179.5791015625	20.771484375	9.0	35.0	0.17627835941240108	129.0	8.0	1000.0	Ebay	1461941915297.0
2	56.259765625	170.9677734375	0.12797284213846663	2179.537109375	20.771484375	9.0	37.0	0.1653478712038406	127.0	8.0	15000.0	Ebay	1461941915297.0
3	56.259765625	170.9677734375	0.12797284213846663	2179.537109375	20.771484375	9.0	37.0	0.1653478712038406	127.0	8.0	30000.0	Ebay	1461941915297.0
4	56.259765625	170.9677734375	0.12797284213846663	2179.537109375	20.771484375	9.0	37.0	0.1653478712038406	127.0	8.0	60000.0	Ebay	1461941915297.0
5	56.17578125	170.9677734375	0.12865564125800724	2179.537109375	20.85546875	7.0	37.0	0.2412700658412797	127.0	10.0	300000.0	Ebay	1461941915297.0
6	56.17578125	170.9677734375	0.12865564125800724	2179.537109375	20.85546875	7.0	37.0	0.2412700658412797	127.0	10.0	900000.0	Ebay	1461941915297.0
7	56.17578125	170.9677734375	0.12865564125800724	2179.537109375	20.85546875	7.0	37.0	0.2412700658412797	127.0	10.0	1800000.0	Ebay	1461941915297.0
8	56.17578125	170.9677734375	0.12865564125800724	2179.537109375	20.85546875	7.0	37.0	0.2412700658412797	127.0	10.0	3600000.0	Ebay	1461941915297.0
9	35.521484375	259.4228515625	0.3916899039540589	2038.078125	94.513671875	7.0	44.0	0.31840966174726953	112.0	18.0	21600000.0	Ebay	1461941915297.0
10	1.0	2297.5009765625	-0.05668108390194504	1.0	130.03515625	1.0	156.0	-0.10776568906817983	1.0	25.0	43200000.0	Ebay	1461941915297.0
11	1.0	2297.5009765625	-0.05668108390194504	1.0	130.03515625	1.0	156.0	-0.10776568906817983	1.0	25.0	86400000.0	Ebay	1461941915297.0
12	0.083984375	162.5546875	0.3706982325683243	3277.044921875	27.505859375	2.0	13.0	0.5811768555020758	284.0	10.0	0.0	Ebay	1461943083841.0
13	0.083984375	162.5546875	0.3706982325683243	3277.044921875	27.505859375	2.0	13.0	0.5811768555020758	284.0	10.0	1000.0	Ebay	1461943083841.0
14	0.083984375	162.638671875	0.37061157753422824	3276.9609375	27.505859375	2.0	15.0	0.5546336068974979	282.0	10.0	15000.0	Ebay	1461943083841.0
15	0.083984375	162.638671875	0.37061157753422824	3276.9609375	27.505859375	2.0	15.0	0.5546336068974979	282.0	10.0	30000.0	Ebay	1461943083841.0
16	0.083984375	162.638671875	0.37061157753422824	3276.9609375	27.505859375	2.0	15.0	0.5546336068974979	282.0	10.0	60000.0	Ebay	1461943083841.0
17	1.0	162.638671875	0.3644508968781111	3276.9609375	27.58984375	1.0	15.0	0.6202631927715133	282.0	12.0	300000.0	Ebay	1461943083841.0
18	1.0	162.638671875	0.3644508968781111	3276.9609375	27.58984375	1.0	15.0	0.6202631927715133	282.0	12.0	900000.0	Ebay	1461943083841.0
19	1.0	162.638671875	0.3644508968781111	3276.9609375	27.58984375	1.0	15.0	0.6202631927715133	282.0	12.0	1800000.0	Ebay	1461943083841.0
20	1.0	162.638671875	0.3644508968781111	3276.9609375	27.58984375	1.0	15.0	0.6202631927715133	282.0	12.0	3600000.0	Ebay	1461943083841.0
21	205.0859375	229.81640625	0.04535813782592403	3004.697265625	27.58984375	38.0	18.0	0.21208085025009485	241.0	12.0	21600000.0	Ebay	1461943083841.0
22	1.0	3234.513671875	-0.04145767852499217	1.0	232.67578125	1.0	259.0	-0.0730096533697989	1.0	50.0	43200000.0	Ebay	1461943083841.0
23	1.0	3234.513671875	-0.04145767852499217	1.0	232.67578125	1.0	259.0	-0.0730096533697989	1.0	50.0	86400000.0	Ebay	1461943083841.0
24	0.083984375	166.8310546875	0.36473260555511117	3313.5087890625	27.205078125	2.0	13.0	0.5022978560483052	292.0	7.0	0.0	Ebay	1461943953213.0
25	0.083984375	166.8310546875	0.36473260555511117	3313.5087890625	27.205078125	2.0	13.0	0.5022978560483052	292.0	7.0	1000.0	Ebay	1461943953213.0
26	0.083984375	166.9150390625	0.36464904644296525	3313.4248046875	27.205078125	2.0	15.0	0.4762731021610723	290.0	7.0	15000.0	Ebay	1461943953213.0
27	0.083984375	166.9150390625	0.36464904644296525	3313.4248046875	27.205078125	2.0	15.0	0.4762731021610723	290.0	7.0	30000.0	Ebay	1461943953213.0
28	0.083984375	166.9150390625	0.36464904644296525	3313.4248046875	27.205078125	2.0	15.0	0.4762731021610723	290.0	7.0	60000.0	Ebay	1461943953213.0
29	1.0	166.9150390625	0.3585171222045697	3313.4248046875	27.2890625	1.0	15.0	0.5622575905287087	290.0	9.0	300000.0	Ebay	1461943953213.0
30	1.0	166.9150390625	0.3585171222045697	3313.4248046875	27.2890625	1.0	15.0	0.5622575905287087	290.0	9.0	900000.0	Ebay	1461943953213.0
31	1.0	166.9150390625	0.3585171222045697	3313.4248046875	27.2890625	1.0	15.0	0.5622575905287087	290.0	9.0	1800000.0	Ebay	1461943953213.0
32	1.0	166.9150390625	0.3585171222045697	3313.4248046875	27.2890625	1.0	15.0	0.5622575905287087	290.0	9.0	3600000.0	Ebay	1461943953213.0
33	205.0859375	264.9990234375	0.2328454850391934	2934.2763671875	103.267578125	38.0	24.0	0.21699030198988245	237.0	15.0	21600000.0	Ebay	1461943953213.0
34	1.0	3199.275390625	-0.03468912404820673	1.0	308.353515625	1.0	261.0	-0.06978080697743291	1.0	53.0	43200000.0	Ebay	1461943953213.0
35	1.0	3189.646484375	-0.03398514252388636	1.0	317.982421875	1.0	259.0	-0.06746362263743222	1.0	55.0	86400000.0	Ebay	1461943953213.0
36	0.083984375	166.7998046875	0.31112761206208983	1189.986328125	20.8154296875	2.0	13.0	0.31497748802226794	35.0	5.0	0.0	Ebay	1461944813464.0
37	0.083984375	166.7998046875	0.31112761206208983	1189.986328125	20.8154296875	2.0	13.0	0.31497748802226794	35.0	5.0	1000.0	Ebay	1461944813464.0
38	0.083984375	166.841796875	0.3110872596129443	1189.9443359375	20.8154296875	2.0	15.0	0.2783653083592838	33.0	5.0	15000.0	Ebay	1461944813464.0
39	0.083984375	166.841796875	0.3110872596129443	1189.9443359375	20.8154296875	2.0	15.0	0.2783653083592838	33.0	5.0	30000.0	Ebay	1461944813464.0
40	0.083984375	166.841796875	0.3110872596129443	1189.9443359375	20.8154296875	2.0	15.0	0.2783653083592838	33.0	5.0	60000.0	Ebay	1461944813464.0
41	1.0	166.841796875	0.3030678477067643	1189.9443359375	20.8994140625	1.0	15.0	0.4030299679679092	33.0	7.0	300000.0	Ebay	1461944813464.0
42	1.0	166.841796875	0.3030678477067643	1189.9443359375	20.8994140625	1.0	15.0	0.4030299679679092	33.0	7.0	900000.0	Ebay	1461944813464.0
43	1.0	166.841796875	0.3030678477067643	1189.9443359375	20.8994140625	1.0	15.0	0.4030299679679092	33.0	7.0	1800000.0	Ebay	1461944813464.0
44	1.0	166.841796875	0.3030678477067643	1189.9443359375	20.8994140625	1.0	15.0	0.4030299679679092	33.0	7.0	3600000.0	Ebay	1461944813464.0
45	1.0	209.244140625	0.5106499936344185	1071.5634765625	96.8779296875	1.0	18.0	0.4355197117867786	24.0	13.0	21600000.0	Ebay	1461944813464.0
46	1.0	1280.8076171875	-0.06367692025208167	1.0	96.8779296875	1.0	42.0	-0.1126946786989845	1.0	13.0	43200000.0	Ebay	1461944813464.0
47	1.0	1271.1787109375	-0.059995881289874584	1.0	106.5068359375	1.0	40.0	-0.09306614961408434	1.0	15.0	86400000.0	Ebay	1461944813464.0
48	0.083984375	166.8544921875	0.3649209675280582	3312.3857421875	27.2421875	2.0	14.0	0.48883838970757887	291.0	7.0	0.0	Ebay	1461945881496.0
49	0.083984375	166.8544921875	0.3649209675280582	3312.3857421875	27.2421875	2.0	14.0	0.48883838970757887	291.0	7.0	1000.0	Ebay	1461945881496.0
50	0.083984375	166.9384765625	0.36483738834408536	3312.3017578125	27.2421875	2.0	16.0	0.4645042298818154	289.0	7.0	15000.0	Ebay	1461945881496.0
51	0.083984375	166.9384765625	0.36483738834408536	3312.3017578125	27.2421875	2.0	16.0	0.4645042298818154	289.0	7.0	30000.0	Ebay	1461945881496.0
52	0.083984375	166.9384765625	0.36483738834408536	3312.3017578125	27.2421875	2.0	16.0	0.4645042298818154	289.0	7.0	60000.0	Ebay	1461945881496.0
53	1.0	166.9384765625	0.35870994451520544	3312.3017578125	27.326171875	1.0	16.0	0.549720109676257	289.0	9.0	300000.0	Ebay	1461945881496.0
54	1.0	166.9384765625	0.35870994451520544	3312.3017578125	27.326171875	1.0	16.0	0.549720109676257	289.0	9.0	900000.0	Ebay	1461945881496.0
55	1.0	166.9384765625	0.35870994451520544	3312.3017578125	27.326171875	1.0	16.0	0.549720109676257	289.0	9.0	1800000.0	Ebay	1461945881496.0
56	20.779296875	166.9384765625	0.26429826516839583	3291.5224609375	27.326171875	2.0	16.0	0.519845005854038	287.0	9.0	3600000.0	Ebay	1461945881496.0
57	205.0859375	242.6220703125	0.24610399305552463	2955.5537109375	103.3046875	38.0	20.0	0.2456471898696849	241.0	15.0	21600000.0	Ebay	1461945881496.0
58	1.0	3198.17578125	-0.03468461654953723	1.0	308.390625	1.0	261.0	-0.06978080697743291	1.0	53.0	43200000.0	Ebay	1461945881496.0
59	1.0	3188.546875	-0.033980716002239446	1.0	318.01953125	1.0	259.0	-0.06746362263743222	1.0	55.0	86400000.0	Ebay	1461945881496.0
60	0.083984375	166.763671875	0.3647617558166452	2981.240234375	27.3681640625	2.0	18.0	0.4942399849382563	249.0	9.0	0.0	Ebay	1461946742651.0
61	0.083984375	166.763671875	0.3647617558166452	2981.240234375	27.3681640625	2.0	18.0	0.4942399849382563	249.0	9.0	1000.0	Ebay	1461946742651.0
62	0.083984375	166.8056640625	0.3647197264747109	2981.1982421875	27.3681640625	2.0	19.0	0.48387772485366864	248.0	9.0	15000.0	Ebay	1461946742651.0
63	0.083984375	166.8056640625	0.3647197264747109	2981.1982421875	27.3681640625	2.0	19.0	0.48387772485366864	248.0	9.0	30000.0	Ebay	1461946742651.0
64	0.083984375	166.84765625	0.36467771046667785	2981.15625	27.3681640625	2.0	20.0	0.4740270116653599	247.0	9.0	60000.0	Ebay	1461946742651.0
65	1.0	166.84765625	0.35850748100226687	2981.15625	27.4521484375	1.0	20.0	0.5434104745219996	247.0	11.0	300000.0	Ebay	1461946742651.0
66	1.0	166.84765625	0.35850748100226687	2981.15625	27.4521484375	1.0	20.0	0.5434104745219996	247.0	11.0	900000.0	Ebay	1461946742651.0
67	1.0	166.84765625	0.35850748100226687	2981.15625	27.4521484375	1.0	20.0	0.5434104745219996	247.0	11.0	1800000.0	Ebay	1461946742651.0
68	20.779296875	166.84765625	0.26321826974889406	2960.376953125	27.4521484375	2.0	20.0	0.5169405359443975	245.0	11.0	3600000.0	Ebay	1461946742651.0
69	156.662109375	242.53125	0.27677805795887506	2672.83203125	103.4306640625	27.0	24.0	0.2921324784595171	210.0	17.0	21600000.0	Ebay	1461946742651.0
70	1.0	2915.36328125	-0.03818321421354721	1.0	260.0927734375	1.0	234.0	-0.07835667831037225	1.0	44.0	43200000.0	Ebay	1461946742651.0
71	1.0	2905.734375	-0.03728767073767518	1.0	269.7216796875	1.0	232.0	-0.07537870272838677	1.0	46.0	86400000.0	Ebay	1461946742651.0
72	0.083984375	166.7314453125	0.3659051420405225	3297.5966796875	27.3984375	2.0	13.0	0.532061489146886	288.0	8.0	0.0	Ebay	1461947902319.0
73	0.083984375	166.7314453125	0.3659051420405225	3297.5966796875	27.3984375	2.0	13.0	0.532061489146886	288.0	8.0	1000.0	Ebay	1461947902319.0
74	0.083984375	166.8154296875	0.36582133020961827	3297.5126953125	27.3984375	2.0	15.0	0.5056855314734822	286.0	8.0	15000.0	Ebay	1461947902319.0
75	0.083984375	166.8154296875	0.36582133020961827	3297.5126953125	27.3984375	2.0	15.0	0.5056855314734822	286.0	8.0	30000.0	Ebay	1461947902319.0
76	0.083984375	166.8154296875	0.36582133020961827	3297.5126953125	27.3984375	2.0	15.0	0.5056855314734822	286.0	8.0	60000.0	Ebay	1461947902319.0
77	1.0	166.8154296875	0.3597081416502599	3297.5126953125	27.482421875	1.0	15.0	0.5837027342003791	286.0	10.0	300000.0	Ebay	1461947902319.0
78	20.779296875	166.8154296875	0.2653488686898461	3276.7333984375	27.482421875	2.0	15.0	0.5547880294513694	284.0	10.0	900000.0	Ebay	1461947902319.0
79	20.779296875	166.8154296875	0.2653488686898461	3276.7333984375	27.482421875	2.0	15.0	0.5547880294513694	284.0	10.0	1800000.0	Ebay	1461947902319.0
80	20.779296875	166.8154296875	0.2653488686898461	3276.7333984375	27.482421875	2.0	15.0	0.5547880294513694	284.0	10.0	3600000.0	Ebay	1461947902319.0
81	219.890625	242.4990234375	0.23618468650531135	2925.9599609375	103.4609375	38.0	19.0	0.26652866067556497	238.0	16.0	21600000.0	Ebay	1461947902319.0
82	1.0	3168.458984375	-0.033578227663329005	1.0	323.3515625	1.0	257.0	-0.06832972106279131	1.0	54.0	43200000.0	Ebay	1461947902319.0
83	1.0	3158.830078125	-0.03291670169653135	1.0	332.98046875	1.0	255.0	-0.06605420555136217	1.0	56.0	86400000.0	Ebay	1461947902319.0
84	20.86328125	166.728515625	0.2629669463783393	3270.36328125	27.16015625	4.0	13.0	0.4467226801621974	289.0	7.0	0.0	Ebay	1461948765489.0
85	20.86328125	166.728515625	0.2629669463783393	3270.36328125	27.16015625	4.0	13.0	0.4467226801621974	289.0	7.0	1000.0	Ebay	1461948765489.0
86	20.86328125	166.8125	0.2629009415788267	3270.279296875	27.16015625	4.0	15.0	0.42262403308164703	287.0	7.0	15000.0	Ebay	1461948765489.0
87	20.86328125	166.8125	0.2629009415788267	3270.279296875	27.16015625	4.0	15.0	0.42262403308164703	287.0	7.0	30000.0	Ebay	1461948765489.0
88	20.86328125	166.8125	0.2629009415788267	3270.279296875	27.16015625	4.0	15.0	0.42262403308164703	287.0	7.0	60000.0	Ebay	1461948765489.0
89	20.779296875	166.8125	0.2637364684658412	3270.279296875	27.244140625	2.0	15.0	0.5318589336707104	287.0	9.0	300000.0	Ebay	1461948765489.0
90	20.779296875	166.8125	0.2637364684658412	3270.279296875	27.244140625	2.0	15.0	0.5318589336707104	287.0	9.0	900000.0	Ebay	1461948765489.0
91	20.779296875	166.8125	0.2637364684658412	3270.279296875	27.244140625	2.0	15.0	0.5318589336707104	287.0	9.0	1800000.0	Ebay	1461948765489.0
92	20.779296875	166.8125	0.2637364684658412	3270.279296875	27.244140625	2.0	15.0	0.5318589336707104	287.0	9.0	3600000.0	Ebay	1461948765489.0
93	201.4609375	242.49609375	0.24807253281592606	2937.935546875	103.22265625	38.0	19.0	0.25303597149819385	241.0	15.0	21600000.0	Ebay	1461948765489.0
94	1.0	3180.431640625	-0.03492849725549603	1.0	304.68359375	1.0	260.0	-0.0696892908593221	1.0	53.0	43200000.0	Ebay	1461948765489.0
95	1.0	3170.802734375	-0.034212554010375346	1.0	314.3125	1.0	258.0	-0.0673697562075417	1.0	55.0	86400000.0	Ebay	1461948765489.0
96	0.0419921875	164.009765625	0.3679648533625965	3094.849609375	27.326171875	1.0	20.0	0.5047337639501069	269.0	9.0	0.0	Ebay	1461949623292.0
97	0.0419921875	164.009765625	0.3679648533625965	3094.849609375	27.326171875	1.0	20.0	0.5047337639501069	269.0	9.0	1000.0	Ebay	1461949623292.0
98	0.0419921875	164.09375	0.36787911542947765	3094.765625	27.326171875	1.0	22.0	0.4859171530615262	267.0	9.0	15000.0	Ebay	1461949623292.0
99	0.0419921875	164.09375	0.36787911542947765	3094.765625	27.326171875	1.0	22.0	0.4859171530615262	267.0	9.0	30000.0	Ebay	1461949623292.0
100	0.0419921875	164.09375	0.36787911542947765	3094.765625	27.326171875	1.0	22.0	0.4859171530615262	267.0	9.0	60000.0	Ebay	1461949623292.0
101	1.0	164.09375	0.36112499756757477	3094.765625	27.3681640625	1.0	22.0	0.5071428776893421	267.0	10.0	300000.0	Ebay	1461949623292.0
102	1.0	164.09375	0.36112499756757477	3094.765625	27.3681640625	1.0	22.0	0.5071428776893421	267.0	10.0	900000.0	Ebay	1461949623292.0
103	1.0	164.09375	0.36112499756757477	3094.765625	27.3681640625	1.0	22.0	0.5071428776893421	267.0	10.0	1800000.0	Ebay	1461949623292.0
104	24.9453125	164.09375	0.25242949840377576	3069.8203125	27.3681640625	2.0	22.0	0.48041020048343247	265.0	10.0	3600000.0	Ebay	1461949623292.0
105	205.0859375	211.0263671875	0.14018426815506815	2815.1474609375	54.9677734375	38.0	25.0	0.15820258980658658	224.0	12.0	21600000.0	Ebay	1461949623292.0
106	1.0	3026.173828125	-0.038381646955858516	1.0	260.0537109375	1.0	249.0	-0.07206881680060853	1.0	50.0	43200000.0	Ebay	1461949623292.0
107	1.0	3021.359375	-0.03793032632145095	1.0	264.8681640625	1.0	248.0	-0.0707969077020948	1.0	51.0	86400000.0	Ebay	1461949623292.0
108	7.103515625	166.357421875	0.320408824119921	3316.779296875	27.0888671875	4.0	12.0	0.3803063988773148	289.0	5.0	0.0	Ebay	1461950719905.0
109	7.103515625	166.357421875	0.320408824119921	3316.779296875	27.0888671875	4.0	12.0	0.3803063988773148	289.0	5.0	1000.0	Ebay	1461950719905.0
110	7.103515625	166.44140625	0.3203329664106031	3316.6953125	27.0888671875	4.0	14.0	0.35631693888757926	287.0	5.0	15000.0	Ebay	1461950719905.0
111	7.103515625	166.44140625	0.3203329664106031	3316.6953125	27.0888671875	4.0	14.0	0.35631693888757926	287.0	5.0	30000.0	Ebay	1461950719905.0
112	7.103515625	166.44140625	0.3203329664106031	3316.6953125	27.0888671875	4.0	14.0	0.35631693888757926	287.0	5.0	60000.0	Ebay	1461950719905.0
113	7.01953125	166.44140625	0.3213241973426449	3316.6953125	27.1728515625	2.0	14.0	0.48856393429441475	287.0	7.0	300000.0	Ebay	1461950719905.0
114	7.01953125	166.44140625	0.3213241973426449	3316.6953125	27.1728515625	2.0	14.0	0.48856393429441475	287.0	7.0	900000.0	Ebay	1461950719905.0
115	54.234375	166.44140625	0.18812513966754157	3269.48046875	27.1728515625	6.0	14.0	0.3918851992595437	283.0	7.0	1800000.0	Ebay	1461950719905.0
116	265.23046875	166.44140625	0.05001660975460677	3058.484375	27.1728515625	40.0	14.0	0.13658385701434894	249.0	7.0	3600000.0	Ebay	1461950719905.0
117	221.62890625	260.814453125	0.17972888423837366	2952.513671875	82.3720703125	38.0	20.0	0.17980024807619308	241.0	11.0	21600000.0	Ebay	1461950719905.0
118	1.0	3213.328125	-0.03503283954807317	1.0	304.0009765625	1.0	261.0	-0.07438825452137098	1.0	49.0	43200000.0	Ebay	1461950719905.0
119	1.0	3203.69921875	-0.03431572194045176	1.0	313.6298828125	1.0	259.0	-0.07184212081070997	1.0	51.0	86400000.0	Ebay	1461950719905.0
120	0.083984375	166.861328125	0.3657382686028754	3296.1474609375	27.392578125	2.0	13.0	0.5322615201010882	291.0	8.0	0.0	Ebay	1461951580910.0
121	0.083984375	166.861328125	0.3657382686028754	3296.1474609375	27.392578125	2.0	13.0	0.5322615201010882	291.0	8.0	1000.0	Ebay	1461951580910.0
122	0.083984375	166.9453125	0.365654543403102	3296.0634765625	27.392578125	2.0	15.0	0.5059043757280293	289.0	8.0	15000.0	Ebay	1461951580910.0
123	0.083984375	166.9453125	0.365654543403102	3296.0634765625	27.392578125	2.0	15.0	0.5059043757280293	289.0	8.0	30000.0	Ebay	1461951580910.0
124	0.083984375	166.9453125	0.365654543403102	3296.0634765625	27.392578125	2.0	15.0	0.5059043757280293	289.0	8.0	60000.0	Ebay	1461951580910.0
125	1.0	166.9453125	0.3595421890192596	3296.0634765625	27.4765625	1.0	15.0	0.5838962840123394	289.0	10.0	300000.0	Ebay	1461951580910.0
126	24.9453125	166.9453125	0.25221512799225076	3271.1181640625	27.4765625	2.0	15.0	0.5550157657310797	287.0	10.0	900000.0	Ebay	1461951580910.0
127	24.9453125	166.9453125	0.25221512799225076	3271.1181640625	27.4765625	2.0	15.0	0.5550157657310797	287.0	10.0	1800000.0	Ebay	1461951580910.0
128	248.6875	166.9453125	0.05597060928857018	3047.3759765625	27.4765625	40.0	15.0	0.1935333939742758	249.0	10.0	3600000.0	Ebay	1461951580910.0
129	205.0859375	282.5	0.17891653219376072	2920.2236328125	82.67578125	38.0	23.0	0.20919697599023138	239.0	14.0	21600000.0	Ebay	1461951580910.0
130	1.0	3202.7236328125	-0.03627251304486423	1.0	287.76171875	1.0	262.0	-0.07097798464962114	1.0	52.0	43200000.0	Ebay	1461951580910.0
131	1.0	3193.0947265625	-0.03550011750963301	1.0	297.390625	1.0	260.0	-0.06860974419201894	1.0	54.0	86400000.0	Ebay	1461951580910.0
132	52.580078125	170.3359375	0.14616537986044315	3105.2900390625	20.8154296875	8.0	28.0	0.277353410422983	255.0	8.0	0.0	Ebay	1461952444737.0
133	52.580078125	170.3359375	0.14616537986044315	3105.2900390625	20.8154296875	8.0	28.0	0.277353410422983	255.0	8.0	1000.0	Ebay	1461952444737.0
134	52.580078125	170.3779296875	0.1461422098382212	3105.248046875	20.8154296875	8.0	29.0	0.2716863306522385	254.0	8.0	15000.0	Ebay	1461952444737.0
135	52.580078125	170.3779296875	0.1461422098382212	3105.248046875	20.8154296875	8.0	29.0	0.2716863306522385	254.0	8.0	30000.0	Ebay	1461952444737.0
136	52.580078125	170.3779296875	0.1461422098382212	3105.248046875	20.8154296875	8.0	29.0	0.2716863306522385	254.0	8.0	60000.0	Ebay	1461952444737.0
137	52.49609375	170.3779296875	0.14683398853868132	3105.248046875	20.8994140625	6.0	29.0	0.3491745271526114	254.0	10.0	300000.0	Ebay	1461952444737.0
138	52.49609375	170.3779296875	0.14683398853868132	3105.248046875	20.8994140625	6.0	29.0	0.3491745271526114	254.0	10.0	900000.0	Ebay	1461952444737.0
139	263.4921875	170.3779296875	0.021493909763495	2894.251953125	20.8994140625	40.0	29.0	0.09256135126674978	220.0	10.0	1800000.0	Ebay	1461952444737.0
140	263.4921875	170.3779296875	0.021493909763495	2894.251953125	20.8994140625	40.0	29.0	0.09256135126674978	220.0	10.0	3600000.0	Ebay	1461952444737.0
141	219.890625	264.7509765625	0.15995375940653103	2788.28125	76.0986328125	38.0	35.0	0.1305857250198021	212.0	14.0	21600000.0	Ebay	1461952444737.0
142	1.0	3053.0322265625	-0.03537222605197243	1.0	295.9892578125	1.0	247.0	-0.06955370101689434	1.0	52.0	43200000.0	Ebay	1461952444737.0
143	1.0	3043.4033203125	-0.034623850745462044	1.0	305.6181640625	1.0	245.0	-0.06714812294883023	1.0	54.0	86400000.0	Ebay	1461952444737.0
144	216.822265625	166.2568359375	0.06740952924497702	3064.0859375	27.3359375	38.0	13.0	0.23991357317823372	253.0	11.0	0.0	Ebay	1461953580493.0
145	216.822265625	166.2568359375	0.06740952924497702	3064.0859375	27.3359375	38.0	13.0	0.23991357317823372	253.0	11.0	1000.0	Ebay	1461953580493.0
146	216.822265625	166.3408203125	0.06736680940207775	3064.001953125	27.3359375	38.0	15.0	0.22139505880343385	251.0	11.0	15000.0	Ebay	1461953580493.0
147	216.822265625	166.3408203125	0.06736680940207775	3064.001953125	27.3359375	38.0	15.0	0.22139505880343385	251.0	11.0	30000.0	Ebay	1461953580493.0
148	216.822265625	166.3408203125	0.06736680940207775	3064.001953125	27.3359375	38.0	15.0	0.22139505880343385	251.0	11.0	60000.0	Ebay	1461953580493.0
149	216.73828125	166.3408203125	0.06773621958756437	3064.001953125	27.419921875	36.0	15.0	0.2660656559600215	251.0	13.0	300000.0	Ebay	1461953580493.0
150	216.73828125	166.3408203125	0.06773621958756437	3064.001953125	27.419921875	36.0	15.0	0.2660656559600215	251.0	13.0	900000.0	Ebay	1461953580493.0
151	216.73828125	166.3408203125	0.06773621958756437	3064.001953125	27.419921875	36.0	15.0	0.2660656559600215	251.0	13.0	1800000.0	Ebay	1461953580493.0
152	216.73828125	166.3408203125	0.06773621958756437	3064.001953125	27.419921875	36.0	15.0	0.2660656559600215	251.0	13.0	3600000.0	Ebay	1461953580493.0
153	173.13671875	260.7138671875	0.21180350600469355	2958.03125	82.619140625	34.0	21.0	0.2870293083422713	243.0	17.0	21600000.0	Ebay	1461953580493.0
154	1.0	3218.7451171875	-0.039092903890870286	1.0	255.755859375	1.0	264.0	-0.07229108115583595	1.0	51.0	43200000.0	Ebay	1461953580493.0
155	1.0	3209.1162109375	-0.038187559188028714	1.0	265.384765625	1.0	262.0	-0.06987169152557841	1.0	53.0	86400000.0	Ebay	1461953580493.0
156	0.083984375	166.0751953125	0.365108683180091	3297.6337890625	27.1474609375	2.0	12.0	0.44026182410416437	291.0	5.0	0.0	Ebay	1461954512488.0
157	0.083984375	166.0751953125	0.365108683180091	3297.6337890625	27.1474609375	2.0	12.0	0.44026182410416437	291.0	5.0	1000.0	Ebay	1461954512488.0
158	0.083984375	166.1591796875	0.36502468299431423	3297.5498046875	27.1474609375	2.0	14.0	0.4137864080974141	289.0	5.0	15000.0	Ebay	1461954512488.0
159	0.083984375	166.1591796875	0.36502468299431423	3297.5498046875	27.1474609375	2.0	14.0	0.4137864080974141	289.0	5.0	30000.0	Ebay	1461954512488.0
160	0.083984375	166.1591796875	0.36502468299431423	3297.5498046875	27.1474609375	2.0	14.0	0.4137864080974141	289.0	5.0	60000.0	Ebay	1461954512488.0
161	1.0	166.1591796875	0.3588733538366804	3297.5498046875	27.2314453125	1.0	14.0	0.5228835543510583	289.0	7.0	300000.0	Ebay	1461954512488.0
162	1.0	166.1591796875	0.3588733538366804	3297.5498046875	27.2314453125	1.0	14.0	0.5228835543510583	289.0	7.0	900000.0	Ebay	1461954512488.0
163	1.0	166.1591796875	0.3588733538366804	3297.5498046875	27.2314453125	1.0	14.0	0.5228835543510583	289.0	7.0	1800000.0	Ebay	1461954512488.0
164	1.0	166.1591796875	0.3588733538366804	3297.5498046875	27.2314453125	1.0	14.0	0.5228835543510583	289.0	7.0	3600000.0	Ebay	1461954512488.0
165	149.85546875	232.2138671875	0.39179287461987017	2953.7236328125	155.1474609375	30.0	16.0	0.3205079825469411	249.0	15.0	21600000.0	Ebay	1461954512488.0
166	1.0	3185.9375	-0.03491383962980528	1.0	305.0029296875	1.0	265.0	-0.07987430676643228	1.0	45.0	43200000.0	Ebay	1461954512488.0
167	1.0	3185.9375	-0.03491383962980528	1.0	305.0029296875	1.0	265.0	-0.07987430676643228	1.0	45.0	86400000.0	Ebay	1461954512488.0
168	0.083984375	166.060546875	0.3652616040852984	3296.392578125	27.171875	2.0	11.0	0.45519753061710466	291.0	5.0	0.0	Ebay	1461955369653.0
169	0.083984375	166.060546875	0.3652616040852984	3296.392578125	27.171875	2.0	11.0	0.45519753061710466	291.0	5.0	1000.0	Ebay	1461955369653.0
170	0.083984375	166.14453125	0.3651775709905303	3296.30859375	27.171875	2.0	13.0	0.4264294173024509	289.0	5.0	15000.0	Ebay	1461955369653.0
171	0.083984375	166.14453125	0.3651775709905303	3296.30859375	27.171875	2.0	13.0	0.4264294173024509	289.0	5.0	30000.0	Ebay	1461955369653.0
172	0.083984375	166.14453125	0.3651775709905303	3296.30859375	27.171875	2.0	13.0	0.4264294173024509	289.0	5.0	60000.0	Ebay	1461955369653.0
173	1.0	166.14453125	0.3590287216676895	3296.30859375	27.255859375	1.0	13.0	0.536949689608853	289.0	7.0	300000.0	Ebay	1461955369653.0
174	1.0	166.14453125	0.3590287216676895	3296.30859375	27.255859375	1.0	13.0	0.536949689608853	289.0	7.0	900000.0	Ebay	1461955369653.0
175	1.0	166.14453125	0.3590287216676895	3296.30859375	27.255859375	1.0	13.0	0.536949689608853	289.0	7.0	1800000.0	Ebay	1461955369653.0
176	1.0	166.14453125	0.3590287216676895	3296.30859375	27.255859375	1.0	13.0	0.536949689608853	289.0	7.0	3600000.0	Ebay	1461955369653.0
177	149.85546875	232.19921875	0.39181839101475924	2952.482421875	155.171875	30.0	15.0	0.32943096965327834	249.0	15.0	21600000.0	Ebay	1461955369653.0
178	1.0	3184.681640625	-0.03490996773670046	1.0	305.02734375	1.0	264.0	-0.07978991905403908	1.0	45.0	43200000.0	Ebay	1461955369653.0
179	1.0	3184.681640625	-0.03490996773670046	1.0	305.02734375	1.0	264.0	-0.07978991905403908	1.0	45.0	86400000.0	Ebay	1461955369653.0
180	0.083984375	161.8828125	0.36494953181582773	2046.5048828125	27.2861328125	2.0	26.0	0.280470744098515	124.0	5.0	0.0	Ebay	1461956239132.0
181	0.083984375	161.8828125	0.36494953181582773	2046.5048828125	27.2861328125	2.0	26.0	0.280470744098515	124.0	5.0	1000.0	Ebay	1461956239132.0
182	0.083984375	161.9248046875	0.36490526353292135	2046.462890625	27.2861328125	2.0	27.0	0.2737399704620635	123.0	5.0	15000.0	Ebay	1461956239132.0
183	0.083984375	161.9248046875	0.36490526353292135	2046.462890625	27.2861328125	2.0	27.0	0.2737399704620635	123.0	5.0	30000.0	Ebay	1461956239132.0
184	0.083984375	161.9248046875	0.36490526353292135	2046.462890625	27.2861328125	2.0	27.0	0.2737399704620635	123.0	5.0	60000.0	Ebay	1461956239132.0
185	1.0	161.9248046875	0.35840782724970977	2046.462890625	27.3701171875	1.0	27.0	0.3707875356379179	123.0	7.0	300000.0	Ebay	1461956239132.0
186	1.0	161.9248046875	0.35840782724970977	2046.462890625	27.3701171875	1.0	27.0	0.3707875356379179	123.0	7.0	900000.0	Ebay	1461956239132.0
187	1.0	161.9248046875	0.35840782724970977	2046.462890625	27.3701171875	1.0	27.0	0.3707875356379179	123.0	7.0	1800000.0	Ebay	1461956239132.0
188	1.0	161.9248046875	0.35840782724970977	2046.462890625	27.3701171875	1.0	27.0	0.3707875356379179	123.0	7.0	3600000.0	Ebay	1461956239132.0
189	27.37890625	227.9794921875	0.1921312509492627	1953.029296875	27.3701171875	7.0	29.0	0.2014841992267168	114.0	7.0	21600000.0	Ebay	1461956239132.0
190	1.0	2181.0087890625	-0.09116792390355773	1.0	54.7490234375	1.0	143.0	-0.1566383178941104	1.0	14.0	43200000.0	Ebay	1461956239132.0
191	1.0	2181.0087890625	-0.09116792390355773	1.0	54.7490234375	1.0	143.0	-0.1566383178941104	1.0	14.0	86400000.0	Ebay	1461956239132.0
192	0.083984375	166.0703125	0.35398036198953314	3297.6337890625	25.2763671875	2.0	11.0	0.45519753061710466	291.0	5.0	0.0	Ebay	1461957389688.0
193	0.083984375	166.0703125	0.35398036198953314	3297.6337890625	25.2763671875	2.0	11.0	0.45519753061710466	291.0	5.0	1000.0	Ebay	1461957389688.0
194	0.083984375	166.154296875	0.3538981662035483	3297.5498046875	25.2763671875	2.0	13.0	0.4264294173024509	289.0	5.0	15000.0	Ebay	1461957389688.0
195	0.083984375	166.154296875	0.3538981662035483	3297.5498046875	25.2763671875	2.0	13.0	0.4264294173024509	289.0	5.0	30000.0	Ebay	1461957389688.0
196	0.083984375	166.154296875	0.3538981662035483	3297.5498046875	25.2763671875	2.0	13.0	0.4264294173024509	289.0	5.0	60000.0	Ebay	1461957389688.0
197	1.0	166.154296875	0.347515663827172	3297.5498046875	25.3603515625	1.0	13.0	0.536949689608853	289.0	7.0	300000.0	Ebay	1461957389688.0
198	1.0	166.154296875	0.347515663827172	3297.5498046875	25.3603515625	1.0	13.0	0.536949689608853	289.0	7.0	900000.0	Ebay	1461957389688.0
199	1.0	166.154296875	0.347515663827172	3297.5498046875	25.3603515625	1.0	13.0	0.536949689608853	289.0	7.0	1800000.0	Ebay	1461957389688.0
200	1.0	166.154296875	0.347515663827172	3297.5498046875	25.3603515625	1.0	13.0	0.536949689608853	289.0	7.0	3600000.0	Ebay	1461957389688.0
201	149.85546875	232.208984375	0.3888147163647804	2953.7236328125	153.2763671875	30.0	15.0	0.32943096965327834	249.0	15.0	21600000.0	Ebay	1461957389688.0
202	1.0	3185.9326171875	-0.0350532067814829	1.0	303.1318359375	1.0	264.0	-0.07978991905403908	1.0	45.0	43200000.0	Ebay	1461957389688.0
203	1.0	3185.9326171875	-0.0350532067814829	1.0	303.1318359375	1.0	264.0	-0.07978991905403908	1.0	45.0	86400000.0	Ebay	1461957389688.0
204	0.0419921875	165.9453125	0.3659265143329149	3090.0126953125	27.314453125	1.0	22.0	0.4859171530615262	267.0	9.0	0.0	Ebay	1461958252641.0
205	0.0419921875	165.9453125	0.3659265143329149	3090.0126953125	27.314453125	1.0	22.0	0.4859171530615262	267.0	9.0	1000.0	Ebay	1461958252641.0
206	0.0419921875	166.029296875	0.3658420424454953	3089.9287109375	27.314453125	1.0	24.0	0.4687586312227609	265.0	9.0	15000.0	Ebay	1461958252641.0
207	0.0419921875	166.029296875	0.3658420424454953	3089.9287109375	27.314453125	1.0	24.0	0.4687586312227609	265.0	9.0	30000.0	Ebay	1461958252641.0
208	0.0419921875	166.029296875	0.3658420424454953	3089.9287109375	27.314453125	1.0	24.0	0.4687586312227609	265.0	9.0	60000.0	Ebay	1461958252641.0
209	1.0	166.029296875	0.3591139290629071	3089.9287109375	27.3564453125	1.0	24.0	0.4897440642002944	265.0	10.0	300000.0	Ebay	1461958252641.0
210	1.0	166.029296875	0.3591139290629071	3089.9287109375	27.3564453125	1.0	24.0	0.4897440642002944	265.0	10.0	900000.0	Ebay	1461958252641.0
211	1.0	166.029296875	0.3591139290629071	3089.9287109375	27.3564453125	1.0	24.0	0.4897440642002944	265.0	10.0	1800000.0	Ebay	1461958252641.0
212	1.0	166.029296875	0.3591139290629071	3089.9287109375	27.3564453125	1.0	24.0	0.4897440642002944	265.0	10.0	3600000.0	Ebay	1461958252641.0
213	149.85546875	232.083984375	0.2646919460253969	2810.060546875	91.314453125	30.0	26.0	0.22501656484797705	229.0	14.0	21600000.0	Ebay	1461958252641.0
214	1.0	3042.14453125	-0.04026396542740667	1.0	241.169921875	1.0	255.0	-0.08039066547262762	1.0	44.0	43200000.0	Ebay	1461958252641.0
215	1.0	3042.14453125	-0.04026396542740667	1.0	241.169921875	1.0	255.0	-0.08039066547262762	1.0	44.0	86400000.0	Ebay	1461958252641.0
216	0.0419921875	166.1015625	0.36534377575171795	3178.8349609375	27.1953125	1.0	12.0	0.47983582115954243	281.0	5.0	0.0	Ebay	1461959249668.0
217	0.0419921875	166.1015625	0.36534377575171795	3178.8349609375	27.1953125	1.0	12.0	0.47983582115954243	281.0	5.0	1000.0	Ebay	1461959249668.0
218	0.0419921875	166.185546875	0.36525959272179936	3178.7509765625	27.1953125	1.0	14.0	0.4515734782320247	279.0	5.0	15000.0	Ebay	1461959249668.0
219	0.0419921875	166.185546875	0.36525959272179936	3178.7509765625	27.1953125	1.0	14.0	0.4515734782320247	279.0	5.0	30000.0	Ebay	1461959249668.0
220	0.0419921875	166.185546875	0.36525959272179936	3178.7509765625	27.1953125	1.0	14.0	0.4515734782320247	279.0	5.0	60000.0	Ebay	1461959249668.0
221	1.0	166.185546875	0.35853390416250813	3178.7509765625	27.2373046875	1.0	14.0	0.4898140566862734	279.0	6.0	300000.0	Ebay	1461959249668.0
222	1.0	166.185546875	0.35853390416250813	3178.7509765625	27.2373046875	1.0	14.0	0.4898140566862734	279.0	6.0	900000.0	Ebay	1461959249668.0
223	1.0	166.185546875	0.35853390416250813	3178.7509765625	27.2373046875	1.0	14.0	0.4898140566862734	279.0	6.0	1800000.0	Ebay	1461959249668.0
224	1.0	166.185546875	0.35853390416250813	3178.7509765625	27.2373046875	1.0	14.0	0.4898140566862734	279.0	6.0	3600000.0	Ebay	1461959249668.0
225	149.85546875	232.240234375	0.26609812713027553	2898.8828125	91.1953125	30.0	16.0	0.22739804998821903	243.0	10.0	21600000.0	Ebay	1461959249668.0
226	1.0	3131.123046875	-0.04041718626476093	1.0	241.05078125	1.0	259.0	-0.08673910177345419	1.0	40.0	43200000.0	Ebay	1461959249668.0
227	1.0	3131.123046875	-0.04041718626476093	1.0	241.05078125	1.0	259.0	-0.08673910177345419	1.0	40.0	86400000.0	Ebay	1461959249668.0
228	0.083984375	168.625	0.32019072555110145	2964.310546875	20.5966796875	2.0	36.0	0.2247304511817507	263.0	4.0	0.0	Ebay	1461960109170.0
229	0.083984375	168.625	0.32019072555110145	2964.310546875	20.5966796875	2.0	36.0	0.2247304511817507	263.0	4.0	1000.0	Ebay	1461960109170.0
230	0.083984375	168.6669921875	0.320152915736956	2964.2685546875	20.5966796875	2.0	37.0	0.2210313344679319	262.0	4.0	15000.0	Ebay	1461960109170.0
231	0.083984375	168.6669921875	0.320152915736956	2964.2685546875	20.5966796875	2.0	37.0	0.2210313344679319	262.0	4.0	30000.0	Ebay	1461960109170.0
232	0.083984375	168.6669921875	0.320152915736956	2964.2685546875	20.5966796875	2.0	37.0	0.2210313344679319	262.0	4.0	60000.0	Ebay	1461960109170.0
233	1.0	168.6669921875	0.3130483900743252	2964.2685546875	20.6806640625	1.0	37.0	0.3155089356744722	262.0	6.0	300000.0	Ebay	1461960109170.0
234	1.0	168.6669921875	0.3130483900743252	2964.2685546875	20.6806640625	1.0	37.0	0.3155089356744722	262.0	6.0	900000.0	Ebay	1461960109170.0
235	1.0	168.6669921875	0.3130483900743252	2964.2685546875	20.6806640625	1.0	37.0	0.3155089356744722	262.0	6.0	1800000.0	Ebay	1461960109170.0
236	101.07421875	168.6669921875	0.0926326789622902	2863.1943359375	20.6806640625	18.0	37.0	0.09155018728798615	244.0	6.0	3600000.0	Ebay	1461960109170.0
237	141.001953125	234.7216796875	0.4034911124425173	2614.8623046875	163.0302734375	29.0	39.0	0.17625640052498728	222.0	15.0	21600000.0	Ebay	1461960109170.0
238	1.0	2849.583984375	-0.03437341895878772	1.0	304.0322265625	1.0	261.0	-0.08091665361237259	1.0	44.0	43200000.0	Ebay	1461960109170.0
239	1.0	2849.583984375	-0.03437341895878772	1.0	304.0322265625	1.0	261.0	-0.08091665361237259	1.0	44.0	86400000.0	Ebay	1461960109170.0
240	0.083984375	166.06640625	0.3667145555917244	3299.4384765625	27.4228515625	2.0	11.0	0.49697040355971234	291.0	6.0	0.0	Ebay	1461961185205.0
241	0.083984375	166.06640625	0.3667145555917244	3299.4384765625	27.4228515625	2.0	11.0	0.49697040355971234	291.0	6.0	1000.0	Ebay	1461961185205.0
242	0.083984375	166.150390625	0.366630298558149	3299.3544921875	27.4228515625	2.0	13.0	0.46732187058540997	289.0	6.0	15000.0	Ebay	1461961185205.0
243	0.083984375	166.150390625	0.366630298558149	3299.3544921875	27.4228515625	2.0	13.0	0.46732187058540997	289.0	6.0	30000.0	Ebay	1461961185205.0
244	0.083984375	166.150390625	0.366630298558149	3299.3544921875	27.4228515625	2.0	13.0	0.46732187058540997	289.0	6.0	60000.0	Ebay	1461961185205.0
245	1.0	166.150390625	0.3605113017751112	3299.3544921875	27.5068359375	1.0	13.0	0.5650743560059474	289.0	8.0	300000.0	Ebay	1461961185205.0
246	1.0	166.150390625	0.3605113017751112	3299.3544921875	27.5068359375	1.0	13.0	0.5650743560059474	289.0	8.0	900000.0	Ebay	1461961185205.0
247	1.0	166.150390625	0.3605113017751112	3299.3544921875	27.5068359375	1.0	13.0	0.5650743560059474	289.0	8.0	1800000.0	Ebay	1461961185205.0
248	242.779296875	166.150390625	0.05862898094237927	3056.5751953125	27.5068359375	32.0	13.0	0.2025691946846839	257.0	8.0	3600000.0	Ebay	1461961185205.0
249	149.85546875	253.38671875	0.37744364883854664	2934.3466796875	155.4228515625	30.0	17.0	0.32668796247086934	247.0	16.0	21600000.0	Ebay	1461961185205.0
250	1.0	3187.7333984375	-0.03489637336982275	1.0	305.2783203125	1.0	264.0	-0.07844924764649273	1.0	46.0	43200000.0	Ebay	1461961185205.0
251	1.0	3187.7333984375	-0.03489637336982275	1.0	305.2783203125	1.0	264.0	-0.07844924764649273	1.0	46.0	86400000.0	Ebay	1461961185205.0
252	0.0419921875	165.9970703125	0.36619504685190335	2885.8291015625	27.4853515625	1.0	27.0	0.4640660215147038	243.0	10.0	0.0	Ebay	1461962044164.0
253	0.0419921875	165.9970703125	0.36619504685190335	2885.8291015625	27.4853515625	1.0	27.0	0.4640660215147038	243.0	10.0	1000.0	Ebay	1461962044164.0
254	0.0419921875	166.0390625	0.36615264235200584	2885.787109375	27.4853515625	1.0	28.0	0.4567599487457631	242.0	10.0	15000.0	Ebay	1461962044164.0
255	0.0419921875	166.0390625	0.36615264235200584	2885.787109375	27.4853515625	1.0	28.0	0.4567599487457631	242.0	10.0	30000.0	Ebay	1461962044164.0
256	0.0419921875	166.0390625	0.36615264235200584	2885.787109375	27.4853515625	1.0	28.0	0.4567599487457631	242.0	10.0	60000.0	Ebay	1461962044164.0
257	1.0	166.0390625	0.3594073542378247	2885.787109375	27.52734375	1.0	28.0	0.4753437907108468	242.0	11.0	300000.0	Ebay	1461962044164.0
258	1.0	166.0390625	0.3594073542378247	2885.787109375	27.52734375	1.0	28.0	0.4753437907108468	242.0	11.0	900000.0	Ebay	1461962044164.0
259	65.1640625	166.0390625	0.16993219630606782	2820.623046875	27.52734375	13.0	28.0	0.28244578982714946	229.0	11.0	1800000.0	Ebay	1461962044164.0
260	128.0439453125	166.0390625	0.10842514430012669	2757.7431640625	27.52734375	19.0	28.0	0.2278714365668603	223.0	11.0	3600000.0	Ebay	1461962044164.0
261	99.078125	232.09375	0.3140784635192962	2656.6962890625	91.4853515625	21.0	30.0	0.26812716190098246	215.0	15.0	21600000.0	Ebay	1461962044164.0
262	1.0	2888.7900390625	-0.04621086955496937	1.0	190.5634765625	1.0	245.0	-0.09240803019204843	1.0	36.0	43200000.0	Ebay	1461962044164.0
263	1.0	2888.7900390625	-0.04621086955496937	1.0	190.5634765625	1.0	245.0	-0.09240803019204843	1.0	36.0	86400000.0	Ebay	1461962044164.0
264	71.9970703125	165.9619140625	0.16260249720806758	3052.9765625	27.3173828125	15.0	18.0	0.3411342667744266	260.0	11.0	0.0	Ebay	1461963202254.0
265	71.9970703125	165.9619140625	0.16260249720806758	3052.9765625	27.3173828125	15.0	18.0	0.3411342667744266	260.0	11.0	1000.0	Ebay	1461963202254.0
266	71.9970703125	166.0458984375	0.16255038826159138	3052.892578125	27.3173828125	15.0	20.0	0.3245042397568807	258.0	11.0	15000.0	Ebay	1461963202254.0
267	71.9970703125	166.0458984375	0.16255038826159138	3052.892578125	27.3173828125	15.0	20.0	0.3245042397568807	258.0	11.0	30000.0	Ebay	1461963202254.0
268	71.9970703125	166.0458984375	0.16255038826159138	3052.892578125	27.3173828125	15.0	20.0	0.3245042397568807	258.0	11.0	60000.0	Ebay	1461963202254.0
269	71.955078125	166.0458984375	0.1628413505224046	3052.892578125	27.359375	14.0	20.0	0.3550292519202698	258.0	12.0	300000.0	Ebay	1461963202254.0
270	71.955078125	166.0458984375	0.1628413505224046	3052.892578125	27.359375	14.0	20.0	0.3550292519202698	258.0	12.0	900000.0	Ebay	1461963202254.0
271	170.8408203125	166.0458984375	0.08579924648254948	2954.0068359375	27.359375	26.0	20.0	0.2592814894208657	246.0	12.0	1800000.0	Ebay	1461963202254.0
272	170.8408203125	166.0458984375	0.08579924648254948	2954.0068359375	27.359375	26.0	20.0	0.2592814894208657	246.0	12.0	3600000.0	Ebay	1461963202254.0
273	135.83203125	242.69140625	0.27151453443631424	2848.412109375	91.3173828125	27.0	23.0	0.2959186530667277	238.0	16.0	21600000.0	Ebay	1461963202254.0
274	1.0	3091.103515625	-0.041856183024375423	1.0	227.1494140625	1.0	261.0	-0.08234319613908571	1.0	43.0	43200000.0	Ebay	1461963202254.0
275	1.0	3091.103515625	-0.041856183024375423	1.0	227.1494140625	1.0	261.0	-0.08234319613908571	1.0	43.0	86400000.0	Ebay	1461963202254.0
276	129.07421875	166.07421875	0.09974111319314831	2453.154296875	27.1044921875	14.0	28.0	0.11904495444529035	225.0	5.0	0.0	Ebay	1461964204549.0
277	129.07421875	166.07421875	0.09974111319314831	2453.154296875	27.1044921875	14.0	28.0	0.11904495444529035	225.0	5.0	1000.0	Ebay	1461964204549.0
278	129.07421875	166.1162109375	0.09971656843355275	2453.1123046875	27.1044921875	14.0	29.0	0.11448094709498029	224.0	5.0	15000.0	Ebay	1461964204549.0
279	129.07421875	166.1162109375	0.09971656843355275	2453.1123046875	27.1044921875	14.0	29.0	0.11448094709498029	224.0	5.0	30000.0	Ebay	1461964204549.0
280	129.07421875	166.1162109375	0.09971656843355275	2453.1123046875	27.1044921875	14.0	29.0	0.11448094709498029	224.0	5.0	60000.0	Ebay	1461964204549.0
281	128.990234375	166.1162109375	0.10018334331398243	2453.1123046875	27.1884765625	12.0	29.0	0.1909042151738773	224.0	7.0	300000.0	Ebay	1461964204549.0
282	128.990234375	166.1162109375	0.10018334331398243	2453.1123046875	27.1884765625	12.0	29.0	0.1909042151738773	224.0	7.0	900000.0	Ebay	1461964204549.0
283	128.990234375	166.1162109375	0.10018334331398243	2453.1123046875	27.1884765625	12.0	29.0	0.1909042151738773	224.0	7.0	1800000.0	Ebay	1461964204549.0
284	128.990234375	166.1162109375	0.10018334331398243	2453.1123046875	27.1884765625	12.0	29.0	0.1909042151738773	224.0	7.0	3600000.0	Ebay	1461964204549.0
285	76.365234375	221.3583984375	0.4392316123207162	2341.9638671875	135.7197265625	14.0	32.0	0.28235210555881346	213.0	13.0	21600000.0	Ebay	1461964204549.0
286	1.0	2555.330078125	-0.04169415516249685	1.0	220.0771484375	1.0	243.0	-0.1072404883431793	1.0	29.0	43200000.0	Ebay	1461964204549.0
287	1.0	2555.330078125	-0.04169415516249685	1.0	220.0771484375	1.0	243.0	-0.1072404883431793	1.0	29.0	86400000.0	Ebay	1461964204549.0
288	0.0419921875	166.1240234375	0.36513008088774374	3215.095703125	27.14453125	1.0	12.0	0.48009486908477417	286.0	5.0	0.0	Ebay	1461965359989.0
289	0.0419921875	166.1240234375	0.36513008088774374	3215.095703125	27.14453125	1.0	12.0	0.48009486908477417	286.0	5.0	1000.0	Ebay	1461965359989.0
290	0.0419921875	166.2080078125	0.365045990027855	3215.01171875	27.14453125	1.0	14.0	0.45185837169250886	284.0	5.0	15000.0	Ebay	1461965359989.0
291	0.0419921875	166.2080078125	0.365045990027855	3215.01171875	27.14453125	1.0	14.0	0.45185837169250886	284.0	5.0	30000.0	Ebay	1461965359989.0
292	0.0419921875	166.2080078125	0.365045990027855	3215.01171875	27.14453125	1.0	14.0	0.45185837169250886	284.0	5.0	60000.0	Ebay	1461965359989.0
293	1.0	166.2080078125	0.3583201583732835	3215.01171875	27.1865234375	1.0	14.0	0.49010837602371987	284.0	6.0	300000.0	Ebay	1461965359989.0
294	1.0	166.2080078125	0.3583201583732835	3215.01171875	27.1865234375	1.0	14.0	0.49010837602371987	284.0	6.0	900000.0	Ebay	1461965359989.0
295	1.0	166.2080078125	0.3583201583732835	3215.01171875	27.1865234375	1.0	14.0	0.49010837602371987	284.0	6.0	1800000.0	Ebay	1461965359989.0
296	1.0	166.2080078125	0.3583201583732835	3215.01171875	27.1865234375	1.0	14.0	0.49010837602371987	284.0	6.0	3600000.0	Ebay	1461965359989.0
297	42.8125	281.6015625	0.24950895858557107	3033.9130859375	50.0791015625	8.0	21.0	0.3246411088106073	267.0	8.0	21600000.0	Ebay	1461965359989.0
298	1.0	3307.5224609375	-0.06689440016529039	1.0	100.8837890625	1.0	286.0	-0.14718557727812812	1.0	18.0	43200000.0	Ebay	1461965359989.0
299	1.0	3290.7353515625	-0.061489880427766166	1.0	117.6708984375	1.0	284.0	-0.13839489160714027	1.0	20.0	86400000.0	Ebay	1461965359989.0
300	0.083984375	165.9443359375	0.3647995861332232	2931.8740234375	27.2607421875	2.0	25.0	0.4323833857025515	252.0	9.0	0.0	Ebay	1461966217965.0
301	0.083984375	165.9443359375	0.3647995861332232	2931.8740234375	27.2607421875	2.0	25.0	0.4323833857025515	252.0	9.0	1000.0	Ebay	1461966217965.0
302	0.083984375	165.986328125	0.3647573196265034	2931.83203125	27.2607421875	2.0	26.0	0.424885414927611	251.0	9.0	15000.0	Ebay	1461966217965.0
303	0.083984375	165.986328125	0.3647573196265034	2931.83203125	27.2607421875	2.0	26.0	0.424885414927611	251.0	9.0	30000.0	Ebay	1461966217965.0
304	0.083984375	165.986328125	0.3647573196265034	2931.83203125	27.2607421875	2.0	26.0	0.424885414927611	251.0	9.0	60000.0	Ebay	1461966217965.0
305	1.0	165.986328125	0.35855356725839443	2931.83203125	27.3447265625	1.0	26.0	0.49127616103103633	251.0	11.0	300000.0	Ebay	1461966217965.0
306	1.0	165.986328125	0.35855356725839443	2931.83203125	27.3447265625	1.0	26.0	0.49127616103103633	251.0	11.0	900000.0	Ebay	1461966217965.0
307	1.0	165.986328125	0.35855356725839443	2931.83203125	27.3447265625	1.0	26.0	0.49127616103103633	251.0	11.0	1800000.0	Ebay	1461966217965.0
308	1.0	165.986328125	0.35855356725839443	2931.83203125	27.3447265625	1.0	26.0	0.49127616103103633	251.0	11.0	3600000.0	Ebay	1461966217965.0
309	42.8125	308.7578125	0.23350066599960212	2723.35546875	50.2373046875	8.0	36.0	0.33504841315605977	231.0	13.0	21600000.0	Ebay	1461966217965.0
310	1.0	3024.12109375	-0.06654698452534828	1.0	101.0419921875	1.0	265.0	-0.12619951477694338	1.0	23.0	43200000.0	Ebay	1461966217965.0
311	1.0	2990.546875	-0.05671430435718021	1.0	134.6162109375	1.0	261.0	-0.11383477523298668	1.0	27.0	86400000.0	Ebay	1461966217965.0
312	0.083984375	166.0048828125	0.36698466081506936	3215.8671875	27.4990234375	2.0	20.0	0.5003906759288583	283.0	10.0	0.0	Ebay	1461967371299.0
313	0.083984375	166.0048828125	0.36698466081506936	3215.8671875	27.4990234375	2.0	20.0	0.5003906759288583	283.0	10.0	1000.0	Ebay	1461967371299.0
314	0.083984375	166.0888671875	0.3669002256553407	3215.783203125	27.4990234375	2.0	22.0	0.48202773955407535	281.0	10.0	15000.0	Ebay	1461967371299.0
315	0.083984375	166.0888671875	0.3669002256553407	3215.783203125	27.4990234375	2.0	22.0	0.48202773955407535	281.0	10.0	30000.0	Ebay	1461967371299.0
316	0.083984375	166.0888671875	0.3669002256553407	3215.783203125	27.4990234375	2.0	22.0	0.48202773955407535	281.0	10.0	60000.0	Ebay	1461967371299.0
317	1.0	166.0888671875	0.3607760489226901	3215.783203125	27.5830078125	1.0	22.0	0.5451145873265185	281.0	12.0	300000.0	Ebay	1461967371299.0
318	1.0	166.0888671875	0.3607760489226901	3215.783203125	27.5830078125	1.0	22.0	0.5451145873265185	281.0	12.0	900000.0	Ebay	1461967371299.0
319	1.0	166.0888671875	0.3607760489226901	3215.783203125	27.5830078125	1.0	22.0	0.5451145873265185	281.0	12.0	1800000.0	Ebay	1461967371299.0
320	1.0	166.0888671875	0.3607760489226901	3215.783203125	27.5830078125	1.0	22.0	0.5451145873265185	281.0	12.0	3600000.0	Ebay	1461967371299.0
321	42.8125	308.8603515625	0.23797809114714932	3007.306640625	50.4755859375	8.0	32.0	0.38047240892080336	261.0	14.0	21600000.0	Ebay	1461967371299.0
322	1.0	3308.1748046875	-0.06675309370985673	1.0	101.2802734375	1.0	291.0	-0.12450292556233854	1.0	24.0	43200000.0	Ebay	1461967371299.0
323	1.0	3274.6005859375	-0.0569973379923106	1.0	134.8544921875	1.0	287.0	-0.1129104781449689	1.0	28.0	86400000.0	Ebay	1461967371299.0
324	0.083984375	163.4599609375	0.3125788107245762	1173.9130859375	20.595703125	2.0	8.0	0.21654087871141112	36.0	2.0	0.0	Ebay	1461968442753.0
325	0.083984375	163.4599609375	0.3125788107245762	1173.9130859375	20.595703125	2.0	8.0	0.21654087871141112	36.0	2.0	1000.0	Ebay	1461968442753.0
326	0.083984375	163.5439453125	0.3124962367858709	1173.8291015625	20.595703125	2.0	10.0	0.17407765595569785	34.0	2.0	15000.0	Ebay	1461968442753.0
327	0.083984375	163.5439453125	0.3124962367858709	1173.8291015625	20.595703125	2.0	10.0	0.17407765595569785	34.0	2.0	30000.0	Ebay	1461968442753.0
328	0.083984375	163.5439453125	0.3124962367858709	1173.8291015625	20.595703125	2.0	10.0	0.17407765595569785	34.0	2.0	60000.0	Ebay	1461968442753.0
329	1.0	163.5439453125	0.3043688205786671	1173.8291015625	20.6796875	1.0	10.0	0.38376128944009874	34.0	4.0	300000.0	Ebay	1461968442753.0
330	1.0	163.5439453125	0.3043688205786671	1173.8291015625	20.6796875	1.0	10.0	0.38376128944009874	34.0	4.0	900000.0	Ebay	1461968442753.0
331	1.0	163.5439453125	0.3043688205786671	1173.8291015625	20.6796875	1.0	10.0	0.38376128944009874	34.0	4.0	1800000.0	Ebay	1461968442753.0
332	22.892578125	163.5439453125	0.18022296762452325	1150.9365234375	20.6796875	2.0	10.0	0.3118315179038567	32.0	4.0	3600000.0	Ebay	1461968442753.0
333	1.0	273.5419921875	0.32401842092536026	1040.9384765625	43.572265625	1.0	19.0	0.2833333333333333	23.0	6.0	21600000.0	Ebay	1461968442753.0
334	1.0	1314.48046875	-0.10070854249770694	1.0	43.572265625	1.0	42.0	-0.21177936240075526	1.0	6.0	43200000.0	Ebay	1461968442753.0
335	1.0	1280.90625	-0.07297660468465517	1.0	77.146484375	1.0	38.0	-0.13797289239745258	1.0	10.0	86400000.0	Ebay	1461968442753.0
336	0.083984375	166.0771484375	0.36566137417825767	3239.56640625	27.2705078125	2.0	11.0	0.49697040355971234	291.0	6.0	0.0	Ebay	1461969509159.0
337	0.083984375	166.0771484375	0.36566137417825767	3239.56640625	27.2705078125	2.0	11.0	0.49697040355971234	291.0	6.0	1000.0	Ebay	1461969509159.0
338	0.083984375	166.1611328125	0.3655772142979191	3239.482421875	27.2705078125	2.0	13.0	0.46732187058540997	289.0	6.0	15000.0	Ebay	1461969509159.0
339	0.083984375	166.1611328125	0.3655772142979191	3239.482421875	27.2705078125	2.0	13.0	0.46732187058540997	289.0	6.0	30000.0	Ebay	1461969509159.0
340	0.083984375	166.1611328125	0.3655772142979191	3239.482421875	27.2705078125	2.0	13.0	0.46732187058540997	289.0	6.0	60000.0	Ebay	1461969509159.0
341	1.0	166.1611328125	0.3594312119004021	3239.482421875	27.3544921875	1.0	13.0	0.5650743560059474	289.0	8.0	300000.0	Ebay	1461969509159.0
342	1.0	166.1611328125	0.3594312119004021	3239.482421875	27.3544921875	1.0	13.0	0.5650743560059474	289.0	8.0	900000.0	Ebay	1461969509159.0
343	1.0	166.1611328125	0.3594312119004021	3239.482421875	27.3544921875	1.0	13.0	0.5650743560059474	289.0	8.0	1800000.0	Ebay	1461969509159.0
344	65.705078125	166.1611328125	0.17194635312193698	3173.77734375	27.3544921875	10.0	13.0	0.37217437238536244	279.0	8.0	3600000.0	Ebay	1461969509159.0
345	42.8125	308.9326171875	0.23740947240211296	3031.005859375	50.2470703125	8.0	23.0	0.3615401500327355	269.0	10.0	21600000.0	Ebay	1461969509159.0
346	1.0	3331.9462890625	-0.06685695655368666	1.0	101.0517578125	1.0	290.0	-0.1387112794306383	1.0	20.0	43200000.0	Ebay	1461969509159.0
347	1.0	3298.3720703125	-0.05707721312672442	1.0	134.6259765625	1.0	286.0	-0.12422084920543006	1.0	24.0	86400000.0	Ebay	1461969509159.0
348	1.0	165.7041015625	0.35975138890559766	3093.310546875	27.408203125	1.0	19.0	0.556574525974151	280.0	11.0	0.0	Ebay	1461970366978.0
349	1.0	165.7041015625	0.35975138890559766	3093.310546875	27.408203125	1.0	19.0	0.556574525974151	280.0	11.0	1000.0	Ebay	1461970366978.0
350	1.0	165.7041015625	0.35975138890559766	3093.310546875	27.408203125	1.0	19.0	0.556574525974151	280.0	11.0	15000.0	Ebay	1461970366978.0
351	1.0	165.7880859375	0.3596679262801404	3093.2265625	27.408203125	1.0	21.0	0.5365886521764227	278.0	11.0	30000.0	Ebay	1461970366978.0
352	1.0	165.7880859375	0.3596679262801404	3093.2265625	27.408203125	1.0	21.0	0.5365886521764227	278.0	11.0	60000.0	Ebay	1461970366978.0
353	1.0	165.7880859375	0.3596679262801404	3093.2265625	27.408203125	1.0	21.0	0.5365886521764227	278.0	11.0	300000.0	Ebay	1461970366978.0
354	1.0	165.7880859375	0.3596679262801404	3093.2265625	27.408203125	1.0	21.0	0.5365886521764227	278.0	11.0	900000.0	Ebay	1461970366978.0
355	65.705078125	165.7880859375	0.17100868533792837	3027.521484375	27.408203125	10.0	21.0	0.3726297180843499	268.0	11.0	1800000.0	Ebay	1461970366978.0
356	65.705078125	165.7880859375	0.17100868533792837	3027.521484375	27.408203125	10.0	21.0	0.3726297180843499	268.0	11.0	3600000.0	Ebay	1461970366978.0
357	42.8125	308.5595703125	0.23598591721136378	2884.75	50.30078125	8.0	31.0	0.3685324429864612	258.0	13.0	21600000.0	Ebay	1461970366978.0
358	1.0	3185.3173828125	-0.06669579807552398	1.0	101.10546875	1.0	287.0	-0.1275281963340463	1.0	23.0	43200000.0	Ebay	1461970366978.0
359	1.0	3151.7431640625	-0.056899180980949295	1.0	134.6796875	1.0	281.0	-0.11003212858307167	1.0	29.0	86400000.0	Ebay	1461970366978.0
360	65.7890625	165.87890625	0.1713682226841768	3180.4326171875	27.2333984375	12.0	11.0	0.26388743740275045	281.0	5.0	0.0	Ebay	1461971464499.0
361	65.7890625	165.87890625	0.1713682226841768	3180.4326171875	27.2333984375	12.0	11.0	0.26388743740275045	281.0	5.0	1000.0	Ebay	1461971464499.0
362	65.7890625	165.962890625	0.1713155054236191	3180.3486328125	27.2333984375	12.0	13.0	0.2429812001999057	279.0	5.0	15000.0	Ebay	1461971464499.0
363	65.7890625	165.962890625	0.1713155054236191	3180.3486328125	27.2333984375	12.0	13.0	0.2429812001999057	279.0	5.0	30000.0	Ebay	1461971464499.0
364	65.7890625	165.962890625	0.1713155054236191	3180.3486328125	27.2333984375	12.0	13.0	0.2429812001999057	279.0	5.0	60000.0	Ebay	1461971464499.0
365	65.705078125	165.962890625	0.17191643698866413	3180.3486328125	27.3173828125	10.0	13.0	0.3403351950192013	279.0	7.0	300000.0	Ebay	1461971464499.0
366	65.705078125	165.962890625	0.17191643698866413	3180.3486328125	27.3173828125	10.0	13.0	0.3403351950192013	279.0	7.0	900000.0	Ebay	1461971464499.0
367	65.705078125	165.962890625	0.17191643698866413	3180.3486328125	27.3173828125	10.0	13.0	0.3403351950192013	279.0	7.0	1800000.0	Ebay	1461971464499.0
368	65.705078125	165.962890625	0.17191643698866413	3180.3486328125	27.3173828125	10.0	13.0	0.3403351950192013	279.0	7.0	3600000.0	Ebay	1461971464499.0
369	50.8046875	308.734375	0.2234281984953367	3029.5849609375	50.2099609375	10.0	23.0	0.31093460093134273	267.0	9.0	21600000.0	Ebay	1461971464499.0
370	1.0	3338.3193359375	-0.0668761338041986	1.0	101.0146484375	1.0	290.0	-0.14289385769475177	1.0	19.0	43200000.0	Ebay	1461971464499.0
371	1.0	3304.7451171875	-0.057092859614356256	1.0	134.5888671875	1.0	286.0	-0.1274720416501141	1.0	23.0	86400000.0	Ebay	1461971464499.0
372	0.083984375	165.8427734375	0.367247504276461	3205.6455078125	27.521484375	2.0	26.0	0.4276612658007074	275.0	9.0	0.0	Ebay	1461972323106.0
373	0.083984375	165.8427734375	0.367247504276461	3205.6455078125	27.521484375	2.0	26.0	0.4276612658007074	275.0	9.0	1000.0	Ebay	1461972323106.0
374	0.083984375	165.884765625	0.36720521327128863	3205.603515625	27.521484375	2.0	27.0	0.42052509894580736	274.0	9.0	15000.0	Ebay	1461972323106.0
375	0.083984375	165.884765625	0.36720521327128863	3205.603515625	27.521484375	2.0	27.0	0.42052509894580736	274.0	9.0	30000.0	Ebay	1461972323106.0
376	0.083984375	165.884765625	0.36720521327128863	3205.603515625	27.521484375	2.0	27.0	0.42052509894580736	274.0	9.0	60000.0	Ebay	1461972323106.0
377	1.0	165.884765625	0.36107925131428587	3205.603515625	27.60546875	1.0	27.0	0.4861868481524894	274.0	11.0	300000.0	Ebay	1461972323106.0
378	1.0	165.884765625	0.36107925131428587	3205.603515625	27.60546875	1.0	27.0	0.4861868481524894	274.0	11.0	900000.0	Ebay	1461972323106.0
379	1.0	165.884765625	0.36107925131428587	3205.603515625	27.60546875	1.0	27.0	0.4861868481524894	274.0	11.0	1800000.0	Ebay	1461972323106.0
380	1.0	165.884765625	0.36107925131428587	3205.603515625	27.60546875	1.0	27.0	0.4861868481524894	274.0	11.0	3600000.0	Ebay	1461972323106.0
381	37.580078125	320.732421875	0.14800548496862165	3013.17578125	27.60546875	4.0	39.0	0.35107448828133125	258.0	11.0	21600000.0	Ebay	1461972323106.0
382	1.0	3333.908203125	-0.08438358671491211	1.0	65.185546875	1.0	297.0	-0.16348905747888137	1.0	15.0	43200000.0	Ebay	1461972323106.0
383	1.0	3288.2578125	-0.06353874946221182	1.0	110.8359375	1.0	291.0	-0.1348555122947637	1.0	21.0	86400000.0	Ebay	1461972323106.0
384	0.083984375	165.900390625	0.36640334335522723	3252.1943359375	27.3623046875	2.0	12.0	0.48161142027959386	291.0	6.0	0.0	Ebay	1461973323067.0
385	0.083984375	165.900390625	0.36640334335522723	3252.1943359375	27.3623046875	2.0	12.0	0.48161142027959386	291.0	6.0	1000.0	Ebay	1461973323067.0
386	0.083984375	165.984375	0.3663189964130294	3252.1103515625	27.3623046875	2.0	14.0	0.45420428467274193	289.0	6.0	15000.0	Ebay	1461973323067.0
387	0.083984375	165.984375	0.3663189964130294	3252.1103515625	27.3623046875	2.0	14.0	0.45420428467274193	289.0	6.0	30000.0	Ebay	1461973323067.0
388	0.083984375	165.984375	0.3663189964130294	3252.1103515625	27.3623046875	2.0	14.0	0.45420428467274193	289.0	6.0	60000.0	Ebay	1461973323067.0
389	1.0	165.984375	0.3601833453325571	3252.1103515625	27.4462890625	1.0	14.0	0.5509308806394363	289.0	8.0	300000.0	Ebay	1461973323067.0
390	1.0	165.984375	0.3601833453325571	3252.1103515625	27.4462890625	1.0	14.0	0.5509308806394363	289.0	8.0	900000.0	Ebay	1461973323067.0
391	1.0	165.984375	0.3601833453325571	3252.1103515625	27.4462890625	1.0	14.0	0.5509308806394363	289.0	8.0	1800000.0	Ebay	1461973323067.0
392	1.0	165.984375	0.3601833453325571	3252.1103515625	27.4462890625	1.0	14.0	0.5509308806394363	289.0	8.0	3600000.0	Ebay	1461973323067.0
393	37.580078125	320.83203125	0.1476935488987628	3059.6826171875	27.4462890625	4.0	26.0	0.35781436725074456	273.0	8.0	21600000.0	Ebay	1461973323067.0
394	1.0	3380.5146484375	-0.08452583104898556	1.0	65.0263671875	1.0	299.0	-0.18426990030378942	1.0	12.0	43200000.0	Ebay	1461973323067.0
395	1.0	3334.8642578125	-0.06363425975720086	1.0	110.6767578125	1.0	293.0	-0.1475322737642042	1.0	18.0	86400000.0	Ebay	1461973323067.0
396	0.083984375	165.6943359375	0.3625091452852549	2407.98046875	27.1875	2.0	31.0	0.2719711075107092	192.0	5.0	0.0	Ebay	1461974182120.0
397	0.083984375	165.6943359375	0.3625091452852549	2407.98046875	27.1875	2.0	31.0	0.2719711075107092	192.0	5.0	1000.0	Ebay	1461974182120.0
398	0.083984375	165.7783203125	0.3624238870494282	2407.896484375	27.1875	2.0	33.0	0.2619439672642439	190.0	5.0	15000.0	Ebay	1461974182120.0
399	0.083984375	165.7783203125	0.3624238870494282	2407.896484375	27.1875	2.0	33.0	0.2619439672642439	190.0	5.0	30000.0	Ebay	1461974182120.0
400	0.083984375	165.7783203125	0.3624238870494282	2407.896484375	27.1875	2.0	33.0	0.2619439672642439	190.0	5.0	60000.0	Ebay	1461974182120.0
401	1.0	165.7783203125	0.35608519639335207	2407.896484375	27.271484375	1.0	33.0	0.3513143355725676	190.0	7.0	300000.0	Ebay	1461974182120.0
402	1.0	165.7783203125	0.35608519639335207	2407.896484375	27.271484375	1.0	33.0	0.3513143355725676	190.0	7.0	900000.0	Ebay	1461974182120.0
403	1.0	165.7783203125	0.35608519639335207	2407.896484375	27.271484375	1.0	33.0	0.3513143355725676	190.0	7.0	1800000.0	Ebay	1461974182120.0
404	1.0	165.7783203125	0.35608519639335207	2407.896484375	27.271484375	1.0	33.0	0.3513143355725676	190.0	7.0	3600000.0	Ebay	1461974182120.0
405	18.7900390625	308.5498046875	0.18537455426345295	2246.3349609375	27.271484375	2.0	43.0	0.27416962810075546	178.0	7.0	21600000.0	Ebay	1461974182120.0
406	1.0	2554.884765625	-0.10029649334646845	1.0	46.0615234375	1.0	221.0	-0.20978791073183495	1.0	9.0	43200000.0	Ebay	1461974182120.0
407	1.0	2499.349609375	-0.06563820842744081	1.0	101.5966796875	1.0	212.0	-0.14218579542675341	1.0	18.0	86400000.0	Ebay	1461974182120.0
408	0.083984375	165.939453125	0.36631185545188255	3253.6455078125	27.3525390625	2.0	11.0	0.49697040355971234	291.0	6.0	0.0	Ebay	1461975346055.0
409	0.083984375	165.939453125	0.36631185545188255	3253.6455078125	27.3525390625	2.0	11.0	0.49697040355971234	291.0	6.0	1000.0	Ebay	1461975346055.0
410	0.083984375	166.0234375	0.36622754373833	3253.5615234375	27.3525390625	2.0	13.0	0.46732187058540997	289.0	6.0	15000.0	Ebay	1461975346055.0
411	0.083984375	166.0234375	0.36622754373833	3253.5615234375	27.3525390625	2.0	13.0	0.46732187058540997	289.0	6.0	30000.0	Ebay	1461975346055.0
412	0.083984375	166.0234375	0.36622754373833	3253.5615234375	27.3525390625	2.0	13.0	0.46732187058540997	289.0	6.0	60000.0	Ebay	1461975346055.0
413	1.0	166.0234375	0.36009151039759413	3253.5615234375	27.4365234375	1.0	13.0	0.5650743560059474	289.0	8.0	300000.0	Ebay	1461975346055.0
414	1.0	166.0234375	0.36009151039759413	3253.5615234375	27.4365234375	1.0	13.0	0.5650743560059474	289.0	8.0	900000.0	Ebay	1461975346055.0
415	1.0	166.0234375	0.36009151039759413	3253.5615234375	27.4365234375	1.0	13.0	0.5650743560059474	289.0	8.0	1800000.0	Ebay	1461975346055.0
416	1.0	166.0234375	0.36009151039759413	3253.5615234375	27.4365234375	1.0	13.0	0.5650743560059474	289.0	8.0	3600000.0	Ebay	1461975346055.0
417	43.712890625	290.15625	0.22106658476480032	3069.1396484375	44.0126953125	6.0	23.0	0.3922296796661514	271.0	10.0	21600000.0	Ebay	1461975346055.0
418	1.0	3359.2958984375	-0.07216158548358712	1.0	87.7255859375	1.0	294.0	-0.15765708139725618	1.0	16.0	43200000.0	Ebay	1461975346055.0
419	1.0	3301.3134765625	-0.054602138063735456	1.0	145.7080078125	1.0	288.0	-0.13103066722047668	1.0	22.0	86400000.0	Ebay	1461975346055.0
420	0.083984375	165.912109375	0.3661146788256582	3221.4931640625	27.3291015625	2.0	19.0	0.46176113450469713	283.0	8.0	0.0	Ebay	1461976202931.0
421	0.083984375	165.912109375	0.3661146788256582	3221.4931640625	27.3291015625	2.0	19.0	0.46176113450469713	283.0	8.0	1000.0	Ebay	1461976202931.0
422	0.083984375	165.99609375	0.36603034410950724	3221.4091796875	27.3291015625	2.0	21.0	0.44310823357939194	281.0	8.0	15000.0	Ebay	1461976202931.0
423	0.083984375	165.99609375	0.36603034410950724	3221.4091796875	27.3291015625	2.0	21.0	0.44310823357939194	281.0	8.0	30000.0	Ebay	1461976202931.0
424	0.083984375	165.99609375	0.36603034410950724	3221.4091796875	27.3291015625	2.0	21.0	0.44310823357939194	281.0	8.0	60000.0	Ebay	1461976202931.0
425	1.0	165.99609375	0.35988606510071425	3221.4091796875	27.4130859375	1.0	21.0	0.5175392583517078	281.0	10.0	300000.0	Ebay	1461976202931.0
426	1.0	165.99609375	0.35988606510071425	3221.4091796875	27.4130859375	1.0	21.0	0.5175392583517078	281.0	10.0	900000.0	Ebay	1461976202931.0
427	1.0	165.99609375	0.35988606510071425	3221.4091796875	27.4130859375	1.0	21.0	0.5175392583517078	281.0	10.0	1800000.0	Ebay	1461976202931.0
428	1.0	165.99609375	0.35988606510071425	3221.4091796875	27.4130859375	1.0	19.0	0.5742431837553518	281.0	12.0	3600000.0	Ebay	1461976202931.0
429	43.712890625	317.2529296875	0.20892903404374522	3009.86328125	43.9892578125	6.0	30.0	0.42031638229950685	262.0	14.0	21600000.0	Ebay	1461976202931.0
430	1.0	3327.1162109375	-0.07214418817572939	1.0	87.7021484375	1.0	292.0	-0.13881396254571743	1.0	20.0	43200000.0	Ebay	1461976202931.0
431	1.0	3263.095703125	-0.05332367921779406	1.0	151.72265625	1.0	285.0	-0.11541582994365644	1.0	27.0	86400000.0	Ebay	1461976202931.0
432	0.083984375	165.6640625	0.3672398697658431	3197.041015625	27.4931640625	2.0	20.0	0.47729693965970343	279.0	9.0	0.0	Ebay	1461977260420.0
433	0.083984375	165.6640625	0.3672398697658431	3197.041015625	27.4931640625	2.0	20.0	0.47729693965970343	279.0	9.0	1000.0	Ebay	1461977260420.0
434	0.083984375	165.748046875	0.3671552045193814	3196.95703125	27.4931640625	2.0	22.0	0.45917041684655263	277.0	9.0	15000.0	Ebay	1461977260420.0
435	0.083984375	165.748046875	0.3671552045193814	3196.95703125	27.4931640625	2.0	22.0	0.45917041684655263	277.0	9.0	30000.0	Ebay	1461977260420.0
436	0.083984375	165.748046875	0.3671552045193814	3196.95703125	27.4931640625	2.0	22.0	0.45917041684655263	277.0	9.0	60000.0	Ebay	1461977260420.0
437	1.0	165.748046875	0.3610227163023211	3196.95703125	27.5771484375	1.0	22.0	0.5272538916045862	277.0	11.0	300000.0	Ebay	1461977260420.0
438	1.0	165.748046875	0.3610227163023211	3196.95703125	27.5771484375	1.0	22.0	0.5272538916045862	277.0	11.0	900000.0	Ebay	1461977260420.0
439	1.0	165.748046875	0.3610227163023211	3196.95703125	27.5771484375	1.0	22.0	0.5272538916045862	277.0	11.0	1800000.0	Ebay	1461977260420.0
440	1.0	165.748046875	0.3610227163023211	3196.95703125	27.5771484375	1.0	22.0	0.5272538916045862	277.0	11.0	3600000.0	Ebay	1461977260420.0
441	43.712890625	310.966796875	0.21187181616721631	2991.44921875	44.1533203125	6.0	32.0	0.3910130397844759	259.0	13.0	21600000.0	Ebay	1461977260420.0
442	1.0	3302.416015625	-0.07205054463678946	1.0	87.8662109375	1.0	291.0	-0.1429442320237045	1.0	19.0	43200000.0	Ebay	1461977260420.0
443	1.0	3244.43359375	-0.05450786442229887	1.0	145.8486328125	1.0	285.0	-0.1210898699241207	1.0	25.0	86400000.0	Ebay	1461977260420.0
444	0.083984375	165.89453125	0.36519989663320723	3148.23828125	27.2041015625	2.0	22.0	0.4342663947248296	278.0	8.0	0.0	Ebay	1461978265833.0
445	0.083984375	165.89453125	0.36519989663320723	3148.23828125	27.2041015625	2.0	22.0	0.4342663947248296	278.0	8.0	1000.0	Ebay	1461978265833.0
446	0.083984375	165.9365234375	0.3651577428019534	3148.1962890625	27.2041015625	2.0	23.0	0.4260064336151291	277.0	8.0	15000.0	Ebay	1461978265833.0
447	0.083984375	165.9365234375	0.3651577428019534	3148.1962890625	27.2041015625	2.0	23.0	0.4260064336151291	277.0	8.0	30000.0	Ebay	1461978265833.0
448	0.083984375	165.9365234375	0.3651577428019534	3148.1962890625	27.2041015625	2.0	23.0	0.4260064336151291	277.0	8.0	60000.0	Ebay	1461978265833.0
449	1.0	165.9365234375	0.3589858922990248	3148.1962890625	27.2880859375	1.0	23.0	0.49925488342559776	277.0	10.0	300000.0	Ebay	1461978265833.0
450	1.0	165.9365234375	0.3589858922990248	3148.1962890625	27.2880859375	1.0	23.0	0.49925488342559776	277.0	10.0	900000.0	Ebay	1461978265833.0
451	1.0	165.9365234375	0.3589858922990248	3148.1962890625	27.2880859375	1.0	23.0	0.49925488342559776	277.0	10.0	1800000.0	Ebay	1461978265833.0
452	22.708984375	165.9365234375	0.25765558022311874	3125.4873046875	27.2880859375	4.0	23.0	0.42861568851437337	273.0	10.0	3600000.0	Ebay	1461978265833.0
453	43.712890625	311.1552734375	0.21008877520533856	2942.6884765625	43.8642578125	6.0	33.0	0.3675666641270229	259.0	12.0	21600000.0	Ebay	1461978265833.0
454	1.0	3253.84375	-0.0721341585191349	1.0	87.5771484375	1.0	292.0	-0.1474837281782528	1.0	18.0	43200000.0	Ebay	1461978265833.0
455	1.0	3195.861328125	-0.054512139091975165	1.0	145.5595703125	1.0	286.0	-0.12422084920543006	1.0	24.0	86400000.0	Ebay	1461978265833.0
456	0.0419921875	166.111328125	0.36604261615751177	3143.26953125	27.3359375	1.0	12.0	0.5188141552028307	281.0	6.0	0.0	Ebay	1461979376843.0
457	0.0419921875	166.111328125	0.36604261615751177	3143.26953125	27.3359375	1.0	12.0	0.5188141552028307	281.0	6.0	1000.0	Ebay	1461979376843.0
458	0.0419921875	166.1953125	0.36595827907259143	3143.185546875	27.3359375	1.0	14.0	0.4898140566862734	279.0	6.0	15000.0	Ebay	1461979376843.0
459	0.0419921875	166.1953125	0.36595827907259143	3143.185546875	27.3359375	1.0	14.0	0.4898140566862734	279.0	6.0	30000.0	Ebay	1461979376843.0
460	0.0419921875	166.1953125	0.36595827907259143	3143.185546875	27.3359375	1.0	14.0	0.4898140566862734	279.0	6.0	60000.0	Ebay	1461979376843.0
461	1.0	166.1953125	0.35924487952379586	3143.185546875	27.3779296875	1.0	14.0	0.5222883544003322	279.0	7.0	300000.0	Ebay	1461979376843.0
462	1.0	166.1953125	0.35924487952379586	3143.185546875	27.3779296875	1.0	14.0	0.5222883544003322	279.0	7.0	900000.0	Ebay	1461979376843.0
463	1.0	166.1953125	0.35924487952379586	3143.185546875	27.3779296875	1.0	14.0	0.5222883544003322	279.0	7.0	1800000.0	Ebay	1461979376843.0
464	14.4208984375	166.1953125	0.2876300102052412	3128.7646484375	27.3779296875	3.0	14.0	0.45851236938710693	276.0	7.0	3600000.0	Ebay	1461979376843.0
465	43.712890625	271.83203125	0.19275915602971683	2985.5478515625	35.666015625	6.0	20.0	0.3636245580232572	266.0	8.0	21600000.0	Ebay	1461979376843.0
466	1.0	3257.3798828125	-0.07601594834178975	1.0	79.37890625	1.0	286.0	-0.16924143573455297	1.0	14.0	43200000.0	Ebay	1461979376843.0
467	1.0	3228.388671875	-0.06426437303558749	1.0	108.3701171875	1.0	283.0	-0.1518834973451028	1.0	17.0	86400000.0	Ebay	1461979376843.0
468	0.083984375	165.8916015625	0.36726830773061514	3240.505859375	27.5166015625	2.0	17.0	0.5079434084949391	280.0	9.0	0.0	Ebay	1461980241559.0
469	0.083984375	165.8916015625	0.36726830773061514	3240.505859375	27.5166015625	2.0	17.0	0.5079434084949391	280.0	9.0	1000.0	Ebay	1461980241559.0
470	0.083984375	165.9755859375	0.3671838046223974	3240.421875	27.5166015625	2.0	19.0	0.48686449556014755	278.0	9.0	15000.0	Ebay	1461980241559.0
471	0.083984375	165.9755859375	0.3671838046223974	3240.421875	27.5166015625	2.0	19.0	0.48686449556014755	278.0	9.0	30000.0	Ebay	1461980241559.0
472	0.083984375	165.9755859375	0.3671838046223974	3240.421875	27.5166015625	2.0	19.0	0.48686449556014755	278.0	9.0	60000.0	Ebay	1461980241559.0
473	1.0	165.9755859375	0.361064095515681	3240.421875	27.6005859375	1.0	19.0	0.5564153767785666	278.0	11.0	300000.0	Ebay	1461980241559.0
474	1.0	165.9755859375	0.361064095515681	3240.421875	27.6005859375	1.0	19.0	0.5564153767785666	278.0	11.0	900000.0	Ebay	1461980241559.0
475	22.708984375	165.9755859375	0.26024615969144116	3217.712890625	27.6005859375	4.0	19.0	0.48527657346926045	274.0	11.0	1800000.0	Ebay	1461980241559.0
476	22.708984375	165.9755859375	0.26024615969144116	3217.712890625	27.6005859375	4.0	19.0	0.48527657346926045	274.0	11.0	3600000.0	Ebay	1461980241559.0
477	43.712890625	311.1943359375	0.21238239417864596	3034.9140625	44.1767578125	6.0	29.0	0.4093288286205087	260.0	13.0	21600000.0	Ebay	1461980241559.0
478	1.0	3346.1083984375	-0.072078333317454	1.0	87.8896484375	1.0	289.0	-0.14284314754553862	1.0	19.0	43200000.0	Ebay	1461980241559.0
479	1.0	3288.1259765625	-0.05455271792045453	1.0	145.8720703125	1.0	283.0	-0.12097162259043083	1.0	25.0	86400000.0	Ebay	1461980241559.0
480	22.79296875	165.876953125	0.25967985185881526	3230.89453125	27.53125	6.0	11.0	0.4298559372577448	287.0	7.0	0.0	Ebay	1461981295265.0
481	22.79296875	165.876953125	0.25967985185881526	3230.89453125	27.53125	6.0	11.0	0.4298559372577448	287.0	7.0	1000.0	Ebay	1461981295265.0
482	22.79296875	165.9189453125	0.259646899063949	3230.8525390625	27.53125	6.0	13.0	0.40372050921676195	285.0	7.0	15000.0	Ebay	1461981295265.0
483	22.79296875	165.9189453125	0.259646899063949	3230.8525390625	27.53125	6.0	13.0	0.40372050921676195	285.0	7.0	30000.0	Ebay	1461981295265.0
484	22.79296875	165.9189453125	0.259646899063949	3230.8525390625	27.53125	6.0	13.0	0.40372050921676195	285.0	7.0	60000.0	Ebay	1461981295265.0
485	22.708984375	165.9189453125	0.26046343674925415	3230.8525390625	27.615234375	4.0	13.0	0.5063518704748318	285.0	9.0	300000.0	Ebay	1461981295265.0
486	22.708984375	165.9189453125	0.26046343674925415	3230.8525390625	27.615234375	4.0	13.0	0.5063518704748318	285.0	9.0	900000.0	Ebay	1461981295265.0
487	22.708984375	165.9189453125	0.26046343674925415	3230.8525390625	27.615234375	4.0	13.0	0.5063518704748318	285.0	9.0	1800000.0	Ebay	1461981295265.0
488	22.708984375	165.9189453125	0.26046343674925415	3230.8525390625	27.615234375	4.0	13.0	0.5063518704748318	285.0	9.0	3600000.0	Ebay	1461981295265.0
489	43.712890625	311.1376953125	0.212614266636726	3048.0537109375	44.19140625	6.0	23.0	0.4143805769423392	271.0	11.0	21600000.0	Ebay	1461981295265.0
490	1.0	3359.19140625	-0.07208312558673842	1.0	87.904296875	1.0	294.0	-0.15241837116382598	1.0	17.0	43200000.0	Ebay	1461981295265.0
491	1.0	3301.208984375	-0.05456429040428163	1.0	145.88671875	1.0	288.0	-0.12758397807719674	1.0	23.0	86400000.0	Ebay	1461981295265.0
492	0.083984375	165.8271484375	0.3659655936616302	3153.3994140625	27.322265625	2.0	21.0	0.4681126017942579	279.0	9.0	0.0	Ebay	1461982163242.0
493	0.083984375	165.8271484375	0.3659655936616302	3153.3994140625	27.322265625	2.0	21.0	0.4681126017942579	279.0	9.0	1000.0	Ebay	1461982163242.0
494	0.083984375	165.869140625	0.36592336599739933	3153.357421875	27.322265625	2.0	22.0	0.45926679391232295	278.0	9.0	15000.0	Ebay	1461982163242.0
495	0.083984375	165.869140625	0.36592336599739933	3153.357421875	27.322265625	2.0	22.0	0.45926679391232295	278.0	9.0	30000.0	Ebay	1461982163242.0
496	0.083984375	165.869140625	0.36592336599739933	3153.357421875	27.322265625	2.0	22.0	0.45926679391232295	278.0	9.0	60000.0	Ebay	1461982163242.0
497	1.0	165.869140625	0.3597653560628186	3153.357421875	27.40625	1.0	22.0	0.5273408868954091	278.0	11.0	300000.0	Ebay	1461982163242.0
498	1.0	165.869140625	0.3597653560628186	3153.357421875	27.40625	1.0	22.0	0.5273408868954091	278.0	11.0	900000.0	Ebay	1461982163242.0
499	1.0	165.869140625	0.3597653560628186	3153.357421875	27.40625	1.0	22.0	0.5273408868954091	278.0	11.0	1800000.0	Ebay	1461982163242.0
500	1.0	165.869140625	0.3597653560628186	3153.357421875	27.40625	1.0	22.0	0.5273408868954091	278.0	11.0	3600000.0	Ebay	1461982163242.0
501	42.857421875	311.087890625	0.22361323379088863	2945.67578125	47.01171875	6.0	32.0	0.3912037519147795	260.0	13.0	21600000.0	Ebay	1461982163242.0
502	1.0	3256.763671875	-0.07114535837947626	1.0	89.869140625	1.0	292.0	-0.14299427385869493	1.0	19.0	43200000.0	Ebay	1461982163242.0
503	1.0	3198.78125	-0.05403514548899025	1.0	147.8515625	1.0	286.0	-0.12114840274253734	1.0	25.0	86400000.0	Ebay	1461982163242.0
504	0.1259765625	166.5048828125	0.36508969420450255	3252.7734375	27.29296875	3.0	21.0	0.4189085882941339	293.0	8.0	0.0	Ebay	1461983254259.0
505	0.1259765625	166.5048828125	0.36508969420450255	3252.7734375	27.29296875	3.0	21.0	0.4189085882941339	293.0	8.0	1000.0	Ebay	1461983254259.0
506	0.083984375	166.5888671875	0.3655591178073177	3252.689453125	27.3349609375	2.0	25.0	0.4363784938293077	289.0	9.0	15000.0	Ebay	1461983254259.0
507	0.083984375	166.5888671875	0.3655591178073177	3252.689453125	27.3349609375	2.0	25.0	0.4363784938293077	289.0	9.0	30000.0	Ebay	1461983254259.0
508	0.083984375	166.5888671875	0.3655591178073177	3252.689453125	27.3349609375	2.0	25.0	0.4363784938293077	289.0	9.0	60000.0	Ebay	1461983254259.0
509	1.0	166.5888671875	0.3594284977671023	3252.689453125	27.4189453125	1.0	25.0	0.5028703070258091	289.0	11.0	300000.0	Ebay	1461983254259.0
510	1.0	166.5888671875	0.3594284977671023	3252.689453125	27.4189453125	1.0	25.0	0.5028703070258091	289.0	11.0	900000.0	Ebay	1461983254259.0
511	1.0	166.5888671875	0.3594284977671023	3252.689453125	27.4189453125	1.0	25.0	0.5028703070258091	289.0	11.0	1800000.0	Ebay	1461983254259.0
512	1.0	166.5888671875	0.3594284977671023	3252.689453125	27.4189453125	1.0	25.0	0.5028703070258091	289.0	11.0	3600000.0	Ebay	1461983254259.0
513	42.857421875	311.8076171875	0.22453739037570672	3045.0078125	47.0244140625	6.0	35.0	0.37681086687004756	271.0	13.0	21600000.0	Ebay	1461983254259.0
514	1.0	3356.8154296875	-0.07122898946581223	1.0	89.8818359375	1.0	306.0	-0.14366171043758724	1.0	19.0	43200000.0	Ebay	1461983254259.0
515	1.0	3298.8330078125	-0.054148487339688585	1.0	147.8642578125	1.0	300.0	-0.1219287422066651	1.0	25.0	86400000.0	Ebay	1461983254259.0
516	0.083984375	165.6845703125	0.3677140016522308	3257.482421875	27.5498046875	2.0	10.0	0.6281087071082564	290.0	10.0	0.0	Ebay	1461984412913.0
517	0.083984375	165.6845703125	0.3677140016522308	3257.482421875	27.5498046875	2.0	10.0	0.6281087071082564	290.0	10.0	1000.0	Ebay	1461984412913.0
518	0.083984375	165.7265625	0.36767166869642476	3257.4404296875	27.5498046875	2.0	11.0	0.6114652133078246	289.0	10.0	15000.0	Ebay	1461984412913.0
519	0.083984375	165.7265625	0.36767166869642476	3257.4404296875	27.5498046875	2.0	11.0	0.6114652133078246	289.0	10.0	30000.0	Ebay	1461984412913.0
520	0.083984375	165.7265625	0.36767166869642476	3257.4404296875	27.5498046875	2.0	11.0	0.6114652133078246	289.0	10.0	60000.0	Ebay	1461984412913.0
521	1.0	165.7265625	0.3615551466884087	3257.4404296875	27.6337890625	1.0	11.0	0.6778040493364509	289.0	12.0	300000.0	Ebay	1461984412913.0
522	1.0	165.7265625	0.3615551466884087	3257.4404296875	27.6337890625	1.0	11.0	0.6778040493364509	289.0	12.0	900000.0	Ebay	1461984412913.0
523	1.0	165.7265625	0.3615551466884087	3257.4404296875	27.6337890625	1.0	11.0	0.6778040493364509	289.0	12.0	1800000.0	Ebay	1461984412913.0
524	1.0	165.7265625	0.3615551466884087	3257.4404296875	27.6337890625	1.0	11.0	0.6778040493364509	289.0	12.0	3600000.0	Ebay	1461984412913.0
525	42.857421875	289.859375	0.27014217461482254	3061.0419921875	57.0419921875	6.0	21.0	0.5035783673008644	270.0	15.0	21600000.0	Ebay	1461984412913.0
526	1.0	3326.9560546875	-0.059816803171200986	1.0	123.8447265625	1.0	289.0	-0.12763939058489346	1.0	23.0	43200000.0	Ebay	1461984412913.0
527	1.0	3292.9189453125	-0.05216439386721625	1.0	157.8818359375	1.0	285.0	-0.11541582994365644	1.0	27.0	86400000.0	Ebay	1461984412913.0
528	0.083984375	165.8974609375	0.36599602350802585	3252.7294921875	27.291015625	2.0	11.0	0.5886041605181261	291.0	9.0	0.0	Ebay	1461985380704.0
529	0.083984375	165.8974609375	0.36599602350802585	3252.7294921875	27.291015625	2.0	11.0	0.5886041605181261	291.0	9.0	1000.0	Ebay	1461985380704.0
530	0.083984375	165.939453125	0.3659538752743291	3252.6875	27.291015625	2.0	13.0	0.5583667958877584	289.0	9.0	15000.0	Ebay	1461985380704.0
531	0.083984375	165.939453125	0.3659538752743291	3252.6875	27.291015625	2.0	13.0	0.5583667958877584	289.0	9.0	30000.0	Ebay	1461985380704.0
532	0.083984375	165.939453125	0.3659538752743291	3252.6875	27.291015625	2.0	13.0	0.5583667958877584	289.0	9.0	60000.0	Ebay	1461985380704.0
533	1.0	165.939453125	0.3598093858956301	3252.6875	27.375	1.0	13.0	0.6303941818343698	289.0	11.0	300000.0	Ebay	1461985380704.0
534	1.0	165.939453125	0.3598093858956301	3252.6875	27.375	1.0	13.0	0.6303941818343698	289.0	11.0	900000.0	Ebay	1461985380704.0
535	1.0	165.939453125	0.3598093858956301	3252.6875	27.375	1.0	13.0	0.6303941818343698	289.0	11.0	1800000.0	Ebay	1461985380704.0
536	24.8828125	165.939453125	0.25223723713514323	3227.8046875	27.375	4.0	13.0	0.5536881398759956	285.0	11.0	3600000.0	Ebay	1461985380704.0
537	42.857421875	311.158203125	0.22464779180722858	3045.005859375	46.98046875	6.0	23.0	0.4535415421393469	271.0	13.0	21600000.0	Ebay	1461985380704.0
538	1.0	3332.21875	-0.06267595798597847	1.0	113.783203125	1.0	292.0	-0.13490777314985314	1.0	21.0	43200000.0	Ebay	1461985380704.0
539	1.0	3298.181640625	-0.05415684935160301	1.0	147.8203125	1.0	288.0	-0.12126430624937151	1.0	25.0	86400000.0	Ebay	1461985380704.0
540	0.0419921875	165.7890625	0.3657358599189211	2939.8701171875	27.3369140625	1.0	22.0	0.5069583288099602	265.0	10.0	0.0	Ebay	1461986575630.0
541	0.0419921875	165.7890625	0.3657358599189211	2939.8701171875	27.3369140625	1.0	22.0	0.5069583288099602	265.0	10.0	1000.0	Ebay	1461986575630.0
542	0.0419921875	165.8310546875	0.3656934843960858	2939.828125	27.3369140625	1.0	24.0	0.4895484709941099	263.0	10.0	15000.0	Ebay	1461986575630.0
543	0.0419921875	165.8310546875	0.3656934843960858	2939.828125	27.3369140625	1.0	24.0	0.4895484709941099	263.0	10.0	30000.0	Ebay	1461986575630.0
544	0.0419921875	165.8310546875	0.3656934843960858	2939.828125	27.3369140625	1.0	24.0	0.4895484709941099	263.0	10.0	60000.0	Ebay	1461986575630.0
545	1.0	165.8310546875	0.3589368433455183	2939.828125	27.37890625	1.0	24.0	0.5085843490339199	263.0	11.0	300000.0	Ebay	1461986575630.0
546	1.0	165.8310546875	0.3589368433455183	2939.828125	27.37890625	1.0	24.0	0.5085843490339199	263.0	11.0	900000.0	Ebay	1461986575630.0
547	1.0	165.8310546875	0.3589368433455183	2939.828125	27.37890625	1.0	24.0	0.5085843490339199	263.0	11.0	1800000.0	Ebay	1461986575630.0
548	15.080078125	165.8310546875	0.28414826266125365	2924.748046875	27.37890625	3.0	24.0	0.4608479767351734	260.0	11.0	3600000.0	Ebay	1461986575630.0
549	42.857421875	271.4677734375	0.19887225073681747	2781.53125	37.181640625	6.0	30.0	0.383079764921768	250.0	12.0	21600000.0	Ebay	1461986575630.0
550	1.0	3041.0263671875	-0.07003719963451356	1.0	92.01171875	1.0	279.0	-0.14231681131994253	1.0	19.0	43200000.0	Ebay	1461986575630.0
551	1.0	3024.0078125	-0.06382899865640412	1.0	109.0302734375	1.0	277.0	-0.13408589558307002	1.0	21.0	86400000.0	Ebay	1461986575630.0
552	0.083984375	165.849609375	0.3655804904800731	3252.7294921875	27.2109375	2.0	11.0	0.49697040355971234	291.0	6.0	0.0	Ebay	1461987607948.0
553	0.083984375	165.849609375	0.3655804904800731	3252.7294921875	27.2109375	2.0	11.0	0.49697040355971234	291.0	6.0	1000.0	Ebay	1461987607948.0
554	0.083984375	165.8916015625	0.3655383637353344	3252.6875	27.2109375	2.0	13.0	0.46732187058540997	289.0	6.0	15000.0	Ebay	1461987607948.0
555	0.083984375	165.8916015625	0.3655383637353344	3252.6875	27.2109375	2.0	13.0	0.46732187058540997	289.0	6.0	30000.0	Ebay	1461987607948.0
556	0.083984375	165.8916015625	0.3655383637353344	3252.6875	27.2109375	2.0	13.0	0.46732187058540997	289.0	6.0	60000.0	Ebay	1461987607948.0
557	1.0	165.8916015625	0.3593838405697178	3252.6875	27.294921875	1.0	13.0	0.5650743560059474	289.0	8.0	300000.0	Ebay	1461987607948.0
558	1.0	165.8916015625	0.3593838405697178	3252.6875	27.294921875	1.0	13.0	0.5650743560059474	289.0	8.0	900000.0	Ebay	1461987607948.0
559	24.8828125	165.8916015625	0.25174475976692734	3227.8046875	27.294921875	4.0	13.0	0.47825317589869076	285.0	8.0	1800000.0	Ebay	1461987607948.0
560	24.8828125	165.8916015625	0.25174475976692734	3227.8046875	27.294921875	4.0	13.0	0.47825317589869076	285.0	8.0	3600000.0	Ebay	1461987607948.0
561	42.857421875	311.1103515625	0.2243707454881152	3045.005859375	46.900390625	6.0	23.0	0.3922296796661514	271.0	10.0	21600000.0	Ebay	1461987607948.0
562	1.0	3332.1708984375	-0.06270007397640888	1.0	113.703125	1.0	292.0	-0.1474837281782528	1.0	18.0	43200000.0	Ebay	1461987607948.0
563	1.0	3298.1337890625	-0.05417337834029452	1.0	147.740234375	1.0	288.0	-0.13103066722047668	1.0	22.0	86400000.0	Ebay	1461987607948.0
564	24.966796875	165.904296875	0.2500903469891157	3227.888671875	27.083984375	6.0	12.0	0.33674848319959455	287.0	5.0	0.0	Ebay	1461988769926.0
565	24.966796875	165.904296875	0.2500903469891157	3227.888671875	27.083984375	6.0	12.0	0.33674848319959455	287.0	5.0	1000.0	Ebay	1461988769926.0
566	24.966796875	165.98828125	0.2500260511173354	3227.8046875	27.083984375	6.0	14.0	0.31446589113567464	285.0	5.0	15000.0	Ebay	1461988769926.0
567	24.966796875	165.98828125	0.2500260511173354	3227.8046875	27.083984375	6.0	14.0	0.31446589113567464	285.0	5.0	30000.0	Ebay	1461988769926.0
568	24.966796875	165.98828125	0.2500260511173354	3227.8046875	27.083984375	6.0	14.0	0.31446589113567464	285.0	5.0	60000.0	Ebay	1461988769926.0
569	24.8828125	165.98828125	0.2508304796201721	3227.8046875	27.16796875	4.0	14.0	0.43399757573134756	285.0	7.0	300000.0	Ebay	1461988769926.0
570	24.8828125	165.98828125	0.2508304796201721	3227.8046875	27.16796875	4.0	14.0	0.43399757573134756	285.0	7.0	900000.0	Ebay	1461988769926.0
571	24.8828125	165.98828125	0.2508304796201721	3227.8046875	27.16796875	4.0	14.0	0.43399757573134756	285.0	7.0	1800000.0	Ebay	1461988769926.0
572	24.8828125	165.98828125	0.2508304796201721	3227.8046875	27.16796875	4.0	14.0	0.43399757573134756	285.0	7.0	3600000.0	Ebay	1461988769926.0
573	42.857421875	311.20703125	0.2238582855731918	3045.005859375	46.7734375	6.0	24.0	0.36085206746372905	271.0	9.0	21600000.0	Ebay	1461988769926.0
574	1.0	3332.267578125	-0.06273852575470322	1.0	113.576171875	1.0	293.0	-0.1523713514640553	1.0	17.0	43200000.0	Ebay	1461988769926.0
575	1.0	3298.23046875	-0.054199803365710356	1.0	147.61328125	1.0	289.0	-0.13474994913389243	1.0	21.0	86400000.0	Ebay	1461988769926.0
576	0.083984375	169.9638671875	0.3211100075415994	3295.681640625	20.7744140625	2.0	21.0	0.38288751703497903	284.0	6.0	0.0	Ebay	1461989679688.0
577	0.083984375	169.9638671875	0.3211100075415994	3295.681640625	20.7744140625	2.0	21.0	0.38288751703497903	284.0	6.0	1000.0	Ebay	1461989679688.0
578	0.083984375	170.0478515625	0.3210352111010329	3295.59765625	20.7744140625	2.0	23.0	0.3671780818455385	282.0	6.0	15000.0	Ebay	1461989679688.0
579	0.083984375	170.0478515625	0.3210352111010329	3295.59765625	20.7744140625	2.0	23.0	0.3671780818455385	282.0	6.0	30000.0	Ebay	1461989679688.0
580	0.083984375	170.0478515625	0.3210352111010329	3295.59765625	20.7744140625	2.0	23.0	0.3671780818455385	282.0	6.0	60000.0	Ebay	1461989679688.0
581	1.0	170.0478515625	0.31404739323010095	3295.59765625	20.8583984375	1.0	23.0	0.45503361838699086	282.0	8.0	300000.0	Ebay	1461989679688.0
582	1.0	170.0478515625	0.31404739323010095	3295.59765625	20.8583984375	1.0	23.0	0.45503361838699086	282.0	8.0	900000.0	Ebay	1461989679688.0
583	1.0	170.0478515625	0.31404739323010095	3295.59765625	20.8583984375	1.0	23.0	0.45503361838699086	282.0	8.0	1800000.0	Ebay	1461989679688.0
584	7.9921875	170.0478515625	0.26830071961239965	3287.60546875	20.8583984375	2.0	22.0	0.4594575846822619	280.0	9.0	3600000.0	Ebay	1461989679688.0
585	14.31640625	315.2666015625	0.2771276134080042	3113.541015625	43.3798828125	4.0	32.0	0.388398763585184	266.0	11.0	21600000.0	Ebay	1461989679688.0
586	1.0	3404.8623046875	-0.07501294279768392	1.0	81.6416015625	1.0	296.0	-0.15251148838833428	1.0	17.0	43200000.0	Ebay	1461989679688.0
587	1.0	3370.8251953125	-0.06214871079389527	1.0	115.6787109375	1.0	292.0	-0.13490777314985314	1.0	21.0	86400000.0	Ebay	1461989679688.0
588	0.0419921875	165.9072265625	0.3638681559534212	2541.8427734375	27.2978515625	1.0	23.0	0.4479547488346244	214.0	8.0	0.0	Ebay	1461991042947.0
589	0.0419921875	165.9072265625	0.3638681559534212	2541.8427734375	27.2978515625	1.0	23.0	0.4479547488346244	214.0	8.0	1000.0	Ebay	1461991042947.0
590	0.0419921875	165.9912109375	0.36378306696740903	2541.7587890625	27.2978515625	1.0	25.0	0.4315531097985831	212.0	8.0	15000.0	Ebay	1461991042947.0
591	0.0419921875	165.9912109375	0.36378306696740903	2541.7587890625	27.2978515625	1.0	25.0	0.4315531097985831	212.0	8.0	30000.0	Ebay	1461991042947.0
592	0.0419921875	165.9912109375	0.36378306696740903	2541.7587890625	27.2978515625	1.0	25.0	0.4315531097985831	212.0	8.0	60000.0	Ebay	1461991042947.0
593	1.0	165.9912109375	0.35693187902271545	2541.7587890625	27.33984375	1.0	25.0	0.45451360420414116	212.0	9.0	300000.0	Ebay	1461991042947.0
594	1.0	165.9912109375	0.35693187902271545	2541.7587890625	27.33984375	1.0	25.0	0.45451360420414116	212.0	9.0	900000.0	Ebay	1461991042947.0
595	33.583984375	165.9912109375	0.22265076335397543	2508.1748046875	27.33984375	3.0	25.0	0.40143183002604316	209.0	9.0	1800000.0	Ebay	1461991042947.0
596	33.583984375	165.9912109375	0.22265076335397543	2508.1748046875	27.33984375	3.0	25.0	0.40143183002604316	209.0	9.0	3600000.0	Ebay	1461991042947.0
597	39.908203125	271.6279296875	0.20505018579776255	2384.953125	38.6005859375	5.0	31.0	0.34188172937891376	200.0	10.0	21600000.0	Ebay	1461991042947.0
598	1.0	2644.6083984375	-0.07019600478016341	1.0	90.4814453125	1.0	230.0	-0.15395747200575846	1.0	16.0	43200000.0	Ebay	1461991042947.0
599	1.0	2627.58984375	-0.06380268360511948	1.0	107.5	1.0	228.0	-0.14352984032437366	1.0	18.0	86400000.0	Ebay	1461991042947.0
600	37.6640625	165.970703125	0.219470768157145	3219.154296875	27.3095703125	6.0	11.0	0.39237678691194666	287.0	6.0	0.0	Ebay	1461992498772.0
601	37.6640625	165.970703125	0.219470768157145	3219.154296875	27.3095703125	6.0	11.0	0.39237678691194666	287.0	6.0	1000.0	Ebay	1461992498772.0
602	37.6640625	166.0546875	0.2194112683100961	3219.0703125	27.3095703125	6.0	13.0	0.3670270764736668	285.0	6.0	15000.0	Ebay	1461992498772.0
603	37.6640625	166.0546875	0.2194112683100961	3219.0703125	27.3095703125	6.0	13.0	0.3670270764736668	285.0	6.0	30000.0	Ebay	1461992498772.0
604	37.6640625	166.0546875	0.2194112683100961	3219.0703125	27.3095703125	6.0	13.0	0.3670270764736668	285.0	6.0	60000.0	Ebay	1461992498772.0
605	37.580078125	166.0546875	0.22013021026531865	3219.0703125	27.3935546875	4.0	13.0	0.47825317589869076	285.0	8.0	300000.0	Ebay	1461992498772.0
606	37.580078125	166.0546875	0.22013021026531865	3219.0703125	27.3935546875	4.0	13.0	0.47825317589869076	285.0	8.0	900000.0	Ebay	1461992498772.0
607	37.580078125	166.0546875	0.22013021026531865	3219.0703125	27.3935546875	4.0	13.0	0.47825317589869076	285.0	8.0	1800000.0	Ebay	1461992498772.0
608	37.580078125	166.0546875	0.22013021026531865	3219.0703125	27.3935546875	4.0	13.0	0.47825317589869076	285.0	8.0	3600000.0	Ebay	1461992498772.0
609	43.904296875	311.2734375	0.2333764108446272	3045.005859375	49.9150390625	6.0	23.0	0.3922296796661514	271.0	10.0	21600000.0	Ebay	1461992498772.0
610	1.0	3332.333984375	-0.06150480352005824	1.0	117.7646484375	1.0	292.0	-0.1474837281782528	1.0	18.0	43200000.0	Ebay	1461992498772.0
611	1.0	3298.296875	-0.053348404541703115	1.0	151.8017578125	1.0	288.0	-0.13103066722047668	1.0	22.0	86400000.0	Ebay	1461992498772.0
612	0.083984375	165.7021484375	0.36471026010653385	2690.9013671875	27.35546875	2.0	25.0	0.345341481715119	217.0	6.0	0.0	Ebay	1461993366914.0
613	0.083984375	165.7021484375	0.36471026010653385	2690.9013671875	27.35546875	2.0	25.0	0.345341481715119	217.0	6.0	1000.0	Ebay	1461993366914.0
614	0.083984375	165.7861328125	0.3646252299483222	2690.8173828125	27.35546875	2.0	27.0	0.3319548034883076	215.0	6.0	15000.0	Ebay	1461993366914.0
615	0.083984375	165.7861328125	0.3646252299483222	2690.8173828125	27.35546875	2.0	27.0	0.3319548034883076	215.0	6.0	30000.0	Ebay	1461993366914.0
616	0.083984375	165.7861328125	0.3646252299483222	2690.8173828125	27.35546875	2.0	27.0	0.3319548034883076	215.0	6.0	60000.0	Ebay	1461993366914.0
617	1.0	165.7861328125	0.3583791291119926	2690.8173828125	27.439453125	1.0	27.0	0.41722192512673395	215.0	8.0	300000.0	Ebay	1461993366914.0
618	1.0	165.7861328125	0.3583791291119926	2690.8173828125	27.439453125	1.0	27.0	0.41722192512673395	215.0	8.0	900000.0	Ebay	1461993366914.0
619	1.0	165.7861328125	0.3583791291119926	2690.8173828125	27.439453125	1.0	27.0	0.41722192512673395	215.0	8.0	1800000.0	Ebay	1461993366914.0
620	1.0	165.7861328125	0.3583791291119926	2690.8173828125	27.439453125	1.0	27.0	0.41722192512673395	215.0	8.0	3600000.0	Ebay	1461993366914.0
621	6.32421875	320.6337890625	0.2311974423709414	2529.6455078125	27.439453125	2.0	39.0	0.3197340302822526	201.0	8.0	21600000.0	Ebay	1461993366914.0
622	1.0	2816.705078125	-0.08249703350405097	1.0	67.337890625	1.0	236.0	-0.16651300933705152	1.0	14.0	43200000.0	Ebay	1461993366914.0
623	1.0	2774.7109375	-0.06341692356833176	1.0	109.33203125	1.0	230.0	-0.13483997249264845	1.0	20.0	86400000.0	Ebay	1461993366914.0
624	0.083984375	165.95703125	0.36608500215337614	3253.416015625	27.31640625	2.0	12.0	0.48161142027959386	291.0	6.0	0.0	Ebay	1461994822255.0
625	0.083984375	165.95703125	0.36608500215337614	3253.416015625	27.31640625	2.0	12.0	0.48161142027959386	291.0	6.0	1000.0	Ebay	1461994822255.0
626	0.083984375	166.041015625	0.366000734647161	3253.33203125	27.31640625	2.0	14.0	0.45420428467274193	289.0	6.0	15000.0	Ebay	1461994822255.0
627	0.083984375	166.041015625	0.366000734647161	3253.33203125	27.31640625	2.0	14.0	0.45420428467274193	289.0	6.0	30000.0	Ebay	1461994822255.0
628	0.083984375	166.041015625	0.366000734647161	3253.33203125	27.31640625	2.0	14.0	0.45420428467274193	289.0	6.0	60000.0	Ebay	1461994822255.0
629	1.0	166.041015625	0.3598606854231034	3253.33203125	27.400390625	1.0	14.0	0.5509308806394363	289.0	8.0	300000.0	Ebay	1461994822255.0
630	1.0	166.041015625	0.3598606854231034	3253.33203125	27.400390625	1.0	14.0	0.5509308806394363	289.0	8.0	900000.0	Ebay	1461994822255.0
631	1.0	166.041015625	0.3598606854231034	3253.33203125	27.400390625	1.0	14.0	0.5509308806394363	289.0	8.0	1800000.0	Ebay	1461994822255.0
632	1.0	166.041015625	0.3598606854231034	3253.33203125	27.400390625	1.0	14.0	0.5509308806394363	289.0	8.0	3600000.0	Ebay	1461994822255.0
633	6.32421875	311.259765625	0.3291768097940335	3079.267578125	49.921875	2.0	24.0	0.4648146251497653	275.0	10.0	21600000.0	Ebay	1461994822255.0
634	1.0	3366.58203125	-0.07569787584431435	1.0	80.19140625	1.0	297.0	-0.1697217423744658	1.0	14.0	43200000.0	Ebay	1461994822255.0
635	1.0	3316.630859375	-0.05818420028283589	1.0	130.142578125	1.0	289.0	-0.13108504637923724	1.0	22.0	86400000.0	Ebay	1461994822255.0
636	0.083984375	165.912109375	0.3625983687514827	2446.564453125	27.208984375	2.0	30.0	0.27665913178673407	190.0	5.0	0.0	Ebay	1461995984288.0
637	0.083984375	165.912109375	0.3625983687514827	2446.564453125	27.208984375	2.0	30.0	0.27665913178673407	190.0	5.0	1000.0	Ebay	1461995984288.0
638	0.083984375	165.9541015625	0.36255582147569104	2446.5224609375	27.208984375	2.0	31.0	0.2713516140275627	189.0	5.0	15000.0	Ebay	1461995984288.0
639	0.083984375	165.9541015625	0.36255582147569104	2446.5224609375	27.208984375	2.0	31.0	0.2713516140275627	189.0	5.0	30000.0	Ebay	1461995984288.0
640	0.083984375	165.9541015625	0.36255582147569104	2446.5224609375	27.208984375	2.0	31.0	0.2713516140275627	189.0	5.0	60000.0	Ebay	1461995984288.0
641	1.0	165.9541015625	0.35623288086592897	2446.5224609375	27.29296875	1.0	31.0	0.3624412178045377	189.0	7.0	300000.0	Ebay	1461995984288.0
642	1.0	165.9541015625	0.35623288086592897	2446.5224609375	27.29296875	1.0	31.0	0.3624412178045377	189.0	7.0	900000.0	Ebay	1461995984288.0
643	1.0	165.9541015625	0.35623288086592897	2446.5224609375	27.29296875	1.0	31.0	0.3624412178045377	189.0	7.0	1800000.0	Ebay	1461995984288.0
644	22.521484375	165.9541015625	0.25273967694090593	2424.0009765625	27.29296875	2.0	31.0	0.3321958873985296	187.0	7.0	3600000.0	Ebay	1461995984288.0
645	3.162109375	277.8916015625	0.3542135572282374	2308.9013671875	49.814453125	1.0	40.0	0.35697150285651735	177.0	9.0	21600000.0	Ebay	1461995984288.0
646	1.0	2562.84765625	-0.0765445632863957	1.0	76.921875	1.0	215.0	-0.17979166725293436	1.0	12.0	43200000.0	Ebay	1461995984288.0
647	1.0	2520.853515625	-0.06011255335257077	1.0	118.916015625	1.0	209.0	-0.1419119582607777	1.0	18.0	86400000.0	Ebay	1461995984288.0
648	0.0419921875	165.98046875	0.3662366379966573	3143.611328125	27.3466796875	1.0	11.0	0.5350881716195307	281.0	6.0	0.0	Ebay	1461997446007.0
649	0.0419921875	165.98046875	0.3662366379966573	3143.611328125	27.3466796875	1.0	11.0	0.5350881716195307	281.0	6.0	1000.0	Ebay	1461997446007.0
650	0.0419921875	166.064453125	0.3661522073873328	3143.52734375	27.3466796875	1.0	13.0	0.503701646605136	279.0	6.0	15000.0	Ebay	1461997446007.0
651	0.0419921875	166.064453125	0.3661522073873328	3143.52734375	27.3466796875	1.0	13.0	0.503701646605136	279.0	6.0	30000.0	Ebay	1461997446007.0
652	0.0419921875	166.064453125	0.3661522073873328	3143.52734375	27.3466796875	1.0	13.0	0.503701646605136	279.0	6.0	60000.0	Ebay	1461997446007.0
653	1.0	166.064453125	0.3594383575072203	3143.52734375	27.388671875	1.0	13.0	0.5363784206846182	279.0	7.0	300000.0	Ebay	1461997446007.0
654	1.0	166.064453125	0.3594383575072203	3143.52734375	27.388671875	1.0	13.0	0.5363784206846182	279.0	7.0	900000.0	Ebay	1461997446007.0
655	11.2607421875	166.064453125	0.3013999827893513	3132.2666015625	27.388671875	1.0	13.0	0.5363191033935565	278.0	7.0	1800000.0	Ebay	1461997446007.0
656	17.5849609375	166.064453125	0.27559689265412074	3125.9423828125	27.388671875	3.0	13.0	0.47139458904188347	276.0	7.0	3600000.0	Ebay	1461997446007.0
657	6.32421875	271.701171875	0.30841694788418966	3020.3056640625	38.6494140625	2.0	19.0	0.46060656546962786	270.0	8.0	21600000.0	Ebay	1461997446007.0
658	1.0	3280.0341796875	-0.09048198647845077	1.0	56.9462890625	1.0	288.0	-0.19234886707061516	1.0	11.0	43200000.0	Ebay	1461997446007.0
659	1.0	3247.1015625	-0.07113232997294902	1.0	89.87890625	1.0	282.0	-0.15183287361176276	1.0	17.0	86400000.0	Ebay	1461997446007.0
660	22.60546875	166.0537109375	0.25741752290401865	3232.1376953125	27.12109375	4.0	12.0	0.3803063988773148	289.0	5.0	0.0	Ebay	1461998599782.0
661	22.60546875	166.0537109375	0.25741752290401865	3232.1376953125	27.12109375	4.0	12.0	0.3803063988773148	289.0	5.0	1000.0	Ebay	1461998599782.0
662	22.60546875	166.1376953125	0.25735209450754265	3232.0537109375	27.12109375	4.0	14.0	0.35631693888757926	287.0	5.0	15000.0	Ebay	1461998599782.0
663	22.60546875	166.1376953125	0.25735209450754265	3232.0537109375	27.12109375	4.0	14.0	0.35631693888757926	287.0	5.0	30000.0	Ebay	1461998599782.0
664	22.60546875	166.1376953125	0.25735209450754265	3232.0537109375	27.12109375	4.0	14.0	0.35631693888757926	287.0	5.0	60000.0	Ebay	1461998599782.0
665	22.521484375	166.1376953125	0.25817473345089403	3232.0537109375	27.205078125	2.0	14.0	0.48856393429441475	287.0	7.0	300000.0	Ebay	1461998599782.0
666	22.521484375	166.1376953125	0.25817473345089403	3232.0537109375	27.205078125	2.0	14.0	0.48856393429441475	287.0	7.0	900000.0	Ebay	1461998599782.0
667	28.845703125	166.1376953125	0.23986539107923713	3225.7294921875	27.205078125	4.0	14.0	0.43399757573134756	285.0	7.0	1800000.0	Ebay	1461998599782.0
668	28.845703125	166.1376953125	0.23986539107923713	3225.7294921875	27.205078125	4.0	14.0	0.43399757573134756	285.0	7.0	3600000.0	Ebay	1461998599782.0
669	6.32421875	311.3564453125	0.3284897870556546	3080.5107421875	49.7265625	2.0	24.0	0.44263014216172897	275.0	9.0	21600000.0	Ebay	1461998599782.0
670	1.0	3367.921875	-0.07579682920926838	1.0	79.99609375	1.0	297.0	-0.17658359142474545	1.0	13.0	43200000.0	Ebay	1461998599782.0
671	1.0	3280.142578125	-0.0503651643748539	1.0	167.775390625	1.0	279.0	-0.10522085616183025	1.0	31.0	86400000.0	Ebay	1461998599782.0
672	6.3662109375	165.912109375	0.32438106925133653	3143.748046875	27.1240234375	3.0	11.0	0.42096750135534067	279.0	5.0	0.0	Ebay	1461999758043.0
673	6.3662109375	165.912109375	0.32438106925133653	3143.748046875	27.1240234375	3.0	11.0	0.42096750135534067	279.0	5.0	1000.0	Ebay	1461999758043.0
674	6.3662109375	165.99609375	0.32430401952288296	3143.6640625	27.1240234375	3.0	13.0	0.3936278328910336	277.0	5.0	15000.0	Ebay	1461999758043.0
675	6.3662109375	165.99609375	0.32430401952288296	3143.6640625	27.1240234375	3.0	13.0	0.3936278328910336	277.0	5.0	30000.0	Ebay	1461999758043.0
676	6.3662109375	165.99609375	0.32430401952288296	3143.6640625	27.1240234375	3.0	13.0	0.3936278328910336	277.0	5.0	60000.0	Ebay	1461999758043.0
677	6.32421875	165.99609375	0.32480609069630617	3143.6640625	27.166015625	2.0	13.0	0.46650940614988556	277.0	6.0	300000.0	Ebay	1461999758043.0
678	6.32421875	165.99609375	0.32480609069630617	3143.6640625	27.166015625	2.0	13.0	0.46650940614988556	277.0	6.0	900000.0	Ebay	1461999758043.0
679	6.32421875	165.99609375	0.32480609069630617	3143.6640625	27.166015625	2.0	13.0	0.46650940614988556	277.0	6.0	1800000.0	Ebay	1461999758043.0
680	6.32421875	165.99609375	0.32480609069630617	3143.6640625	27.166015625	2.0	13.0	0.46650940614988556	277.0	6.0	3600000.0	Ebay	1461999758043.0
681	6.32421875	265.8564453125	0.2573715759110416	3043.8037109375	27.166015625	2.0	19.0	0.3990756023171357	271.0	6.0	21600000.0	Ebay	1461999758043.0
682	1.0	3292.873046875	-0.09649030073904076	1.0	50.27734375	1.0	288.0	-0.20196513402861177	1.0	10.0	43200000.0	Ebay	1461999758043.0
683	1.0	3127.9833984375	-0.04331355577849469	1.0	215.1669921875	1.0	250.0	-0.07460936415734136	1.0	48.0	86400000.0	Ebay	1461999758043.0
684	0.083984375	165.771484375	0.36572066866753755	3222.0224609375	27.236328125	2.0	17.0	0.4530603108021839	283.0	7.0	0.0	Ebay	1462000917006.0
685	0.083984375	165.771484375	0.36572066866753755	3222.0224609375	27.236328125	2.0	17.0	0.4530603108021839	283.0	7.0	1000.0	Ebay	1462000917006.0
686	0.083984375	165.8134765625	0.36567849227073546	3221.98046875	27.236328125	2.0	18.0	0.4426319065485854	282.0	7.0	15000.0	Ebay	1462000917006.0
687	0.083984375	165.8134765625	0.36567849227073546	3221.98046875	27.236328125	2.0	18.0	0.4426319065485854	282.0	7.0	30000.0	Ebay	1462000917006.0
688	0.083984375	165.8134765625	0.36567849227073546	3221.98046875	27.236328125	2.0	18.0	0.4426319065485854	282.0	7.0	60000.0	Ebay	1462000917006.0
689	1.0	165.8134765625	0.3595209753840881	3221.98046875	27.3203125	1.0	18.0	0.5263381062778385	282.0	9.0	300000.0	Ebay	1462000917006.0
690	1.0	165.8134765625	0.3595209753840881	3221.98046875	27.3203125	1.0	18.0	0.5263381062778385	282.0	9.0	900000.0	Ebay	1462000917006.0
691	1.0	165.8134765625	0.3595209753840881	3221.98046875	27.3203125	1.0	18.0	0.5263381062778385	282.0	9.0	1800000.0	Ebay	1462000917006.0
692	1.0	165.8134765625	0.3595209753840881	3221.98046875	27.3203125	1.0	18.0	0.5263381062778385	282.0	9.0	3600000.0	Ebay	1462000917006.0
693	1.0	320.6611328125	0.26081375525614525	3067.1328125	27.3203125	1.0	30.0	0.4262198436195684	270.0	9.0	21600000.0	Ebay	1462000917006.0
694	1.0	3354.2197265625	-0.08744407285062968	1.0	60.89453125	1.0	296.0	-0.17654277771906546	1.0	13.0	43200000.0	Ebay	1462000917006.0
695	1.0	3184.6591796875	-0.04162841425574211	1.0	230.455078125	1.0	256.0	-0.0693167766060732	1.0	53.0	86400000.0	Ebay	1462000917006.0
696	0.0419921875	165.8095703125	0.3654394668694407	3146.009765625	27.177734375	1.0	11.0	0.4958053141935495	281.0	5.0	0.0	Ebay	1462002277297.0
697	0.0419921875	165.8095703125	0.3654394668694407	3146.009765625	27.177734375	1.0	11.0	0.4958053141935495	281.0	5.0	1000.0	Ebay	1462002277297.0
698	0.0419921875	165.8935546875	0.36535508398688415	3145.92578125	27.177734375	1.0	13.0	0.46507792259853625	279.0	5.0	15000.0	Ebay	1462002277297.0
699	0.0419921875	165.8935546875	0.36535508398688415	3145.92578125	27.177734375	1.0	13.0	0.46507792259853625	279.0	5.0	30000.0	Ebay	1462002277297.0
700	0.0419921875	165.8935546875	0.36535508398688415	3145.92578125	27.177734375	1.0	13.0	0.46507792259853625	279.0	5.0	60000.0	Ebay	1462002277297.0
701	1.0	165.8935546875	0.35861711631552706	3145.92578125	27.2197265625	1.0	13.0	0.503701646605136	279.0	6.0	300000.0	Ebay	1462002277297.0
702	1.0	165.8935546875	0.35861711631552706	3145.92578125	27.2197265625	1.0	13.0	0.503701646605136	279.0	6.0	900000.0	Ebay	1462002277297.0
703	1.0	165.8935546875	0.35861711631552706	3145.92578125	27.2197265625	1.0	13.0	0.503701646605136	279.0	6.0	1800000.0	Ebay	1462002277297.0
704	1.0	165.8935546875	0.35861711631552706	3145.92578125	27.2197265625	1.0	13.0	0.503701646605136	279.0	6.0	3600000.0	Ebay	1462002277297.0
705	1.0	265.75390625	0.28613031123032884	3046.0654296875	27.2197265625	1.0	19.0	0.4326743174811569	273.0	6.0	21600000.0	Ebay	1462002277297.0
706	1.0	3295.0322265625	-0.10329032592989924	1.0	44.0068359375	1.0	290.0	-0.22571386073261046	1.0	8.0	43200000.0	Ebay	1462002277297.0
707	1.0	3127.880859375	-0.04380714597357858	1.0	211.158203125	1.0	250.0	-0.07460936415734136	1.0	48.0	86400000.0	Ebay	1462002277297.0
708	0.083984375	165.91015625	0.3656765100201955	3058.71875	27.3359375	2.0	22.0	0.5023764539548142	281.0	11.0	0.0	Ebay	1462003429667.0
709	0.083984375	165.91015625	0.3656765100201955	3058.71875	27.3359375	2.0	22.0	0.5023764539548142	281.0	11.0	1000.0	Ebay	1462003429667.0
710	0.083984375	165.994140625	0.36559202290339854	3058.634765625	27.3359375	2.0	24.0	0.4853673434735951	279.0	11.0	15000.0	Ebay	1462003429667.0
711	0.083984375	165.994140625	0.36559202290339854	3058.634765625	27.3359375	2.0	24.0	0.4853673434735951	279.0	11.0	30000.0	Ebay	1462003429667.0
712	0.083984375	165.994140625	0.36559202290339854	3058.634765625	27.3359375	2.0	24.0	0.4853673434735951	279.0	11.0	60000.0	Ebay	1462003429667.0
713	1.0	165.994140625	0.3594208605385718	3058.634765625	27.419921875	1.0	24.0	0.5434993791602586	279.0	13.0	300000.0	Ebay	1462003429667.0
714	1.0	165.994140625	0.3594208605385718	3058.634765625	27.419921875	1.0	24.0	0.5434993791602586	279.0	13.0	900000.0	Ebay	1462003429667.0
715	1.0	165.994140625	0.3594208605385718	3058.634765625	27.419921875	1.0	24.0	0.5434993791602586	279.0	13.0	1800000.0	Ebay	1462003429667.0
716	1.0	165.994140625	0.3594208605385718	3058.634765625	27.419921875	1.0	24.0	0.5434993791602586	279.0	13.0	3600000.0	Ebay	1462003429667.0
717	1.0	299.66015625	0.2698041039923568	2924.96875	27.419921875	1.0	34.0	0.47199385926447324	269.0	13.0	21600000.0	Ebay	1462003429667.0
718	1.0	3178.978515625	-0.07935255370690072	1.0	73.0703125	1.0	297.0	-0.1432396090182755	1.0	19.0	43200000.0	Ebay	1462003429667.0
719	1.0	3014.001953125	-0.04054465160671583	1.0	238.046875	1.0	259.0	-0.06543229595590423	1.0	57.0	86400000.0	Ebay	1462003429667.0
720	0.083984375	165.84765625	0.365780207779906	3250.611328125	27.24609375	2.0	12.0	0.44026182410416437	291.0	5.0	0.0	Ebay	1462004675695.0
721	0.083984375	165.84765625	0.365780207779906	3250.611328125	27.24609375	2.0	12.0	0.44026182410416437	291.0	5.0	1000.0	Ebay	1462004675695.0
722	0.083984375	165.931640625	0.3656959323490393	3250.52734375	27.24609375	2.0	14.0	0.4137864080974141	289.0	5.0	15000.0	Ebay	1462004675695.0
723	0.083984375	165.931640625	0.3656959323490393	3250.52734375	27.24609375	2.0	14.0	0.4137864080974141	289.0	5.0	30000.0	Ebay	1462004675695.0
724	0.083984375	165.931640625	0.3656959323490393	3250.52734375	27.24609375	2.0	14.0	0.4137864080974141	289.0	5.0	60000.0	Ebay	1462004675695.0
725	1.0	165.931640625	0.35954573349775004	3250.52734375	27.330078125	1.0	14.0	0.5228835543510583	289.0	7.0	300000.0	Ebay	1462004675695.0
726	1.0	165.931640625	0.35954573349775004	3250.52734375	27.330078125	1.0	14.0	0.5228835543510583	289.0	7.0	900000.0	Ebay	1462004675695.0
727	1.0	165.931640625	0.35954573349775004	3250.52734375	27.330078125	1.0	14.0	0.5228835543510583	289.0	7.0	1800000.0	Ebay	1462004675695.0
728	1.0	165.931640625	0.35954573349775004	3250.52734375	27.330078125	1.0	14.0	0.5228835543510583	289.0	7.0	3600000.0	Ebay	1462004675695.0
729	1.0	289.96875	0.31648718268028275	3116.861328125	36.958984375	1.0	22.0	0.48694710277486764	279.0	9.0	21600000.0	Ebay	1462004675695.0
730	1.0	3370.80859375	-0.07956182793676064	1.0	72.98046875	1.0	297.0	-0.17658359142474545	1.0	13.0	43200000.0	Ebay	1462004675695.0
731	1.0	3198.71484375	-0.04010843239279865	1.0	245.07421875	1.0	257.0	-0.0694108862819823	1.0	53.0	86400000.0	Ebay	1462004675695.0
732	0.0419921875	169.8017578125	0.3163371387045223	2160.591796875	20.599609375	1.0	25.0	0.2852664576802508	120.0	4.0	0.0	Ebay	1462005559020.0
733	0.0419921875	169.8017578125	0.3163371387045223	2160.591796875	20.599609375	1.0	25.0	0.2852664576802508	120.0	4.0	1000.0	Ebay	1462005559020.0
734	0.0419921875	169.8857421875	0.3162612209760652	2160.5078125	20.599609375	1.0	27.0	0.27210509896600066	118.0	4.0	15000.0	Ebay	1462005559020.0
735	0.0419921875	169.8857421875	0.3162612209760652	2160.5078125	20.599609375	1.0	27.0	0.27210509896600066	118.0	4.0	30000.0	Ebay	1462005559020.0
736	0.0419921875	169.8857421875	0.3162612209760652	2160.5078125	20.599609375	1.0	27.0	0.27210509896600066	118.0	4.0	60000.0	Ebay	1462005559020.0
737	1.0	169.8857421875	0.3082657479480553	2160.5078125	20.6416015625	1.0	27.0	0.30931451382572944	118.0	5.0	300000.0	Ebay	1462005559020.0
738	1.0	169.8857421875	0.3082657479480553	2160.5078125	20.6416015625	1.0	27.0	0.30931451382572944	118.0	5.0	900000.0	Ebay	1462005559020.0
739	1.0	169.8857421875	0.3082657479480553	2160.5078125	20.6416015625	1.0	27.0	0.30931451382572944	118.0	5.0	1800000.0	Ebay	1462005559020.0
740	1.0	169.8857421875	0.3082657479480553	2160.5078125	20.6416015625	1.0	27.0	0.30931451382572944	118.0	5.0	3600000.0	Ebay	1462005559020.0
741	1.0	264.931640625	0.27193894195526525	2060.6474609375	25.4560546875	1.0	31.0	0.3397433336816857	112.0	7.0	21600000.0	Ebay	1462005559020.0
742	1.0	2307.568359375	-0.10305333527464589	1.0	43.466796875	1.0	141.0	-0.20224096630184554	1.0	9.0	43200000.0	Ebay	1462005559020.0
743	1.0	2265.353515625	-0.07171651422777188	1.0	85.681640625	1.0	132.0	-0.1309307341415954	1.0	18.0	86400000.0	Ebay	1462005559020.0
744	0.083984375	165.8203125	0.3668700436197267	3197.2666015625	27.4560546875	2.0	20.0	0.5003906759288583	283.0	10.0	0.0	Ebay	1462007017844.0
745	0.083984375	165.8203125	0.3668700436197267	3197.2666015625	27.4560546875	2.0	20.0	0.5003906759288583	283.0	10.0	1000.0	Ebay	1462007017844.0
746	0.083984375	165.904296875	0.36678551306542717	3197.1826171875	27.4560546875	2.0	22.0	0.48202773955407535	281.0	10.0	15000.0	Ebay	1462007017844.0
747	0.083984375	165.904296875	0.36678551306542717	3197.1826171875	27.4560546875	2.0	22.0	0.48202773955407535	281.0	10.0	30000.0	Ebay	1462007017844.0
748	0.083984375	165.904296875	0.36678551306542717	3197.1826171875	27.4560546875	2.0	22.0	0.48202773955407535	281.0	10.0	60000.0	Ebay	1462007017844.0
749	1.0	165.904296875	0.36065085205638914	3197.1826171875	27.5400390625	1.0	22.0	0.5451145873265185	281.0	12.0	300000.0	Ebay	1462007017844.0
750	1.0	165.904296875	0.36065085205638914	3197.1826171875	27.5400390625	1.0	22.0	0.5451145873265185	281.0	12.0	900000.0	Ebay	1462007017844.0
751	1.0	165.904296875	0.36065085205638914	3197.1826171875	27.5400390625	1.0	22.0	0.5451145873265185	281.0	12.0	1800000.0	Ebay	1462007017844.0
752	1.0	165.904296875	0.36065085205638914	3197.1826171875	27.5400390625	1.0	22.0	0.5451145873265185	281.0	12.0	3600000.0	Ebay	1462007017844.0
753	1.0	265.99609375	0.4106115903109228	3063.5166015625	61.1142578125	1.0	28.0	0.5523379064896543	271.0	16.0	21600000.0	Ebay	1462007017844.0
754	1.0	3317.4365234375	-0.07939955840260284	1.0	73.1904296875	1.0	297.0	-0.14772329837188544	1.0	18.0	43200000.0	Ebay	1462007017844.0
755	1.0	3156.8349609375	-0.04122340318865688	1.0	233.7919921875	1.0	257.0	-0.06426092058972876	1.0	58.0	86400000.0	Ebay	1462007017844.0
756	0.083984375	165.78125	0.36573867735552734	3215.8017578125	27.244140625	2.0	18.0	0.5408057329371835	280.0	11.0	0.0	Ebay	1462008326321.0
757	0.083984375	165.78125	0.36573867735552734	3215.8017578125	27.244140625	2.0	18.0	0.5408057329371835	280.0	11.0	1000.0	Ebay	1462008326321.0
758	0.083984375	165.8232421875	0.3656964978668272	3215.759765625	27.244140625	2.0	19.0	0.5303863528174877	279.0	11.0	15000.0	Ebay	1462008326321.0
759	0.083984375	165.8232421875	0.3656964978668272	3215.759765625	27.244140625	2.0	19.0	0.5303863528174877	279.0	11.0	30000.0	Ebay	1462008326321.0
760	0.083984375	165.865234375	0.36565433185985347	3215.7177734375	27.244140625	2.0	20.0	0.5204506612518105	278.0	11.0	60000.0	Ebay	1462008326321.0
761	1.0	165.865234375	0.35949741743616426	3215.7177734375	27.328125	1.0	20.0	0.5798916447096342	278.0	13.0	300000.0	Ebay	1462008326321.0
762	1.0	165.865234375	0.35949741743616426	3215.7177734375	27.328125	1.0	20.0	0.5798916447096342	278.0	13.0	900000.0	Ebay	1462008326321.0
763	1.0	165.865234375	0.35949741743616426	3215.7177734375	27.328125	1.0	20.0	0.5798916447096342	278.0	13.0	1800000.0	Ebay	1462008326321.0
764	1.0	165.865234375	0.35949741743616426	3215.7177734375	27.328125	1.0	20.0	0.5798916447096342	278.0	13.0	3600000.0	Ebay	1462008326321.0
765	1.0	243.99609375	0.42622651051252763	3104.0126953125	60.90234375	1.0	22.0	0.6341148024290729	270.0	19.0	21600000.0	Ebay	1462008326321.0
766	1.0	3335.9326171875	-0.07953560741357946	1.0	72.978515625	1.0	290.0	-0.134802905439239	1.0	21.0	43200000.0	Ebay	1462008326321.0
767	1.0	3209.7763671875	-0.045485180604876545	1.0	199.134765625	1.0	253.0	-0.0638699468691666	1.0	58.0	86400000.0	Ebay	1462008326321.0
768	0.083984375	165.97265625	0.3660597944733442	3237.7041015625	27.322265625	2.0	12.0	0.48161142027959386	291.0	6.0	0.0	Ebay	1462009699902.0
769	0.083984375	165.97265625	0.3660597944733442	3237.7041015625	27.322265625	2.0	12.0	0.48161142027959386	291.0	6.0	1000.0	Ebay	1462009699902.0
770	0.083984375	166.056640625	0.36597551852982935	3237.6201171875	27.322265625	2.0	14.0	0.45420428467274193	289.0	6.0	15000.0	Ebay	1462009699902.0
771	0.083984375	166.056640625	0.36597551852982935	3237.6201171875	27.322265625	2.0	14.0	0.45420428467274193	289.0	6.0	30000.0	Ebay	1462009699902.0
772	0.083984375	166.056640625	0.36597551852982935	3237.6201171875	27.322265625	2.0	14.0	0.45420428467274193	289.0	6.0	60000.0	Ebay	1462009699902.0
773	1.0	166.056640625	0.35983386241634846	3237.6201171875	27.40625	1.0	14.0	0.5509308806394363	289.0	8.0	300000.0	Ebay	1462009699902.0
774	1.0	166.056640625	0.35983386241634846	3237.6201171875	27.40625	1.0	14.0	0.5509308806394363	289.0	8.0	900000.0	Ebay	1462009699902.0
775	1.0	166.056640625	0.35983386241634846	3237.6201171875	27.40625	1.0	14.0	0.5509308806394363	289.0	8.0	1800000.0	Ebay	1462009699902.0
776	1.0	166.056640625	0.35983386241634846	3237.6201171875	27.40625	1.0	14.0	0.5509308806394363	289.0	8.0	3600000.0	Ebay	1462009699902.0
777	1.0	266.1484375	0.4103542320463339	3103.9541015625	60.98046875	1.0	20.0	0.5639259014801931	279.0	12.0	21600000.0	Ebay	1462009699902.0
778	1.0	3358.0263671875	-0.07950822370291558	1.0	73.056640625	1.0	297.0	-0.1697217423744658	1.0	14.0	43200000.0	Ebay	1462009699902.0
779	1.0	3185.9326171875	-0.04008164612538903	1.0	245.150390625	1.0	257.0	-0.06832972106279131	1.0	54.0	86400000.0	Ebay	1462009699902.0
780	0.083984375	166.0029296875	0.36622117393462933	3260.1865234375	27.3447265625	2.0	11.0	0.49697040355971234	291.0	6.0	0.0	Ebay	1462010856559.0
781	0.083984375	166.0029296875	0.36622117393462933	3260.1865234375	27.3447265625	2.0	11.0	0.49697040355971234	291.0	6.0	1000.0	Ebay	1462010856559.0
782	0.083984375	166.0869140625	0.36613691551909466	3260.1025390625	27.3447265625	2.0	13.0	0.46732187058540997	289.0	6.0	15000.0	Ebay	1462010856559.0
783	0.083984375	166.0869140625	0.36613691551909466	3260.1025390625	27.3447265625	2.0	13.0	0.46732187058540997	289.0	6.0	30000.0	Ebay	1462010856559.0
784	0.083984375	166.0869140625	0.36613691551909466	3260.1025390625	27.3447265625	2.0	13.0	0.46732187058540997	289.0	6.0	60000.0	Ebay	1462010856559.0
785	1.0	166.0869140625	0.3600018602666899	3260.1025390625	27.4287109375	1.0	13.0	0.5650743560059474	289.0	8.0	300000.0	Ebay	1462010856559.0
786	1.0	166.0869140625	0.3600018602666899	3260.1025390625	27.4287109375	1.0	13.0	0.5650743560059474	289.0	8.0	900000.0	Ebay	1462010856559.0
787	1.0	166.0869140625	0.3600018602666899	3260.1025390625	27.4287109375	1.0	13.0	0.5650743560059474	289.0	8.0	1800000.0	Ebay	1462010856559.0
788	1.0	166.0869140625	0.3600018602666899	3260.1025390625	27.4287109375	1.0	13.0	0.5650743560059474	289.0	8.0	3600000.0	Ebay	1462010856559.0
789	7.85546875	266.2744140625	0.42637197280051775	3103.4013671875	76.0869140625	2.0	21.0	0.5293517487414058	275.0	12.0	21600000.0	Ebay	1462010856559.0
790	1.0	3357.599609375	-0.0687494932321819	1.0	96.0185546875	1.0	294.0	-0.15765708139725618	1.0	16.0	43200000.0	Ebay	1462010856559.0
791	1.0	3187.767578125	-0.03811274271327695	1.0	265.8505859375	1.0	256.0	-0.06823506636606544	1.0	54.0	86400000.0	Ebay	1462010856559.0
792	0.083984375	165.8798828125	0.37516632197698613	3106.2919921875	28.9853515625	2.0	19.0	0.4854523850709186	263.0	9.0	0.0	Ebay	1462012012959.0
793	0.083984375	165.8798828125	0.37516632197698613	3106.2919921875	28.9853515625	2.0	19.0	0.4854523850709186	263.0	9.0	1000.0	Ebay	1462012012959.0
794	0.083984375	165.9638671875	0.3750804005078271	3106.2080078125	28.9853515625	2.0	21.0	0.4663244601997755	261.0	9.0	15000.0	Ebay	1462012012959.0
795	0.083984375	165.9638671875	0.3750804005078271	3106.2080078125	28.9853515625	2.0	21.0	0.4663244601997755	261.0	9.0	30000.0	Ebay	1462012012959.0
796	0.083984375	165.9638671875	0.3750804005078271	3106.2080078125	28.9853515625	2.0	21.0	0.4663244601997755	261.0	9.0	60000.0	Ebay	1462012012959.0
797	1.0	165.9638671875	0.3691027330026795	3106.2080078125	29.0693359375	1.0	21.0	0.5350619253959727	261.0	11.0	300000.0	Ebay	1462012012959.0
798	1.0	165.9638671875	0.3691027330026795	3106.2080078125	29.0693359375	1.0	21.0	0.5350619253959727	261.0	11.0	900000.0	Ebay	1462012012959.0
799	1.0	165.9638671875	0.3691027330026795	3106.2080078125	29.0693359375	1.0	21.0	0.5350619253959727	261.0	11.0	1800000.0	Ebay	1462012012959.0
800	1.0	165.9638671875	0.3691027330026795	3106.2080078125	29.0693359375	1.0	21.0	0.5350619253959727	261.0	11.0	3600000.0	Ebay	1462012012959.0
801	7.85546875	266.0556640625	0.429468070586604	2949.6025390625	77.7275390625	2.0	27.0	0.5233898663784252	249.0	15.0	21600000.0	Ebay	1462012012959.0
802	1.0	3203.58203125	-0.06798022388410761	1.0	97.6591796875	1.0	274.0	-0.1420397920062771	1.0	19.0	43200000.0	Ebay	1462012012959.0
803	1.0	3070.876953125	-0.0414660880919991	1.0	230.3642578125	1.0	243.0	-0.07147077637266841	1.0	50.0	86400000.0	Ebay	1462012012959.0
804	0.0419921875	165.955078125	0.3660015898864037	3144.9951171875	27.30078125	1.0	11.0	0.5350881716195307	281.0	6.0	0.0	Ebay	1462013173083.0
805	0.0419921875	165.955078125	0.3660015898864037	3144.9951171875	27.30078125	1.0	11.0	0.5350881716195307	281.0	6.0	1000.0	Ebay	1462013173083.0
806	0.0419921875	166.0390625	0.3659171862894574	3144.9111328125	27.30078125	1.0	13.0	0.503701646605136	279.0	6.0	15000.0	Ebay	1462013173083.0
807	0.0419921875	166.0390625	0.3659171862894574	3144.9111328125	27.30078125	1.0	13.0	0.503701646605136	279.0	6.0	30000.0	Ebay	1462013173083.0
808	0.0419921875	166.0390625	0.3659171862894574	3144.9111328125	27.30078125	1.0	13.0	0.503701646605136	279.0	6.0	60000.0	Ebay	1462013173083.0
809	1.0	166.0390625	0.3591972404859882	3144.9111328125	27.3427734375	1.0	13.0	0.5363784206846182	279.0	7.0	300000.0	Ebay	1462013173083.0
810	1.0	166.0390625	0.3591972404859882	3144.9111328125	27.3427734375	1.0	13.0	0.5363784206846182	279.0	7.0	900000.0	Ebay	1462013173083.0
811	1.0	166.0390625	0.3591972404859882	3144.9111328125	27.3427734375	1.0	13.0	0.5363784206846182	279.0	7.0	1800000.0	Ebay	1462013173083.0
812	7.85546875	166.0390625	0.31767066500890817	3137.0556640625	27.3427734375	2.0	13.0	0.5012768135598744	277.0	7.0	3600000.0	Ebay	1462013173083.0
813	7.85546875	249.1123046875	0.3660871016202226	3029.6533203125	51.671875	2.0	17.0	0.5071710981981553	271.0	9.0	21600000.0	Ebay	1462013173083.0
814	1.0	3272.7275390625	-0.08408103613637327	1.0	65.5654296875	1.0	287.0	-0.18378674315928065	1.0	12.0	43200000.0	Ebay	1462013173083.0
815	1.0	3113.8759765625	-0.04220127842593182	1.0	224.4169921875	1.0	250.0	-0.0733708588052805	1.0	49.0	86400000.0	Ebay	1462013173083.0
816	0.083984375	166.056640625	0.36519727330781176	3246.255859375	27.18359375	2.0	12.0	0.44026182410416437	291.0	5.0	0.0	Ebay	1462014330863.0
817	0.083984375	166.056640625	0.36519727330781176	3246.255859375	27.18359375	2.0	12.0	0.44026182410416437	291.0	5.0	1000.0	Ebay	1462014330863.0
818	0.083984375	166.140625	0.3651131859039553	3246.171875	27.18359375	2.0	14.0	0.4137864080974141	289.0	5.0	15000.0	Ebay	1462014330863.0
819	0.083984375	166.140625	0.3651131859039553	3246.171875	27.18359375	2.0	14.0	0.4137864080974141	289.0	5.0	30000.0	Ebay	1462014330863.0
820	0.083984375	166.140625	0.3651131859039553	3246.171875	27.18359375	2.0	14.0	0.4137864080974141	289.0	5.0	60000.0	Ebay	1462014330863.0
821	1.0	166.140625	0.3589577793213183	3246.171875	27.267578125	1.0	14.0	0.5228835543510583	289.0	7.0	300000.0	Ebay	1462014330863.0
822	1.0	166.140625	0.3589577793213183	3246.171875	27.267578125	1.0	14.0	0.5228835543510583	289.0	7.0	900000.0	Ebay	1462014330863.0
823	1.0	166.140625	0.3589577793213183	3246.171875	27.267578125	1.0	14.0	0.5228835543510583	289.0	7.0	1800000.0	Ebay	1462014330863.0
824	32.568359375	166.140625	0.23073397110467223	3213.603515625	27.267578125	4.0	14.0	0.43399757573134756	285.0	7.0	3600000.0	Ebay	1462014330863.0
825	7.85546875	287.4140625	0.4115585969698671	3068.384765625	75.92578125	2.0	22.0	0.5017821647235771	275.0	11.0	21600000.0	Ebay	1462014330863.0
826	1.0	3343.72265625	-0.06879926233767712	1.0	95.857421875	1.0	295.0	-0.16340161316204363	1.0	15.0	43200000.0	Ebay	1462014330863.0
827	1.0	3184.7734375	-0.039131963336828196	1.0	254.806640625	1.0	257.0	-0.0694108862819823	1.0	53.0	86400000.0	Ebay	1462014330863.0
828	0.083984375	166.0517578125	0.36563982942046164	3230.8046875	27.2666015625	2.0	11.0	0.4968521624074878	289.0	6.0	0.0	Ebay	1462015499784.0
829	0.083984375	166.0517578125	0.36563982942046164	3230.8046875	27.2666015625	2.0	11.0	0.4968521624074878	289.0	6.0	1000.0	Ebay	1462015499784.0
830	0.083984375	166.1357421875	0.3655556495294254	3230.720703125	27.2666015625	2.0	13.0	0.4671910401301625	287.0	6.0	15000.0	Ebay	1462015499784.0
831	0.083984375	166.1357421875	0.3655556495294254	3230.720703125	27.2666015625	2.0	13.0	0.4671910401301625	287.0	6.0	30000.0	Ebay	1462015499784.0
832	0.083984375	166.1357421875	0.3655556495294254	3230.720703125	27.2666015625	2.0	13.0	0.4671910401301625	287.0	6.0	60000.0	Ebay	1462015499784.0
833	1.0	166.1357421875	0.35940744210629677	3230.720703125	27.3505859375	1.0	13.0	0.5649605697093193	287.0	8.0	300000.0	Ebay	1462015499784.0
834	1.0	166.1357421875	0.35940744210629677	3230.720703125	27.3505859375	1.0	13.0	0.5649605697093193	287.0	8.0	900000.0	Ebay	1462015499784.0
835	7.85546875	166.1357421875	0.317988441155126	3222.865234375	27.3505859375	2.0	13.0	0.5318573727647858	285.0	8.0	1800000.0	Ebay	1462015499784.0
836	32.568359375	166.1357421875	0.23116975987284658	3198.15234375	27.3505859375	4.0	13.0	0.47807721773663486	283.0	8.0	3600000.0	Ebay	1462015499784.0
837	7.85546875	266.2275390625	0.4260083200473885	3074.115234375	76.0087890625	2.0	19.0	0.548688101177172	275.0	12.0	21600000.0	Ebay	1462015499784.0
838	1.0	3328.2666015625	-0.06875327912347902	1.0	95.9404296875	1.0	292.0	-0.15756525444468633	1.0	16.0	43200000.0	Ebay	1462015499784.0
839	1.0	3158.4345703125	-0.03807391370071099	1.0	265.7724609375	1.0	254.0	-0.06804374441501088	1.0	54.0	86400000.0	Ebay	1462015499784.0
840	7.939453125	166.1357421875	0.3164646669021413	3238.3701171875	27.1728515625	4.0	12.0	0.4231596602438245	289.0	6.0	0.0	Ebay	1462016658377.0
841	7.939453125	166.1357421875	0.3164646669021413	3238.3701171875	27.1728515625	4.0	12.0	0.4231596602438245	289.0	6.0	1000.0	Ebay	1462016658377.0
842	7.939453125	166.177734375	0.3164269637015206	3238.328125	27.1728515625	4.0	14.0	0.39804324393085666	287.0	6.0	15000.0	Ebay	1462016658377.0
843	7.939453125	166.177734375	0.3164269637015206	3238.328125	27.1728515625	4.0	14.0	0.39804324393085666	287.0	6.0	30000.0	Ebay	1462016658377.0
844	7.939453125	166.177734375	0.3164269637015206	3238.328125	27.1728515625	4.0	14.0	0.39804324393085666	287.0	6.0	60000.0	Ebay	1462016658377.0
845	7.85546875	166.177734375	0.31740597604739046	3238.328125	27.2568359375	2.0	14.0	0.5184412399377217	287.0	8.0	300000.0	Ebay	1462016658377.0
846	7.85546875	166.177734375	0.31740597604739046	3238.328125	27.2568359375	2.0	14.0	0.5184412399377217	287.0	8.0	900000.0	Ebay	1462016658377.0
847	32.568359375	166.177734375	0.23063749677772846	3213.615234375	27.2568359375	4.0	14.0	0.46563788071320883	285.0	8.0	1800000.0	Ebay	1462016658377.0
848	32.568359375	166.177734375	0.23063749677772846	3213.615234375	27.2568359375	4.0	14.0	0.46563788071320883	285.0	8.0	3600000.0	Ebay	1462016658377.0
849	7.85546875	266.26953125	0.425852000644535	3089.578125	75.9150390625	2.0	20.0	0.538993856580889	277.0	12.0	21600000.0	Ebay	1462016658377.0
850	1.0	3321.810546875	-0.06148198162931541	1.0	117.8076171875	1.0	293.0	-0.1475322737642042	1.0	18.0	43200000.0	Ebay	1462016658377.0
851	1.0	3184.822265625	-0.03913306407672962	1.0	254.7958984375	1.0	257.0	-0.06832972106279131	1.0	54.0	86400000.0	Ebay	1462016658377.0
852	12.4404296875	165.9130859375	0.29596616120971125	3153.1796875	27.3251953125	3.0	11.0	0.500501922318465	280.0	7.0	0.0	Ebay	1462017817219.0
853	12.4404296875	165.9130859375	0.29596616120971125	3153.1796875	27.3251953125	3.0	11.0	0.500501922318465	280.0	7.0	1000.0	Ebay	1462017817219.0
854	12.3984375	165.955078125	0.2963903265489539	3153.1376953125	27.3671875	2.0	13.0	0.531364493086594	278.0	8.0	15000.0	Ebay	1462017817219.0
855	12.3984375	165.955078125	0.2963903265489539	3153.1376953125	27.3671875	2.0	13.0	0.531364493086594	278.0	8.0	30000.0	Ebay	1462017817219.0
856	12.3984375	165.955078125	0.2963903265489539	3153.1376953125	27.3671875	2.0	13.0	0.531364493086594	278.0	8.0	60000.0	Ebay	1462017817219.0
857	12.3564453125	165.955078125	0.2968504679400955	3153.1376953125	27.4091796875	1.0	13.0	0.5889317388708465	278.0	9.0	300000.0	Ebay	1462017817219.0
858	12.3564453125	165.955078125	0.2968504679400955	3153.1376953125	27.4091796875	1.0	13.0	0.5889317388708465	278.0	9.0	900000.0	Ebay	1462017817219.0
859	12.3564453125	165.955078125	0.2968504679400955	3153.1376953125	27.4091796875	1.0	13.0	0.5889317388708465	278.0	9.0	1800000.0	Ebay	1462017817219.0
860	12.3564453125	165.955078125	0.2968504679400955	3153.1376953125	27.4091796875	1.0	13.0	0.5889317388708465	278.0	9.0	3600000.0	Ebay	1462017817219.0
861	13.6171875	259.619140625	0.339505062557388	3033.8837890625	51.73828125	2.0	18.0	0.5398942951880447	270.0	11.0	21600000.0	Ebay	1462017817219.0
862	1.0	3276.484375	-0.07455098325481035	1.0	82.3740234375	1.0	286.0	-0.16299343243867007	1.0	15.0	43200000.0	Ebay	1462017817219.0
863	1.0	3128.61328125	-0.041568186844116464	1.0	230.2451171875	1.0	250.0	-0.07099312576875871	1.0	51.0	86400000.0	Ebay	1462017817219.0
864	0.1025390625	166.013671875	0.3648581795625819	3148.4443359375	27.189453125	2.0	12.0	0.43963592117300876	281.0	5.0	0.0	Ebay	1462018972867.0
865	0.1025390625	166.013671875	0.3648581795625819	3148.4443359375	27.189453125	2.0	12.0	0.43963592117300876	281.0	5.0	1000.0	Ebay	1462018972867.0
866	0.1025390625	166.0556640625	0.3648160832637208	3148.40234375	27.189453125	2.0	14.0	0.4131005031631638	279.0	5.0	15000.0	Ebay	1462018972867.0
867	0.1025390625	166.0556640625	0.3648160832637208	3148.40234375	27.189453125	2.0	14.0	0.4131005031631638	279.0	5.0	30000.0	Ebay	1462018972867.0
868	0.1025390625	166.0556640625	0.3648160832637208	3148.40234375	27.189453125	2.0	14.0	0.4131005031631638	279.0	5.0	60000.0	Ebay	1462018972867.0
869	1.0	166.0556640625	0.3588920249722568	3148.40234375	27.2919921875	1.0	14.0	0.5222883544003322	279.0	7.0	300000.0	Ebay	1462018972867.0
870	1.0	166.0556640625	0.3588920249722568	3148.40234375	27.2919921875	1.0	14.0	0.5222883544003322	279.0	7.0	900000.0	Ebay	1462018972867.0
871	1.0	166.0556640625	0.3588920249722568	3148.40234375	27.2919921875	1.0	14.0	0.5222883544003322	279.0	7.0	1800000.0	Ebay	1462018972867.0
872	1.0	166.0556640625	0.3588920249722568	3148.40234375	27.2919921875	1.0	14.0	0.5222883544003322	279.0	7.0	3600000.0	Ebay	1462018972867.0
873	13.6171875	249.12890625	0.36504082638460644	3021.830078125	57.173828125	2.0	18.0	0.4964154632686787	271.0	9.0	21600000.0	Ebay	1462018972867.0
874	1.0	3253.9404296875	-0.07203200073555291	1.0	87.8095703125	1.0	287.0	-0.17616299120672158	1.0	13.0	43200000.0	Ebay	1462018972867.0
875	1.0	3116.9521484375	-0.04216235466558422	1.0	224.7978515625	1.0	251.0	-0.07346668971278408	1.0	49.0	86400000.0	Ebay	1462018972867.0
876	0.14453125	165.9873046875	0.36526093015302213	3251.23828125	27.2578125	3.0	15.0	0.4475148746564499	288.0	7.0	0.0	Ebay	1462020132054.0
877	0.14453125	165.9873046875	0.36526093015302213	3251.23828125	27.2578125	3.0	15.0	0.4475148746564499	288.0	7.0	1000.0	Ebay	1462020132054.0
878	0.14453125	166.029296875	0.36521886603517173	3251.1962890625	27.2578125	3.0	17.0	0.42558019861027463	286.0	7.0	15000.0	Ebay	1462020132054.0
879	0.14453125	166.029296875	0.36521886603517173	3251.1962890625	27.2578125	3.0	17.0	0.42558019861027463	286.0	7.0	30000.0	Ebay	1462020132054.0
880	0.14453125	166.029296875	0.36521886603517173	3251.1962890625	27.2578125	3.0	17.0	0.42558019861027463	286.0	7.0	60000.0	Ebay	1462020132054.0
881	1.0	166.029296875	0.3598775417154542	3251.1962890625	27.40234375	1.0	17.0	0.5594179177735346	286.0	10.0	300000.0	Ebay	1462020132054.0
882	1.0	166.029296875	0.3598775417154542	3251.1962890625	27.40234375	1.0	17.0	0.5594179177735346	286.0	10.0	900000.0	Ebay	1462020132054.0
883	1.0	166.029296875	0.3598775417154542	3251.1962890625	27.40234375	1.0	17.0	0.5594179177735346	286.0	10.0	1800000.0	Ebay	1462020132054.0
884	1.0	166.029296875	0.3598775417154542	3251.1962890625	27.40234375	1.0	17.0	0.5594179177735346	286.0	10.0	3600000.0	Ebay	1462020132054.0
885	13.6171875	266.12109375	0.43623040030805016	3077.7236328125	87.166015625	2.0	23.0	0.5440584888564287	274.0	14.0	21600000.0	Ebay	1462020132054.0
886	1.0	3309.8076171875	-0.05704354411712926	1.0	134.8203125	1.0	293.0	-0.1388647983569967	1.0	20.0	43200000.0	Ebay	1462020132054.0
887	1.0	3172.8193359375	-0.03756151109214622	1.0	271.80859375	1.0	257.0	-0.06624629740731652	1.0	56.0	86400000.0	Ebay	1462020132054.0
888	0.083984375	161.677734375	0.3658838870904112	2295.6875	27.15625	2.0	21.0	0.33150847725373606	175.0	5.0	0.0	Ebay	1462021100011.0
889	0.083984375	161.677734375	0.3658838870904112	2295.6875	27.15625	2.0	21.0	0.33150847725373606	175.0	5.0	1000.0	Ebay	1462021100011.0
890	0.083984375	161.7197265625	0.3658398436805853	2295.6455078125	27.15625	2.0	23.0	0.31587030958628276	173.0	5.0	15000.0	Ebay	1462021100011.0
891	0.083984375	161.7197265625	0.3658398436805853	2295.6455078125	27.15625	2.0	23.0	0.31587030958628276	173.0	5.0	30000.0	Ebay	1462021100011.0
892	0.083984375	161.7197265625	0.3658398436805853	2295.6455078125	27.15625	2.0	23.0	0.31587030958628276	173.0	5.0	60000.0	Ebay	1462021100011.0
893	1.0	161.7197265625	0.3594100317302918	2295.6455078125	27.240234375	1.0	23.0	0.41524858379968316	173.0	7.0	300000.0	Ebay	1462021100011.0
894	1.0	161.7197265625	0.3594100317302918	2295.6455078125	27.240234375	1.0	23.0	0.41524858379968316	173.0	7.0	900000.0	Ebay	1462021100011.0
895	1.0	161.7197265625	0.3594100317302918	2295.6455078125	27.240234375	1.0	23.0	0.41524858379968316	173.0	7.0	1800000.0	Ebay	1462021100011.0
896	1.0	161.7197265625	0.3594100317302918	2295.6455078125	27.240234375	1.0	23.0	0.41524858379968316	173.0	7.0	3600000.0	Ebay	1462021100011.0
897	1.0	216.1826171875	0.31258082177459656	2241.1826171875	27.240234375	1.0	26.0	0.391313585630827	170.0	7.0	21600000.0	Ebay	1462021100011.0
898	1.0	2457.365234375	-0.13083608668453892	1.0	27.240234375	1.0	196.0	-0.2362765826108997	1.0	7.0	43200000.0	Ebay	1462021100011.0
899	1.0	2404.47265625	-0.07463755991897149	1.0	80.1328125	1.0	182.0	-0.12592906359406006	1.0	21.0	86400000.0	Ebay	1462021100011.0
900	0.1181640625	166.052734375	0.36488002358348004	3263.0830078125	27.1640625	3.0	11.0	0.46476617249001306	291.0	6.0	0.0	Ebay	1462022288412.0
901	0.1181640625	166.052734375	0.36488002358348004	3263.0830078125	27.1640625	3.0	11.0	0.46476617249001306	291.0	6.0	1000.0	Ebay	1462022288412.0
902	0.1181640625	166.0947265625	0.36483801089571294	3263.041015625	27.1640625	3.0	13.0	0.4364924640864129	289.0	6.0	15000.0	Ebay	1462022288412.0
903	0.1181640625	166.0947265625	0.36483801089571294	3263.041015625	27.1640625	3.0	13.0	0.4364924640864129	289.0	6.0	30000.0	Ebay	1462022288412.0
904	0.1181640625	166.0947265625	0.36483801089571294	3263.041015625	27.1640625	3.0	13.0	0.4364924640864129	289.0	6.0	60000.0	Ebay	1462022288412.0
905	0.0341796875	166.0947265625	0.3659488801798012	3263.041015625	27.248046875	1.0	13.0	0.5650743560059474	289.0	8.0	300000.0	Ebay	1462022288412.0
906	0.0341796875	166.0947265625	0.3659488801798012	3263.041015625	27.248046875	1.0	13.0	0.5650743560059474	289.0	8.0	900000.0	Ebay	1462022288412.0
907	1.0	166.0947265625	0.3591385334218857	3263.041015625	27.2822265625	1.0	13.0	0.5895904782573531	289.0	9.0	1800000.0	Ebay	1462022288412.0
908	49.435546875	166.0947265625	0.1964563396307326	3213.60546875	27.2822265625	4.0	13.0	0.5063518704748318	285.0	9.0	3600000.0	Ebay	1462022288412.0
909	13.6171875	266.1865234375	0.4360020013379427	3089.568359375	87.0458984375	2.0	19.0	0.5659098413218809	277.0	13.0	21600000.0	Ebay	1462022288412.0
910	1.0	3321.7177734375	-0.057084653632758504	1.0	134.7001953125	1.0	292.0	-0.14299427385869493	1.0	19.0	43200000.0	Ebay	1462022288412.0
911	1.0	3184.7294921875	-0.03759071910148348	1.0	271.6884765625	1.0	256.0	-0.06718004492141959	1.0	55.0	86400000.0	Ebay	1462022288412.0
912	0.0419921875	169.9423828125	0.320839515315005	3045.3583984375	20.7744140625	1.0	26.0	0.4530190935002409	263.0	9.0	0.0	Ebay	1462023172284.0
913	0.0419921875	169.9423828125	0.320839515315005	3045.3583984375	20.7744140625	1.0	26.0	0.4530190935002409	263.0	9.0	1000.0	Ebay	1462023172284.0
914	0.0419921875	169.984375	0.3208019785366658	3045.31640625	20.7744140625	1.0	28.0	0.43850516323127714	261.0	9.0	15000.0	Ebay	1462023172284.0
915	0.0419921875	169.984375	0.3208019785366658	3045.31640625	20.7744140625	1.0	28.0	0.43850516323127714	261.0	9.0	30000.0	Ebay	1462023172284.0
916	0.0419921875	169.984375	0.3208019785366658	3045.31640625	20.7744140625	1.0	28.0	0.43850516323127714	261.0	9.0	60000.0	Ebay	1462023172284.0
917	1.0	169.984375	0.3131064995696258	3045.31640625	20.81640625	1.0	28.0	0.458953334983528	261.0	10.0	300000.0	Ebay	1462023172284.0
918	1.0	169.984375	0.3131064995696258	3045.31640625	20.81640625	1.0	28.0	0.458953334983528	261.0	10.0	900000.0	Ebay	1462023172284.0
919	31.5263671875	169.984375	0.18438866589173072	3013.7900390625	20.81640625	3.0	28.0	0.4110340841266204	258.0	10.0	1800000.0	Ebay	1462023172284.0
920	31.5263671875	169.984375	0.18438866589173072	3013.7900390625	20.81640625	3.0	28.0	0.4110340841266204	258.0	10.0	3600000.0	Ebay	1462023172284.0
921	13.6171875	263.6484375	0.3323273380661741	2908.1533203125	50.6982421875	2.0	33.0	0.4380146200445397	252.0	12.0	21600000.0	Ebay	1462023172284.0
922	1.0	3154.783203125	-0.07494726301004606	1.0	81.333984375	1.0	283.0	-0.15713648663255136	1.0	16.0	43200000.0	Ebay	1462023172284.0
923	1.0	3033.162109375	-0.04472027195530417	1.0	202.955078125	1.0	251.0	-0.07470456401800168	1.0	48.0	86400000.0	Ebay	1462023172284.0
924	49.51953125	165.994140625	0.19682150090817763	3233.1298828125	27.328125	6.0	15.0	0.48997052949775705	283.0	11.0	0.0	Ebay	1462024282992.0
925	49.51953125	165.994140625	0.19682150090817763	3233.1298828125	27.328125	6.0	15.0	0.48997052949775705	283.0	11.0	1000.0	Ebay	1462024282992.0
926	49.51953125	166.0361328125	0.19679346195437308	3233.087890625	27.328125	6.0	17.0	0.4684609106183028	281.0	11.0	15000.0	Ebay	1462024282992.0
927	49.51953125	166.0361328125	0.19679346195437308	3233.087890625	27.328125	6.0	17.0	0.4684609106183028	281.0	11.0	30000.0	Ebay	1462024282992.0
928	49.51953125	166.0361328125	0.19679346195437308	3233.087890625	27.328125	6.0	17.0	0.4684609106183028	281.0	11.0	60000.0	Ebay	1462024282992.0
929	49.435546875	166.0361328125	0.1974541951668014	3233.087890625	27.412109375	4.0	17.0	0.5447202367326035	281.0	13.0	300000.0	Ebay	1462024282992.0
930	49.435546875	166.0361328125	0.1974541951668014	3233.087890625	27.412109375	4.0	17.0	0.5447202367326035	281.0	13.0	900000.0	Ebay	1462024282992.0
931	49.435546875	166.0361328125	0.1974541951668014	3233.087890625	27.412109375	4.0	17.0	0.5447202367326035	281.0	13.0	1800000.0	Ebay	1462024282992.0
932	73.380859375	166.0361328125	0.16305580494328192	3209.142578125	27.412109375	6.0	17.0	0.5083389739047232	279.0	13.0	3600000.0	Ebay	1462024282992.0
933	13.6171875	275.2333984375	0.45592584162592936	3087.869140625	99.251953125	2.0	23.0	0.6065076555319671	271.0	19.0	21600000.0	Ebay	1462024282992.0
934	1.0	3341.1416015625	-0.05707451174554486	1.0	134.830078125	1.0	292.0	-0.127803449019038	1.0	23.0	43200000.0	Ebay	1462024282992.0
935	1.0	3194.8447265625	-0.0368026630967757	1.0	281.126953125	1.0	256.0	-0.0632053389390584	1.0	59.0	86400000.0	Ebay	1462024282992.0
936	9.712890625	165.529296875	0.2996904908159686	1935.32421875	27.2578125	4.0	21.0	0.44120916848947267	152.0	11.0	0.0	Ebay	1462025213485.0
937	9.712890625	165.529296875	0.2996904908159686	1935.32421875	27.2578125	4.0	21.0	0.44120916848947267	152.0	11.0	1000.0	Ebay	1462025213485.0
938	9.712890625	165.5712890625	0.299651996096815	1935.2822265625	27.2578125	4.0	22.0	0.43175484772518213	151.0	11.0	15000.0	Ebay	1462025213485.0
939	9.712890625	165.5712890625	0.299651996096815	1935.2822265625	27.2578125	4.0	22.0	0.43175484772518213	151.0	11.0	30000.0	Ebay	1462025213485.0
940	9.712890625	165.5712890625	0.299651996096815	1935.2822265625	27.2578125	4.0	22.0	0.43175484772518213	151.0	11.0	60000.0	Ebay	1462025213485.0
941	9.62890625	165.5712890625	0.30062679339185366	1935.2822265625	27.341796875	2.0	22.0	0.5147857968778048	151.0	13.0	300000.0	Ebay	1462025213485.0
942	9.62890625	165.5712890625	0.30062679339185366	1935.2822265625	27.341796875	2.0	22.0	0.5147857968778048	151.0	13.0	900000.0	Ebay	1462025213485.0
943	9.62890625	165.5712890625	0.30062679339185366	1935.2822265625	27.341796875	2.0	22.0	0.5147857968778048	151.0	13.0	1800000.0	Ebay	1462025213485.0
944	33.57421875	165.5712890625	0.21434631823594943	1911.3369140625	27.341796875	4.0	22.0	0.46863493195268335	149.0	13.0	3600000.0	Ebay	1462025213485.0
945	1.0	241.4873046875	0.4626981658406661	1817.306640625	79.0302734375	1.0	27.0	0.5755904058036596	141.0	20.0	21600000.0	Ebay	1462025213485.0
946	1.0	2036.8330078125	-0.06493864133969392	1.0	100.9912109375	1.0	166.0	-0.11982471812933891	1.0	22.0	43200000.0	Ebay	1462025213485.0
947	1.0	1977.1357421875	-0.04911953200017725	1.0	160.6884765625	1.0	154.0	-0.08402092381536944	1.0	34.0	86400000.0	Ebay	1462025213485.0
948	0.083984375	165.9287109375	0.36688096041301027	3270.4521484375	27.44140625	2.0	11.0	0.5322066067756246	291.0	7.0	0.0	Ebay	1462026375672.0
949	0.083984375	165.9287109375	0.36688096041301027	3270.4521484375	27.44140625	2.0	11.0	0.5322066067756246	291.0	7.0	1000.0	Ebay	1462026375672.0
950	0.083984375	165.970703125	0.3668387607148928	3270.41015625	27.44140625	2.0	13.0	0.5021018786804597	289.0	7.0	15000.0	Ebay	1462026375672.0
951	0.083984375	165.970703125	0.3668387607148928	3270.41015625	27.44140625	2.0	13.0	0.5021018786804597	289.0	7.0	30000.0	Ebay	1462026375672.0
952	0.083984375	165.970703125	0.3668387607148928	3270.41015625	27.44140625	2.0	13.0	0.5021018786804597	289.0	7.0	60000.0	Ebay	1462026375672.0
953	1.0	165.970703125	0.3607150064827894	3270.41015625	27.525390625	1.0	13.0	0.5895904782573531	289.0	9.0	300000.0	Ebay	1462026375672.0
954	1.0	165.970703125	0.3607150064827894	3270.41015625	27.525390625	1.0	13.0	0.5895904782573531	289.0	9.0	900000.0	Ebay	1462026375672.0
955	23.9453125	165.970703125	0.2561162532846849	3246.46484375	27.525390625	2.0	13.0	0.5582304164257206	287.0	9.0	1800000.0	Ebay	1462026375672.0
956	49.73828125	165.970703125	0.19756968375366823	3220.671875	27.525390625	4.0	13.0	0.5063518704748318	285.0	9.0	3600000.0	Ebay	1462026375672.0
957	1.0	275.16796875	0.47128104569684054	3099.3984375	89.33984375	1.0	19.0	0.6181769774472194	277.0	15.0	21600000.0	Ebay	1462026375672.0
958	1.0	3352.60546875	-0.06345625260905512	1.0	111.30078125	1.0	294.0	-0.15241837116382598	1.0	17.0	43200000.0	Ebay	1462026375672.0
959	1.0	3202.47265625	-0.038537408425046674	1.0	261.43359375	1.0	256.0	-0.06718004492141959	1.0	55.0	86400000.0	Ebay	1462026375672.0
960	24.029296875	165.9765625	0.24605557330560476	2252.4375	27.30078125	4.0	18.0	0.40261422834011695	168.0	8.0	0.0	Ebay	1462027536790.0
961	24.029296875	165.9765625	0.24605557330560476	2252.4375	27.30078125	4.0	18.0	0.40261422834011695	168.0	8.0	1000.0	Ebay	1462027536790.0
962	24.029296875	166.0185546875	0.24602189535242386	2252.3955078125	27.30078125	4.0	20.0	0.38288117482624323	166.0	8.0	15000.0	Ebay	1462027536790.0
963	24.029296875	166.0185546875	0.24602189535242386	2252.3955078125	27.30078125	4.0	20.0	0.38288117482624323	166.0	8.0	30000.0	Ebay	1462027536790.0
964	24.029296875	166.0185546875	0.24602189535242386	2252.3955078125	27.30078125	4.0	20.0	0.38288117482624323	166.0	8.0	60000.0	Ebay	1462027536790.0
965	23.9453125	166.0185546875	0.24684182498112942	2252.3955078125	27.384765625	2.0	20.0	0.4830061395837284	166.0	10.0	300000.0	Ebay	1462027536790.0
966	23.9453125	166.0185546875	0.24684182498112942	2252.3955078125	27.384765625	2.0	20.0	0.4830061395837284	166.0	10.0	900000.0	Ebay	1462027536790.0
967	49.73828125	166.0185546875	0.18495890224438336	2226.6025390625	27.384765625	4.0	20.0	0.4329486609687171	164.0	10.0	1800000.0	Ebay	1462027536790.0
968	49.73828125	166.0185546875	0.18495890224438336	2226.6025390625	27.384765625	4.0	20.0	0.4329486609687171	164.0	10.0	3600000.0	Ebay	1462027536790.0
969	1.0	275.2158203125	0.4618950104787053	2105.3291015625	89.19921875	1.0	26.0	0.5468425844583613	156.0	16.0	21600000.0	Ebay	1462027536790.0
970	1.0	2358.583984375	-0.06215942361340334	1.0	111.16015625	1.0	180.0	-0.13881977420386057	1.0	18.0	43200000.0	Ebay	1462027536790.0
971	1.0	2298.40625	-0.04807753884904588	1.0	171.337890625	1.0	166.0	-0.09070724987208366	1.0	32.0	86400000.0	Ebay	1462027536790.0
972	25.876953125	166.0908203125	0.24929964884197472	3249.8388671875	27.365234375	4.0	11.0	0.4743716885187071	289.0	7.0	0.0	Ebay	1462028988225.0
973	25.876953125	166.0908203125	0.24929964884197472	3249.8388671875	27.365234375	4.0	11.0	0.4743716885187071	289.0	7.0	1000.0	Ebay	1462028988225.0
974	25.876953125	166.1328125	0.24926760915260052	3249.796875	27.365234375	4.0	13.0	0.4465523337470829	287.0	7.0	15000.0	Ebay	1462028988225.0
975	25.876953125	166.1328125	0.24926760915260052	3249.796875	27.365234375	4.0	13.0	0.4465523337470829	287.0	7.0	30000.0	Ebay	1462028988225.0
976	25.876953125	166.1328125	0.24926760915260052	3249.796875	27.365234375	4.0	13.0	0.4465523337470829	287.0	7.0	60000.0	Ebay	1462028988225.0
977	25.79296875	166.1328125	0.2500615144975329	3249.796875	27.44921875	2.0	13.0	0.5582304164257206	287.0	9.0	300000.0	Ebay	1462028988225.0
978	25.79296875	166.1328125	0.2500615144975329	3249.796875	27.44921875	2.0	13.0	0.5582304164257206	287.0	9.0	900000.0	Ebay	1462028988225.0
979	25.79296875	166.1328125	0.2500615144975329	3249.796875	27.44921875	2.0	13.0	0.5582304164257206	287.0	9.0	1800000.0	Ebay	1462028988225.0
980	25.79296875	166.1328125	0.2500615144975329	3249.796875	27.44921875	2.0	13.0	0.5582304164257206	287.0	9.0	3600000.0	Ebay	1462028988225.0
981	1.0	275.330078125	0.4850623951624754	3097.396484375	96.4453125	1.0	19.0	0.6181769774472194	277.0	15.0	21600000.0	Ebay	1462028988225.0
982	1.0	3350.765625	-0.061339662566155494	1.0	118.40625	1.0	294.0	-0.15241837116382598	1.0	17.0	43200000.0	Ebay	1462028988225.0
983	1.0	3156.171875	-0.03428161485550311	1.0	313.0	1.0	252.0	-0.06280962939548283	1.0	59.0	86400000.0	Ebay	1462028988225.0
984	0.083984375	166.08203125	0.3749431323302056	3136.0498046875	28.9658203125	2.0	21.0	0.46829780923063064	281.0	9.0	0.0	Ebay	1462029855241.0
985	0.083984375	166.08203125	0.3749431323302056	3136.0498046875	28.9658203125	2.0	21.0	0.46829780923063064	281.0	9.0	1000.0	Ebay	1462029855241.0
986	0.083984375	166.1240234375	0.37490025236322366	3136.0078125	28.9658203125	2.0	23.0	0.45101289644048936	279.0	9.0	15000.0	Ebay	1462029855241.0
987	0.083984375	166.1240234375	0.37490025236322366	3136.0078125	28.9658203125	2.0	23.0	0.45101289644048936	279.0	9.0	30000.0	Ebay	1462029855241.0
988	0.083984375	166.1240234375	0.37490025236322366	3136.0078125	28.9658203125	2.0	23.0	0.45101289644048936	279.0	9.0	60000.0	Ebay	1462029855241.0
989	1.0	166.1240234375	0.3689275272671436	3136.0078125	29.0498046875	1.0	23.0	0.5185818710247182	279.0	11.0	300000.0	Ebay	1462029855241.0
990	1.0	166.1240234375	0.3689275272671436	3136.0078125	29.0498046875	1.0	23.0	0.5185818710247182	279.0	11.0	900000.0	Ebay	1462029855241.0
991	1.0	166.1240234375	0.3689275272671436	3136.0078125	29.0498046875	1.0	23.0	0.5185818710247182	279.0	11.0	1800000.0	Ebay	1462029855241.0
992	1.0	166.1240234375	0.3689275272671436	3136.0078125	29.0498046875	1.0	23.0	0.5185818710247182	279.0	11.0	3600000.0	Ebay	1462029855241.0
993	1.0	232.2744140625	0.5342356778792821	2994.041015625	104.8662109375	1.0	27.0	0.5926690799101378	267.0	19.0	21600000.0	Ebay	1462029855241.0
994	1.0	3226.3154296875	-0.06542484872264193	1.0	104.8662109375	1.0	294.0	-0.1430933731336834	1.0	19.0	43200000.0	Ebay	1462029855241.0
995	1.0	3040.1904296875	-0.035742535704904946	1.0	290.9912109375	1.0	252.0	-0.06095229960552	1.0	61.0	86400000.0	Ebay	1462029855241.0
996	0.083984375	166.109375	0.3670822243457735	3151.787109375	27.56640625	2.0	11.0	0.5315907984151651	281.0	7.0	0.0	Ebay	1462031029788.0
997	0.083984375	166.109375	0.3670822243457735	3151.787109375	27.56640625	2.0	11.0	0.5315907984151651	281.0	7.0	1000.0	Ebay	1462031029788.0
998	0.0419921875	166.1513671875	0.3675912702576166	3151.7451171875	27.6083984375	1.0	13.0	0.5644896178546174	279.0	8.0	15000.0	Ebay	1462031029788.0
999	0.0419921875	166.1513671875	0.3675912702576166	3151.7451171875	27.6083984375	1.0	13.0	0.5644896178546174	279.0	8.0	30000.0	Ebay	1462031029788.0
1000	0.0419921875	166.1513671875	0.3675912702576166	3151.7451171875	27.6083984375	1.0	13.0	0.5644896178546174	279.0	8.0	60000.0	Ebay	1462031029788.0
1001	1.0	166.1513671875	0.3609138780890895	3151.7451171875	27.650390625	1.0	13.0	0.5889937036949972	279.0	9.0	300000.0	Ebay	1462031029788.0
1002	1.0	166.1513671875	0.3609138780890895	3151.7451171875	27.650390625	1.0	13.0	0.5889937036949972	279.0	9.0	900000.0	Ebay	1462031029788.0
1003	1.0	166.1513671875	0.3609138780890895	3151.7451171875	27.650390625	1.0	13.0	0.5889937036949972	279.0	9.0	1800000.0	Ebay	1462031029788.0
1004	1.0	166.1513671875	0.3609138780890895	3151.7451171875	27.650390625	1.0	13.0	0.5889937036949972	279.0	9.0	3600000.0	Ebay	1462031029788.0
1005	1.0	232.2060546875	0.4483018906428476	3047.7822265625	65.55859375	1.0	15.0	0.6354069874490612	273.0	13.0	21600000.0	Ebay	1462031029788.0
1006	1.0	3279.98828125	-0.0840912802734058	1.0	65.55859375	1.0	288.0	-0.17620633126666504	1.0	13.0	43200000.0	Ebay	1462031029788.0
1007	1.0	3076.36328125	-0.037635941472746424	1.0	269.18359375	1.0	244.0	-0.0639361265685119	1.0	57.0	86400000.0	Ebay	1462031029788.0
1008	0.083984375	165.93359375	0.36624501440962953	3247.7138671875	27.3427734375	2.0	12.0	0.48161142027959386	291.0	6.0	0.0	Ebay	1462031890995.0
1009	0.083984375	165.93359375	0.36624501440962953	3247.7138671875	27.3427734375	2.0	12.0	0.48161142027959386	291.0	6.0	1000.0	Ebay	1462031890995.0
1010	0.083984375	166.017578125	0.36616070295132885	3247.6298828125	27.3427734375	2.0	14.0	0.45420428467274193	289.0	6.0	15000.0	Ebay	1462031890995.0
1011	0.083984375	166.017578125	0.36616070295132885	3247.6298828125	27.3427734375	2.0	14.0	0.45420428467274193	289.0	6.0	30000.0	Ebay	1462031890995.0
1012	0.083984375	166.017578125	0.36616070295132885	3247.6298828125	27.3427734375	2.0	14.0	0.45420428467274193	289.0	6.0	60000.0	Ebay	1462031890995.0
1013	1.0	166.017578125	0.3600225106876476	3247.6298828125	27.4267578125	1.0	14.0	0.5509308806394363	289.0	8.0	300000.0	Ebay	1462031890995.0
1014	1.0	166.017578125	0.3600225106876476	3247.6298828125	27.4267578125	1.0	14.0	0.5509308806394363	289.0	8.0	900000.0	Ebay	1462031890995.0
1015	1.0	166.017578125	0.3600225106876476	3247.6298828125	27.4267578125	1.0	14.0	0.5509308806394363	289.0	8.0	1800000.0	Ebay	1462031890995.0
1016	1.0	166.017578125	0.3600225106876476	3247.6298828125	27.4267578125	1.0	14.0	0.5509308806394363	289.0	8.0	3600000.0	Ebay	1462031890995.0
1017	1.0	232.072265625	0.5322039399524554	3105.7587890625	103.2431640625	1.0	16.0	0.6635525233837863	279.0	16.0	21600000.0	Ebay	1462031890995.0
1018	1.0	3337.8310546875	-0.06609002619839817	1.0	103.2431640625	1.0	295.0	-0.15770254234552597	1.0	16.0	43200000.0	Ebay	1462031890995.0
1019	1.0	3142.7177734375	-0.03534326490221336	1.0	298.3564453125	1.0	249.0	-0.05974562864249909	1.0	62.0	86400000.0	Ebay	1462031890995.0
1020	0.083984375	166.056640625	0.36646398319423124	3263.5810546875	27.39453125	2.0	11.0	0.49697040355971234	291.0	6.0	0.0	Ebay	1462032774942.0
1021	0.083984375	166.056640625	0.36646398319423124	3263.5810546875	27.39453125	2.0	11.0	0.49697040355971234	291.0	6.0	1000.0	Ebay	1462032774942.0
1022	0.083984375	166.140625	0.36637971647173706	3263.4970703125	27.39453125	2.0	13.0	0.46732187058540997	289.0	6.0	15000.0	Ebay	1462032774942.0
1023	0.083984375	166.140625	0.36637971647173706	3263.4970703125	27.39453125	2.0	13.0	0.46732187058540997	289.0	6.0	30000.0	Ebay	1462032774942.0
1024	0.083984375	166.140625	0.36637971647173706	3263.4970703125	27.39453125	2.0	13.0	0.46732187058540997	289.0	6.0	60000.0	Ebay	1462032774942.0
1025	1.0	166.140625	0.3602517181078596	3263.4970703125	27.478515625	1.0	13.0	0.5650743560059474	289.0	8.0	300000.0	Ebay	1462032774942.0
1026	1.0	166.140625	0.3602517181078596	3263.4970703125	27.478515625	1.0	13.0	0.5650743560059474	289.0	8.0	900000.0	Ebay	1462032774942.0
1027	1.0	166.140625	0.3602517181078596	3263.4970703125	27.478515625	1.0	13.0	0.5650743560059474	289.0	8.0	1800000.0	Ebay	1462032774942.0
1028	1.0	166.140625	0.3602517181078596	3263.4970703125	27.478515625	1.0	13.0	0.5650743560059474	289.0	8.0	3600000.0	Ebay	1462032774942.0
1029	1.0	232.1953125	0.5322865876228338	3121.6259765625	103.294921875	1.0	15.0	0.6754674368640388	279.0	16.0	21600000.0	Ebay	1462032774942.0
1030	1.0	3353.8212890625	-0.06608690744253984	1.0	103.294921875	1.0	294.0	-0.15765708139725618	1.0	16.0	43200000.0	Ebay	1462032774942.0
1031	1.0	3150.1962890625	-0.0347128655355328	1.0	306.919921875	1.0	250.0	-0.06166744823867083	1.0	60.0	86400000.0	Ebay	1462032774942.0
1032	175.626953125	163.96875	0.08273109428698931	2824.025390625	27.4931640625	37.0	12.0	0.26977127198258793	243.0	12.0	0.0	Ebay	1462033936784.0
1033	175.626953125	163.96875	0.08273109428698931	2824.025390625	27.4931640625	37.0	12.0	0.26977127198258793	243.0	12.0	1000.0	Ebay	1462033936784.0
1034	175.626953125	163.96875	0.08273109428698931	2824.025390625	27.4931640625	37.0	12.0	0.26977127198258793	243.0	12.0	15000.0	Ebay	1462033936784.0
1035	175.626953125	163.96875	0.08273109428698931	2824.025390625	27.4931640625	37.0	12.0	0.26977127198258793	243.0	12.0	30000.0	Ebay	1462033936784.0
1036	175.626953125	163.96875	0.08273109428698931	2824.025390625	27.4931640625	37.0	12.0	0.26977127198258793	243.0	12.0	60000.0	Ebay	1462033936784.0
1037	175.54296875	163.96875	0.08313907134120542	2824.025390625	27.5771484375	35.0	12.0	0.3137837413503419	243.0	14.0	300000.0	Ebay	1462033936784.0
1038	175.54296875	163.96875	0.08313907134120542	2824.025390625	27.5771484375	35.0	12.0	0.3137837413503419	243.0	14.0	900000.0	Ebay	1462033936784.0
1039	175.54296875	163.96875	0.08313907134120542	2824.025390625	27.5771484375	35.0	12.0	0.3137837413503419	243.0	14.0	1800000.0	Ebay	1462033936784.0
1040	175.54296875	163.96875	0.08313907134120542	2824.025390625	27.5771484375	35.0	12.0	0.3137837413503419	243.0	14.0	3600000.0	Ebay	1462033936784.0
1041	133.4375	196.837890625	0.4143709891707707	2715.33984375	145.4990234375	34.0	15.0	0.40454682446809426	232.0	23.0	21600000.0	Ebay	1462033936784.0
1042	1.0	2881.173828125	-0.03399825628111801	1.0	309.9404296875	1.0	235.0	-0.05237828530269159	1.0	69.0	43200000.0	Ebay	1462033936784.0
1043	1.0	2874.884765625	-0.03353150793361121	1.0	316.2294921875	1.0	233.0	-0.05061614294990785	1.0	71.0	86400000.0	Ebay	1462033936784.0
1044	0.083984375	165.939453125	0.36523913001508157	3247.7158203125	27.169921875	2.0	12.0	0.44026182410416437	291.0	5.0	0.0	Ebay	1462035098682.0
1045	0.083984375	165.939453125	0.36523913001508157	3247.7158203125	27.169921875	2.0	12.0	0.44026182410416437	291.0	5.0	1000.0	Ebay	1462035098682.0
1046	0.083984375	166.0234375	0.3651549813494328	3247.6318359375	27.169921875	2.0	14.0	0.4137864080974141	289.0	5.0	15000.0	Ebay	1462035098682.0
1047	0.083984375	166.0234375	0.3651549813494328	3247.6318359375	27.169921875	2.0	14.0	0.4137864080974141	289.0	5.0	30000.0	Ebay	1462035098682.0
1048	0.083984375	166.0234375	0.3651549813494328	3247.6318359375	27.169921875	2.0	14.0	0.4137864080974141	289.0	5.0	60000.0	Ebay	1462035098682.0
1049	1.0	166.0234375	0.35899661523690557	3247.6318359375	27.25390625	1.0	14.0	0.5228835543510583	289.0	7.0	300000.0	Ebay	1462035098682.0
1050	1.0	166.0234375	0.35899661523690557	3247.6318359375	27.25390625	1.0	14.0	0.5228835543510583	289.0	7.0	900000.0	Ebay	1462035098682.0
1051	1.0	166.0234375	0.35899661523690557	3247.6318359375	27.25390625	1.0	14.0	0.5228835543510583	289.0	7.0	1800000.0	Ebay	1462035098682.0
1052	9.693359375	166.0234375	0.3083520036267089	3237.9384765625	27.25390625	2.0	14.0	0.48856393429441475	287.0	7.0	3600000.0	Ebay	1462035098682.0
1053	1.0	232.173828125	0.5318010205247596	3105.6650390625	103.0703125	1.0	18.0	0.6286879750871471	277.0	15.0	21600000.0	Ebay	1462035098682.0
1054	1.0	3337.8388671875	-0.0661500916663616	1.0	103.0703125	1.0	295.0	-0.16340161316204363	1.0	15.0	43200000.0	Ebay	1462035098682.0
1055	1.0	3142.7255859375	-0.035356522595515756	1.0	298.18359375	1.0	249.0	-0.06064516129032258	1.0	61.0	86400000.0	Ebay	1462035098682.0
1056	0.083984375	165.89453125	0.36669529894369185	3247.7138671875	27.4140625	2.0	11.0	0.49697040355971234	291.0	6.0	0.0	Ebay	1462035959423.0
1057	0.083984375	165.89453125	0.36669529894369185	3247.7138671875	27.4140625	2.0	11.0	0.49697040355971234	291.0	6.0	1000.0	Ebay	1462035959423.0
1058	0.083984375	165.978515625	0.366610897180585	3247.6298828125	27.4140625	2.0	13.0	0.46732187058540997	289.0	6.0	15000.0	Ebay	1462035959423.0
1059	0.083984375	165.978515625	0.366610897180585	3247.6298828125	27.4140625	2.0	13.0	0.46732187058540997	289.0	6.0	30000.0	Ebay	1462035959423.0
1060	0.083984375	165.978515625	0.366610897180585	3247.6298828125	27.4140625	2.0	13.0	0.46732187058540997	289.0	6.0	60000.0	Ebay	1462035959423.0
1061	1.0	165.978515625	0.3604804814449425	3247.6298828125	27.498046875	1.0	13.0	0.5650743560059474	289.0	8.0	300000.0	Ebay	1462035959423.0
1062	1.0	165.978515625	0.3604804814449425	3247.6298828125	27.498046875	1.0	13.0	0.5650743560059474	289.0	8.0	900000.0	Ebay	1462035959423.0
1063	1.0	165.978515625	0.3604804814449425	3247.6298828125	27.498046875	1.0	13.0	0.5650743560059474	289.0	8.0	1800000.0	Ebay	1462035959423.0
1064	40.18359375	165.978515625	0.21524999769557282	3207.4462890625	27.498046875	6.0	13.0	0.4358948274611268	283.0	8.0	3600000.0	Ebay	1462035959423.0
1065	1.0	232.12890625	0.5322829540491312	3105.6630859375	103.314453125	1.0	17.0	0.6520084348595941	277.0	16.0	21600000.0	Ebay	1462035959423.0
1066	1.0	3337.7919921875	-0.06606526234171635	1.0	103.314453125	1.0	294.0	-0.15765708139725618	1.0	16.0	43200000.0	Ebay	1462035959423.0
1067	1.0	3142.6787109375	-0.035337740351256315	1.0	298.427734375	1.0	248.0	-0.05964130686693852	1.0	62.0	86400000.0	Ebay	1462035959423.0
1068	0.083984375	165.7744140625	0.36510325725448145	2977.251953125	27.2578125	2.0	28.0	0.3882201520519117	259.0	8.0	0.0	Ebay	1462036860551.0
1069	0.083984375	165.7744140625	0.36510325725448145	2977.251953125	27.2578125	2.0	28.0	0.3882201520519117	259.0	8.0	1000.0	Ebay	1462036860551.0
1070	0.083984375	165.8583984375	0.36501867657866105	2977.16796875	27.2578125	2.0	30.0	0.3755587701832494	257.0	8.0	15000.0	Ebay	1462036860551.0
1071	0.083984375	165.8583984375	0.36501867657866105	2977.16796875	27.2578125	2.0	30.0	0.3755587701832494	257.0	8.0	30000.0	Ebay	1462036860551.0
1072	0.083984375	165.8583984375	0.36501867657866105	2977.16796875	27.2578125	2.0	30.0	0.3755587701832494	257.0	8.0	60000.0	Ebay	1462036860551.0
1073	1.0	165.8583984375	0.35882154831986124	2977.16796875	27.341796875	1.0	30.0	0.44499648141302006	257.0	10.0	300000.0	Ebay	1462036860551.0
1074	1.0	165.8583984375	0.35882154831986124	2977.16796875	27.341796875	1.0	30.0	0.44499648141302006	257.0	10.0	900000.0	Ebay	1462036860551.0
1075	9.693359375	165.8583984375	0.3078266569169333	2967.474609375	27.341796875	2.0	30.0	0.41994241045348224	255.0	10.0	1800000.0	Ebay	1462036860551.0
1076	40.18359375	165.8583984375	0.212119696168007	2936.984375	27.341796875	6.0	30.0	0.34272533721708764	251.0	10.0	3600000.0	Ebay	1462036860551.0
1077	1.0	231.9130859375	0.5303894436105012	2835.296875	103.158203125	1.0	32.0	0.5444306716691717	247.0	18.0	21600000.0	Ebay	1462036860551.0
1078	1.0	3051.2958984375	-0.06082646441693575	1.0	119.072265625	1.0	275.0	-0.13028932666176193	1.0	22.0	43200000.0	Ebay	1462036860551.0
1079	1.0	2890.5009765625	-0.036380103759886616	1.0	279.8671875	1.0	234.0	-0.05721092502287409	1.0	63.0	86400000.0	Ebay	1462036860551.0
1080	9.77734375	166.515625	0.31984478270909344	3253.8896484375	29.1728515625	4.0	13.0	0.5066984050479695	289.0	9.0	0.0	Ebay	1462038323398.0
1081	9.77734375	166.515625	0.31984478270909344	3253.8896484375	29.1728515625	4.0	13.0	0.5066984050479695	289.0	9.0	1000.0	Ebay	1462038323398.0
1082	9.77734375	166.599609375	0.3197690725725834	3253.8056640625	29.1728515625	4.0	15.0	0.48182572941622254	287.0	9.0	15000.0	Ebay	1462038323398.0
1083	9.77734375	166.599609375	0.3197690725725834	3253.8056640625	29.1728515625	4.0	15.0	0.48182572941622254	287.0	9.0	30000.0	Ebay	1462038323398.0
1084	9.77734375	166.599609375	0.3197690725725834	3253.8056640625	29.1728515625	4.0	15.0	0.48182572941622254	287.0	9.0	60000.0	Ebay	1462038323398.0
1085	9.693359375	166.599609375	0.3206890198401939	3253.8056640625	29.2568359375	2.0	15.0	0.5757277173252072	287.0	11.0	300000.0	Ebay	1462038323398.0
1086	9.693359375	166.599609375	0.3206890198401939	3253.8056640625	29.2568359375	2.0	15.0	0.5757277173252072	287.0	11.0	900000.0	Ebay	1462038323398.0
1087	40.18359375	166.599609375	0.2258601533017121	3223.3154296875	29.2568359375	6.0	15.0	0.48997052949775705	283.0	11.0	1800000.0	Ebay	1462038323398.0
1088	75.81640625	166.599609375	0.16988026736414336	3187.6826171875	29.2568359375	8.0	15.0	0.45702967568188396	281.0	11.0	3600000.0	Ebay	1462038323398.0
1089	1.0	232.75	0.5349962159611212	3121.5322265625	105.0732421875	1.0	19.0	0.6631131393528145	277.0	19.0	21600000.0	Ebay	1462038323398.0
1090	1.0	3354.2822265625	-0.06547833121017657	1.0	105.0732421875	1.0	296.0	-0.14319118126687574	1.0	19.0	43200000.0	Ebay	1462038323398.0
1091	1.0	3150.6572265625	-0.03458329376074624	1.0	308.6982421875	1.0	252.0	-0.059175410847850114	1.0	63.0	86400000.0	Ebay	1462038323398.0
1092	15.287109375	166.0537109375	0.28383266180529326	3053.044921875	27.3720703125	3.0	15.0	0.5042996105950717	275.0	9.0	0.0	Ebay	1462039485789.0
1093	15.287109375	166.0537109375	0.28383266180529326	3053.044921875	27.3720703125	3.0	15.0	0.5042996105950717	275.0	9.0	1000.0	Ebay	1462039485789.0
1094	15.287109375	166.1376953125	0.2837623992475745	3052.9609375	27.3720703125	3.0	17.0	0.48146507134298705	273.0	9.0	15000.0	Ebay	1462039485789.0
1095	15.287109375	166.1376953125	0.2837623992475745	3052.9609375	27.3720703125	3.0	17.0	0.48146507134298705	273.0	9.0	30000.0	Ebay	1462039485789.0
1096	15.287109375	166.1376953125	0.2837623992475745	3052.9609375	27.3720703125	3.0	17.0	0.48146507134298705	273.0	9.0	60000.0	Ebay	1462039485789.0
1097	15.2451171875	166.1376953125	0.2842069139672207	3052.9609375	27.4140625	2.0	17.0	0.530373769145387	273.0	10.0	300000.0	Ebay	1462039485789.0
1098	15.2451171875	166.1376953125	0.2842069139672207	3052.9609375	27.4140625	2.0	17.0	0.530373769145387	273.0	10.0	900000.0	Ebay	1462039485789.0
1099	33.0615234375	166.1376953125	0.2291923615020878	3035.14453125	27.4140625	3.0	17.0	0.5053354285659134	272.0	10.0	1800000.0	Ebay	1462039485789.0
1100	33.0615234375	166.1376953125	0.2291923615020878	3035.14453125	27.4140625	3.0	17.0	0.5053354285659134	272.0	10.0	3600000.0	Ebay	1462039485789.0
1101	1.0	232.1923828125	0.46409873940674323	2957.7900390625	71.775390625	1.0	19.0	0.6039527563574073	269.0	14.0	21600000.0	Ebay	1462039485789.0
1102	1.0	3189.982421875	-0.08011422107182799	1.0	71.775390625	1.0	288.0	-0.1693314169793885	1.0	14.0	43200000.0	Ebay	1462039485789.0
1103	1.0	2986.357421875	-0.036937615902171476	1.0	275.400390625	1.0	244.0	-0.06294850596320732	1.0	58.0	86400000.0	Ebay	1462039485789.0
1104	76.33984375	166.0390625	0.1582821365898892	3207.318359375	27.181640625	8.0	12.0	0.30305175909802345	285.0	5.0	0.0	Ebay	1462040484899.0
1105	76.33984375	166.0390625	0.1582821365898892	3207.318359375	27.181640625	8.0	12.0	0.30305175909802345	285.0	5.0	1000.0	Ebay	1462040484899.0
1106	76.33984375	166.123046875	0.1582313058313353	3207.234375	27.181640625	8.0	14.0	0.28201435807622455	283.0	5.0	15000.0	Ebay	1462040484899.0
1107	76.33984375	166.123046875	0.1582313058313353	3207.234375	27.181640625	8.0	14.0	0.28201435807622455	283.0	5.0	30000.0	Ebay	1462040484899.0
1108	76.33984375	166.123046875	0.1582313058313353	3207.234375	27.181640625	8.0	14.0	0.28201435807622455	283.0	5.0	60000.0	Ebay	1462040484899.0
1109	76.255859375	166.123046875	0.15880059925949785	3207.234375	27.265625	6.0	14.0	0.3918851992595437	283.0	7.0	300000.0	Ebay	1462040484899.0
1110	76.255859375	166.123046875	0.15880059925949785	3207.234375	27.265625	6.0	14.0	0.3918851992595437	283.0	7.0	900000.0	Ebay	1462040484899.0
1111	76.255859375	166.123046875	0.15880059925949785	3207.234375	27.265625	6.0	14.0	0.3918851992595437	283.0	7.0	1800000.0	Ebay	1462040484899.0
1112	76.255859375	166.123046875	0.15880059925949785	3207.234375	27.265625	6.0	14.0	0.3918851992595437	283.0	7.0	3600000.0	Ebay	1462040484899.0
1113	1.0	232.2734375	0.5696030699293546	3118.484375	126.12109375	1.0	18.0	0.6286879750871471	277.0	15.0	21600000.0	Ebay	1462040484899.0
1114	1.0	3350.7578125	-0.0592414785225687	1.0	126.12109375	1.0	295.0	-0.16340161316204363	1.0	15.0	43200000.0	Ebay	1462040484899.0
1115	1.0	3147.1328125	-0.033110275754400106	1.0	329.74609375	1.0	251.0	-0.06270894413356963	1.0	59.0	86400000.0	Ebay	1462040484899.0
1116	0.083984375	165.8935546875	0.36630012661752304	3267.572265625	27.3359375	2.0	12.0	0.48161142027959386	291.0	6.0	0.0	Ebay	1462041382266.0
1117	0.083984375	165.8935546875	0.36630012661752304	3267.572265625	27.3359375	2.0	12.0	0.48161142027959386	291.0	6.0	1000.0	Ebay	1462041382266.0
1118	0.083984375	165.9775390625	0.3662158121457638	3267.48828125	27.3359375	2.0	14.0	0.45420428467274193	289.0	6.0	15000.0	Ebay	1462041382266.0
1119	0.083984375	165.9775390625	0.3662158121457638	3267.48828125	27.3359375	2.0	14.0	0.45420428467274193	289.0	6.0	30000.0	Ebay	1462041382266.0
1120	0.083984375	165.9775390625	0.3662158121457638	3267.48828125	27.3359375	2.0	14.0	0.45420428467274193	289.0	6.0	60000.0	Ebay	1462041382266.0
1121	1.0	165.9775390625	0.36007942029681	3267.48828125	27.419921875	1.0	14.0	0.5509308806394363	289.0	8.0	300000.0	Ebay	1462041382266.0
1122	1.0	165.9775390625	0.36007942029681	3267.48828125	27.419921875	1.0	14.0	0.5509308806394363	289.0	8.0	900000.0	Ebay	1462041382266.0
1123	1.0	165.9775390625	0.36007942029681	3267.48828125	27.419921875	1.0	14.0	0.5509308806394363	289.0	8.0	1800000.0	Ebay	1462041382266.0
1124	1.0	165.9775390625	0.36007942029681	3267.48828125	27.419921875	1.0	14.0	0.5509308806394363	289.0	8.0	3600000.0	Ebay	1462041382266.0
1125	1.0	258.4033203125	0.4762924304322403	3116.765625	85.716796875	1.0	20.0	0.5945337490649224	277.0	14.0	21600000.0	Ebay	1462041382266.0
1126	1.0	3321.4267578125	-0.05598667531876986	1.0	139.458984375	1.0	283.0	-0.11266442877762306	1.0	28.0	43200000.0	Ebay	1462041382266.0
1127	1.0	3107.3076171875	-0.03152787363860136	1.0	353.578125	1.0	250.0	-0.060748268853974	1.0	61.0	86400000.0	Ebay	1462041382266.0
1128	0.083984375	166.02734375	0.36635241459383083	3267.6591796875	27.3681640625	2.0	11.0	0.49697040355971234	291.0	6.0	0.0	Ebay	1462042245186.0
1129	0.083984375	166.02734375	0.36635241459383083	3267.6591796875	27.3681640625	2.0	11.0	0.49697040355971234	291.0	6.0	1000.0	Ebay	1462042245186.0
1130	0.083984375	166.111328125	0.3662681565451868	3267.5751953125	27.3681640625	2.0	13.0	0.46732187058540997	289.0	6.0	15000.0	Ebay	1462042245186.0
1131	0.083984375	166.111328125	0.3662681565451868	3267.5751953125	27.3681640625	2.0	13.0	0.46732187058540997	289.0	6.0	30000.0	Ebay	1462042245186.0
1132	0.083984375	166.111328125	0.3662681565451868	3267.5751953125	27.3681640625	2.0	13.0	0.46732187058540997	289.0	6.0	60000.0	Ebay	1462042245186.0
1133	1.0	166.111328125	0.3601373370505472	3267.5751953125	27.4521484375	1.0	13.0	0.5650743560059474	289.0	8.0	300000.0	Ebay	1462042245186.0
1134	1.0	166.111328125	0.3601373370505472	3267.5751953125	27.4521484375	1.0	13.0	0.5650743560059474	289.0	8.0	900000.0	Ebay	1462042245186.0
1135	1.0	166.111328125	0.3601373370505472	3267.5751953125	27.4521484375	1.0	13.0	0.5650743560059474	289.0	8.0	1800000.0	Ebay	1462042245186.0
1136	12.076171875	166.111328125	0.2987038406173241	3255.4990234375	27.4521484375	2.0	13.0	0.5319939104292302	287.0	8.0	3600000.0	Ebay	1462042245186.0
1137	1.0	232.166015625	0.5394959888279338	3121.6376953125	107.3349609375	1.0	15.0	0.6754674368640388	279.0	16.0	21600000.0	Ebay	1462042245186.0
1138	1.0	3195.1591796875	-0.03811258136223634	1.0	265.9794921875	1.0	258.0	-0.07061282047378888	1.0	52.0	43200000.0	Ebay	1462042245186.0
1139	1.0	3077.4306640625	-0.02975076105688045	1.0	383.7080078125	1.0	249.0	-0.06064516129032258	1.0	61.0	86400000.0	Ebay	1462042245186.0
1140	0.083984375	165.8935546875	0.36605377035034276	3251.7802734375	27.30078125	2.0	11.0	0.5322066067756246	291.0	7.0	0.0	Ebay	1462043111754.0
1141	0.083984375	165.8935546875	0.36605377035034276	3251.7802734375	27.30078125	2.0	11.0	0.5322066067756246	291.0	7.0	1000.0	Ebay	1462043111754.0
1142	0.083984375	165.9775390625	0.36596947508199645	3251.6962890625	27.30078125	2.0	13.0	0.5021018786804597	289.0	7.0	15000.0	Ebay	1462043111754.0
1143	0.083984375	165.9775390625	0.36596947508199645	3251.6962890625	27.30078125	2.0	13.0	0.5021018786804597	289.0	7.0	30000.0	Ebay	1462043111754.0
1144	0.083984375	165.9775390625	0.36596947508199645	3251.6962890625	27.30078125	2.0	13.0	0.5021018786804597	289.0	7.0	60000.0	Ebay	1462043111754.0
1145	1.0	165.9775390625	0.35982648455877436	3251.6962890625	27.384765625	1.0	13.0	0.5895904782573531	289.0	9.0	300000.0	Ebay	1462043111754.0
1146	1.0	165.9775390625	0.35982648455877436	3251.6962890625	27.384765625	1.0	13.0	0.5895904782573531	289.0	9.0	900000.0	Ebay	1462043111754.0
1147	1.0	165.9775390625	0.35982648455877436	3251.6962890625	27.384765625	1.0	13.0	0.5895904782573531	289.0	9.0	1800000.0	Ebay	1462043111754.0
1148	12.076171875	165.9775390625	0.29830275245704196	3239.6201171875	27.384765625	2.0	13.0	0.5582304164257206	287.0	9.0	3600000.0	Ebay	1462043111754.0
1149	1.0	232.1279296875	0.5393133748759453	3105.6630859375	107.267578125	1.0	17.0	0.663416439568634	277.0	17.0	21600000.0	Ebay	1462043111754.0
1150	1.0	3187.658203125	-0.038890359773135125	1.0	257.400390625	1.0	256.0	-0.06718004492141959	1.0	55.0	43200000.0	Ebay	1462043111754.0
1151	1.0	3069.9296875	-0.030207171993066943	1.0	375.12890625	1.0	247.0	-0.057792752435305364	1.0	64.0	86400000.0	Ebay	1462043111754.0
1152	0.083984375	166.0576171875	0.36339166539384515	2424.2880859375	27.3916015625	2.0	11.0	0.49021806481524605	208.0	6.0	0.0	Ebay	1462044279421.0
1153	0.083984375	166.0576171875	0.36339166539384515	2424.2880859375	27.3916015625	2.0	11.0	0.49021806481524605	208.0	6.0	1000.0	Ebay	1462044279421.0
1154	0.083984375	166.1416015625	0.3633064747087074	2424.2041015625	27.3916015625	2.0	13.0	0.4598432876379318	206.0	6.0	15000.0	Ebay	1462044279421.0
1155	0.083984375	166.1416015625	0.3633064747087074	2424.2041015625	27.3916015625	2.0	13.0	0.4598432876379318	206.0	6.0	30000.0	Ebay	1462044279421.0
1156	0.083984375	166.1416015625	0.3633064747087074	2424.2041015625	27.3916015625	2.0	13.0	0.4598432876379318	206.0	6.0	60000.0	Ebay	1462044279421.0
1157	1.0	166.1416015625	0.35700162859880724	2424.2041015625	27.4755859375	1.0	13.0	0.5585725956063432	206.0	8.0	300000.0	Ebay	1462044279421.0
1158	1.0	166.1416015625	0.35700162859880724	2424.2041015625	27.4755859375	1.0	13.0	0.5585725956063432	206.0	8.0	900000.0	Ebay	1462044279421.0
1159	12.076171875	166.1416015625	0.29376025529615013	2412.1279296875	27.4755859375	2.0	13.0	0.5241703080958666	204.0	8.0	1800000.0	Ebay	1462044279421.0
1160	12.076171875	166.1416015625	0.29376025529615013	2412.1279296875	27.4755859375	2.0	13.0	0.5241703080958666	204.0	8.0	3600000.0	Ebay	1462044279421.0
1161	1.0	232.2919921875	0.5324722237263146	2278.1708984375	107.3583984375	1.0	17.0	0.6425348166906947	194.0	16.0	21600000.0	Ebay	1462044279421.0
1162	1.0	2443.12890625	-0.04784131577552272	1.0	174.6923828125	1.0	195.0	-0.09512061999771908	1.0	32.0	43200000.0	Ebay	1462044279421.0
1163	1.0	2420.638671875	-0.0443563808231564	1.0	197.1826171875	1.0	191.0	-0.08630824691611126	1.0	36.0	86400000.0	Ebay	1462044279421.0
1164	12.16015625	166.01171875	0.3069323094903929	2935.0048828125	29.0205078125	4.0	26.0	0.40340314628859464	252.0	10.0	0.0	Ebay	1462045743307.0
1165	12.16015625	166.01171875	0.3069323094903929	2935.0048828125	29.0205078125	4.0	26.0	0.40340314628859464	252.0	10.0	1000.0	Ebay	1462045743307.0
1166	12.16015625	166.01171875	0.3069323094903929	2935.0048828125	29.0205078125	4.0	26.0	0.40340314628859464	252.0	10.0	15000.0	Ebay	1462045743307.0
1167	12.16015625	166.01171875	0.3069323094903929	2935.0048828125	29.0205078125	4.0	26.0	0.40340314628859464	252.0	10.0	30000.0	Ebay	1462045743307.0
1168	12.16015625	166.01171875	0.3069323094903929	2935.0048828125	29.0205078125	4.0	26.0	0.40340314628859464	252.0	10.0	60000.0	Ebay	1462045743307.0
1169	12.076171875	166.01171875	0.3078317015370245	2935.0048828125	29.1044921875	2.0	26.0	0.48490172900280387	252.0	12.0	300000.0	Ebay	1462045743307.0
1170	12.076171875	166.01171875	0.3078317015370245	2935.0048828125	29.1044921875	2.0	26.0	0.48490172900280387	252.0	12.0	900000.0	Ebay	1462045743307.0
1171	12.076171875	166.01171875	0.3078317015370245	2935.0048828125	29.1044921875	2.0	26.0	0.48490172900280387	252.0	12.0	1800000.0	Ebay	1462045743307.0
1172	12.076171875	166.01171875	0.3078317015370245	2935.0048828125	29.1044921875	2.0	26.0	0.48490172900280387	252.0	12.0	3600000.0	Ebay	1462045743307.0
1173	1.0	199.388671875	0.5715342735118856	2833.8212890625	108.9873046875	1.0	29.0	0.584588119381313	243.0	20.0	21600000.0	Ebay	1462045743307.0
1174	1.0	2897.5888671875	-0.03966316943527322	1.0	244.6083984375	1.0	240.0	-0.06883431098999447	1.0	52.0	43200000.0	Ebay	1462045743307.0
1175	1.0	2788.6103515625	-0.030884338211862265	1.0	353.5869140625	1.0	233.0	-0.06076580712679612	1.0	59.0	86400000.0	Ebay	1462045743307.0
1176	47.775390625	165.798828125	0.19902726970670137	3247.451171875	27.1533203125	4.0	11.0	0.4372647560663019	290.0	6.0	0.0	Ebay	1462047207799.0
1177	47.775390625	165.798828125	0.19902726970670137	3247.451171875	27.1533203125	4.0	11.0	0.4372647560663019	290.0	6.0	1000.0	Ebay	1462047207799.0
1178	47.775390625	165.8828125	0.19897090322538322	3247.3671875	27.1533203125	4.0	13.0	0.41013094650867576	288.0	6.0	15000.0	Ebay	1462047207799.0
1179	47.775390625	165.8828125	0.19897090322538322	3247.3671875	27.1533203125	4.0	13.0	0.41013094650867576	288.0	6.0	30000.0	Ebay	1462047207799.0
1180	47.775390625	165.8828125	0.19897090322538322	3247.3671875	27.1533203125	4.0	13.0	0.41013094650867576	288.0	6.0	60000.0	Ebay	1462047207799.0
1181	47.69140625	165.8828125	0.19964074942042856	3247.3671875	27.2373046875	2.0	13.0	0.532061489146886	288.0	8.0	300000.0	Ebay	1462047207799.0
1182	47.69140625	165.8828125	0.19964074942042856	3247.3671875	27.2373046875	2.0	13.0	0.532061489146886	288.0	8.0	900000.0	Ebay	1462047207799.0
1183	47.69140625	165.8828125	0.19964074942042856	3247.3671875	27.2373046875	2.0	13.0	0.532061489146886	288.0	8.0	1800000.0	Ebay	1462047207799.0
1184	47.69140625	165.8828125	0.19964074942042856	3247.3671875	27.2373046875	2.0	13.0	0.532061489146886	288.0	8.0	3600000.0	Ebay	1462047207799.0
1185	1.0	231.9375	0.6063950882726099	3102.712890625	153.5283203125	1.0	15.0	0.6866154084673608	279.0	17.0	21600000.0	Ebay	1462047207799.0
1186	1.0	3184.517578125	-0.03501133951976313	1.0	303.6611328125	1.0	256.0	-0.06718004492141959	1.0	55.0	43200000.0	Ebay	1462047207799.0
1187	1.0	3066.7890625	-0.027823227771277995	1.0	421.3896484375	1.0	247.0	-0.057792752435305364	1.0	64.0	86400000.0	Ebay	1462047207799.0
1188	0.083984375	166.056640625	0.3657967686188776	3252.5537109375	27.2841796875	2.0	20.0	0.47756715582698417	282.0	9.0	0.0	Ebay	1462048078511.0
1189	0.083984375	166.056640625	0.3657967686188776	3252.5537109375	27.2841796875	2.0	20.0	0.47756715582698417	282.0	9.0	1000.0	Ebay	1462048078511.0
1190	0.083984375	166.0986328125	0.3657546745135425	3252.51171875	27.2841796875	2.0	21.0	0.46829780923063064	281.0	9.0	15000.0	Ebay	1462048078511.0
1191	0.083984375	166.0986328125	0.3657546745135425	3252.51171875	27.2841796875	2.0	21.0	0.46829780923063064	281.0	9.0	30000.0	Ebay	1462048078511.0
1192	0.083984375	166.0986328125	0.3657546745135425	3252.51171875	27.2841796875	2.0	21.0	0.46829780923063064	281.0	9.0	60000.0	Ebay	1462048078511.0
1193	1.0	166.0986328125	0.3596115053359665	3252.51171875	27.3681640625	1.0	21.0	0.536839839261227	281.0	11.0	300000.0	Ebay	1462048078511.0
1194	1.0	166.0986328125	0.3596115053359665	3252.51171875	27.3681640625	1.0	21.0	0.536839839261227	281.0	11.0	900000.0	Ebay	1462048078511.0
1195	1.0	166.0986328125	0.3596115053359665	3252.51171875	27.3681640625	1.0	21.0	0.536839839261227	281.0	11.0	1800000.0	Ebay	1462048078511.0
1196	23.62109375	166.0986328125	0.2558613433243813	3228.890625	27.3681640625	2.0	21.0	0.5111542408631349	279.0	11.0	3600000.0	Ebay	1462048078511.0
1197	1.0	250.6982421875	0.5014267729960542	3100.10546875	95.1748046875	1.0	25.0	0.5873052452392532	271.0	17.0	21600000.0	Ebay	1462048078511.0
1198	1.0	3192.1591796875	-0.03923776568884488	1.0	253.8193359375	1.0	260.0	-0.0696892908593221	1.0	53.0	43200000.0	Ebay	1462048078511.0
1199	1.0	3055.8857421875	-0.029368085699721738	1.0	390.0927734375	1.0	249.0	-0.05800399135426211	1.0	64.0	86400000.0	Ebay	1462048078511.0
1200	0.083984375	166.0517578125	0.3651455140812837	3271.080078125	27.162109375	2.0	11.0	0.45519753061710466	291.0	5.0	0.0	Ebay	1462049162839.0
1201	0.083984375	166.0517578125	0.3651455140812837	3271.080078125	27.162109375	2.0	11.0	0.45519753061710466	291.0	5.0	1000.0	Ebay	1462049162839.0
1202	0.083984375	166.1357421875	0.3650614638341424	3270.99609375	27.162109375	2.0	13.0	0.4264294173024509	289.0	5.0	15000.0	Ebay	1462049162839.0
1203	0.083984375	166.1357421875	0.3650614638341424	3270.99609375	27.162109375	2.0	13.0	0.4264294173024509	289.0	5.0	30000.0	Ebay	1462049162839.0
1204	0.083984375	166.1357421875	0.3650614638341424	3270.99609375	27.162109375	2.0	13.0	0.4264294173024509	289.0	5.0	60000.0	Ebay	1462049162839.0
1205	1.0	166.1357421875	0.3589073970973837	3270.99609375	27.24609375	1.0	13.0	0.536949689608853	289.0	7.0	300000.0	Ebay	1462049162839.0
1206	1.0	166.1357421875	0.3589073970973837	3270.99609375	27.24609375	1.0	13.0	0.536949689608853	289.0	7.0	900000.0	Ebay	1462049162839.0
1207	23.62109375	166.1357421875	0.25513302657171394	3247.375	27.24609375	2.0	13.0	0.5019690180084514	287.0	7.0	1800000.0	Ebay	1462049162839.0
1208	23.62109375	166.1357421875	0.25513302657171394	3247.375	27.24609375	2.0	13.0	0.5019690180084514	287.0	7.0	3600000.0	Ebay	1462049162839.0
1209	1.0	250.8310546875	0.5011968934112802	3118.494140625	95.052734375	1.0	19.0	0.5899542322232831	277.0	13.0	21600000.0	Ebay	1462049162839.0
1210	1.0	3210.6806640625	-0.039277418581469326	1.0	253.697265625	1.0	260.0	-0.07429899886107058	1.0	49.0	43200000.0	Ebay	1462049162839.0
1211	1.0	3074.4072265625	-0.029410478246628267	1.0	389.970703125	1.0	249.0	-0.06156482435840351	1.0	60.0	86400000.0	Ebay	1462049162839.0
1212	0.083984375	166.0419921875	0.36661433392944986	3274.1181640625	27.4130859375	2.0	12.0	0.48161142027959386	291.0	6.0	0.0	Ebay	1462050027550.0
1213	0.083984375	166.0419921875	0.36661433392944986	3274.1181640625	27.4130859375	2.0	12.0	0.48161142027959386	291.0	6.0	1000.0	Ebay	1462050027550.0
1214	0.083984375	166.1259765625	0.3665300495425426	3274.0341796875	27.4130859375	2.0	14.0	0.45420428467274193	289.0	6.0	15000.0	Ebay	1462050027550.0
1215	0.083984375	166.1259765625	0.3665300495425426	3274.0341796875	27.4130859375	2.0	14.0	0.45420428467274193	289.0	6.0	30000.0	Ebay	1462050027550.0
1216	0.083984375	166.1259765625	0.3665300495425426	3274.0341796875	27.4130859375	2.0	14.0	0.45420428467274193	289.0	6.0	60000.0	Ebay	1462050027550.0
1217	1.0	166.1259765625	0.36040566299205873	3274.0341796875	27.4970703125	1.0	14.0	0.5509308806394363	289.0	8.0	300000.0	Ebay	1462050027550.0
1218	23.62109375	166.1259765625	0.25681781423381544	3250.4130859375	27.4970703125	2.0	14.0	0.5184412399377217	287.0	8.0	900000.0	Ebay	1462050027550.0
1219	23.62109375	166.1259765625	0.25681781423381544	3250.4130859375	27.4970703125	2.0	14.0	0.5184412399377217	287.0	8.0	1800000.0	Ebay	1462050027550.0
1220	23.62109375	166.1259765625	0.25681781423381544	3250.4130859375	27.4970703125	2.0	14.0	0.5184412399377217	287.0	8.0	3600000.0	Ebay	1462050027550.0
1221	1.0	250.8212890625	0.5017106412271788	3121.5322265625	95.3037109375	1.0	20.0	0.5945337490649224	277.0	14.0	21600000.0	Ebay	1462050027550.0
1222	1.0	3213.708984375	-0.03925786560587063	1.0	253.9482421875	1.0	261.0	-0.0731899632756654	1.0	50.0	43200000.0	Ebay	1462050027550.0
1223	1.0	3077.435546875	-0.029403069071551543	1.0	390.2216796875	1.0	250.0	-0.060748268853974	1.0	61.0	86400000.0	Ebay	1462050027550.0
1224	23.705078125	166.0654296875	0.25421855466457344	3247.44921875	27.138671875	4.0	12.0	0.3803063988773148	289.0	5.0	0.0	Ebay	1462050889024.0
1225	23.705078125	166.0654296875	0.25421855466457344	3247.44921875	27.138671875	4.0	12.0	0.3803063988773148	289.0	5.0	1000.0	Ebay	1462050889024.0
1226	23.705078125	166.1494140625	0.2541536915335684	3247.365234375	27.138671875	4.0	14.0	0.35631693888757926	287.0	5.0	15000.0	Ebay	1462050889024.0
1227	23.705078125	166.1494140625	0.2541536915335684	3247.365234375	27.138671875	4.0	14.0	0.35631693888757926	287.0	5.0	30000.0	Ebay	1462050889024.0
1228	23.705078125	166.1494140625	0.2541536915335684	3247.365234375	27.138671875	4.0	14.0	0.35631693888757926	287.0	5.0	60000.0	Ebay	1462050889024.0
1229	23.62109375	166.1494140625	0.25496701168073155	3247.365234375	27.22265625	2.0	14.0	0.48856393429441475	287.0	7.0	300000.0	Ebay	1462050889024.0
1230	23.62109375	166.1494140625	0.25496701168073155	3247.365234375	27.22265625	2.0	14.0	0.48856393429441475	287.0	7.0	900000.0	Ebay	1462050889024.0
1231	23.62109375	166.1494140625	0.25496701168073155	3247.365234375	27.22265625	2.0	14.0	0.48856393429441475	287.0	7.0	1800000.0	Ebay	1462050889024.0
1232	23.62109375	166.1494140625	0.25496701168073155	3247.365234375	27.22265625	2.0	14.0	0.48856393429441475	287.0	7.0	3600000.0	Ebay	1462050889024.0
1233	1.0	250.8447265625	0.5011403253036477	3118.484375	95.029296875	1.0	20.0	0.5798060071681547	277.0	13.0	21600000.0	Ebay	1462050889024.0
1234	1.0	3210.6845703125	-0.03927967593930858	1.0	253.673828125	1.0	261.0	-0.07438825452137098	1.0	49.0	43200000.0	Ebay	1462050889024.0
1235	1.0	3074.4111328125	-0.029411723634633333	1.0	389.947265625	1.0	250.0	-0.06166744823867083	1.0	60.0	86400000.0	Ebay	1462050889024.0
1236	0.083984375	166.134765625	0.3654946198149905	3280.1572265625	27.232421875	2.0	12.0	0.44026182410416437	291.0	5.0	0.0	Ebay	1462051778330.0
1237	0.083984375	166.134765625	0.3654946198149905	3280.1572265625	27.232421875	2.0	12.0	0.44026182410416437	291.0	5.0	1000.0	Ebay	1462051778330.0
1238	0.083984375	166.21875	0.3654105652998954	3280.0732421875	27.232421875	2.0	14.0	0.4137864080974141	289.0	5.0	15000.0	Ebay	1462051778330.0
1239	0.083984375	166.21875	0.3654105652998954	3280.0732421875	27.232421875	2.0	14.0	0.4137864080974141	289.0	5.0	30000.0	Ebay	1462051778330.0
1240	0.083984375	166.21875	0.3654105652998954	3280.0732421875	27.232421875	2.0	14.0	0.4137864080974141	289.0	5.0	60000.0	Ebay	1462051778330.0
1241	1.0	166.21875	0.359267297469246	3280.0732421875	27.31640625	1.0	14.0	0.5228835543510583	289.0	7.0	300000.0	Ebay	1462051778330.0
1242	1.0	166.21875	0.359267297469246	3280.0732421875	27.31640625	1.0	14.0	0.5228835543510583	289.0	7.0	900000.0	Ebay	1462051778330.0
1243	1.0	166.21875	0.359267297469246	3280.0732421875	27.31640625	1.0	14.0	0.5228835543510583	289.0	7.0	1800000.0	Ebay	1462051778330.0
1244	1.0	166.21875	0.359267297469246	3280.0732421875	27.31640625	1.0	14.0	0.5228835543510583	289.0	7.0	3600000.0	Ebay	1462051778330.0
1245	1.0	232.369140625	0.559765957913717	3121.5302734375	119.708984375	1.0	18.0	0.6286879750871471	277.0	15.0	21600000.0	Ebay	1462051778330.0
1246	1.0	3195.2548828125	-0.03703552839759863	1.0	278.353515625	1.0	259.0	-0.07184212081070997	1.0	51.0	43200000.0	Ebay	1462051778330.0
1247	1.0	3077.5263671875	-0.029097240505205253	1.0	396.08203125	1.0	250.0	-0.06166744823867083	1.0	60.0	86400000.0	Ebay	1462051778330.0
1248	0.083984375	166.09375	0.365020181294362	3269.564453125	27.1484375	2.0	12.0	0.44026182410416437	291.0	5.0	0.0	Ebay	1462052665252.0
1249	0.083984375	166.09375	0.365020181294362	3269.564453125	27.1484375	2.0	12.0	0.44026182410416437	291.0	5.0	1000.0	Ebay	1462052665252.0
1250	0.083984375	166.177734375	0.3649361693129375	3269.48046875	27.1484375	2.0	14.0	0.4137864080974141	289.0	5.0	15000.0	Ebay	1462052665252.0
1251	0.083984375	166.177734375	0.3649361693129375	3269.48046875	27.1484375	2.0	14.0	0.4137864080974141	289.0	5.0	30000.0	Ebay	1462052665252.0
1252	0.083984375	166.177734375	0.3649361693129375	3269.48046875	27.1484375	2.0	14.0	0.4137864080974141	289.0	5.0	60000.0	Ebay	1462052665252.0
1253	1.0	166.177734375	0.35878082341594386	3269.48046875	27.232421875	1.0	14.0	0.5228835543510583	289.0	7.0	300000.0	Ebay	1462052665252.0
1254	1.0	166.177734375	0.35878082341594386	3269.48046875	27.232421875	1.0	14.0	0.5228835543510583	289.0	7.0	900000.0	Ebay	1462052665252.0
1255	1.0	166.177734375	0.35878082341594386	3269.48046875	27.232421875	1.0	14.0	0.5228835543510583	289.0	7.0	1800000.0	Ebay	1462052665252.0
1256	1.0	166.177734375	0.35878082341594386	3269.48046875	27.232421875	1.0	14.0	0.5228835543510583	289.0	7.0	3600000.0	Ebay	1462052665252.0
1257	1.0	232.328125	0.5474210073490364	3118.494140625	112.068359375	1.0	18.0	0.6286879750871471	277.0	15.0	21600000.0	Ebay	1462052665252.0
1258	1.0	3192.177734375	-0.037687698056544656	1.0	270.712890625	1.0	259.0	-0.07184212081070997	1.0	51.0	43200000.0	Ebay	1462052665252.0
1259	1.0	3074.44921875	-0.029491546280495152	1.0	388.44140625	1.0	250.0	-0.06166744823867083	1.0	60.0	86400000.0	Ebay	1462052665252.0
1260	0.0419921875	165.8994140625	0.3649677169348125	2941.89453125	27.2216796875	1.0	19.0	0.46371577369055744	272.0	7.0	0.0	Ebay	1462053535758.0
1261	0.0419921875	165.8994140625	0.3649677169348125	2941.89453125	27.2216796875	1.0	19.0	0.46371577369055744	272.0	7.0	1000.0	Ebay	1462053535758.0
1262	0.0419921875	165.94140625	0.364925431172575	2941.8525390625	27.2216796875	1.0	20.0	0.45394835905318076	271.0	7.0	15000.0	Ebay	1462053535758.0
1263	0.0419921875	165.94140625	0.364925431172575	2941.8525390625	27.2216796875	1.0	20.0	0.45394835905318076	271.0	7.0	30000.0	Ebay	1462053535758.0
1264	0.0419921875	165.94140625	0.364925431172575	2941.8525390625	27.2216796875	1.0	20.0	0.45394835905318076	271.0	7.0	60000.0	Ebay	1462053535758.0
1265	1.0	165.94140625	0.3581556975718757	2941.8525390625	27.263671875	1.0	20.0	0.4809534674324953	271.0	8.0	300000.0	Ebay	1462053535758.0
1266	1.0	165.94140625	0.3581556975718757	2941.8525390625	27.263671875	1.0	20.0	0.4809534674324953	271.0	8.0	900000.0	Ebay	1462053535758.0
1267	1.0	165.94140625	0.3581556975718757	2941.8525390625	27.263671875	1.0	20.0	0.4809534674324953	271.0	8.0	1800000.0	Ebay	1462053535758.0
1268	1.0	165.94140625	0.3581556975718757	2941.8525390625	27.263671875	1.0	20.0	0.4809534674324953	271.0	8.0	3600000.0	Ebay	1462053535758.0
1269	1.0	232.0439453125	0.5087312496388225	2811.0517578125	91.9619140625	1.0	23.0	0.5651330896604809	262.0	14.0	21600000.0	Ebay	1462053535758.0
1270	1.0	2898.060546875	-0.04045787093764594	1.0	236.9970703125	1.0	248.0	-0.0707969077020948	1.0	51.0	43200000.0	Ebay	1462053535758.0
1271	1.0	2780.33203125	-0.030796304586663697	1.0	354.7255859375	1.0	239.0	-0.06049673000608824	1.0	60.0	86400000.0	Ebay	1462053535758.0
1272	0.083984375	165.921875	0.36519383807728256	3253.697265625	27.15625	2.0	11.0	0.45519753061710466	291.0	5.0	0.0	Ebay	1462054649210.0
1273	0.083984375	165.921875	0.36519383807728256	3253.697265625	27.15625	2.0	11.0	0.45519753061710466	291.0	5.0	1000.0	Ebay	1462054649210.0
1274	0.083984375	166.005859375	0.3651096957251378	3253.61328125	27.15625	2.0	13.0	0.4264294173024509	289.0	5.0	15000.0	Ebay	1462054649210.0
1275	0.083984375	166.005859375	0.3651096957251378	3253.61328125	27.15625	2.0	13.0	0.4264294173024509	289.0	5.0	30000.0	Ebay	1462054649210.0
1276	0.083984375	166.005859375	0.3651096957251378	3253.61328125	27.15625	2.0	13.0	0.4264294173024509	289.0	5.0	60000.0	Ebay	1462054649210.0
1277	1.0	166.005859375	0.3589504342164064	3253.61328125	27.240234375	1.0	13.0	0.536949689608853	289.0	7.0	300000.0	Ebay	1462054649210.0
1278	1.0	166.005859375	0.3589504342164064	3253.61328125	27.240234375	1.0	13.0	0.536949689608853	289.0	7.0	900000.0	Ebay	1462054649210.0
1279	1.0	166.005859375	0.3589504342164064	3253.61328125	27.240234375	1.0	13.0	0.536949689608853	289.0	7.0	1800000.0	Ebay	1462054649210.0
1280	21.5859375	166.005859375	0.26149370558835633	3232.02734375	27.240234375	2.0	13.0	0.5019690180084514	287.0	7.0	3600000.0	Ebay	1462054649210.0
1281	1.0	232.060546875	0.5475704672443532	3102.72265625	112.076171875	1.0	15.0	0.6633805826040533	279.0	15.0	21600000.0	Ebay	1462054649210.0
1282	1.0	3184.650390625	-0.0384387822844227	1.0	262.208984375	1.0	256.0	-0.0693167766060732	1.0	53.0	43200000.0	Ebay	1462054649210.0
1283	1.0	3066.921875	-0.029935695234522254	1.0	379.9375	1.0	247.0	-0.05953623620651772	1.0	62.0	86400000.0	Ebay	1462054649210.0
1284	118.7294921875	166.7783203125	0.11702643508815437	2993.0048828125	27.25	27.0	21.0	0.11502370907844033	253.0	6.0	0.0	Ebay	1462055516387.0
1285	118.7294921875	166.7783203125	0.11702643508815437	2993.0048828125	27.25	27.0	21.0	0.11502370907844033	253.0	6.0	1000.0	Ebay	1462055516387.0
1286	118.7294921875	166.9462890625	0.11693252612949841	2992.8369140625	27.25	27.0	25.0	0.0931142742108205	249.0	6.0	15000.0	Ebay	1462055516387.0
1287	118.7294921875	166.9462890625	0.11693252612949841	2992.8369140625	27.25	27.0	25.0	0.0931142742108205	249.0	6.0	30000.0	Ebay	1462055516387.0
1288	118.7294921875	166.9462890625	0.11693252612949841	2992.8369140625	27.25	27.0	25.0	0.0931142742108205	249.0	6.0	60000.0	Ebay	1462055516387.0
1289	118.6875	166.9462890625	0.11717197736103298	2992.8369140625	27.2919921875	26.0	25.0	0.12253116833364092	249.0	7.0	300000.0	Ebay	1462055516387.0
1290	118.6875	166.9462890625	0.11717197736103298	2992.8369140625	27.2919921875	26.0	25.0	0.12253116833364092	249.0	7.0	900000.0	Ebay	1462055516387.0
1291	118.6875	166.9462890625	0.11717197736103298	2992.8369140625	27.2919921875	26.0	25.0	0.12253116833364092	249.0	7.0	1800000.0	Ebay	1462055516387.0
1292	150.125	166.9462890625	0.0962744977784721	2961.3994140625	27.2919921875	29.0	25.0	0.10760140110264153	246.0	7.0	3600000.0	Ebay	1462055516387.0
1293	134.203125	233.0009765625	0.2225013721152991	2868.8486328125	69.7099609375	30.0	27.0	0.17227886983092525	239.0	11.0	21600000.0	Ebay	1462055516387.0
1294	1.0	3101.849609375	-0.044696428639952636	1.0	203.9130859375	1.0	266.0	-0.08574682668489793	1.0	41.0	43200000.0	Ebay	1462055516387.0
1295	1.0	2979.5390625	-0.03304215069715492	1.0	326.2236328125	1.0	251.0	-0.06566179147388014	1.0	56.0	86400000.0	Ebay	1462055516387.0
1296	0.0419921875	165.9443359375	0.36683774435221156	3175.5439453125	27.4287109375	1.0	23.0	0.4985358514133873	269.0	10.0	0.0	Ebay	1462056378879.0
1297	0.0419921875	165.9443359375	0.36683774435221156	3175.5439453125	27.4287109375	1.0	23.0	0.4985358514133873	269.0	10.0	1000.0	Ebay	1462056378879.0
1298	0.0419921875	165.986328125	0.3667954872102252	3175.501953125	27.4287109375	1.0	24.0	0.4900322963917138	268.0	10.0	15000.0	Ebay	1462056378879.0
1299	0.0419921875	165.986328125	0.3667954872102252	3175.501953125	27.4287109375	1.0	24.0	0.4900322963917138	268.0	10.0	30000.0	Ebay	1462056378879.0
1300	0.0419921875	165.986328125	0.3667954872102252	3175.501953125	27.4287109375	1.0	24.0	0.4900322963917138	268.0	10.0	60000.0	Ebay	1462056378879.0
1301	1.0	165.986328125	0.36009667582054417	3175.501953125	27.470703125	1.0	24.0	0.5090789707197768	268.0	11.0	300000.0	Ebay	1462056378879.0
1302	1.0	165.986328125	0.36009667582054417	3175.501953125	27.470703125	1.0	24.0	0.5090789707197768	268.0	11.0	900000.0	Ebay	1462056378879.0
1303	10.79296875	165.986328125	0.30429963537339455	3164.708984375	27.470703125	1.0	24.0	0.5089814421530966	267.0	11.0	1800000.0	Ebay	1462056378879.0
1304	64.6982421875	165.986328125	0.1734618678000015	3110.8037109375	27.470703125	6.0	24.0	0.4054380900819057	262.0	11.0	3600000.0	Ebay	1462056378879.0
1305	1.0	232.0888671875	0.5106474876124897	3044.701171875	92.1689453125	1.0	27.0	0.5702233956607856	259.0	17.0	21600000.0	Ebay	1462056378879.0
1306	1.0	3170.4287109375	-0.045513394593392494	1.0	198.5302734375	1.0	256.0	-0.0764403723125261	1.0	47.0	43200000.0	Ebay	1462056378879.0
1307	1.0	3052.7001953125	-0.03386906940885129	1.0	316.2587890625	1.0	247.0	-0.06525800410753306	1.0	56.0	86400000.0	Ebay	1462056378879.0
1308	21.669921875	166.001953125	0.26071114430690534	3247.978515625	27.1494140625	4.0	11.0	0.393787976480914	289.0	5.0	0.0	Ebay	1462057522341.0
1309	21.669921875	166.001953125	0.26071114430690534	3247.978515625	27.1494140625	4.0	11.0	0.393787976480914	289.0	5.0	1000.0	Ebay	1462057522341.0
1310	21.669921875	166.0859375	0.26064519536822245	3247.89453125	27.1494140625	4.0	13.0	0.36775412346975256	287.0	5.0	15000.0	Ebay	1462057522341.0
1311	21.669921875	166.0859375	0.26064519536822245	3247.89453125	27.1494140625	4.0	13.0	0.36775412346975256	287.0	5.0	30000.0	Ebay	1462057522341.0
1312	21.669921875	166.0859375	0.26064519536822245	3247.89453125	27.1494140625	4.0	13.0	0.36775412346975256	287.0	5.0	60000.0	Ebay	1462057522341.0
1313	21.5859375	166.0859375	0.2614753169027561	3247.89453125	27.2333984375	2.0	13.0	0.5019690180084514	287.0	7.0	300000.0	Ebay	1462057522341.0
1314	21.5859375	166.0859375	0.2614753169027561	3247.89453125	27.2333984375	2.0	13.0	0.5019690180084514	287.0	7.0	900000.0	Ebay	1462057522341.0
1315	62.875	166.0859375	0.17542384990101798	3206.60546875	27.2333984375	6.0	13.0	0.4035128201420158	283.0	7.0	1800000.0	Ebay	1462057522341.0
1316	84.8359375	166.0859375	0.1490999575871277	3184.64453125	27.2333984375	8.0	13.0	0.369002782451131	281.0	7.0	3600000.0	Ebay	1462057522341.0
1317	1.0	232.236328125	0.5475032545990526	3118.494140625	112.0693359375	1.0	17.0	0.6396750955546134	277.0	15.0	21600000.0	Ebay	1462057522341.0
1318	1.0	3192.0859375	-0.037687469455266104	1.0	270.7138671875	1.0	258.0	-0.07175043758581796	1.0	51.0	43200000.0	Ebay	1462057522341.0
1319	1.0	3074.357421875	-0.029491317544434095	1.0	388.4423828125	1.0	249.0	-0.06156482435840351	1.0	60.0	86400000.0	Ebay	1462057522341.0
1320	67.619140625	166.154296875	0.16859471978101337	3221.4990234375	27.1279296875	8.0	12.0	0.30305175909802345	285.0	5.0	0.0	Ebay	1462058675700.0
1321	67.619140625	166.154296875	0.16859471978101337	3221.4990234375	27.1279296875	8.0	12.0	0.30305175909802345	285.0	5.0	1000.0	Ebay	1462058675700.0
1322	67.619140625	166.23828125	0.16854264316844192	3221.4150390625	27.1279296875	8.0	14.0	0.28201435807622455	283.0	5.0	15000.0	Ebay	1462058675700.0
1323	67.619140625	166.23828125	0.16854264316844192	3221.4150390625	27.1279296875	8.0	14.0	0.28201435807622455	283.0	5.0	30000.0	Ebay	1462058675700.0
1324	67.619140625	166.23828125	0.16854264316844192	3221.4150390625	27.1279296875	8.0	14.0	0.28201435807622455	283.0	5.0	60000.0	Ebay	1462058675700.0
1325	67.53515625	166.23828125	0.16913778643531235	3221.4150390625	27.2119140625	6.0	14.0	0.3918851992595437	283.0	7.0	300000.0	Ebay	1462058675700.0
1326	67.53515625	166.23828125	0.16913778643531235	3221.4150390625	27.2119140625	6.0	14.0	0.3918851992595437	283.0	7.0	900000.0	Ebay	1462058675700.0
1327	89.49609375	166.23828125	0.14439420284448276	3199.4541015625	27.2119140625	8.0	14.0	0.3579552263023541	281.0	7.0	1800000.0	Ebay	1462058675700.0
1328	89.49609375	166.23828125	0.14439420284448276	3199.4541015625	27.2119140625	8.0	14.0	0.3579552263023541	281.0	7.0	3600000.0	Ebay	1462058675700.0
1329	1.0	232.388671875	0.5550645063055437	3133.3037109375	116.7080078125	1.0	18.0	0.6286879750871471	277.0	15.0	21600000.0	Ebay	1462058675700.0
1330	1.0	3207.0478515625	-0.03730889057582828	1.0	275.3525390625	1.0	259.0	-0.07184212081070997	1.0	51.0	43200000.0	Ebay	1462058675700.0
1331	1.0	3089.3193359375	-0.029275846624368086	1.0	393.0810546875	1.0	250.0	-0.06166744823867083	1.0	60.0	86400000.0	Ebay	1462058675700.0
1332	19.6162109375	166.08984375	0.26828554381578346	3103.8623046875	27.3955078125	4.0	11.0	0.435791021772861	272.0	6.0	0.0	Ebay	1462059838519.0
1333	19.6162109375	166.08984375	0.26828554381578346	3103.8623046875	27.3955078125	4.0	11.0	0.435791021772861	272.0	6.0	1000.0	Ebay	1462059838519.0
1334	19.6162109375	166.173828125	0.26821799192399914	3103.7783203125	27.3955078125	4.0	13.0	0.4085081813142601	270.0	6.0	15000.0	Ebay	1462059838519.0
1335	19.6162109375	166.173828125	0.26821799192399914	3103.7783203125	27.3955078125	4.0	13.0	0.4085081813142601	270.0	6.0	30000.0	Ebay	1462059838519.0
1336	19.6162109375	166.173828125	0.26821799192399914	3103.7783203125	27.3955078125	4.0	13.0	0.4085081813142601	270.0	6.0	60000.0	Ebay	1462059838519.0
1337	19.57421875	166.173828125	0.2686410668585424	3103.7783203125	27.4375	3.0	13.0	0.4708871938687548	270.0	7.0	300000.0	Ebay	1462059838519.0
1338	19.57421875	166.173828125	0.2686410668585424	3103.7783203125	27.4375	3.0	13.0	0.4708871938687548	270.0	7.0	900000.0	Ebay	1462059838519.0
1339	19.57421875	166.173828125	0.2686410668585424	3103.7783203125	27.4375	3.0	13.0	0.4708871938687548	270.0	7.0	1800000.0	Ebay	1462059838519.0
1340	19.57421875	166.173828125	0.2686410668585424	3103.7783203125	27.4375	3.0	13.0	0.4708871938687548	270.0	7.0	3600000.0	Ebay	1462059838519.0
1341	8.59375	266.9384765625	0.3007410632345287	3003.013671875	38.41796875	2.0	18.0	0.4701778786541897	265.0	8.0	21600000.0	Ebay	1462059838519.0
1342	1.0	3111.3076171875	-0.04448285018568839	1.0	205.65625	1.0	247.0	-0.07690817042870876	1.0	46.0	43200000.0	Ebay	1462059838519.0
1343	1.0	2958.869140625	-0.030972520335024154	1.0	358.0947265625	1.0	235.0	-0.06196442885790207	1.0	58.0	86400000.0	Ebay	1462059838519.0
1344	0.083984375	169.6357421875	0.32160548852612586	3270.953125	20.8125	2.0	30.0	0.3207778404169134	261.0	6.0	0.0	Ebay	1462060700658.0
1345	0.083984375	169.6357421875	0.32160548852612586	3270.953125	20.8125	2.0	30.0	0.3207778404169134	261.0	6.0	1000.0	Ebay	1462060700658.0
1346	0.083984375	169.7197265625	0.3215304377336314	3270.869140625	20.8125	2.0	32.0	0.3100864067124881	259.0	6.0	15000.0	Ebay	1462060700658.0
1347	0.083984375	169.7197265625	0.3215304377336314	3270.869140625	20.8125	2.0	32.0	0.3100864067124881	259.0	6.0	30000.0	Ebay	1462060700658.0
1348	0.083984375	169.7197265625	0.3215304377336314	3270.869140625	20.8125	2.0	32.0	0.3100864067124881	259.0	6.0	60000.0	Ebay	1462060700658.0
1349	1.0	169.7197265625	0.31453949797026853	3270.869140625	20.896484375	1.0	32.0	0.39088206912577833	259.0	8.0	300000.0	Ebay	1462060700658.0
1350	1.0	169.7197265625	0.31453949797026853	3270.869140625	20.896484375	1.0	32.0	0.39088206912577833	259.0	8.0	900000.0	Ebay	1462060700658.0
1351	1.0	169.7197265625	0.31453949797026853	3270.869140625	20.896484375	1.0	32.0	0.39088206912577833	259.0	8.0	1800000.0	Ebay	1462060700658.0
1352	1.0	169.7197265625	0.31453949797026853	3270.869140625	20.896484375	1.0	32.0	0.39088206912577833	259.0	8.0	3600000.0	Ebay	1462060700658.0
1353	2.76953125	382.2177734375	0.1982651338558276	3055.6015625	20.896484375	2.0	41.0	0.3603042213933343	246.0	10.0	21600000.0	Ebay	1462060700658.0
1354	1.0	3345.8408203125	-0.06213451993802321	1.0	115.64453125	1.0	260.0	-0.0884486955667499	1.0	39.0	43200000.0	Ebay	1462060700658.0
1355	1.0	3158.6513671875	-0.035030507456616934	1.0	302.833984375	1.0	244.0	-0.06598331891878056	1.0	55.0	86400000.0	Ebay	1462060700658.0
1356	0.083984375	166.0302734375	0.36450226855604023	3281.208984375	27.04296875	2.0	12.0	0.44026182410416437	291.0	5.0	0.0	Ebay	1462061840076.0
1357	0.083984375	166.0302734375	0.36450226855604023	3281.208984375	27.04296875	2.0	12.0	0.44026182410416437	291.0	5.0	1000.0	Ebay	1462061840076.0
1358	0.083984375	166.1142578125	0.36441832311947636	3281.125	27.04296875	2.0	14.0	0.4137864080974141	289.0	5.0	15000.0	Ebay	1462061840076.0
1359	0.083984375	166.1142578125	0.36441832311947636	3281.125	27.04296875	2.0	14.0	0.4137864080974141	289.0	5.0	30000.0	Ebay	1462061840076.0
1360	0.083984375	166.1142578125	0.36441832311947636	3281.125	27.04296875	2.0	14.0	0.4137864080974141	289.0	5.0	60000.0	Ebay	1462061840076.0
1361	1.0	166.1142578125	0.3582514993870611	3281.125	27.126953125	1.0	14.0	0.5228835543510583	289.0	7.0	300000.0	Ebay	1462061840076.0
1362	1.0	166.1142578125	0.3582514993870611	3281.125	27.126953125	1.0	14.0	0.5228835543510583	289.0	7.0	900000.0	Ebay	1462061840076.0
1363	1.0	166.1142578125	0.3582514993870611	3281.125	27.126953125	1.0	14.0	0.5228835543510583	289.0	7.0	1800000.0	Ebay	1462061840076.0
1364	1.0	166.1142578125	0.3582514993870611	3281.125	27.126953125	1.0	14.0	0.5228835543510583	289.0	7.0	3600000.0	Ebay	1462061840076.0
1365	1.0	311.6064453125	0.3317837653907202	3118.482421875	44.27734375	1.0	24.0	0.4698491810748214	277.0	9.0	21600000.0	Ebay	1462061840076.0
1366	1.0	3271.4443359375	-0.04506179324030891	1.0	202.921875	1.0	265.0	-0.07987430676643228	1.0	45.0	43200000.0	Ebay	1462061840076.0
1367	1.0	3074.3740234375	-0.02889040919914295	1.0	399.9921875	1.0	250.0	-0.06166744823867083	1.0	60.0	86400000.0	Ebay	1462061840076.0
1368	0.083984375	165.99609375	0.3663067816311628	3057.7861328125	27.4609375	2.0	29.0	0.42689815442740975	259.0	10.0	0.0	Ebay	1462062743625.0
1369	0.083984375	165.99609375	0.3663067816311628	3057.7861328125	27.4609375	2.0	29.0	0.42689815442740975	259.0	10.0	1000.0	Ebay	1462062743625.0
1370	0.083984375	166.080078125	0.3662222342305256	3057.7021484375	27.4609375	2.0	31.0	0.41399858318916	257.0	10.0	15000.0	Ebay	1462062743625.0
1371	0.083984375	166.080078125	0.3662222342305256	3057.7021484375	27.4609375	2.0	31.0	0.41399858318916	257.0	10.0	30000.0	Ebay	1462062743625.0
1372	0.083984375	166.080078125	0.3662222342305256	3057.7021484375	27.4609375	2.0	31.0	0.41399858318916	257.0	10.0	60000.0	Ebay	1462062743625.0
1373	1.0	166.080078125	0.3600666627566764	3057.7021484375	27.544921875	1.0	31.0	0.4737124550067162	257.0	12.0	300000.0	Ebay	1462062743625.0
1374	1.0	166.080078125	0.3600666627566764	3057.7021484375	27.544921875	1.0	31.0	0.4737124550067162	257.0	12.0	900000.0	Ebay	1462062743625.0
1375	1.0	166.080078125	0.3600666627566764	3057.7021484375	27.544921875	1.0	31.0	0.4737124550067162	257.0	12.0	1800000.0	Ebay	1462062743625.0
1376	1.0	166.080078125	0.3600666627566764	3057.7021484375	27.544921875	1.0	31.0	0.4737124550067162	257.0	12.0	3600000.0	Ebay	1462062743625.0
1377	32.013671875	332.75390625	0.22640777761882871	2841.8642578125	44.6953125	9.0	43.0	0.30754110798097684	234.0	14.0	21600000.0	Ebay	1462062743625.0
1378	1.0	3063.0283203125	-0.04680920887886128	1.0	188.298828125	1.0	253.0	-0.07616476705821643	1.0	47.0	43200000.0	Ebay	1462062743625.0
1379	1.0	2870.1923828125	-0.02946796836956213	1.0	381.134765625	1.0	239.0	-0.05957210022693533	1.0	61.0	86400000.0	Ebay	1462062743625.0
1380	0.083984375	166.08984375	0.3653073592339102	3284.2685546875	27.1904296875	2.0	12.0	0.44026182410416437	291.0	5.0	0.0	Ebay	1462063938572.0
1381	0.083984375	166.08984375	0.3653073592339102	3284.2685546875	27.1904296875	2.0	12.0	0.44026182410416437	291.0	5.0	1000.0	Ebay	1462063938572.0
1382	0.083984375	166.173828125	0.3652233179809572	3284.1845703125	27.1904296875	2.0	14.0	0.4137864080974141	289.0	5.0	15000.0	Ebay	1462063938572.0
1383	0.083984375	166.173828125	0.3652233179809572	3284.1845703125	27.1904296875	2.0	14.0	0.4137864080974141	289.0	5.0	30000.0	Ebay	1462063938572.0
1384	0.083984375	166.173828125	0.3652233179809572	3284.1845703125	27.1904296875	2.0	14.0	0.4137864080974141	289.0	5.0	60000.0	Ebay	1462063938572.0
1385	1.0	166.173828125	0.3590751599806235	3284.1845703125	27.2744140625	1.0	14.0	0.5228835543510583	289.0	7.0	300000.0	Ebay	1462063938572.0
1386	1.0	166.173828125	0.3590751599806235	3284.1845703125	27.2744140625	1.0	14.0	0.5228835543510583	289.0	7.0	900000.0	Ebay	1462063938572.0
1387	1.0	166.173828125	0.3590751599806235	3284.1845703125	27.2744140625	1.0	14.0	0.5228835543510583	289.0	7.0	1800000.0	Ebay	1462063938572.0
1388	1.0	166.173828125	0.3590751599806235	3284.1845703125	27.2744140625	1.0	14.0	0.5228835543510583	289.0	7.0	3600000.0	Ebay	1462063938572.0
1389	158.64453125	311.5703125	0.09562411202192281	2962.9931640625	44.4248046875	36.0	22.0	0.13736056394868904	243.0	9.0	21600000.0	Ebay	1462063938572.0
1390	1.0	3274.5634765625	-0.04504648882359012	1.0	203.0693359375	1.0	265.0	-0.07987430676643228	1.0	45.0	43200000.0	Ebay	1462063938572.0
1391	1.0	3077.4931640625	-0.028888963956129703	1.0	400.1396484375	1.0	250.0	-0.06166744823867083	1.0	60.0	86400000.0	Ebay	1462063938572.0
1392	0.083984375	166.173828125	0.36062623912194613	2137.94921875	27.201171875	2.0	23.0	0.31066390097531804	152.0	5.0	0.0	Ebay	1462064837898.0
1393	0.083984375	166.173828125	0.36062623912194613	2137.94921875	27.201171875	2.0	23.0	0.31066390097531804	152.0	5.0	1000.0	Ebay	1462064837898.0
1394	0.083984375	166.2578125	0.36054082399644644	2137.865234375	27.201171875	2.0	25.0	0.2961744388795462	150.0	5.0	15000.0	Ebay	1462064837898.0
1395	0.083984375	166.2578125	0.36054082399644644	2137.865234375	27.201171875	2.0	25.0	0.2961744388795462	150.0	5.0	30000.0	Ebay	1462064837898.0
1396	0.083984375	166.2578125	0.36054082399644644	2137.865234375	27.201171875	2.0	25.0	0.2961744388795462	150.0	5.0	60000.0	Ebay	1462064837898.0
1397	1.0	166.2578125	0.354123413360564	2137.865234375	27.28515625	1.0	25.0	0.3940908801368041	150.0	7.0	300000.0	Ebay	1462064837898.0
1398	1.0	166.2578125	0.354123413360564	2137.865234375	27.28515625	1.0	25.0	0.3940908801368041	150.0	7.0	900000.0	Ebay	1462064837898.0
1399	1.0	166.2578125	0.354123413360564	2137.865234375	27.28515625	1.0	25.0	0.3940908801368041	150.0	7.0	1800000.0	Ebay	1462064837898.0
1400	17.150390625	166.2578125	0.26827978457173945	2120.71484375	27.28515625	2.0	25.0	0.3606716361398841	148.0	7.0	3600000.0	Ebay	1462064837898.0
1401	56.48828125	311.75	0.16999017624298282	1918.734375	44.435546875	14.0	35.0	0.13284523200128504	124.0	9.0	21600000.0	Ebay	1462064837898.0
1402	1.0	2230.484375	-0.06539296749128674	1.0	100.923828125	1.0	159.0	-0.11503304191666293	1.0	23.0	43200000.0	Ebay	1462064837898.0
1403	1.0	2130.091796875	-0.04301707419948248	1.0	201.31640625	1.0	148.0	-0.08274218840327774	1.0	34.0	86400000.0	Ebay	1462064837898.0
1404	0.083984375	166.138671875	0.3647997833235177	3257.126953125	27.1240234375	2.0	11.0	0.45519753061710466	291.0	5.0	0.0	Ebay	1462065997810.0
1405	0.083984375	166.138671875	0.3647997833235177	3257.126953125	27.1240234375	2.0	11.0	0.45519753061710466	291.0	5.0	1000.0	Ebay	1462065997810.0
1406	0.083984375	166.22265625	0.3647158124364804	3257.04296875	27.1240234375	2.0	13.0	0.4264294173024509	289.0	5.0	15000.0	Ebay	1462065997810.0
1407	0.083984375	166.22265625	0.3647158124364804	3257.04296875	27.1240234375	2.0	13.0	0.4264294173024509	289.0	5.0	30000.0	Ebay	1462065997810.0
1408	0.083984375	166.22265625	0.3647158124364804	3257.04296875	27.1240234375	2.0	13.0	0.4264294173024509	289.0	5.0	60000.0	Ebay	1462065997810.0
1409	1.0	166.22265625	0.3585562323798399	3257.04296875	27.2080078125	1.0	13.0	0.536949689608853	289.0	7.0	300000.0	Ebay	1462065997810.0
1410	1.0	166.22265625	0.3585562323798399	3257.04296875	27.2080078125	1.0	13.0	0.536949689608853	289.0	7.0	900000.0	Ebay	1462065997810.0
1411	1.0	166.22265625	0.3585562323798399	3257.04296875	27.2080078125	1.0	13.0	0.536949689608853	289.0	7.0	1800000.0	Ebay	1462065997810.0
1412	17.150390625	166.22265625	0.2764765146015826	3239.892578125	27.2080078125	2.0	13.0	0.5019690180084514	287.0	7.0	3600000.0	Ebay	1462065997810.0
1413	89.609375	311.71484375	0.15057652521951917	3004.791015625	44.3583984375	20.0	23.0	0.21841503524456657	257.0	9.0	21600000.0	Ebay	1462065997810.0
1414	1.0	3316.505859375	-0.05725301530272589	1.0	133.9677734375	1.0	280.0	-0.1099678404923977	1.0	29.0	43200000.0	Ebay	1462065997810.0
1415	1.0	3054.185546875	-0.02904104914685721	1.0	396.2880859375	1.0	247.0	-0.05953623620651772	1.0	62.0	86400000.0	Ebay	1462065997810.0
1416	0.083984375	166.1083984375	0.36569899636678577	3281.220703125	27.2626953125	2.0	12.0	0.48161142027959386	291.0	6.0	0.0	Ebay	1462066900053.0
1417	0.083984375	166.1083984375	0.36569899636678577	3281.220703125	27.2626953125	2.0	12.0	0.48161142027959386	291.0	6.0	1000.0	Ebay	1462066900053.0
1418	0.083984375	166.1923828125	0.3656148980148161	3281.13671875	27.2626953125	2.0	14.0	0.45420428467274193	289.0	6.0	15000.0	Ebay	1462066900053.0
1419	0.083984375	166.1923828125	0.3656148980148161	3281.13671875	27.2626953125	2.0	14.0	0.45420428467274193	289.0	6.0	30000.0	Ebay	1462066900053.0
1420	0.083984375	166.1923828125	0.3656148980148161	3281.13671875	27.2626953125	2.0	14.0	0.45420428467274193	289.0	6.0	60000.0	Ebay	1462066900053.0
1421	1.0	166.1923828125	0.3594749846665501	3281.13671875	27.3466796875	1.0	14.0	0.5509308806394363	289.0	8.0	300000.0	Ebay	1462066900053.0
1422	1.0	166.1923828125	0.3594749846665501	3281.13671875	27.3466796875	1.0	14.0	0.5509308806394363	289.0	8.0	900000.0	Ebay	1462066900053.0
1423	17.150390625	166.1923828125	0.27754795787573033	3263.986328125	27.3466796875	2.0	14.0	0.5184412399377217	287.0	8.0	1800000.0	Ebay	1462066900053.0
1424	17.150390625	166.1923828125	0.27754795787573033	3263.986328125	27.3466796875	2.0	14.0	0.5184412399377217	287.0	8.0	3600000.0	Ebay	1462066900053.0
1425	158.64453125	311.6845703125	0.09573980738899365	2959.849609375	44.4970703125	36.0	24.0	0.14428736214043908	241.0	10.0	21600000.0	Ebay	1462066900053.0
1426	1.0	3271.5341796875	-0.04503300498438355	1.0	203.1416015625	1.0	265.0	-0.07853426349344125	1.0	46.0	43200000.0	Ebay	1462066900053.0
1427	1.0	3074.4638671875	-0.02887938598067413	1.0	400.2119140625	1.0	250.0	-0.060748268853974	1.0	61.0	86400000.0	Ebay	1462066900053.0
1428	8.6171875	166.0537109375	0.3136603639740086	3153.59375	27.3154296875	2.0	11.0	0.4962997122260638	280.0	6.0	0.0	Ebay	1462068059004.0
1429	8.6171875	166.0537109375	0.3136603639740086	3153.59375	27.3154296875	2.0	11.0	0.4962997122260638	280.0	6.0	1000.0	Ebay	1462068059004.0
1430	8.6171875	166.1376953125	0.31358526412283744	3153.509765625	27.3154296875	2.0	13.0	0.4665797097866344	278.0	6.0	15000.0	Ebay	1462068059004.0
1431	8.6171875	166.1376953125	0.31358526412283744	3153.509765625	27.3154296875	2.0	13.0	0.4665797097866344	278.0	6.0	30000.0	Ebay	1462068059004.0
1432	8.6171875	166.1376953125	0.31358526412283744	3153.509765625	27.3154296875	2.0	13.0	0.4665797097866344	278.0	6.0	60000.0	Ebay	1462068059004.0
1433	8.5751953125	166.1376953125	0.31406931551278394	3153.509765625	27.357421875	1.0	13.0	0.5363191033935565	278.0	7.0	300000.0	Ebay	1462068059004.0
1434	8.5751953125	166.1376953125	0.31406931551278394	3153.509765625	27.357421875	1.0	13.0	0.5363191033935565	278.0	7.0	900000.0	Ebay	1462068059004.0
1435	8.5751953125	166.1376953125	0.31406931551278394	3153.509765625	27.357421875	1.0	13.0	0.5363191033935565	278.0	7.0	1800000.0	Ebay	1462068059004.0
1436	8.5751953125	166.1376953125	0.31406931551278394	3153.509765625	27.357421875	1.0	13.0	0.5363191033935565	278.0	7.0	3600000.0	Ebay	1462068059004.0
1437	158.64453125	271.9111328125	0.07987309722327296	2889.091796875	35.9326171875	36.0	19.0	0.13263670496825877	236.0	8.0	21600000.0	Ebay	1462068059004.0
1438	1.0	3161.0029296875	-0.046046274331647	1.0	194.5771484375	1.0	255.0	-0.08039066547262762	1.0	44.0	43200000.0	Ebay	1462068059004.0
1439	1.0	3003.603515625	-0.031430197001015577	1.0	351.9765625	1.0	243.0	-0.06484233917307794	1.0	56.0	86400000.0	Ebay	1462068059004.0
1440	0.083984375	165.9345703125	0.3621002475432539	2449.3955078125	27.1240234375	2.0	22.0	0.4425767211712246	169.0	9.0	0.0	Ebay	1462068929257.0
1441	0.083984375	165.9345703125	0.3621002475432539	2449.3955078125	27.1240234375	2.0	22.0	0.4425767211712246	169.0	9.0	1000.0	Ebay	1462068929257.0
1442	0.083984375	165.9765625	0.3620577495290715	2449.353515625	27.1240234375	2.0	23.0	0.43363217039179747	168.0	9.0	15000.0	Ebay	1462068929257.0
1443	0.083984375	165.9765625	0.3620577495290715	2449.353515625	27.1240234375	2.0	23.0	0.43363217039179747	168.0	9.0	30000.0	Ebay	1462068929257.0
1444	0.083984375	165.9765625	0.3620577495290715	2449.353515625	27.1240234375	2.0	23.0	0.43363217039179747	168.0	9.0	60000.0	Ebay	1462068929257.0
1445	1.0	165.9765625	0.35572564295329334	2449.353515625	27.2080078125	1.0	23.0	0.5028897123472539	168.0	11.0	300000.0	Ebay	1462068929257.0
1446	1.0	165.9765625	0.35572564295329334	2449.353515625	27.2080078125	1.0	23.0	0.5028897123472539	168.0	11.0	900000.0	Ebay	1462068929257.0
1447	1.0	165.9765625	0.35572564295329334	2449.353515625	27.2080078125	1.0	23.0	0.5028897123472539	168.0	11.0	1800000.0	Ebay	1462068929257.0
1448	1.0	165.9765625	0.35572564295329334	2449.353515625	27.2080078125	1.0	23.0	0.5028897123472539	168.0	11.0	3600000.0	Ebay	1462068929257.0
1449	50.9453125	356.107421875	0.10067322307276633	2208.27734375	27.2080078125	13.0	33.0	0.2139577620835821	145.0	11.0	21600000.0	Ebay	1462068929257.0
1450	1.0	2527.45703125	-0.061250679066901965	1.0	115.0810546875	1.0	176.0	-0.10795234014904782	1.0	26.0	43200000.0	Ebay	1462068929257.0
1451	1.0	2422.052734375	-0.04133828161814667	1.0	220.4853515625	1.0	167.0	-0.08444566448244772	1.0	35.0	86400000.0	Ebay	1462068929257.0
1452	8.568359375	166.181640625	0.3149702819960548	3280.505859375	27.416015625	4.0	12.0	0.4231596602438245	289.0	6.0	0.0	Ebay	1462070156829.0
1453	8.568359375	166.181640625	0.3149702819960548	3280.505859375	27.416015625	4.0	12.0	0.4231596602438245	289.0	6.0	1000.0	Ebay	1462070156829.0
1454	8.568359375	166.265625	0.31489525450901945	3280.421875	27.416015625	4.0	14.0	0.39804324393085666	287.0	6.0	15000.0	Ebay	1462070156829.0
1455	8.568359375	166.265625	0.31489525450901945	3280.421875	27.416015625	4.0	14.0	0.39804324393085666	287.0	6.0	30000.0	Ebay	1462070156829.0
1456	8.568359375	166.265625	0.31489525450901945	3280.421875	27.416015625	4.0	14.0	0.39804324393085666	287.0	6.0	60000.0	Ebay	1462070156829.0
1457	8.484375	166.265625	0.31586064705959244	3280.421875	27.5	2.0	14.0	0.5184412399377217	287.0	8.0	300000.0	Ebay	1462070156829.0
1458	8.484375	166.265625	0.31586064705959244	3280.421875	27.5	2.0	14.0	0.5184412399377217	287.0	8.0	900000.0	Ebay	1462070156829.0
1459	8.484375	166.265625	0.31586064705959244	3280.421875	27.5	2.0	14.0	0.5184412399377217	287.0	8.0	1800000.0	Ebay	1462070156829.0
1460	89.609375	166.265625	0.14582094131424894	3199.296875	27.5	20.0	14.0	0.26373838907981995	269.0	8.0	3600000.0	Ebay	1462070156829.0
1461	89.609375	356.4921875	0.07418687121581317	3009.0703125	27.5	20.0	26.0	0.17780322715244531	257.0	8.0	21600000.0	Ebay	1462070156829.0
1462	1.0	3224.998046875	-0.03892112893979975	1.0	257.673828125	1.0	273.0	-0.09115176553546359	1.0	38.0	43200000.0	Ebay	1462070156829.0
1463	1.0	3058.5078125	-0.02767560413865101	1.0	424.1640625	1.0	248.0	-0.058760688463987	1.0	63.0	86400000.0	Ebay	1462070156829.0
1464	0.083984375	166.0888671875	0.3542710272530299	3308.79296875	25.322265625	2.0	12.0	0.44026182410416437	291.0	5.0	0.0	Ebay	1462071314825.0
1465	0.083984375	166.0888671875	0.3542710272530299	3308.79296875	25.322265625	2.0	12.0	0.44026182410416437	291.0	5.0	1000.0	Ebay	1462071314825.0
1466	0.083984375	166.1728515625	0.3541888055155262	3308.708984375	25.322265625	2.0	14.0	0.4137864080974141	289.0	5.0	15000.0	Ebay	1462071314825.0
1467	0.083984375	166.1728515625	0.3541888055155262	3308.708984375	25.322265625	2.0	14.0	0.4137864080974141	289.0	5.0	30000.0	Ebay	1462071314825.0
1468	0.083984375	166.1728515625	0.3541888055155262	3308.708984375	25.322265625	2.0	14.0	0.4137864080974141	289.0	5.0	60000.0	Ebay	1462071314825.0
1469	1.0	166.1728515625	0.3478142909091517	3308.708984375	25.40625	1.0	14.0	0.5228835543510583	289.0	7.0	300000.0	Ebay	1462071314825.0
1470	1.0	166.1728515625	0.3478142909091517	3308.708984375	25.40625	1.0	14.0	0.5228835543510583	289.0	7.0	900000.0	Ebay	1462071314825.0
1471	1.0	166.1728515625	0.3478142909091517	3308.708984375	25.40625	1.0	14.0	0.5228835543510583	289.0	7.0	1800000.0	Ebay	1462071314825.0
1472	1.0	166.1728515625	0.3478142909091517	3308.708984375	25.40625	1.0	14.0	0.5228835543510583	289.0	7.0	3600000.0	Ebay	1462071314825.0
1473	158.64453125	356.3037109375	0.021909277114851966	2959.93359375	25.40625	36.0	24.0	0.08399484847393555	243.0	7.0	21600000.0	Ebay	1462071314825.0
1474	1.0	3192.1611328125	-0.03469402255311114	1.0	308.126953125	1.0	259.0	-0.07184212081070997	1.0	51.0	43200000.0	Ebay	1462071314825.0
1475	1.0	3074.4326171875	-0.02762817524237044	1.0	425.85546875	1.0	250.0	-0.06166744823867083	1.0	60.0	86400000.0	Ebay	1462071314825.0
1476	0.083984375	165.93359375	0.3665089475591745	3311.8525390625	27.3583984375	2.0	11.0	0.49697040355971234	291.0	6.0	0.0	Ebay	1462072178143.0
1477	0.083984375	165.93359375	0.3665089475591745	3311.8525390625	27.3583984375	2.0	11.0	0.49697040355971234	291.0	6.0	1000.0	Ebay	1462072178143.0
1478	0.083984375	166.017578125	0.3664246741737499	3311.7685546875	27.3583984375	2.0	13.0	0.46732187058540997	289.0	6.0	15000.0	Ebay	1462072178143.0
1479	0.083984375	166.017578125	0.3664246741737499	3311.7685546875	27.3583984375	2.0	13.0	0.46732187058540997	289.0	6.0	30000.0	Ebay	1462072178143.0
1480	0.083984375	166.017578125	0.3664246741737499	3311.7685546875	27.3583984375	2.0	13.0	0.46732187058540997	289.0	6.0	60000.0	Ebay	1462072178143.0
1481	1.0	166.017578125	0.3602983026667526	3311.7685546875	27.4423828125	1.0	13.0	0.5650743560059474	289.0	8.0	300000.0	Ebay	1462072178143.0
1482	1.0	166.017578125	0.3602983026667526	3311.7685546875	27.4423828125	1.0	13.0	0.5650743560059474	289.0	8.0	900000.0	Ebay	1462072178143.0
1483	1.0	166.017578125	0.3602983026667526	3311.7685546875	27.4423828125	1.0	13.0	0.5650743560059474	289.0	8.0	1800000.0	Ebay	1462072178143.0
1484	1.0	166.017578125	0.3602983026667526	3311.7685546875	27.4423828125	1.0	13.0	0.5650743560059474	289.0	8.0	3600000.0	Ebay	1462072178143.0
1485	158.64453125	356.1484375	0.02884967645338845	2962.9931640625	27.4423828125	36.0	23.0	0.11092107999698034	243.0	8.0	21600000.0	Ebay	1462072178143.0
1486	1.0	3159.1162109375	-0.03207824779896325	1.0	346.1123046875	1.0	252.0	-0.06377047013853931	1.0	58.0	43200000.0	Ebay	1462072178143.0
1487	1.0	3077.3369140625	-0.027539112969171237	1.0	427.8916015625	1.0	249.0	-0.06064516129032258	1.0	61.0	86400000.0	Ebay	1462072178143.0
1488	136.5419921875	166.083984375	0.10551948527271184	2937.1826171875	27.4921875	37.0	17.0	0.18489478958250927	236.0	10.0	0.0	Ebay	1462073346095.0
1489	136.5419921875	166.083984375	0.10551948527271184	2937.1826171875	27.4921875	37.0	17.0	0.18489478958250927	236.0	10.0	1000.0	Ebay	1462073346095.0
1490	136.5419921875	166.16796875	0.10547301678628913	2937.0986328125	27.4921875	37.0	19.0	0.169338553417072	234.0	10.0	15000.0	Ebay	1462073346095.0
1491	136.5419921875	166.16796875	0.10547301678628913	2937.0986328125	27.4921875	37.0	19.0	0.169338553417072	234.0	10.0	30000.0	Ebay	1462073346095.0
1492	136.5419921875	166.16796875	0.10547301678628913	2937.0986328125	27.4921875	37.0	19.0	0.169338553417072	234.0	10.0	60000.0	Ebay	1462073346095.0
1493	136.5	166.16796875	0.10569901586169927	2937.0986328125	27.5341796875	36.0	19.0	0.1925795223395332	234.0	11.0	300000.0	Ebay	1462073346095.0
1494	136.5	166.16796875	0.10569901586169927	2937.0986328125	27.5341796875	36.0	19.0	0.1925795223395332	234.0	11.0	900000.0	Ebay	1462073346095.0
1495	136.5	166.16796875	0.10569901586169927	2937.0986328125	27.5341796875	36.0	19.0	0.1925795223395332	234.0	11.0	1800000.0	Ebay	1462073346095.0
1496	136.5	166.16796875	0.10569901586169927	2937.0986328125	27.5341796875	36.0	19.0	0.1925795223395332	234.0	11.0	3600000.0	Ebay	1462073346095.0
1497	136.5	294.30859375	0.053506748860498714	2808.9580078125	27.5341796875	36.0	26.0	0.14511589250922965	227.0	11.0	21600000.0	Ebay	1462073346095.0
1498	1.0	2999.689453125	-0.037645309314776824	1.0	267.611328125	1.0	239.0	-0.05957210022693533	1.0	61.0	43200000.0	Ebay	1462073346095.0
1499	1.0	2917.91015625	-0.03141859164480008	1.0	349.390625	1.0	236.0	-0.05657466231346228	1.0	64.0	86400000.0	Ebay	1462073346095.0
1500	0.0419921875	165.9443359375	0.365667926884842	3175.970703125	27.2255859375	1.0	11.0	0.5350881716195307	281.0	6.0	0.0	Ebay	1462074413660.0
1501	0.0419921875	165.9443359375	0.365667926884842	3175.970703125	27.2255859375	1.0	11.0	0.5350881716195307	281.0	6.0	1000.0	Ebay	1462074413660.0
1502	0.0419921875	166.0283203125	0.36558361263835737	3175.88671875	27.2255859375	1.0	13.0	0.503701646605136	279.0	6.0	15000.0	Ebay	1462074413660.0
1503	0.0419921875	166.0283203125	0.36558361263835737	3175.88671875	27.2255859375	1.0	13.0	0.503701646605136	279.0	6.0	30000.0	Ebay	1462074413660.0
1504	0.0419921875	166.0283203125	0.36558361263835737	3175.88671875	27.2255859375	1.0	13.0	0.503701646605136	279.0	6.0	60000.0	Ebay	1462074413660.0
1505	1.0	166.0283203125	0.35885908685737505	3175.88671875	27.267578125	1.0	13.0	0.5363784206846182	279.0	7.0	300000.0	Ebay	1462074413660.0
1506	1.0	166.0283203125	0.35885908685737505	3175.88671875	27.267578125	1.0	13.0	0.5363784206846182	279.0	7.0	900000.0	Ebay	1462074413660.0
1507	1.0	166.0283203125	0.35885908685737505	3175.88671875	27.267578125	1.0	13.0	0.5363784206846182	279.0	7.0	1800000.0	Ebay	1462074413660.0
1508	1.0	166.0283203125	0.35885908685737505	3175.88671875	27.267578125	1.0	13.0	0.5363784206846182	279.0	7.0	3600000.0	Ebay	1462074413660.0
1509	158.64453125	294.12109375	0.042186042590173035	2889.1494140625	27.267578125	36.0	19.0	0.11030175125039338	237.0	7.0	21600000.0	Ebay	1462074413660.0
1510	1.0	3076.251953125	-0.03565185175655919	1.0	292.9306640625	1.0	244.0	-0.06598331891878056	1.0	55.0	43200000.0	Ebay	1462074413660.0
1511	1.0	3003.50390625	-0.03061536941688858	1.0	365.6787109375	1.0	243.0	-0.06484233917307794	1.0	56.0	86400000.0	Ebay	1462074413660.0
1512	0.083984375	166.1015625	0.3592851377262448	1901.91796875	27.236328125	2.0	24.0	0.32857142857142857	123.0	6.0	0.0	Ebay	1462075572473.0
1513	0.083984375	166.1015625	0.3592851377262448	1901.91796875	27.236328125	2.0	24.0	0.32857142857142857	123.0	6.0	1000.0	Ebay	1462075572473.0
1514	0.083984375	166.1435546875	0.3592421337890344	1901.8759765625	27.236328125	2.0	25.0	0.3207665139358924	122.0	6.0	15000.0	Ebay	1462075572473.0
1515	0.083984375	166.1435546875	0.3592421337890344	1901.8759765625	27.236328125	2.0	25.0	0.3207665139358924	122.0	6.0	30000.0	Ebay	1462075572473.0
1516	0.083984375	166.1435546875	0.3592421337890344	1901.8759765625	27.236328125	2.0	25.0	0.3207665139358924	122.0	6.0	60000.0	Ebay	1462075572473.0
1517	1.0	166.1435546875	0.35273247436877075	1901.8759765625	27.3203125	1.0	25.0	0.4103846132408826	122.0	8.0	300000.0	Ebay	1462075572473.0
1518	1.0	166.1435546875	0.35273247436877075	1901.8759765625	27.3203125	1.0	25.0	0.4103846132408826	122.0	8.0	900000.0	Ebay	1462075572473.0
1519	1.0	166.1435546875	0.35273247436877075	1901.8759765625	27.3203125	1.0	25.0	0.4103846132408826	122.0	8.0	1800000.0	Ebay	1462075572473.0
1520	1.0	166.1435546875	0.35273247436877075	1901.8759765625	27.3203125	1.0	25.0	0.4103846132408826	122.0	8.0	3600000.0	Ebay	1462075572473.0
1521	62.3671875	323.0888671875	0.07784885947343136	1682.5634765625	27.3203125	14.0	36.0	0.07195217317748029	97.0	8.0	21600000.0	Ebay	1462075572473.0
1522	1.0	1863.6015625	-0.03826613537744128	1.0	231.73828125	1.0	122.0	-0.07816586630367361	1.0	33.0	43200000.0	Ebay	1462075572473.0
1523	1.0	1863.6015625	-0.03826613537744128	1.0	231.73828125	1.0	122.0	-0.07816586630367361	1.0	33.0	86400000.0	Ebay	1462075572473.0
1524	0.0419921875	165.9228515625	0.36643277478834435	3148.603515625	27.3681640625	1.0	12.0	0.5188141552028307	281.0	6.0	0.0	Ebay	1462076724755.0
1525	0.0419921875	165.9228515625	0.36643277478834435	3148.603515625	27.3681640625	1.0	12.0	0.5188141552028307	281.0	6.0	1000.0	Ebay	1462076724755.0
1526	0.0419921875	166.0068359375	0.3663482918923092	3148.51953125	27.3681640625	1.0	14.0	0.4898140566862734	279.0	6.0	15000.0	Ebay	1462076724755.0
1527	0.0419921875	166.0068359375	0.3663482918923092	3148.51953125	27.3681640625	1.0	14.0	0.4898140566862734	279.0	6.0	30000.0	Ebay	1462076724755.0
1528	0.0419921875	166.0068359375	0.3663482918923092	3148.51953125	27.3681640625	1.0	14.0	0.4898140566862734	279.0	6.0	60000.0	Ebay	1462076724755.0
1529	1.0	166.0068359375	0.35963726529494894	3148.51953125	27.41015625	1.0	14.0	0.5222883544003322	279.0	7.0	300000.0	Ebay	1462076724755.0
1530	1.0	166.0068359375	0.35963726529494894	3148.51953125	27.41015625	1.0	14.0	0.5222883544003322	279.0	7.0	900000.0	Ebay	1462076724755.0
1531	1.0	166.0068359375	0.35963726529494894	3148.51953125	27.41015625	1.0	14.0	0.5222883544003322	279.0	7.0	1800000.0	Ebay	1462076724755.0
1532	15.9140625	166.0068359375	0.28210692127547715	3132.60546875	27.41015625	4.0	14.0	0.433064204893465	275.0	7.0	3600000.0	Ebay	1462076724755.0
1533	150.1328125	282.609375	0.05031186846495008	2881.7841796875	27.41015625	38.0	20.0	0.0962285004175168	235.0	7.0	21600000.0	Ebay	1462076724755.0
1534	1.0	3068.865234375	-0.037282037361965836	1.0	273.0712890625	1.0	243.0	-0.06383052391237445	1.0	57.0	43200000.0	Ebay	1462076724755.0
1535	1.0	2996.1171875	-0.031796335811240105	1.0	345.8193359375	1.0	242.0	-0.06273545544195981	1.0	58.0	86400000.0	Ebay	1462076724755.0
1536	0.083984375	165.8154296875	0.36652175052920444	3045.1201171875	27.4736328125	2.0	20.0	0.49955614727159664	274.0	10.0	0.0	Ebay	1462077585511.0
1537	0.083984375	165.8154296875	0.36652175052920444	3045.1201171875	27.4736328125	2.0	20.0	0.49955614727159664	274.0	10.0	1000.0	Ebay	1462077585511.0
1538	0.083984375	165.8994140625	0.36643706336323423	3045.0361328125	27.4736328125	2.0	22.0	0.4811400957593909	272.0	10.0	15000.0	Ebay	1462077585511.0
1539	0.083984375	165.8994140625	0.36643706336323423	3045.0361328125	27.4736328125	2.0	22.0	0.4811400957593909	272.0	10.0	30000.0	Ebay	1462077585511.0
1540	0.083984375	165.8994140625	0.36643706336323423	3045.0361328125	27.4736328125	2.0	22.0	0.4811400957593909	272.0	10.0	60000.0	Ebay	1462077585511.0
1541	1.0	165.8994140625	0.36027828981589693	3045.0361328125	27.5576171875	1.0	22.0	0.5443107192977035	272.0	12.0	300000.0	Ebay	1462077585511.0
1542	1.0	165.8994140625	0.36027828981589693	3045.0361328125	27.5576171875	1.0	22.0	0.5443107192977035	272.0	12.0	900000.0	Ebay	1462077585511.0
1543	1.0	165.8994140625	0.36027828981589693	3045.0361328125	27.5576171875	1.0	22.0	0.5443107192977035	272.0	12.0	1800000.0	Ebay	1462077585511.0
1544	2.76953125	165.8994140625	0.34827282565593104	3042.2666015625	27.5576171875	2.0	20.0	0.5709376739944622	270.0	14.0	3600000.0	Ebay	1462077585511.0
1545	123.486328125	333.1455078125	0.04996464635237121	2754.3037109375	27.5576171875	32.0	32.0	0.18127090301003349	228.0	14.0	21600000.0	Ebay	1462077585511.0
1546	1.0	2941.373046875	-0.03508100250004721	1.0	297.1201171875	1.0	244.0	-0.05921644889989022	1.0	62.0	43200000.0	Ebay	1462077585511.0
1547	1.0	2868.625	-0.030096441855998947	1.0	369.8681640625	1.0	243.0	-0.05822532131667533	1.0	63.0	86400000.0	Ebay	1462077585511.0
1548	0.083984375	166.08984375	0.3661588352671569	3285.814453125	27.3369140625	2.0	11.0	0.45519753061710466	291.0	5.0	0.0	Ebay	1462078658244.0
1549	0.083984375	166.08984375	0.3661588352671569	3285.814453125	27.3369140625	2.0	11.0	0.45519753061710466	291.0	5.0	1000.0	Ebay	1462078658244.0
1550	0.083984375	166.173828125	0.36607466071237577	3285.73046875	27.3369140625	2.0	13.0	0.4264294173024509	289.0	5.0	15000.0	Ebay	1462078658244.0
1551	0.083984375	166.173828125	0.36607466071237577	3285.73046875	27.3369140625	2.0	13.0	0.4264294173024509	289.0	5.0	30000.0	Ebay	1462078658244.0
1552	0.083984375	166.173828125	0.36607466071237577	3285.73046875	27.3369140625	2.0	13.0	0.4264294173024509	289.0	5.0	60000.0	Ebay	1462078658244.0
1553	1.0	166.173828125	0.3599438789911922	3285.73046875	27.4208984375	1.0	13.0	0.536949689608853	289.0	7.0	300000.0	Ebay	1462078658244.0
1554	1.0	166.173828125	0.3599438789911922	3285.73046875	27.4208984375	1.0	13.0	0.536949689608853	289.0	7.0	900000.0	Ebay	1462078658244.0
1555	1.0	166.173828125	0.3599438789911922	3285.73046875	27.4208984375	1.0	13.0	0.536949689608853	289.0	7.0	1800000.0	Ebay	1462078658244.0
1556	1.0	166.173828125	0.3599438789911922	3285.73046875	27.4208984375	1.0	13.0	0.536949689608853	289.0	7.0	3600000.0	Ebay	1462078658244.0
1557	158.64453125	333.32421875	0.034065654063352026	2959.935546875	27.4208984375	36.0	23.0	0.08922292745813605	243.0	7.0	21600000.0	Ebay	1462078658244.0
1558	1.0	3147.18359375	-0.03295170633261403	1.0	332.1416015625	1.0	250.0	-0.0626075405938809	1.0	59.0	43200000.0	Ebay	1462078658244.0
1559	1.0	3067.080078125	-0.02826427230759039	1.0	412.2451171875	1.0	247.0	-0.05953623620651772	1.0	62.0	86400000.0	Ebay	1462078658244.0
1560	15.998046875	165.8486328125	0.28091988497588455	2928.3828125	27.4365234375	6.0	25.0	0.3774849931400458	269.0	10.0	0.0	Ebay	1462079519770.0
1561	15.998046875	165.8486328125	0.28091988497588455	2928.3828125	27.4365234375	6.0	25.0	0.3774849931400458	269.0	10.0	1000.0	Ebay	1462079519770.0
1562	15.998046875	165.9326171875	0.2808496919304798	2928.298828125	27.4365234375	6.0	27.0	0.3638410447567641	267.0	10.0	15000.0	Ebay	1462079519770.0
1563	15.998046875	165.9326171875	0.2808496919304798	2928.298828125	27.4365234375	6.0	27.0	0.3638410447567641	267.0	10.0	30000.0	Ebay	1462079519770.0
1564	15.998046875	165.9326171875	0.2808496919304798	2928.298828125	27.4365234375	6.0	27.0	0.3638410447567641	267.0	10.0	60000.0	Ebay	1462079519770.0
1565	15.9140625	165.9326171875	0.28173198446311803	2928.298828125	27.5205078125	4.0	27.0	0.43908676477270125	267.0	12.0	300000.0	Ebay	1462079519770.0
1566	15.9140625	165.9326171875	0.28173198446311803	2928.298828125	27.5205078125	4.0	27.0	0.43908676477270125	267.0	12.0	900000.0	Ebay	1462079519770.0
1567	15.9140625	165.9326171875	0.28173198446311803	2928.298828125	27.5205078125	4.0	27.0	0.43908676477270125	267.0	12.0	1800000.0	Ebay	1462079519770.0
1568	15.9140625	165.9326171875	0.28173198446311803	2928.298828125	27.5205078125	4.0	27.0	0.43908676477270125	267.0	12.0	3600000.0	Ebay	1462079519770.0
1569	150.1328125	333.1787109375	0.030686221322205935	2626.833984375	27.5205078125	38.0	39.0	0.08928514648922344	221.0	12.0	21600000.0	Ebay	1462079519770.0
1570	1.0	2813.9365234375	-0.03287925213431835	1.0	323.7294921875	1.0	244.0	-0.055796083306660416	1.0	66.0	43200000.0	Ebay	1462079519770.0
1571	1.0	2813.9365234375	-0.03287925213431835	1.0	323.7294921875	1.0	243.0	-0.054874105455385125	1.0	67.0	86400000.0	Ebay	1462079519770.0
1572	0.083984375	166.064453125	0.36612811807870416	3290.103515625	27.3251953125	2.0	12.0	0.48161142027959386	291.0	6.0	0.0	Ebay	1462080563150.0
1573	0.083984375	166.064453125	0.36612811807870416	3290.103515625	27.3251953125	2.0	12.0	0.48161142027959386	291.0	6.0	1000.0	Ebay	1462080563150.0
1574	0.083984375	166.1484375	0.36604394147053815	3290.01953125	27.3251953125	2.0	14.0	0.45420428467274193	289.0	6.0	15000.0	Ebay	1462080563150.0
1575	0.083984375	166.1484375	0.36604394147053815	3290.01953125	27.3251953125	2.0	14.0	0.45420428467274193	289.0	6.0	30000.0	Ebay	1462080563150.0
1576	0.083984375	166.1484375	0.36604394147053815	3290.01953125	27.3251953125	2.0	14.0	0.45420428467274193	289.0	6.0	60000.0	Ebay	1462080563150.0
1577	1.0	166.1484375	0.3599121172767518	3290.01953125	27.4091796875	1.0	14.0	0.5509308806394363	289.0	8.0	300000.0	Ebay	1462080563150.0
1578	1.0	166.1484375	0.3599121172767518	3290.01953125	27.4091796875	1.0	14.0	0.5509308806394363	289.0	8.0	900000.0	Ebay	1462080563150.0
1579	1.0	166.1484375	0.3599121172767518	3290.01953125	27.4091796875	1.0	14.0	0.5509308806394363	289.0	8.0	1800000.0	Ebay	1462080563150.0
1580	1.0	166.1484375	0.3599121172767518	3290.01953125	27.4091796875	1.0	14.0	0.5509308806394363	289.0	8.0	3600000.0	Ebay	1462080563150.0
1581	158.64453125	333.39453125	0.034102172509198406	2964.12890625	27.4091796875	36.0	26.0	0.09430839638056031	241.0	8.0	21600000.0	Ebay	1462080563150.0
1582	1.0	3151.447265625	-0.03295987405283463	1.0	332.1298828125	1.0	251.0	-0.06176934370396961	1.0	60.0	43200000.0	Ebay	1462080563150.0
1583	1.0	3071.34375	-0.02827326972059207	1.0	412.2333984375	1.0	248.0	-0.058760688463987	1.0	63.0	86400000.0	Ebay	1462080563150.0
1584	0.083984375	166.06640625	0.3666981794897394	3138.033203125	27.4990234375	2.0	27.0	0.4416959528027417	269.0	10.0	0.0	Ebay	1462081429338.0
1585	0.083984375	166.06640625	0.3666981794897394	3138.033203125	27.4990234375	2.0	27.0	0.4416959528027417	269.0	10.0	1000.0	Ebay	1462081429338.0
1586	0.083984375	166.150390625	0.3666137159696209	3137.94921875	27.4990234375	2.0	29.0	0.42788617093788367	267.0	10.0	15000.0	Ebay	1462081429338.0
1587	0.083984375	166.150390625	0.3666137159696209	3137.94921875	27.4990234375	2.0	29.0	0.42788617093788367	267.0	10.0	30000.0	Ebay	1462081429338.0
1588	0.083984375	166.150390625	0.3666137159696209	3137.94921875	27.4990234375	2.0	29.0	0.42788617093788367	267.0	10.0	60000.0	Ebay	1462081429338.0
1589	1.0	166.150390625	0.36047747439814454	3137.94921875	27.5830078125	1.0	29.0	0.488277680190624	267.0	12.0	300000.0	Ebay	1462081429338.0
1590	1.0	166.150390625	0.36047747439814454	3137.94921875	27.5830078125	1.0	29.0	0.488277680190624	267.0	12.0	900000.0	Ebay	1462081429338.0
1591	1.0	166.150390625	0.36047747439814454	3137.94921875	27.5830078125	1.0	29.0	0.488277680190624	267.0	12.0	1800000.0	Ebay	1462081429338.0
1592	26.19921875	166.150390625	0.24888578827602134	3111.75	27.5830078125	8.0	27.0	0.41087759782043803	259.0	14.0	3600000.0	Ebay	1462081429338.0
1593	147.015625	333.396484375	0.037551906339462586	2823.6875	27.5830078125	34.0	39.0	0.13613410578877677	221.0	14.0	21600000.0	Ebay	1462081429338.0
1594	1.0	3020.0390625	-0.03413990947007066	1.0	311.6435546875	1.0	244.0	-0.05747016294870097	1.0	64.0	43200000.0	Ebay	1462081429338.0
1595	1.0	3012.68359375	-0.033602901267363434	1.0	318.9990234375	1.0	242.0	-0.05557529460594054	1.0	66.0	86400000.0	Ebay	1462081429338.0
1596	0.083984375	166.1044921875	0.3652315447514561	3288.8720703125	27.177734375	2.0	11.0	0.45519753061710466	291.0	5.0	0.0	Ebay	1462082594664.0
1597	0.083984375	166.1044921875	0.3652315447514561	3288.8720703125	27.177734375	2.0	11.0	0.45519753061710466	291.0	5.0	1000.0	Ebay	1462082594664.0
1598	0.083984375	166.1884765625	0.36514752830703656	3288.7880859375	27.177734375	2.0	13.0	0.4264294173024509	289.0	5.0	15000.0	Ebay	1462082594664.0
1599	0.083984375	166.1884765625	0.36514752830703656	3288.7880859375	27.177734375	2.0	13.0	0.4264294173024509	289.0	5.0	30000.0	Ebay	1462082594664.0
1600	0.083984375	166.1884765625	0.36514752830703656	3288.7880859375	27.177734375	2.0	13.0	0.4264294173024509	289.0	5.0	60000.0	Ebay	1462082594664.0
1601	1.0	166.1884765625	0.3589987945034999	3288.7880859375	27.26171875	1.0	13.0	0.536949689608853	289.0	7.0	300000.0	Ebay	1462082594664.0
1602	1.0	166.1884765625	0.3589987945034999	3288.7880859375	27.26171875	1.0	13.0	0.536949689608853	289.0	7.0	900000.0	Ebay	1462082594664.0
1603	37.828125	166.1884765625	0.21888733110575478	3250.9599609375	27.26171875	10.0	13.0	0.3403351950192013	279.0	7.0	1800000.0	Ebay	1462082594664.0
1604	158.64453125	166.1884765625	0.0944393242886599	3130.1435546875	27.26171875	36.0	13.0	0.1602527350478063	253.0	7.0	3600000.0	Ebay	1462082594664.0
1605	158.64453125	333.4345703125	0.03355940182292739	2962.8974609375	27.26171875	36.0	25.0	0.0781600471253239	241.0	7.0	21600000.0	Ebay	1462082594664.0
1606	1.0	3150.255859375	-0.03296752922337961	1.0	331.982421875	1.0	250.0	-0.0626075405938809	1.0	59.0	43200000.0	Ebay	1462082594664.0
1607	1.0	3070.15234375	-0.028278130912375462	1.0	412.0859375	1.0	247.0	-0.05953623620651772	1.0	62.0	86400000.0	Ebay	1462082594664.0
1608	0.083984375	166.091796875	0.36638506858776293	3286.845703125	27.3759765625	2.0	12.0	0.48154972619729475	290.0	6.0	0.0	Ebay	1462083453636.0
1609	0.083984375	166.091796875	0.36638506858776293	3286.845703125	27.3759765625	2.0	12.0	0.48154972619729475	290.0	6.0	1000.0	Ebay	1462083453636.0
1610	0.083984375	166.17578125	0.36630086039879345	3286.76171875	27.3759765625	2.0	14.0	0.45413655340052245	288.0	6.0	15000.0	Ebay	1462083453636.0
1611	0.083984375	166.17578125	0.36630086039879345	3286.76171875	27.3759765625	2.0	14.0	0.45413655340052245	288.0	6.0	30000.0	Ebay	1462083453636.0
1612	0.083984375	166.17578125	0.36630086039879345	3286.76171875	27.3759765625	2.0	14.0	0.45413655340052245	288.0	6.0	60000.0	Ebay	1462083453636.0
1613	1.0	166.17578125	0.3601748132402115	3286.76171875	27.4599609375	1.0	14.0	0.5508717411859259	288.0	8.0	300000.0	Ebay	1462083453636.0
1614	37.828125	166.17578125	0.22014698789849524	3248.93359375	27.4599609375	10.0	14.0	0.36112907215499973	278.0	8.0	900000.0	Ebay	1462083453636.0
1615	158.64453125	166.17578125	0.09530960166063811	3128.1171875	27.4599609375	36.0	14.0	0.17558081085251295	252.0	8.0	1800000.0	Ebay	1462083453636.0
1616	158.64453125	166.17578125	0.09530960166063811	3128.1171875	27.4599609375	36.0	14.0	0.17558081085251295	252.0	8.0	3600000.0	Ebay	1462083453636.0
1617	158.64453125	333.421875	0.03419662692984416	2960.87109375	27.4599609375	36.0	26.0	0.09389315712754819	240.0	8.0	21600000.0	Ebay	1462083453636.0
1618	1.0	3148.216796875	-0.03295092641334013	1.0	332.1806640625	1.0	250.0	-0.06166744823867083	1.0	60.0	43200000.0	Ebay	1462083453636.0
1619	1.0	3068.11328125	-0.028264405569551843	1.0	412.2841796875	1.0	247.0	-0.05865515014828444	1.0	63.0	86400000.0	Ebay	1462083453636.0
1620	37.912109375	166.0322265625	0.2183123980335281	3252.275390625	27.181640625	12.0	11.0	0.26388743740275045	281.0	5.0	0.0	Ebay	1462084313687.0
1621	37.912109375	166.0322265625	0.2183123980335281	3252.275390625	27.181640625	12.0	11.0	0.26388743740275045	281.0	5.0	1000.0	Ebay	1462084313687.0
1622	37.912109375	166.1162109375	0.21825321961798375	3252.19140625	27.181640625	12.0	13.0	0.2429812001999057	279.0	5.0	15000.0	Ebay	1462084313687.0
1623	37.912109375	166.1162109375	0.21825321961798375	3252.19140625	27.181640625	12.0	13.0	0.2429812001999057	279.0	5.0	30000.0	Ebay	1462084313687.0
1624	37.912109375	166.1162109375	0.21825321961798375	3252.19140625	27.181640625	12.0	13.0	0.2429812001999057	279.0	5.0	60000.0	Ebay	1462084313687.0
1625	37.828125	166.1162109375	0.21897161153117023	3252.19140625	27.265625	10.0	13.0	0.3403351950192013	279.0	7.0	300000.0	Ebay	1462084313687.0
1626	158.64453125	166.1162109375	0.09451244118704882	3131.375	27.265625	36.0	13.0	0.1602527350478063	253.0	7.0	900000.0	Ebay	1462084313687.0
1627	158.64453125	166.1162109375	0.09451244118704882	3131.375	27.265625	36.0	13.0	0.1602527350478063	253.0	7.0	1800000.0	Ebay	1462084313687.0
1628	158.64453125	166.1162109375	0.09451244118704882	3131.375	27.265625	36.0	13.0	0.1602527350478063	253.0	7.0	3600000.0	Ebay	1462084313687.0
1629	158.64453125	333.3623046875	0.033617850315235884	2964.12890625	27.265625	36.0	25.0	0.0781600471253239	241.0	7.0	21600000.0	Ebay	1462084313687.0
1630	1.0	3078.6669921875	-0.028658992641254755	1.0	404.734375	1.0	249.0	-0.06156482435840351	1.0	60.0	43200000.0	Ebay	1462084313687.0
1631	1.0	3071.3115234375	-0.028280227726972588	1.0	412.08984375	1.0	247.0	-0.05953623620651772	1.0	62.0	86400000.0	Ebay	1462084313687.0
1632	66.638671875	165.9775390625	0.1641346378154368	2691.59375	27.150390625	17.0	24.0	0.16777771008271178	207.0	7.0	0.0	Ebay	1462085179986.0
1633	66.638671875	165.9775390625	0.1641346378154368	2691.59375	27.150390625	17.0	24.0	0.16777771008271178	207.0	7.0	1000.0	Ebay	1462085179986.0
1634	66.638671875	166.01953125	0.16410762364753212	2691.5517578125	27.150390625	17.0	25.0	0.16168953849118464	206.0	7.0	15000.0	Ebay	1462085179986.0
1635	66.638671875	166.01953125	0.16410762364753212	2691.5517578125	27.150390625	17.0	25.0	0.16168953849118464	206.0	7.0	30000.0	Ebay	1462085179986.0
1636	66.638671875	166.01953125	0.16410762364753212	2691.5517578125	27.150390625	17.0	25.0	0.16168953849118464	206.0	7.0	60000.0	Ebay	1462085179986.0
1637	66.5546875	166.01953125	0.16470942595085977	2691.5517578125	27.234375	15.0	25.0	0.22915058369986757	206.0	9.0	300000.0	Ebay	1462085179986.0
1638	66.5546875	166.01953125	0.16470942595085977	2691.5517578125	27.234375	15.0	25.0	0.22915058369986757	206.0	9.0	900000.0	Ebay	1462085179986.0
1639	66.5546875	166.01953125	0.16470942595085977	2691.5517578125	27.234375	15.0	25.0	0.22915058369986757	206.0	9.0	1800000.0	Ebay	1462085179986.0
1640	66.5546875	166.01953125	0.16470942595085977	2691.5517578125	27.234375	15.0	25.0	0.22915058369986757	206.0	9.0	3600000.0	Ebay	1462085179986.0
1641	66.5546875	323.47265625	0.09604554384825742	2534.0986328125	27.234375	15.0	36.0	0.16786059681442292	195.0	9.0	21600000.0	Ebay	1462085179986.0
1642	1.0	2715.2392578125	-0.040207030977887394	1.0	236.12109375	1.0	219.0	-0.08981601852990503	1.0	36.0	43200000.0	Ebay	1462085179986.0
1643	1.0	2711.5615234375	-0.039807387200061065	1.0	239.798828125	1.0	218.0	-0.08785765979833073	1.0	37.0	86400000.0	Ebay	1462085179986.0
1644	0.083984375	166.2041015625	0.3653994473365789	3285.1943359375	27.2255859375	2.0	12.0	0.44026182410416437	291.0	5.0	0.0	Ebay	1462086337833.0
1645	0.083984375	166.2041015625	0.3653994473365789	3285.1943359375	27.2255859375	2.0	12.0	0.44026182410416437	291.0	5.0	1000.0	Ebay	1462086337833.0
1646	0.083984375	166.2880859375	0.3653154475430526	3285.1103515625	27.2255859375	2.0	14.0	0.4137864080974141	289.0	5.0	15000.0	Ebay	1462086337833.0
1647	0.083984375	166.2880859375	0.3653154475430526	3285.1103515625	27.2255859375	2.0	14.0	0.4137864080974141	289.0	5.0	30000.0	Ebay	1462086337833.0
1648	0.083984375	166.2880859375	0.3653154475430526	3285.1103515625	27.2255859375	2.0	14.0	0.4137864080974141	289.0	5.0	60000.0	Ebay	1462086337833.0
1649	1.0	166.2880859375	0.3591731006296987	3285.1103515625	27.3095703125	1.0	14.0	0.5228835543510583	289.0	7.0	300000.0	Ebay	1462086337833.0
1650	1.0	166.2880859375	0.3591731006296987	3285.1103515625	27.3095703125	1.0	14.0	0.5228835543510583	289.0	7.0	900000.0	Ebay	1462086337833.0
1651	1.0	166.2880859375	0.3591731006296987	3285.1103515625	27.3095703125	1.0	14.0	0.5228835543510583	289.0	7.0	1800000.0	Ebay	1462086337833.0
1652	1.0	166.2880859375	0.3591731006296987	3285.1103515625	27.3095703125	1.0	14.0	0.5228835543510583	289.0	7.0	3600000.0	Ebay	1462086337833.0
1653	1.0	333.4384765625	0.2558057673542503	3117.9599609375	27.3095703125	1.0	24.0	0.4205387866285287	279.0	7.0	21600000.0	Ebay	1462086337833.0
1654	1.0	3095.078125	-0.02978858442479733	1.0	383.6298828125	1.0	256.0	-0.06823506636606544	1.0	54.0	43200000.0	Ebay	1462086337833.0
1655	1.0	3090.625	-0.029541594119583646	1.0	388.0830078125	1.0	254.0	-0.06595714178223835	1.0	56.0	86400000.0	Ebay	1462086337833.0
1656	0.083984375	166.1669921875	0.3654091113902903	3272.9921875	27.2265625	2.0	12.0	0.44020112448647125	290.0	5.0	0.0	Ebay	1462087197373.0
1657	0.083984375	166.1669921875	0.3654091113902903	3272.9921875	27.2265625	2.0	12.0	0.44020112448647125	290.0	5.0	1000.0	Ebay	1462087197373.0
1658	0.083984375	166.2509765625	0.3653250770363118	3272.908203125	27.2265625	2.0	14.0	0.4137198950132469	288.0	5.0	15000.0	Ebay	1462087197373.0
1659	0.083984375	166.2509765625	0.3653250770363118	3272.908203125	27.2265625	2.0	14.0	0.4137198950132469	288.0	5.0	30000.0	Ebay	1462087197373.0
1660	0.083984375	166.2509765625	0.3653250770363118	3272.908203125	27.2265625	2.0	14.0	0.4137198950132469	288.0	5.0	60000.0	Ebay	1462087197373.0
1661	1.0	166.2509765625	0.35918043545202677	3272.908203125	27.310546875	1.0	14.0	0.5228258346235698	288.0	7.0	300000.0	Ebay	1462087197373.0
1662	1.0	166.2509765625	0.35918043545202677	3272.908203125	27.310546875	1.0	14.0	0.5228258346235698	288.0	7.0	900000.0	Ebay	1462087197373.0
1663	1.0	166.2509765625	0.35918043545202677	3272.908203125	27.310546875	1.0	14.0	0.5228258346235698	288.0	7.0	1800000.0	Ebay	1462087197373.0
1664	1.0	166.2509765625	0.35918043545202677	3272.908203125	27.310546875	1.0	14.0	0.5228258346235698	288.0	7.0	3600000.0	Ebay	1462087197373.0
1665	1.0	354.5830078125	0.24765920188607787	3084.576171875	27.310546875	1.0	26.0	0.405580976818504	276.0	7.0	21600000.0	Ebay	1462087197373.0
1666	1.0	3109.8154296875	-0.031347584406016746	1.0	356.654296875	1.0	259.0	-0.0730096533697989	1.0	50.0	43200000.0	Ebay	1462087197373.0
1667	1.0	3090.5498046875	-0.03020224678653441	1.0	375.919921875	1.0	253.0	-0.06585938978467085	1.0	56.0	86400000.0	Ebay	1462087197373.0
1668	0.083984375	166.255859375	0.36516225394801666	3273.0400390625	27.19921875	2.0	11.0	0.45519753061710466	291.0	5.0	0.0	Ebay	1462088069000.0
1669	0.083984375	166.255859375	0.36516225394801666	3273.0400390625	27.19921875	2.0	11.0	0.45519753061710466	291.0	5.0	1000.0	Ebay	1462088069000.0
1670	0.083984375	166.33984375	0.36507830160136095	3272.9560546875	27.19921875	2.0	13.0	0.4264294173024509	289.0	5.0	15000.0	Ebay	1462088069000.0
1671	0.083984375	166.33984375	0.36507830160136095	3272.9560546875	27.19921875	2.0	13.0	0.4264294173024509	289.0	5.0	30000.0	Ebay	1462088069000.0
1672	0.083984375	166.33984375	0.36507830160136095	3272.9560546875	27.19921875	2.0	13.0	0.4264294173024509	289.0	5.0	60000.0	Ebay	1462088069000.0
1673	1.0	166.33984375	0.35893166004118804	3272.9560546875	27.283203125	1.0	13.0	0.536949689608853	289.0	7.0	300000.0	Ebay	1462088069000.0
1674	1.0	166.33984375	0.35893166004118804	3272.9560546875	27.283203125	1.0	13.0	0.536949689608853	289.0	7.0	900000.0	Ebay	1462088069000.0
1675	1.0	166.33984375	0.35893166004118804	3272.9560546875	27.283203125	1.0	13.0	0.536949689608853	289.0	7.0	1800000.0	Ebay	1462088069000.0
1676	1.0	166.33984375	0.35893166004118804	3272.9560546875	27.283203125	1.0	13.0	0.536949689608853	289.0	7.0	3600000.0	Ebay	1462088069000.0
1677	1.0	333.490234375	0.2556134216702294	3105.8056640625	27.283203125	1.0	23.0	0.4284194713786044	279.0	7.0	21600000.0	Ebay	1462088069000.0
1678	1.0	3109.9521484375	-0.03134946740651367	1.0	356.626953125	1.0	259.0	-0.0730096533697989	1.0	50.0	43200000.0	Ebay	1462088069000.0
1679	1.0	3090.6865234375	-0.030204023378631314	1.0	375.892578125	1.0	253.0	-0.06585938978467085	1.0	56.0	86400000.0	Ebay	1462088069000.0
1680	0.0419921875	166.2177734375	0.3638358852221028	2827.296875	27.1494140625	1.0	12.0	0.47967604582143275	278.0	5.0	0.0	Ebay	1462088934300.0
1681	0.0419921875	166.2177734375	0.3638358852221028	2827.296875	27.1494140625	1.0	12.0	0.47967604582143275	278.0	5.0	1000.0	Ebay	1462088934300.0
1682	0.0419921875	166.3017578125	0.36375147879280456	2827.212890625	27.1494140625	1.0	14.0	0.4513977502046512	276.0	5.0	15000.0	Ebay	1462088934300.0
1683	0.0419921875	166.3017578125	0.36375147879280456	2827.212890625	27.1494140625	1.0	14.0	0.4513977502046512	276.0	5.0	30000.0	Ebay	1462088934300.0
1684	0.0419921875	166.3017578125	0.36375147879280456	2827.212890625	27.1494140625	1.0	14.0	0.4513977502046512	276.0	5.0	60000.0	Ebay	1462088934300.0
1685	1.0	166.3017578125	0.3569535865740341	2827.212890625	27.19140625	1.0	14.0	0.48963251634978955	276.0	6.0	300000.0	Ebay	1462088934300.0
1686	1.0	166.3017578125	0.3569535865740341	2827.212890625	27.19140625	1.0	14.0	0.48963251634978955	276.0	6.0	900000.0	Ebay	1462088934300.0
1687	1.0	166.3017578125	0.3569535865740341	2827.212890625	27.19140625	1.0	14.0	0.48963251634978955	276.0	6.0	1800000.0	Ebay	1462088934300.0
1688	1.0	166.3017578125	0.3569535865740341	2827.212890625	27.19140625	1.0	14.0	0.48963251634978955	276.0	6.0	3600000.0	Ebay	1462088934300.0
1689	1.0	282.904296875	0.27562462396983634	2710.6103515625	27.19140625	1.0	20.0	0.4230587133844797	270.0	6.0	21600000.0	Ebay	1462088934300.0
1690	1.0	2714.71875	-0.033940368096768106	1.0	305.9873046875	1.0	251.0	-0.07863704417380787	1.0	45.0	43200000.0	Ebay	1462088934300.0
1691	1.0	2695.453125	-0.032511885076117526	1.0	325.2529296875	1.0	245.0	-0.0704971647957596	1.0	51.0	86400000.0	Ebay	1462088934300.0
1692	0.083984375	166.220703125	0.36605557572481184	3271.0302734375	27.3486328125	2.0	12.0	0.48154972619729475	290.0	6.0	0.0	Ebay	1462089794505.0
1693	0.083984375	166.220703125	0.36605557572481184	3271.0302734375	27.3486328125	2.0	12.0	0.48154972619729475	290.0	6.0	1000.0	Ebay	1462089794505.0
1694	0.083984375	166.3046875	0.36597146213208087	3270.9462890625	27.3486328125	2.0	14.0	0.45413655340052245	288.0	6.0	15000.0	Ebay	1462089794505.0
1695	0.083984375	166.3046875	0.36597146213208087	3270.9462890625	27.3486328125	2.0	14.0	0.45413655340052245	288.0	6.0	30000.0	Ebay	1462089794505.0
1696	0.083984375	166.3046875	0.36597146213208087	3270.9462890625	27.3486328125	2.0	14.0	0.45413655340052245	288.0	6.0	60000.0	Ebay	1462089794505.0
1697	1.0	166.3046875	0.3598414987902851	3270.9462890625	27.4326171875	1.0	14.0	0.5508717411859259	288.0	8.0	300000.0	Ebay	1462089794505.0
1698	1.0	166.3046875	0.3598414987902851	3270.9462890625	27.4326171875	1.0	14.0	0.5508717411859259	288.0	8.0	900000.0	Ebay	1462089794505.0
1699	1.0	166.3046875	0.3598414987902851	3270.9462890625	27.4326171875	1.0	14.0	0.5508717411859259	288.0	8.0	1800000.0	Ebay	1462089794505.0
1700	1.0	166.3046875	0.3598414987902851	3270.9462890625	27.4326171875	1.0	14.0	0.5508717411859259	288.0	8.0	3600000.0	Ebay	1462089794505.0
1701	1.0	333.455078125	0.25629469750777634	3103.7958984375	27.4326171875	1.0	24.0	0.4466022058773541	278.0	8.0	21600000.0	Ebay	1462089794505.0
1702	1.0	3100.4501953125	-0.030884179582071906	1.0	364.2333984375	1.0	257.0	-0.0694108862819823	1.0	53.0	43200000.0	Ebay	1462089794505.0
1703	1.0	3088.6416015625	-0.030191868721068865	1.0	376.0419921875	1.0	253.0	-0.06485289559432598	1.0	57.0	86400000.0	Ebay	1462089794505.0
1704	0.0419921875	166.1318359375	0.3659490712354807	3133.75	27.328125	1.0	22.0	0.48627007201527844	271.0	9.0	0.0	Ebay	1462090657806.0
1705	0.0419921875	166.1318359375	0.3659490712354807	3133.75	27.328125	1.0	22.0	0.48627007201527844	271.0	9.0	1000.0	Ebay	1462090657806.0
1706	0.0419921875	166.2158203125	0.36586474600939584	3133.666015625	27.328125	1.0	24.0	0.46913233938825405	269.0	9.0	15000.0	Ebay	1462090657806.0
1707	0.0419921875	166.2158203125	0.36586474600939584	3133.666015625	27.328125	1.0	24.0	0.46913233938825405	269.0	9.0	30000.0	Ebay	1462090657806.0
1708	0.0419921875	166.2158203125	0.36586474600939584	3133.666015625	27.328125	1.0	24.0	0.46913233938825405	269.0	9.0	60000.0	Ebay	1462090657806.0
1709	1.0	166.2158203125	0.359148954259625	3133.666015625	27.3701171875	1.0	24.0	0.49012702735396324	269.0	10.0	300000.0	Ebay	1462090657806.0
1710	1.0	166.2158203125	0.359148954259625	3133.666015625	27.3701171875	1.0	24.0	0.49012702735396324	269.0	10.0	900000.0	Ebay	1462090657806.0
1711	1.0	166.2158203125	0.359148954259625	3133.666015625	27.3701171875	1.0	24.0	0.49012702735396324	269.0	10.0	1800000.0	Ebay	1462090657806.0
1712	1.0	166.2158203125	0.359148954259625	3133.666015625	27.3701171875	1.0	24.0	0.49012702735396324	269.0	10.0	3600000.0	Ebay	1462090657806.0
1713	1.0	282.818359375	0.27798052260887784	3017.0634765625	27.3701171875	1.0	30.0	0.44566777861531465	263.0	10.0	21600000.0	Ebay	1462090657806.0
1714	1.0	3013.62890625	-0.03398557863963155	1.0	313.623046875	1.0	252.0	-0.07118652823636969	1.0	51.0	43200000.0	Ebay	1462090657806.0
1715	1.0	3001.8203125	-0.03313832435569546	1.0	325.431640625	1.0	248.0	-0.06639376697729903	1.0	55.0	86400000.0	Ebay	1462090657806.0
1716	0.083984375	166.5712890625	0.36533661999517136	3269.982421875	27.28515625	2.0	14.0	0.45433839375742247	291.0	6.0	0.0	Ebay	1462091654610.0
1717	0.083984375	166.5712890625	0.36533661999517136	3269.982421875	27.28515625	2.0	14.0	0.45433839375742247	291.0	6.0	1000.0	Ebay	1462091654610.0
1718	0.083984375	166.6552734375	0.3652527873220191	3269.8984375	27.28515625	2.0	16.0	0.43063250454099966	289.0	6.0	15000.0	Ebay	1462091654610.0
1719	0.083984375	166.6552734375	0.3652527873220191	3269.8984375	27.28515625	2.0	16.0	0.43063250454099966	289.0	6.0	30000.0	Ebay	1462091654610.0
1720	0.083984375	166.6552734375	0.3652527873220191	3269.8984375	27.28515625	2.0	16.0	0.43063250454099966	289.0	6.0	60000.0	Ebay	1462091654610.0
1721	1.0	166.6552734375	0.3591199687858965	3269.8984375	27.369140625	1.0	16.0	0.525286318648071	289.0	8.0	300000.0	Ebay	1462091654610.0
1722	1.0	166.6552734375	0.3591199687858965	3269.8984375	27.369140625	1.0	16.0	0.525286318648071	289.0	8.0	900000.0	Ebay	1462091654610.0
1723	1.0	166.6552734375	0.3591199687858965	3269.8984375	27.369140625	1.0	16.0	0.525286318648071	289.0	8.0	1800000.0	Ebay	1462091654610.0
1724	1.0	166.6552734375	0.3591199687858965	3269.8984375	27.369140625	1.0	16.0	0.525286318648071	289.0	8.0	3600000.0	Ebay	1462091654610.0
1725	1.0	232.7099609375	0.5725607322392917	3102.748046875	128.46484375	1.0	18.0	0.6412808908460974	279.0	16.0	21600000.0	Ebay	1462091654610.0
1726	1.0	3099.7529296875	-0.03088657224717274	1.0	364.169921875	1.0	260.0	-0.0696892908593221	1.0	53.0	43200000.0	Ebay	1462091654610.0
1727	1.0	3087.9443359375	-0.03019407763058746	1.0	375.978515625	1.0	256.0	-0.06514563945218284	1.0	57.0	86400000.0	Ebay	1462091654610.0
1728	0.083984375	166.1123046875	0.3656180412636702	3196.45703125	27.2900390625	2.0	23.0	0.45010792246567366	270.0	9.0	0.0	Ebay	1462092521498.0
1729	0.083984375	166.1123046875	0.3656180412636702	3196.45703125	27.2900390625	2.0	23.0	0.45010792246567366	270.0	9.0	1000.0	Ebay	1462092521498.0
1730	0.083984375	166.1962890625	0.3655338494762227	3196.373046875	27.2900390625	2.0	25.0	0.4342385741223035	268.0	9.0	15000.0	Ebay	1462092521498.0
1731	0.083984375	166.1962890625	0.3655338494762227	3196.373046875	27.2900390625	2.0	25.0	0.4342385741223035	268.0	9.0	30000.0	Ebay	1462092521498.0
1732	0.083984375	166.1962890625	0.3655338494762227	3196.373046875	27.2900390625	2.0	25.0	0.4342385741223035	268.0	9.0	60000.0	Ebay	1462092521498.0
1733	1.0	166.1962890625	0.3593836196057692	3196.373046875	27.3740234375	1.0	25.0	0.5009299423418174	268.0	11.0	300000.0	Ebay	1462092521498.0
1734	1.0	166.1962890625	0.3593836196057692	3196.373046875	27.3740234375	1.0	25.0	0.5009299423418174	268.0	11.0	900000.0	Ebay	1462092521498.0
1735	1.0	166.1962890625	0.3593836196057692	3196.373046875	27.3740234375	1.0	25.0	0.5009299423418174	268.0	11.0	1800000.0	Ebay	1462092521498.0
1736	1.0	166.1962890625	0.3593836196057692	3196.373046875	27.3740234375	1.0	25.0	0.5009299423418174	268.0	11.0	3600000.0	Ebay	1462092521498.0
1737	1.0	232.2509765625	0.5724781000145733	3029.22265625	128.4697265625	1.0	27.0	0.5915730683613069	258.0	19.0	21600000.0	Ebay	1462092521498.0
1738	1.0	3043.9794921875	-0.03187857727580672	1.0	345.9638671875	1.0	251.0	-0.06883609896924182	1.0	53.0	43200000.0	Ebay	1462092521498.0
1739	1.0	3036.6240234375	-0.03141190927811785	1.0	353.3193359375	1.0	249.0	-0.06649453027423366	1.0	55.0	86400000.0	Ebay	1462092521498.0
1740	0.0419921875	166.2236328125	0.3651119016603262	3148.638671875	27.19140625	1.0	12.0	0.47983582115954243	281.0	5.0	0.0	Ebay	1462093665642.0
1741	0.0419921875	166.2236328125	0.3651119016603262	3148.638671875	27.19140625	1.0	12.0	0.47983582115954243	281.0	5.0	1000.0	Ebay	1462093665642.0
1742	0.0419921875	166.3076171875	0.36502777407754805	3148.5546875	27.19140625	1.0	14.0	0.4515734782320247	279.0	5.0	15000.0	Ebay	1462093665642.0
1743	0.0419921875	166.3076171875	0.36502777407754805	3148.5546875	27.19140625	1.0	14.0	0.4515734782320247	279.0	5.0	30000.0	Ebay	1462093665642.0
1744	0.0419921875	166.3076171875	0.36502777407754805	3148.5546875	27.19140625	1.0	14.0	0.4515734782320247	279.0	5.0	60000.0	Ebay	1462093665642.0
1745	1.0	166.3076171875	0.35829811324174715	3148.5546875	27.2333984375	1.0	14.0	0.4898140566862734	279.0	6.0	300000.0	Ebay	1462093665642.0
1746	1.0	166.3076171875	0.35829811324174715	3148.5546875	27.2333984375	1.0	14.0	0.4898140566862734	279.0	6.0	900000.0	Ebay	1462093665642.0
1747	1.0	166.3076171875	0.35829811324174715	3148.5546875	27.2333984375	1.0	14.0	0.4898140566862734	279.0	6.0	1800000.0	Ebay	1462093665642.0
1748	1.0	166.3076171875	0.35829811324174715	3148.5546875	27.2333984375	1.0	14.0	0.4898140566862734	279.0	6.0	3600000.0	Ebay	1462093665642.0
1749	115.40625	232.3623046875	0.26448267894101424	2916.5458984375	77.78125	24.0	16.0	0.2633467565598291	249.0	10.0	21600000.0	Ebay	1462093665642.0
1750	1.0	3024.15625	-0.033698464966714116	1.0	317.939453125	1.0	250.0	-0.0733708588052805	1.0	49.0	43200000.0	Ebay	1462093665642.0
1751	1.0	3016.80078125	-0.033175727104982726	1.0	325.294921875	1.0	248.0	-0.0707969077020948	1.0	51.0	86400000.0	Ebay	1462093665642.0
1752	0.0419921875	170.125	0.32037727243523867	3294.80078125	20.6376953125	1.0	18.0	0.4745401200018958	280.0	7.0	0.0	Ebay	1462094529414.0
1753	0.0419921875	170.125	0.32037727243523867	3294.80078125	20.6376953125	1.0	18.0	0.4745401200018958	280.0	7.0	1000.0	Ebay	1462094529414.0
1754	0.0419921875	170.1669921875	0.320339966124166	3294.7587890625	20.6376953125	1.0	19.0	0.46423475895730426	279.0	7.0	15000.0	Ebay	1462094529414.0
1755	0.0419921875	170.1669921875	0.320339966124166	3294.7587890625	20.6376953125	1.0	19.0	0.46423475895730426	279.0	7.0	30000.0	Ebay	1462094529414.0
1756	0.0419921875	170.1669921875	0.320339966124166	3294.7587890625	20.6376953125	1.0	19.0	0.46423475895730426	279.0	7.0	60000.0	Ebay	1462094529414.0
1757	1.0	170.1669921875	0.31267135317818134	3294.7587890625	20.6796875	1.0	19.0	0.4914633418263357	279.0	8.0	300000.0	Ebay	1462094529414.0
1758	1.0	170.1669921875	0.31267135317818134	3294.7587890625	20.6796875	1.0	19.0	0.4914633418263357	279.0	8.0	900000.0	Ebay	1462094529414.0
1759	1.0	170.1669921875	0.31267135317818134	3294.7587890625	20.6796875	1.0	19.0	0.4914633418263357	279.0	8.0	1800000.0	Ebay	1462094529414.0
1760	1.0	170.1669921875	0.31267135317818134	3294.7587890625	20.6796875	1.0	19.0	0.4914633418263357	279.0	8.0	3600000.0	Ebay	1462094529414.0
1761	146.46875	236.2216796875	0.2716257976185704	3010.48046875	92.4345703125	32.0	21.0	0.25105978090432535	239.0	14.0	21600000.0	Ebay	1462094529414.0
1762	1.0	3225.7607421875	-0.03871955205672457	1.0	259.8447265625	1.0	254.0	-0.070237271681689	1.0	52.0	43200000.0	Ebay	1462094529414.0
1763	1.0	3218.4052734375	-0.03803889627362306	1.0	267.2001953125	1.0	252.0	-0.0678496909547851	1.0	54.0	86400000.0	Ebay	1462094529414.0
1764	0.083984375	166.19140625	0.36480755441528084	3273.0400390625	27.126953125	2.0	12.0	0.44026182410416437	291.0	5.0	0.0	Ebay	1462095564004.0
1765	0.083984375	166.19140625	0.36480755441528084	3273.0400390625	27.126953125	2.0	12.0	0.44026182410416437	291.0	5.0	1000.0	Ebay	1462095564004.0
1766	0.083984375	166.275390625	0.364723627569918	3272.9560546875	27.126953125	2.0	14.0	0.4137864080974141	289.0	5.0	15000.0	Ebay	1462095564004.0
1767	0.083984375	166.275390625	0.364723627569918	3272.9560546875	27.126953125	2.0	14.0	0.4137864080974141	289.0	5.0	30000.0	Ebay	1462095564004.0
1768	0.083984375	166.275390625	0.364723627569918	3272.9560546875	27.126953125	2.0	14.0	0.4137864080974141	289.0	5.0	60000.0	Ebay	1462095564004.0
1769	1.0	166.275390625	0.3585676196896111	3272.9560546875	27.2109375	1.0	14.0	0.5228835543510583	289.0	7.0	300000.0	Ebay	1462095564004.0
1770	1.0	166.275390625	0.3585676196896111	3272.9560546875	27.2109375	1.0	14.0	0.5228835543510583	289.0	7.0	900000.0	Ebay	1462095564004.0
1771	1.0	166.275390625	0.3585676196896111	3272.9560546875	27.2109375	1.0	14.0	0.5228835543510583	289.0	7.0	1800000.0	Ebay	1462095564004.0
1772	1.0	166.275390625	0.3585676196896111	3272.9560546875	27.2109375	1.0	14.0	0.5228835543510583	289.0	7.0	3600000.0	Ebay	1462095564004.0
1773	155.5	232.330078125	0.34042998492443466	2950.3056640625	128.306640625	34.0	16.0	0.29770205009336886	245.0	15.0	21600000.0	Ebay	1462095564004.0
1774	1.0	3097.9775390625	-0.030636020657451947	1.0	368.46484375	1.0	256.0	-0.06823506636606544	1.0	54.0	43200000.0	Ebay	1462095564004.0
1775	1.0	3090.6220703125	-0.030207916956123078	1.0	375.8203125	1.0	254.0	-0.06595714178223835	1.0	56.0	86400000.0	Ebay	1462095564004.0
1776	0.0419921875	166.1630859375	0.36307173012251437	2394.0224609375	27.32421875	1.0	23.0	0.3871992147360663	181.0	6.0	0.0	Ebay	1462096431154.0
1777	0.0419921875	166.1630859375	0.36307173012251437	2394.0224609375	27.32421875	1.0	23.0	0.3871992147360663	181.0	6.0	1000.0	Ebay	1462096431154.0
1778	0.0419921875	166.205078125	0.36302914373710754	2393.98046875	27.32421875	1.0	24.0	0.37922756692842735	180.0	6.0	15000.0	Ebay	1462096431154.0
1779	0.0419921875	166.205078125	0.36302914373710754	2393.98046875	27.32421875	1.0	24.0	0.37922756692842735	180.0	6.0	30000.0	Ebay	1462096431154.0
1780	0.0419921875	166.205078125	0.36302914373710754	2393.98046875	27.32421875	1.0	24.0	0.37922756692842735	180.0	6.0	60000.0	Ebay	1462096431154.0
1781	1.0	166.205078125	0.3561428691683256	2393.98046875	27.3662109375	1.0	24.0	0.4084493969544018	180.0	7.0	300000.0	Ebay	1462096431154.0
1782	1.0	166.205078125	0.3561428691683256	2393.98046875	27.3662109375	1.0	24.0	0.4084493969544018	180.0	7.0	900000.0	Ebay	1462096431154.0
1783	1.0	166.205078125	0.3561428691683256	2393.98046875	27.3662109375	1.0	24.0	0.4084493969544018	180.0	7.0	1800000.0	Ebay	1462096431154.0
1784	1.0	166.205078125	0.3561428691683256	2393.98046875	27.3662109375	1.0	24.0	0.4084493969544018	180.0	7.0	3600000.0	Ebay	1462096431154.0
1785	73.703125	232.259765625	0.3026378880149685	2203.6748046875	77.9140625	15.0	26.0	0.24421449222928918	159.0	11.0	21600000.0	Ebay	1462096431154.0
1786	1.0	2433.7080078125	-0.051615386902319996	1.0	153.84375	1.0	184.0	-0.10618875941813957	1.0	27.0	43200000.0	Ebay	1462096431154.0
1787	1.0	2433.7080078125	-0.051615386902319996	1.0	153.84375	1.0	184.0	-0.10618875941813957	1.0	27.0	86400000.0	Ebay	1462096431154.0
1788	0.0419921875	166.3203125	0.36628954943049985	3160.919921875	27.40625	1.0	11.0	0.5350881716195307	281.0	6.0	0.0	Ebay	1462097594948.0
1789	0.0419921875	166.3203125	0.36628954943049985	3160.919921875	27.40625	1.0	11.0	0.5350881716195307	281.0	6.0	1000.0	Ebay	1462097594948.0
1790	0.0419921875	166.404296875	0.3662052974597118	3160.8359375	27.40625	1.0	13.0	0.503701646605136	279.0	6.0	15000.0	Ebay	1462097594948.0
1791	0.0419921875	166.404296875	0.3662052974597118	3160.8359375	27.40625	1.0	13.0	0.503701646605136	279.0	6.0	30000.0	Ebay	1462097594948.0
1792	0.0419921875	166.404296875	0.3662052974597118	3160.8359375	27.40625	1.0	13.0	0.503701646605136	279.0	6.0	60000.0	Ebay	1462097594948.0
1793	1.0	166.404296875	0.35950712793700607	3160.8359375	27.4482421875	1.0	13.0	0.5363784206846182	279.0	7.0	300000.0	Ebay	1462097594948.0
1794	1.0	166.404296875	0.35950712793700607	3160.8359375	27.4482421875	1.0	13.0	0.5363784206846182	279.0	7.0	900000.0	Ebay	1462097594948.0
1795	1.0	166.404296875	0.35950712793700607	3160.8359375	27.4482421875	1.0	13.0	0.5363784206846182	279.0	7.0	1800000.0	Ebay	1462097594948.0
1796	1.0	166.404296875	0.35950712793700607	3160.8359375	27.4482421875	1.0	13.0	0.5363784206846182	279.0	7.0	3600000.0	Ebay	1462097594948.0
1797	164.984375	232.458984375	0.23838742567472157	2872.041015625	85.2041015625	36.0	15.0	0.2254360050806923	237.0	11.0	21600000.0	Ebay	1462097594948.0
1798	1.0	3027.298828125	-0.03305323456170617	1.0	327.3896484375	1.0	249.0	-0.07206881680060853	1.0	50.0	43200000.0	Ebay	1462097594948.0
1799	1.0	3005.447265625	-0.03160168558927738	1.0	349.2412109375	1.0	245.0	-0.06714812294883023	1.0	54.0	86400000.0	Ebay	1462097594948.0
1800	0.083984375	166.25	0.3648245728406053	2950.1826171875	27.3076171875	2.0	22.0	0.45675561514362845	254.0	9.0	0.0	Ebay	1462098456088.0
1801	0.083984375	166.25	0.3648245728406053	2950.1826171875	27.3076171875	2.0	22.0	0.45675561514362845	254.0	9.0	1000.0	Ebay	1462098456088.0
1802	0.083984375	166.333984375	0.36474022453284977	2950.0986328125	27.3076171875	2.0	24.0	0.4400765857762226	252.0	9.0	15000.0	Ebay	1462098456088.0
1803	0.083984375	166.333984375	0.36474022453284977	2950.0986328125	27.3076171875	2.0	24.0	0.4400765857762226	252.0	9.0	30000.0	Ebay	1462098456088.0
1804	0.083984375	166.333984375	0.36474022453284977	2950.0986328125	27.3076171875	2.0	24.0	0.4400765857762226	252.0	9.0	60000.0	Ebay	1462098456088.0
1805	1.0	166.333984375	0.3585501630213838	2950.0986328125	27.3916015625	1.0	24.0	0.5074313340835489	252.0	11.0	300000.0	Ebay	1462098456088.0
1806	1.0	166.333984375	0.3585501630213838	2950.0986328125	27.3916015625	1.0	24.0	0.5074313340835489	252.0	11.0	900000.0	Ebay	1462098456088.0
1807	1.0	166.333984375	0.3585501630213838	2950.0986328125	27.3916015625	1.0	24.0	0.5074313340835489	252.0	11.0	1800000.0	Ebay	1462098456088.0
1808	1.0	166.333984375	0.3585501630213838	2950.0986328125	27.3916015625	1.0	24.0	0.5074313340835489	252.0	11.0	3600000.0	Ebay	1462098456088.0
1809	153.513671875	232.484375	0.3474637544618873	2622.7294921875	135.0966796875	33.0	28.0	0.25629022063803575	207.0	19.0	21600000.0	Ebay	1462098456088.0
1810	1.0	2778.0126953125	-0.030130243949526504	1.0	365.8115234375	1.0	232.0	-0.0646763267031142	1.0	55.0	43200000.0	Ebay	1462098456088.0
1811	1.0	2756.1611328125	-0.028854342618342948	1.0	387.6630859375	1.0	228.0	-0.06017795040372256	1.0	59.0	86400000.0	Ebay	1462098456088.0
1812	0.083984375	166.3203125	0.3661187372141732	3289.4736328125	27.3681640625	2.0	12.0	0.48161142027959386	291.0	6.0	0.0	Ebay	1462099616990.0
1813	0.083984375	166.3203125	0.3661187372141732	3289.4736328125	27.3681640625	2.0	12.0	0.48161142027959386	291.0	6.0	1000.0	Ebay	1462099616990.0
1814	0.083984375	166.404296875	0.3660346844779323	3289.3896484375	27.3681640625	2.0	14.0	0.45420428467274193	289.0	6.0	15000.0	Ebay	1462099616990.0
1815	0.083984375	166.404296875	0.3660346844779323	3289.3896484375	27.3681640625	2.0	14.0	0.45420428467274193	289.0	6.0	30000.0	Ebay	1462099616990.0
1816	0.083984375	166.404296875	0.3660346844779323	3289.3896484375	27.3681640625	2.0	14.0	0.45420428467274193	289.0	6.0	60000.0	Ebay	1462099616990.0
1817	1.0	166.404296875	0.35991120976925683	3289.3896484375	27.4521484375	1.0	14.0	0.5509308806394363	289.0	8.0	300000.0	Ebay	1462099616990.0
1818	1.0	166.404296875	0.35991120976925683	3289.3896484375	27.4521484375	1.0	14.0	0.5509308806394363	289.0	8.0	900000.0	Ebay	1462099616990.0
1819	1.0	166.404296875	0.35991120976925683	3289.3896484375	27.4521484375	1.0	14.0	0.5509308806394363	289.0	8.0	1800000.0	Ebay	1462099616990.0
1820	1.0	166.404296875	0.35991120976925683	3289.3896484375	27.4521484375	1.0	14.0	0.5509308806394363	289.0	8.0	3600000.0	Ebay	1462099616990.0
1821	164.984375	232.5546875	0.3579144697392141	2942.7431640625	142.9638671875	36.0	18.0	0.28484163023296505	241.0	16.0	21600000.0	Ebay	1462099616990.0
1822	1.0	3098.0966796875	-0.02971248820566725	1.0	385.1494140625	1.0	256.0	-0.06718004492141959	1.0	55.0	43200000.0	Ebay	1462099616990.0
1823	1.0	3076.2451171875	-0.028541025523491213	1.0	407.0009765625	1.0	252.0	-0.06280962939548283	1.0	59.0	86400000.0	Ebay	1462099616990.0
1824	0.083984375	166.2939453125	0.3645318268165529	3297.025390625	27.0859375	2.0	12.0	0.44026182410416437	291.0	5.0	0.0	Ebay	1462100477704.0
1825	0.083984375	166.2939453125	0.3645318268165529	3297.025390625	27.0859375	2.0	12.0	0.44026182410416437	291.0	5.0	1000.0	Ebay	1462100477704.0
1826	0.083984375	166.3779296875	0.3644480227830876	3296.94140625	27.0859375	2.0	14.0	0.4137864080974141	289.0	5.0	15000.0	Ebay	1462100477704.0
1827	0.083984375	166.3779296875	0.3644480227830876	3296.94140625	27.0859375	2.0	14.0	0.4137864080974141	289.0	5.0	30000.0	Ebay	1462100477704.0
1828	0.083984375	166.3779296875	0.3644480227830876	3296.94140625	27.0859375	2.0	14.0	0.4137864080974141	289.0	5.0	60000.0	Ebay	1462100477704.0
1829	1.0	166.3779296875	0.35829231413936	3296.94140625	27.169921875	1.0	14.0	0.5228835543510583	289.0	7.0	300000.0	Ebay	1462100477704.0
1830	1.0	166.3779296875	0.35829231413936	3296.94140625	27.169921875	1.0	14.0	0.5228835543510583	289.0	7.0	900000.0	Ebay	1462100477704.0
1831	1.0	166.3779296875	0.35829231413936	3296.94140625	27.169921875	1.0	14.0	0.5228835543510583	289.0	7.0	1800000.0	Ebay	1462100477704.0
1832	37.84765625	166.3779296875	0.2181839077431392	3259.09375	27.169921875	4.0	14.0	0.43399757573134756	285.0	7.0	3600000.0	Ebay	1462100477704.0
1833	182.9296875	232.5283203125	0.34245831657738496	2932.349609375	142.681640625	38.0	18.0	0.25998385425107107	239.0	15.0	21600000.0	Ebay	1462100477704.0
1834	1.0	3087.6767578125	-0.028773193970627088	1.0	402.8125	1.0	254.0	-0.06595714178223835	1.0	56.0	43200000.0	Ebay	1462100477704.0
1835	1.0	3073.1806640625	-0.028030827215960646	1.0	417.30859375	1.0	252.0	-0.06377047013853931	1.0	58.0	86400000.0	Ebay	1462100477704.0
1836	0.083984375	166.1884765625	0.3663307199538159	3281.6767578125	27.3857421875	2.0	11.0	0.49697040355971234	291.0	6.0	0.0	Ebay	1462101345586.0
1837	0.083984375	166.1884765625	0.3663307199538159	3281.6767578125	27.3857421875	2.0	11.0	0.49697040355971234	291.0	6.0	1000.0	Ebay	1462101345586.0
1838	0.083984375	166.2724609375	0.3662465605398231	3281.5927734375	27.3857421875	2.0	13.0	0.46732187058540997	289.0	6.0	15000.0	Ebay	1462101345586.0
1839	0.083984375	166.2724609375	0.3662465605398231	3281.5927734375	27.3857421875	2.0	13.0	0.46732187058540997	289.0	6.0	30000.0	Ebay	1462101345586.0
1840	0.083984375	166.2724609375	0.3662465605398231	3281.5927734375	27.3857421875	2.0	13.0	0.46732187058540997	289.0	6.0	60000.0	Ebay	1462101345586.0
1841	1.0	166.2724609375	0.3601221457176786	3281.5927734375	27.4697265625	1.0	13.0	0.5650743560059474	289.0	8.0	300000.0	Ebay	1462101345586.0
1842	1.0	166.2724609375	0.3601221457176786	3281.5927734375	27.4697265625	1.0	13.0	0.5650743560059474	289.0	8.0	900000.0	Ebay	1462101345586.0
1843	1.0	166.2724609375	0.3601221457176786	3281.5927734375	27.4697265625	1.0	13.0	0.5650743560059474	289.0	8.0	1800000.0	Ebay	1462101345586.0
1844	37.84765625	166.2724609375	0.22006193133428542	3243.7451171875	27.4697265625	4.0	13.0	0.47825317589869076	285.0	8.0	3600000.0	Ebay	1462101345586.0
1845	164.984375	232.4228515625	0.34447529623060713	2942.7529296875	135.1748046875	36.0	17.0	0.2929358106214442	241.0	16.0	21600000.0	Ebay	1462101345586.0
1846	1.0	3097.974609375	-0.03013643098213527	1.0	377.3603515625	1.0	255.0	-0.0670841860532956	1.0	55.0	43200000.0	Ebay	1462101345586.0
1847	1.0	3076.123046875	-0.0289336473123998	1.0	399.2119140625	1.0	251.0	-0.06270894413356963	1.0	59.0	86400000.0	Ebay	1462101345586.0
1848	0.083984375	166.35546875	0.3647312600670261	3286.423828125	27.1357421875	2.0	12.0	0.44026182410416437	291.0	5.0	0.0	Ebay	1462102202833.0
1849	0.083984375	166.35546875	0.3647312600670261	3286.423828125	27.1357421875	2.0	12.0	0.44026182410416437	291.0	5.0	1000.0	Ebay	1462102202833.0
1850	0.083984375	166.439453125	0.3646474406939259	3286.33984375	27.1357421875	2.0	14.0	0.4137864080974141	289.0	5.0	15000.0	Ebay	1462102202833.0
1851	0.083984375	166.439453125	0.3646474406939259	3286.33984375	27.1357421875	2.0	14.0	0.4137864080974141	289.0	5.0	30000.0	Ebay	1462102202833.0
1852	0.083984375	166.439453125	0.3646474406939259	3286.33984375	27.1357421875	2.0	14.0	0.4137864080974141	289.0	5.0	60000.0	Ebay	1462102202833.0
1853	1.0	166.439453125	0.35849678102987026	3286.33984375	27.2197265625	1.0	14.0	0.5228835543510583	289.0	7.0	300000.0	Ebay	1462102202833.0
1854	1.0	166.439453125	0.35849678102987026	3286.33984375	27.2197265625	1.0	14.0	0.5228835543510583	289.0	7.0	900000.0	Ebay	1462102202833.0
1855	37.84765625	166.439453125	0.2183839354527426	3248.4921875	27.2197265625	4.0	14.0	0.43399757573134756	285.0	7.0	1800000.0	Ebay	1462102202833.0
1856	37.84765625	166.439453125	0.2183839354527426	3248.4921875	27.2197265625	4.0	14.0	0.43399757573134756	285.0	7.0	3600000.0	Ebay	1462102202833.0
1857	164.984375	232.58984375	0.35743488929065287	2939.693359375	142.7314453125	36.0	18.0	0.27001365133874833	241.0	15.0	21600000.0	Ebay	1462102202833.0
1858	1.0	3095.08203125	-0.02971926056385914	1.0	384.9169921875	1.0	256.0	-0.06823506636606544	1.0	54.0	43200000.0	Ebay	1462102202833.0
1859	1.0	3073.23046875	-0.02854668933855896	1.0	406.7685546875	1.0	252.0	-0.06377047013853931	1.0	58.0	86400000.0	Ebay	1462102202833.0
1860	0.0419921875	166.236328125	0.3658419768807678	3157.8720703125	27.3154296875	1.0	12.0	0.5188141552028307	281.0	6.0	0.0	Ebay	1462103071880.0
1861	0.0419921875	166.236328125	0.3658419768807678	3157.8720703125	27.3154296875	1.0	12.0	0.5188141552028307	281.0	6.0	1000.0	Ebay	1462103071880.0
1862	0.0419921875	166.3203125	0.3657577515290187	3157.7880859375	27.3154296875	1.0	14.0	0.4898140566862734	279.0	6.0	15000.0	Ebay	1462103071880.0
1863	0.0419921875	166.3203125	0.3657577515290187	3157.7880859375	27.3154296875	1.0	14.0	0.4898140566862734	279.0	6.0	30000.0	Ebay	1462103071880.0
1864	0.0419921875	166.3203125	0.3657577515290187	3157.7880859375	27.3154296875	1.0	14.0	0.4898140566862734	279.0	6.0	60000.0	Ebay	1462103071880.0
1865	1.0	166.3203125	0.3590460584673817	3157.7880859375	27.357421875	1.0	14.0	0.5222883544003322	279.0	7.0	300000.0	Ebay	1462103071880.0
1866	23.666015625	166.3203125	0.25490566624430333	3134.1220703125	27.357421875	3.0	14.0	0.45851236938710693	276.0	7.0	900000.0	Ebay	1462103071880.0
1867	23.666015625	166.3203125	0.25490566624430333	3134.1220703125	27.357421875	3.0	14.0	0.45851236938710693	276.0	7.0	1800000.0	Ebay	1462103071880.0
1868	23.666015625	166.3203125	0.25490566624430333	3134.1220703125	27.357421875	3.0	14.0	0.45851236938710693	276.0	7.0	3600000.0	Ebay	1462103071880.0
1869	164.984375	232.4228515625	0.23812078333576814	2868.9453125	85.11328125	36.0	17.0	0.20848221406852901	236.0	11.0	21600000.0	Ebay	1462103071880.0
1870	1.0	3024.1669921875	-0.03305353998427295	1.0	327.298828125	1.0	250.0	-0.07216596472076241	1.0	50.0	43200000.0	Ebay	1462103071880.0
1871	1.0	3002.3154296875	-0.03160123747683205	1.0	349.150390625	1.0	246.0	-0.06725054096048122	1.0	54.0	86400000.0	Ebay	1462103071880.0
1872	37.931640625	166.2900390625	0.2188331966428981	3259.166015625	27.2900390625	6.0	12.0	0.37930421106354195	287.0	6.0	0.0	Ebay	1462103935357.0
1873	37.931640625	166.2900390625	0.2188331966428981	3259.166015625	27.2900390625	6.0	12.0	0.37930421106354195	287.0	6.0	1000.0	Ebay	1462103935357.0
1874	37.931640625	166.3740234375	0.21877402566629378	3259.08203125	27.2900390625	6.0	14.0	0.35582202893810055	285.0	6.0	15000.0	Ebay	1462103935357.0
1875	37.931640625	166.3740234375	0.21877402566629378	3259.08203125	27.2900390625	6.0	14.0	0.35582202893810055	285.0	6.0	30000.0	Ebay	1462103935357.0
1876	37.931640625	166.3740234375	0.21877402566629378	3259.08203125	27.2900390625	6.0	14.0	0.35582202893810055	285.0	6.0	60000.0	Ebay	1462103935357.0
1877	37.84765625	166.3740234375	0.2194909222245865	3259.08203125	27.3740234375	4.0	14.0	0.46563788071320883	285.0	8.0	300000.0	Ebay	1462103935357.0
1878	37.84765625	166.3740234375	0.2194909222245865	3259.08203125	27.3740234375	4.0	14.0	0.46563788071320883	285.0	8.0	900000.0	Ebay	1462103935357.0
1879	37.84765625	166.3740234375	0.2194909222245865	3259.08203125	27.3740234375	4.0	14.0	0.46563788071320883	285.0	8.0	1800000.0	Ebay	1462103935357.0
1880	37.84765625	166.3740234375	0.2194909222245865	3259.08203125	27.3740234375	4.0	14.0	0.46563788071320883	285.0	8.0	3600000.0	Ebay	1462103935357.0
1881	182.9296875	253.6103515625	0.32859202666300424	2911.251953125	142.8857421875	38.0	18.0	0.2746545913526242	239.0	16.0	21600000.0	Ebay	1462103935357.0
1882	1.0	3087.6611328125	-0.028762867249664387	1.0	403.0166015625	1.0	254.0	-0.0649511652382311	1.0	57.0	43200000.0	Ebay	1462103935357.0
1883	1.0	3073.1650390625	-0.028020987506986672	1.0	417.5126953125	1.0	252.0	-0.06280962939548283	1.0	59.0	86400000.0	Ebay	1462103935357.0
1884	0.083984375	166.3017578125	0.35366258859603666	3264.79296875	25.275390625	2.0	11.0	0.45519753061710466	291.0	5.0	0.0	Ebay	1462104791108.0
1885	0.083984375	166.3017578125	0.35366258859603666	3264.79296875	25.275390625	2.0	11.0	0.45519753061710466	291.0	5.0	1000.0	Ebay	1462104791108.0
1886	0.083984375	166.3857421875	0.35358051427581305	3264.708984375	25.275390625	2.0	13.0	0.4264294173024509	289.0	5.0	15000.0	Ebay	1462104791108.0
1887	0.083984375	166.3857421875	0.35358051427581305	3264.708984375	25.275390625	2.0	13.0	0.4264294173024509	289.0	5.0	30000.0	Ebay	1462104791108.0
1888	0.083984375	166.3857421875	0.35358051427581305	3264.708984375	25.275390625	2.0	13.0	0.4264294173024509	289.0	5.0	60000.0	Ebay	1462104791108.0
1889	1.0	166.3857421875	0.3471958544176946	3264.708984375	25.359375	1.0	13.0	0.536949689608853	289.0	7.0	300000.0	Ebay	1462104791108.0
1890	1.0	166.3857421875	0.3471958544176946	3264.708984375	25.359375	1.0	13.0	0.536949689608853	289.0	7.0	900000.0	Ebay	1462104791108.0
1891	1.0	166.3857421875	0.3471958544176946	3264.708984375	25.359375	1.0	13.0	0.536949689608853	289.0	7.0	1800000.0	Ebay	1462104791108.0
1892	1.0	166.3857421875	0.3471958544176946	3264.708984375	25.359375	1.0	13.0	0.536949689608853	289.0	7.0	3600000.0	Ebay	1462104791108.0
1893	158.81640625	232.4404296875	0.33179593446067485	2939.791015625	125.40625	36.0	15.0	0.29587204568832803	243.0	15.0	21600000.0	Ebay	1462104791108.0
1894	1.0	3095.0302734375	-0.03103806396776835	1.0	361.423828125	1.0	255.0	-0.06813974319605524	1.0	54.0	43200000.0	Ebay	1462104791108.0
1895	1.0	3073.1787109375	-0.029765997048009432	1.0	383.275390625	1.0	251.0	-0.06367028520535294	1.0	58.0	86400000.0	Ebay	1462104791108.0
1896	0.083984375	166.2685546875	0.36614549872793545	3267.8408203125	27.3740234375	2.0	11.0	0.49697040355971234	291.0	6.0	0.0	Ebay	1462105653294.0
1897	0.083984375	166.2685546875	0.36614549872793545	3267.8408203125	27.3740234375	2.0	11.0	0.49697040355971234	291.0	6.0	1000.0	Ebay	1462105653294.0
1898	0.083984375	166.3525390625	0.36606138990535636	3267.7568359375	27.3740234375	2.0	13.0	0.46732187058540997	289.0	6.0	15000.0	Ebay	1462105653294.0
1899	0.083984375	166.3525390625	0.36606138990535636	3267.7568359375	27.3740234375	2.0	13.0	0.46732187058540997	289.0	6.0	30000.0	Ebay	1462105653294.0
1900	0.083984375	166.3525390625	0.36606138990535636	3267.7568359375	27.3740234375	2.0	13.0	0.46732187058540997	289.0	6.0	60000.0	Ebay	1462105653294.0
1901	1.0	166.3525390625	0.3599345244486244	3267.7568359375	27.4580078125	1.0	13.0	0.5650743560059474	289.0	8.0	300000.0	Ebay	1462105653294.0
1902	1.0	166.3525390625	0.3599345244486244	3267.7568359375	27.4580078125	1.0	13.0	0.5650743560059474	289.0	8.0	900000.0	Ebay	1462105653294.0
1903	1.0	166.3525390625	0.3599345244486244	3267.7568359375	27.4580078125	1.0	13.0	0.5650743560059474	289.0	8.0	1800000.0	Ebay	1462105653294.0
1904	1.0	166.3525390625	0.3599345244486244	3267.7568359375	27.4580078125	1.0	13.0	0.5650743560059474	289.0	8.0	3600000.0	Ebay	1462105653294.0
1905	231.564453125	232.4072265625	0.27989829352576073	2870.0908203125	127.5048828125	37.0	15.0	0.30560329079794263	242.0	16.0	21600000.0	Ebay	1462105653294.0
1906	1.0	3098.044921875	-0.030921034800533164	1.0	363.5224609375	1.0	255.0	-0.0670841860532956	1.0	55.0	43200000.0	Ebay	1462105653294.0
1907	1.0	3076.193359375	-0.029658678310287147	1.0	385.3740234375	1.0	251.0	-0.06270894413356963	1.0	59.0	86400000.0	Ebay	1462105653294.0
1908	0.083984375	166.1513671875	0.3649805435150471	3041.2783203125	27.2666015625	2.0	28.0	0.41321023513216026	269.0	9.0	0.0	Ebay	1462106513157.0
1909	0.083984375	166.1513671875	0.3649805435150471	3041.2783203125	27.2666015625	2.0	28.0	0.41321023513216026	269.0	9.0	1000.0	Ebay	1462106513157.0
1910	0.083984375	166.2353515625	0.3648962586148475	3041.1943359375	27.2666015625	2.0	30.0	0.40021123644268375	267.0	9.0	15000.0	Ebay	1462106513157.0
1911	0.083984375	166.2353515625	0.3648962586148475	3041.1943359375	27.2666015625	2.0	30.0	0.40021123644268375	267.0	9.0	30000.0	Ebay	1462106513157.0
1912	0.083984375	166.2353515625	0.3648962586148475	3041.1943359375	27.2666015625	2.0	30.0	0.40021123644268375	267.0	9.0	60000.0	Ebay	1462106513157.0
1913	1.0	166.2353515625	0.35871704493363304	3041.1943359375	27.3505859375	1.0	30.0	0.46453330741606813	267.0	11.0	300000.0	Ebay	1462106513157.0
1914	1.0	166.2353515625	0.35871704493363304	3041.1943359375	27.3505859375	1.0	30.0	0.46453330741606813	267.0	11.0	900000.0	Ebay	1462106513157.0
1915	1.0	166.2353515625	0.35871704493363304	3041.1943359375	27.3505859375	1.0	30.0	0.46453330741606813	267.0	11.0	1800000.0	Ebay	1462106513157.0
1916	1.0	166.2353515625	0.35871704493363304	3041.1943359375	27.3505859375	1.0	30.0	0.46453330741606813	267.0	11.0	3600000.0	Ebay	1462106513157.0
1917	220.716796875	232.2900390625	0.28142864964124087	2654.3759765625	127.3974609375	33.0	30.0	0.27699792226022957	224.0	21.0	21600000.0	Ebay	1462106513157.0
1918	1.0	2886.666015625	-0.031433399916175046	1.0	348.1142578125	1.0	252.0	-0.06576094217768709	1.0	56.0	43200000.0	Ebay	1462106513157.0
1919	1.0	2868.4921875	-0.030302565384737887	1.0	366.2880859375	1.0	249.0	-0.06250541102117806	1.0	59.0	86400000.0	Ebay	1462106513157.0
1920	0.0419921875	169.4951171875	0.3312308664795252	2464.658203125	22.5693359375	1.0	24.0	0.40769882786755485	176.0	7.0	0.0	Ebay	1462107654910.0
1921	0.0419921875	169.4951171875	0.3312308664795252	2464.658203125	22.5693359375	1.0	24.0	0.40769882786755485	176.0	7.0	1000.0	Ebay	1462107654910.0
1922	0.0419921875	169.5791015625	0.3311528064809269	2464.57421875	22.5693359375	1.0	26.0	0.3921392101960223	174.0	7.0	15000.0	Ebay	1462107654910.0
1923	0.0419921875	169.5791015625	0.3311528064809269	2464.57421875	22.5693359375	1.0	26.0	0.3921392101960223	174.0	7.0	30000.0	Ebay	1462107654910.0
1924	0.0419921875	169.5791015625	0.3311528064809269	2464.57421875	22.5693359375	1.0	26.0	0.3921392101960223	174.0	7.0	60000.0	Ebay	1462107654910.0
1925	1.0	169.5791015625	0.3236225243555714	2464.57421875	22.611328125	1.0	26.0	0.4174033823135121	174.0	8.0	300000.0	Ebay	1462107654910.0
1926	1.0	169.5791015625	0.3236225243555714	2464.57421875	22.611328125	1.0	26.0	0.4174033823135121	174.0	8.0	900000.0	Ebay	1462107654910.0
1927	1.0	169.5791015625	0.3236225243555714	2464.57421875	22.611328125	1.0	26.0	0.4174033823135121	174.0	8.0	1800000.0	Ebay	1462107654910.0
1928	14.693359375	169.5791015625	0.2459002386037965	2449.880859375	22.611328125	2.0	26.0	0.3868488474687929	172.0	8.0	3600000.0	Ebay	1462107654910.0
1929	58.078125	235.6337890625	0.3122761974149159	2290.41796875	72.634765625	12.0	28.0	0.28196295074009653	156.0	12.0	21600000.0	Ebay	1462107654910.0
1930	1.0	2523.8251953125	-0.0564023714064046	1.0	132.939453125	1.0	183.0	-0.11199917823304686	1.0	25.0	43200000.0	Ebay	1462107654910.0
1931	1.0	2523.8251953125	-0.0564023714064046	1.0	132.939453125	1.0	183.0	-0.11199917823304686	1.0	25.0	86400000.0	Ebay	1462107654910.0
1932	0.083984375	166.2255859375	0.3664745334630756	3281.9892578125	27.4169921875	2.0	11.0	0.49697040355971234	291.0	6.0	0.0	Ebay	1462108817725.0
1933	0.083984375	166.2255859375	0.3664745334630756	3281.9892578125	27.4169921875	2.0	11.0	0.49697040355971234	291.0	6.0	1000.0	Ebay	1462108817725.0
1934	0.083984375	166.3095703125	0.36639036953968446	3281.9052734375	27.4169921875	2.0	13.0	0.46732187058540997	289.0	6.0	15000.0	Ebay	1462108817725.0
1935	0.083984375	166.3095703125	0.36639036953968446	3281.9052734375	27.4169921875	2.0	13.0	0.46732187058540997	289.0	6.0	30000.0	Ebay	1462108817725.0
1936	0.083984375	166.3095703125	0.36639036953968446	3281.9052734375	27.4169921875	2.0	13.0	0.46732187058540997	289.0	6.0	60000.0	Ebay	1462108817725.0
1937	1.0	166.3095703125	0.3602701314543502	3281.9052734375	27.5009765625	1.0	13.0	0.5650743560059474	289.0	8.0	300000.0	Ebay	1462108817725.0
1938	1.0	166.3095703125	0.3602701314543502	3281.9052734375	27.5009765625	1.0	13.0	0.5650743560059474	289.0	8.0	900000.0	Ebay	1462108817725.0
1939	1.0	166.3095703125	0.3602701314543502	3281.9052734375	27.5009765625	1.0	13.0	0.5650743560059474	289.0	8.0	1800000.0	Ebay	1462108817725.0
1940	16.21484375	166.3095703125	0.2819929505424737	3265.6904296875	27.5009765625	4.0	13.0	0.47825317589869076	285.0	8.0	3600000.0	Ebay	1462108817725.0
1941	231.564453125	232.3642578125	0.28034250111164327	2884.2392578125	127.5478515625	37.0	15.0	0.30560329079794263	242.0	16.0	21600000.0	Ebay	1462108817725.0
1942	1.0	3112.150390625	-0.03094455525357478	1.0	363.5654296875	1.0	255.0	-0.0670841860532956	1.0	55.0	43200000.0	Ebay	1462108817725.0
1943	1.0	2787.255859375	-0.018155668383193446	1.0	688.4599609375	1.0	217.0	-0.034788336864638045	1.0	93.0	86400000.0	Ebay	1462108817725.0
1944	13.5302734375	166.26171875	0.28354411178311617	2223.591796875	27.1748046875	3.0	23.0	0.28394674136864284	164.0	5.0	0.0	Ebay	1462109680699.0
1945	13.5302734375	166.26171875	0.28354411178311617	2223.591796875	27.1748046875	3.0	23.0	0.28394674136864284	164.0	5.0	1000.0	Ebay	1462109680699.0
1946	13.5302734375	166.3037109375	0.28350767099488194	2223.5498046875	27.1748046875	3.0	24.0	0.27686622166826586	163.0	5.0	15000.0	Ebay	1462109680699.0
1947	13.5302734375	166.3037109375	0.28350767099488194	2223.5498046875	27.1748046875	3.0	24.0	0.27686622166826586	163.0	5.0	30000.0	Ebay	1462109680699.0
1948	13.5302734375	166.3037109375	0.28350767099488194	2223.5498046875	27.1748046875	3.0	24.0	0.27686622166826586	163.0	5.0	60000.0	Ebay	1462109680699.0
1949	13.48828125	166.3037109375	0.28396859406057096	2223.5498046875	27.216796875	2.0	24.0	0.3417547443693783	163.0	6.0	300000.0	Ebay	1462109680699.0
1950	13.48828125	166.3037109375	0.28396859406057096	2223.5498046875	27.216796875	2.0	24.0	0.3417547443693783	163.0	6.0	900000.0	Ebay	1462109680699.0
1951	19.9375	166.3037109375	0.25853451369889763	2217.1005859375	27.216796875	3.0	24.0	0.31265269974036125	162.0	6.0	1800000.0	Ebay	1462109680699.0
1952	63.51171875	166.3037109375	0.16029504891819404	2173.5263671875	27.216796875	6.0	24.0	0.24567799069467633	159.0	6.0	3600000.0	Ebay	1462109680699.0
1953	72.736328125	232.3583984375	0.2981640748050475	2048.2236328125	77.240234375	14.0	26.0	0.22406619368251987	145.0	10.0	21600000.0	Ebay	1462109680699.0
1954	1.0	2278.35546875	-0.05160437142781428	1.0	152.203125	1.0	170.0	-0.11011613753213896	1.0	25.0	43200000.0	Ebay	1462109680699.0
1955	1.0	2145.796875	-0.03407917165558765	1.0	284.76171875	1.0	154.0	-0.07091786387392242	1.0	41.0	86400000.0	Ebay	1462109680699.0
1956	16.298828125	166.263671875	0.27941424849389124	3251.578125	27.166015625	6.0	12.0	0.3366506124663375	286.0	5.0	0.0	Ebay	1462110845483.0
1957	16.298828125	166.263671875	0.27941424849389124	3251.578125	27.166015625	6.0	12.0	0.3366506124663375	286.0	5.0	1000.0	Ebay	1462110845483.0
1958	16.298828125	166.34765625	0.2793452892755122	3251.494140625	27.166015625	6.0	14.0	0.3143592066680802	284.0	5.0	15000.0	Ebay	1462110845483.0
1959	16.298828125	166.34765625	0.2793452892755122	3251.494140625	27.166015625	6.0	14.0	0.3143592066680802	284.0	5.0	30000.0	Ebay	1462110845483.0
1960	16.298828125	166.34765625	0.2793452892755122	3251.494140625	27.166015625	6.0	14.0	0.3143592066680802	284.0	5.0	60000.0	Ebay	1462110845483.0
1961	16.21484375	166.34765625	0.2802246206596277	3251.494140625	27.25	4.0	14.0	0.4339070996898729	284.0	7.0	300000.0	Ebay	1462110845483.0
1962	16.21484375	166.34765625	0.2802246206596277	3251.494140625	27.25	4.0	14.0	0.4339070996898729	284.0	7.0	900000.0	Ebay	1462110845483.0
1963	16.21484375	166.34765625	0.2802246206596277	3251.494140625	27.25	4.0	14.0	0.4339070996898729	284.0	7.0	1800000.0	Ebay	1462110845483.0
1964	103.36328125	166.34765625	0.1315925935698326	3164.345703125	27.25	10.0	14.0	0.32960665232849834	278.0	7.0	3600000.0	Ebay	1462110845483.0
1965	231.564453125	232.40234375	0.2795266628699765	2870.04296875	127.296875	37.0	16.0	0.281686911973595	241.0	15.0	21600000.0	Ebay	1462110845483.0
1966	1.0	3097.9921875	-0.03093304531864264	1.0	363.314453125	1.0	255.0	-0.06813974319605524	1.0	54.0	43200000.0	Ebay	1462110845483.0
1967	1.0	2773.09765625	-0.018122224083446815	1.0	688.208984375	1.0	217.0	-0.035313930209145444	1.0	92.0	86400000.0	Ebay	1462110845483.0
1968	37.01171875	166.1484375	0.22031008209834657	3077.1396484375	27.4052734375	4.0	26.0	0.40505456020982583	263.0	10.0	0.0	Ebay	1462111706096.0
1969	37.01171875	166.1484375	0.22031008209834657	3077.1396484375	27.4052734375	4.0	26.0	0.40505456020982583	263.0	10.0	1000.0	Ebay	1462111706096.0
1970	37.01171875	166.232421875	0.22025002853568898	3077.0556640625	27.4052734375	4.0	28.0	0.3913494786034366	261.0	10.0	15000.0	Ebay	1462111706096.0
1971	37.01171875	166.232421875	0.22025002853568898	3077.0556640625	27.4052734375	4.0	28.0	0.3913494786034366	261.0	10.0	30000.0	Ebay	1462111706096.0
1972	37.01171875	166.232421875	0.22025002853568898	3077.0556640625	27.4052734375	4.0	28.0	0.3913494786034366	261.0	10.0	60000.0	Ebay	1462111706096.0
1973	36.927734375	166.232421875	0.22097251231161927	3077.0556640625	27.4892578125	2.0	28.0	0.47148243955680136	261.0	12.0	300000.0	Ebay	1462111706096.0
1974	36.927734375	166.232421875	0.22097251231161927	3077.0556640625	27.4892578125	2.0	28.0	0.47148243955680136	261.0	12.0	900000.0	Ebay	1462111706096.0
1975	124.076171875	166.232421875	0.11460600379599435	2989.9072265625	27.4892578125	8.0	28.0	0.3675277543675047	255.0	12.0	1800000.0	Ebay	1462111706096.0
1976	239.482421875	166.232421875	0.056028291917697606	2874.5009765625	27.4892578125	32.0	28.0	0.1713360474130105	231.0	12.0	3600000.0	Ebay	1462111706096.0
1977	220.173828125	232.287109375	0.3240446833910581	2703.6787109375	151.5654296875	33.0	30.0	0.26339114916210055	220.0	20.0	21600000.0	Ebay	1462111706096.0
1978	1.0	2931.5126953125	-0.029872086075739726	1.0	376.1923828125	1.0	248.0	-0.06639376697729903	1.0	55.0	43200000.0	Ebay	1462111706096.0
1979	1.0	2619.9736328125	-0.017681816949653695	1.0	687.7314453125	1.0	212.0	-0.03511279030203213	1.0	91.0	86400000.0	Ebay	1462111706096.0
1980	101.1796875	166.302734375	0.13269668577093097	3168.88671875	27.0908203125	10.0	12.0	0.2758384857481452	283.0	5.0	0.0	Ebay	1462112862545.0
1981	101.1796875	166.302734375	0.13269668577093097	3168.88671875	27.0908203125	10.0	12.0	0.2758384857481452	283.0	5.0	1000.0	Ebay	1462112862545.0
1982	101.1796875	166.38671875	0.13264887911832482	3168.802734375	27.0908203125	10.0	14.0	0.25574702651997255	281.0	5.0	15000.0	Ebay	1462112862545.0
1983	101.1796875	166.38671875	0.13264887911832482	3168.802734375	27.0908203125	10.0	14.0	0.25574702651997255	281.0	5.0	30000.0	Ebay	1462112862545.0
1984	101.1796875	166.38671875	0.13264887911832482	3168.802734375	27.0908203125	10.0	14.0	0.25574702651997255	281.0	5.0	60000.0	Ebay	1462112862545.0
1985	101.095703125	166.38671875	0.13316009455222722	3168.802734375	27.1748046875	8.0	14.0	0.3579552263023541	281.0	7.0	300000.0	Ebay	1462112862545.0
1986	101.095703125	166.38671875	0.13316009455222722	3168.802734375	27.1748046875	8.0	14.0	0.3579552263023541	281.0	7.0	900000.0	Ebay	1462112862545.0
1987	101.095703125	166.38671875	0.13316009455222722	3168.802734375	27.1748046875	8.0	14.0	0.3579552263023541	281.0	7.0	1800000.0	Ebay	1462112862545.0
1988	247.564453125	166.38671875	0.05497959228099128	3022.333984375	27.1748046875	40.0	14.0	0.13658385701434894	249.0	7.0	3600000.0	Ebay	1462112862545.0
1989	235.705078125	253.623046875	0.2649304556580043	2845.861328125	128.2705078125	37.0	18.0	0.26494256114775505	240.0	15.0	21600000.0	Ebay	1462112862545.0
1990	1.0	3095.03125	-0.03063259303591502	1.0	368.4287109375	1.0	256.0	-0.06823506636606544	1.0	54.0	43200000.0	Ebay	1462112862545.0
1991	1.0	2770.13671875	-0.017989437406221935	1.0	693.3232421875	1.0	218.0	-0.035457749594820925	1.0	92.0	86400000.0	Ebay	1462112862545.0
1992	0.083984375	161.734375	0.3701997983251498	2893.9287109375	27.4736328125	2.0	21.0	0.46653462370762483	263.0	9.0	0.0	Ebay	1462113725668.0
1993	0.083984375	161.734375	0.3701997983251498	2893.9287109375	27.4736328125	2.0	21.0	0.46653462370762483	263.0	9.0	1000.0	Ebay	1462113725668.0
1994	0.083984375	161.818359375	0.37011225932912983	2893.8447265625	27.4736328125	2.0	23.0	0.4491439581462846	261.0	9.0	15000.0	Ebay	1462113725668.0
1995	0.083984375	161.818359375	0.37011225932912983	2893.8447265625	27.4736328125	2.0	23.0	0.4491439581462846	261.0	9.0	30000.0	Ebay	1462113725668.0
1996	0.083984375	161.818359375	0.37011225932912983	2893.8447265625	27.4736328125	2.0	23.0	0.4491439581462846	261.0	9.0	60000.0	Ebay	1462113725668.0
1997	1.0	161.818359375	0.36386975041531117	2893.8447265625	27.5576171875	1.0	23.0	0.5168923298547113	261.0	11.0	300000.0	Ebay	1462113725668.0
1998	1.0	161.818359375	0.36386975041531117	2893.8447265625	27.5576171875	1.0	23.0	0.5168923298547113	261.0	11.0	900000.0	Ebay	1462113725668.0
[truncated: 5,585 more rows]
