# Supplementary material for: Dataset for WWW landing pages webobject retrieval performance evaluation
Source: Data Brief. 2020 Mar 14;30:105429. doi: 10.1016/j.dib.2020.105429 (PMC7118300; doi:10.1016/j.dib.2020.105429)
Supplement: Supplementary file 2 [file mmc2.zip › Bing-all-df.csv]

	DFN	DFP	DMCC	DTN	DTP	FN	FP	MCC	TN	TP	revisit	site	start
0	4.7666015625	84.9140625	0.39042235513106766	1244.3193359375	21.9052734375	1.0	3.0	0.715882015447663	45.0	6.0	0.0	Bing	1461942322291.0
1	4.7666015625	84.9140625	0.39042235513106766	1244.3193359375	21.9052734375	1.0	3.0	0.715882015447663	45.0	6.0	1000.0	Bing	1461942322291.0
2	4.7666015625	84.9140625	0.39042235513106766	1244.3193359375	21.9052734375	1.0	3.0	0.715882015447663	45.0	6.0	15000.0	Bing	1461942322291.0
3	4.7666015625	84.9140625	0.39042235513106766	1244.3193359375	21.9052734375	1.0	3.0	0.715882015447663	45.0	6.0	30000.0	Bing	1461942322291.0
4	4.7666015625	84.9140625	0.39042235513106766	1244.3193359375	21.9052734375	1.0	3.0	0.715882015447663	45.0	6.0	60000.0	Bing	1461942322291.0
5	4.7666015625	84.9140625	0.39042235513106766	1244.3193359375	21.9052734375	1.0	3.0	0.715882015447663	45.0	6.0	300000.0	Bing	1461942322291.0
6	11.8984375	1092.041015625	-0.07247201073358642	230.060546875	21.9052734375	3.0	6.0	0.4803169945299076	40.0	6.0	900000.0	Bing	1461942322291.0
7	1.0	1178.314453125	0.040975807674687635	143.787109375	33.8037109375	1.0	28.0	0.23563956916391363	18.0	9.0	1800000.0	Bing	1461942322291.0
8	1.0	1178.314453125	0.040975807674687635	143.787109375	33.8037109375	1.0	28.0	0.23563956916391363	18.0	9.0	3600000.0	Bing	1461942322291.0
9	1.0	1280.50390625	-0.07395776808564251	1.0	75.4013671875	1.0	35.0	-0.05201564866102992	1.0	20.0	21600000.0	Bing	1461942322291.0
10	1.0	1228.5244140625	-0.05322253432431422	1.0	127.380859375	1.0	29.0	-0.010050378152592118	1.0	26.0	43200000.0	Bing	1461942322291.0
11	1.0	545.302734375	0.007651011801771498	1.0	810.6025390625	1.0	26.0	0.01005037815259212	1.0	29.0	86400000.0	Bing	1461942322291.0
12	7.1318359375	84.9140625	0.3712667140933299	1240.6396484375	21.9375	2.0	3.0	0.653921494522909	44.0	6.0	0.0	Bing	1461943186337.0
13	7.1318359375	84.9140625	0.3712667140933299	1240.6396484375	21.9375	2.0	3.0	0.653921494522909	44.0	6.0	1000.0	Bing	1461943186337.0
14	7.1318359375	84.9140625	0.3712667140933299	1240.6396484375	21.9375	2.0	3.0	0.653921494522909	44.0	6.0	15000.0	Bing	1461943186337.0
15	7.1318359375	84.9140625	0.3712667140933299	1240.6396484375	21.9375	2.0	3.0	0.653921494522909	44.0	6.0	30000.0	Bing	1461943186337.0
16	7.1318359375	84.9140625	0.3712667140933299	1240.6396484375	21.9375	2.0	3.0	0.653921494522909	44.0	6.0	60000.0	Bing	1461943186337.0
17	7.1318359375	84.9140625	0.3712667140933299	1240.6396484375	21.9375	2.0	3.0	0.653921494522909	44.0	6.0	300000.0	Bing	1461943186337.0
18	7.1318359375	1092.041015625	-0.02622695617335745	233.5126953125	21.9375	2.0	6.0	0.5312477260771545	41.0	6.0	900000.0	Bing	1461943186337.0
19	1.0	1181.7666015625	0.03586473883865787	143.787109375	29.0693359375	1.0	29.0	0.21088709003189773	18.0	8.0	1800000.0	Bing	1461943186337.0
20	1.0	1181.7666015625	0.03586473883865787	143.787109375	29.0693359375	1.0	29.0	0.21088709003189773	18.0	8.0	3600000.0	Bing	1461943186337.0
21	1.0	1280.50390625	-0.0747009876277435	1.0	74.119140625	1.0	35.0	-0.05201564866102992	1.0	20.0	21600000.0	Bing	1461943186337.0
22	1.0	1228.5244140625	-0.053577952799736345	1.0	126.0986328125	1.0	29.0	-0.010050378152592118	1.0	26.0	43200000.0	Bing	1461943186337.0
23	1.0	545.302734375	0.007623660800807605	1.0	809.3203125	1.0	26.0	0.01005037815259212	1.0	29.0	86400000.0	Bing	1461943186337.0
24	2.4306640625	84.9140625	0.412747747281003	1245.13671875	21.9755859375	1.0	3.0	0.742352312936209	45.0	7.0	0.0	Bing	1461944053655.0
25	2.4306640625	84.9140625	0.412747747281003	1245.13671875	21.9755859375	1.0	3.0	0.742352312936209	45.0	7.0	1000.0	Bing	1461944053655.0
26	2.4306640625	84.9140625	0.412747747281003	1245.13671875	21.9755859375	1.0	3.0	0.742352312936209	45.0	7.0	15000.0	Bing	1461944053655.0
27	2.4306640625	84.9140625	0.412747747281003	1245.13671875	21.9755859375	1.0	3.0	0.742352312936209	45.0	7.0	30000.0	Bing	1461944053655.0
28	2.4306640625	84.9140625	0.412747747281003	1245.13671875	21.9755859375	1.0	3.0	0.742352312936209	45.0	7.0	60000.0	Bing	1461944053655.0
29	2.4306640625	84.9140625	0.412747747281003	1245.13671875	21.9755859375	1.0	3.0	0.742352312936209	45.0	7.0	300000.0	Bing	1461944053655.0
30	2.4306640625	1092.041015625	0.02762580096724261	238.009765625	21.9755859375	1.0	6.0	0.6216142641389735	42.0	7.0	900000.0	Bing	1461944053655.0
31	1.0	1186.263671875	0.030183844504367088	143.787109375	24.40625	1.0	30.0	0.20412414523193154	18.0	8.0	1800000.0	Bing	1461944053655.0
32	1.0	1176.298828125	0.04162522034324859	143.787109375	34.37109375	1.0	28.0	0.2514778453847726	18.0	10.0	3600000.0	Bing	1461944053655.0
33	1.0	1291.9052734375	-0.08240091543659744	1.0	62.5517578125	1.0	38.0	-0.06942435928294134	1.0	18.0	21600000.0	Bing	1461944053655.0
34	1.0	1233.2490234375	-0.055013840438485825	1.0	121.2080078125	1.0	30.0	-0.01306436336116034	1.0	26.0	43200000.0	Bing	1461944053655.0
35	1.0	554.2158203125	0.007087119580571993	1.0	800.2412109375	1.0	28.0	0.0	1.0	28.0	86400000.0	Bing	1461944053655.0
36	1.0	84.9140625	0.4221213058298931	909.251953125	21.984375	1.0	3.0	0.715882015447663	45.0	6.0	0.0	Bing	1461945123150.0
37	1.0	84.9140625	0.4221213058298931	909.251953125	21.984375	1.0	3.0	0.715882015447663	45.0	6.0	1000.0	Bing	1461945123150.0
38	1.0	84.9140625	0.4221213058298931	909.251953125	21.984375	1.0	3.0	0.715882015447663	45.0	6.0	15000.0	Bing	1461945123150.0
39	1.0	84.9140625	0.4221213058298931	909.251953125	21.984375	1.0	3.0	0.715882015447663	45.0	6.0	30000.0	Bing	1461945123150.0
40	1.0	84.9140625	0.4221213058298931	909.251953125	21.984375	1.0	3.0	0.715882015447663	45.0	6.0	60000.0	Bing	1461945123150.0
41	1.0	84.9140625	0.4221213058298931	909.251953125	21.984375	1.0	3.0	0.715882015447663	45.0	6.0	300000.0	Bing	1461945123150.0
42	1.0	752.5244140625	0.06958339686630391	241.6416015625	21.984375	1.0	5.0	0.6273764344284781	43.0	6.0	900000.0	Bing	1461945123150.0
43	1.0	850.37890625	0.04301128292110196	143.787109375	21.984375	1.0	30.0	0.16270350665457162	18.0	6.0	1800000.0	Bing	1461945123150.0
44	1.0	836.9619140625	0.06333946916857906	143.787109375	35.4013671875	1.0	27.0	0.24333213169614376	18.0	9.0	3600000.0	Bing	1461945123150.0
45	1.0	956.0205078125	-0.08216249070258688	1.0	60.1298828125	1.0	38.0	-0.0822155637106604	1.0	16.0	21600000.0	Bing	1461945123150.0
46	1.0	897.3642578125	-0.05264761488341497	1.0	118.7861328125	1.0	30.0	-0.020739033894608502	1.0	24.0	43200000.0	Bing	1461945123150.0
47	1.0	557.84765625	-0.004358418061458307	1.0	458.302734375	1.0	29.0	-0.013781637176578718	1.0	25.0	86400000.0	Bing	1461945123150.0
48	1.0	84.9140625	0.42785760969898373	1247.810546875	22.0087890625	1.0	3.0	0.7167132003459626	46.0	6.0	0.0	Bing	1461945980856.0
49	1.0	84.9140625	0.42785760969898373	1247.810546875	22.0087890625	1.0	3.0	0.7167132003459626	46.0	6.0	1000.0	Bing	1461945980856.0
50	1.0	84.9140625	0.42785760969898373	1247.810546875	22.0087890625	1.0	3.0	0.7167132003459626	46.0	6.0	15000.0	Bing	1461945980856.0
51	1.0	84.9140625	0.42785760969898373	1247.810546875	22.0087890625	1.0	3.0	0.7167132003459626	46.0	6.0	30000.0	Bing	1461945980856.0
52	1.0	84.9140625	0.42785760969898373	1247.810546875	22.0087890625	1.0	3.0	0.7167132003459626	46.0	6.0	60000.0	Bing	1461945980856.0
53	1.0	84.9140625	0.42785760969898373	1247.810546875	22.0087890625	1.0	3.0	0.7167132003459626	46.0	6.0	300000.0	Bing	1461945980856.0
54	1.0	1092.041015625	0.046279082111541886	240.68359375	22.0087890625	1.0	6.0	0.5921565254637922	43.0	6.0	900000.0	Bing	1461945980856.0
55	1.0	1183.794921875	0.03360442588931507	143.787109375	27.1513671875	1.0	30.0	0.18476851073831596	18.0	7.0	1800000.0	Bing	1461945980856.0
56	1.0	1180.3427734375	0.037592568667533195	143.787109375	30.603515625	1.0	29.0	0.21088709003189773	18.0	8.0	3600000.0	Bing	1461945980856.0
57	1.0	1291.3984375	-0.08181956491149338	1.0	63.3349609375	1.0	38.0	-0.07557086549031783	1.0	17.0	21600000.0	Bing	1461945980856.0
58	1.0	1232.7421875	-0.05478044307012919	1.0	121.9912109375	1.0	30.0	-0.016792143651949306	1.0	25.0	43200000.0	Bing	1461945980856.0
59	1.0	553.708984375	0.00712332732751163	1.0	801.0244140625	1.0	28.0	-0.0033459977362325366	1.0	27.0	86400000.0	Bing	1461945980856.0
60	22.0166015625	84.9140625	0.28567573807421726	1226.841796875	21.9541015625	6.0	3.0	0.43623138526583094	40.0	5.0	0.0	Bing	1461947143018.0
61	22.0166015625	84.9140625	0.28567573807421726	1226.841796875	21.9541015625	6.0	3.0	0.43623138526583094	40.0	5.0	1000.0	Bing	1461947143018.0
62	22.0166015625	84.9140625	0.28567573807421726	1226.841796875	21.9541015625	6.0	3.0	0.43623138526583094	40.0	5.0	15000.0	Bing	1461947143018.0
63	22.0166015625	84.9140625	0.28567573807421726	1226.841796875	21.9541015625	6.0	3.0	0.43623138526583094	40.0	5.0	30000.0	Bing	1461947143018.0
64	22.0166015625	84.9140625	0.28567573807421726	1226.841796875	21.9541015625	6.0	3.0	0.43623138526583094	40.0	5.0	60000.0	Bing	1461947143018.0
65	22.0166015625	84.9140625	0.28567573807421726	1226.841796875	21.9541015625	6.0	3.0	0.43623138526583094	40.0	5.0	300000.0	Bing	1461947143018.0
66	25.46875	1092.041015625	-0.17844253032793564	216.2626953125	21.9541015625	7.0	6.0	0.2826397548966206	36.0	5.0	900000.0	Bing	1461947143018.0
67	1.0	1164.5166015625	0.05362808518951172	143.787109375	47.4228515625	1.0	24.0	0.31417878546239403	18.0	12.0	1800000.0	Bing	1461947143018.0
68	1.0	1164.5166015625	0.05362808518951172	143.787109375	47.4228515625	1.0	24.0	0.31417878546239403	18.0	12.0	3600000.0	Bing	1461947143018.0
69	1.0	1288.72265625	-0.07922369502488964	1.0	67.00390625	1.0	37.0	-0.073585130948058	1.0	17.0	21600000.0	Bing	1461947143018.0
70	1.0	1236.7431640625	-0.0557021007959596	1.0	118.9833984375	1.0	31.0	-0.027777777777777773	1.0	23.0	43200000.0	Bing	1461947143018.0
71	1.0	553.521484375	0.007156055052760134	1.0	802.205078125	1.0	28.0	-0.006877605117668587	1.0	26.0	86400000.0	Bing	1461947143018.0
72	3.4521484375	84.9140625	0.4032439603353876	1244.2666015625	22.0146484375	1.0	3.0	0.715882015447663	45.0	6.0	0.0	Bing	1461948006551.0
73	3.4521484375	84.9140625	0.4032439603353876	1244.2666015625	22.0146484375	1.0	3.0	0.715882015447663	45.0	6.0	1000.0	Bing	1461948006551.0
74	3.4521484375	84.9140625	0.4032439603353876	1244.2666015625	22.0146484375	1.0	3.0	0.715882015447663	45.0	6.0	15000.0	Bing	1461948006551.0
75	3.4521484375	84.9140625	0.4032439603353876	1244.2666015625	22.0146484375	1.0	3.0	0.715882015447663	45.0	6.0	30000.0	Bing	1461948006551.0
76	3.4521484375	84.9140625	0.4032439603353876	1244.2666015625	22.0146484375	1.0	3.0	0.715882015447663	45.0	6.0	60000.0	Bing	1461948006551.0
77	3.4521484375	84.9140625	0.4032439603353876	1244.2666015625	22.0146484375	1.0	3.0	0.715882015447663	45.0	6.0	300000.0	Bing	1461948006551.0
78	3.4521484375	1092.041015625	0.015229726554310928	237.1396484375	22.0146484375	1.0	6.0	0.5908001781468409	42.0	6.0	900000.0	Bing	1461948006551.0
79	1.0	1185.3935546875	0.031533105265368386	143.787109375	25.466796875	1.0	30.0	0.18476851073831596	18.0	7.0	1800000.0	Bing	1461948006551.0
80	1.0	1185.3935546875	0.031533105265368386	143.787109375	25.466796875	1.0	30.0	0.18476851073831596	18.0	7.0	3600000.0	Bing	1461948006551.0
81	1.0	1296.44921875	-0.08583826831609906	1.0	58.1982421875	1.0	39.0	-0.08409632877462002	1.0	16.0	21600000.0	Bing	1461948006551.0
82	1.0	1237.79296875	-0.056361325587102586	1.0	116.8544921875	1.0	31.0	-0.023596995186213474	1.0	24.0	43200000.0	Bing	1461948006551.0
83	1.0	547.271484375	0.0075061144599474095	1.0	807.3759765625	1.0	26.0	0.01005037815259212	1.0	29.0	86400000.0	Bing	1461948006551.0
84	3.8349609375	84.9140625	0.39940890153219333	1242.1591796875	21.984375	1.0	3.0	0.715882015447663	45.0	6.0	0.0	Bing	1461948864931.0
85	3.8349609375	84.9140625	0.39940890153219333	1242.1591796875	21.984375	1.0	3.0	0.715882015447663	45.0	6.0	1000.0	Bing	1461948864931.0
86	3.8349609375	84.9140625	0.39940890153219333	1242.1591796875	21.984375	1.0	3.0	0.715882015447663	45.0	6.0	15000.0	Bing	1461948864931.0
87	3.8349609375	84.9140625	0.39940890153219333	1242.1591796875	21.984375	1.0	3.0	0.715882015447663	45.0	6.0	30000.0	Bing	1461948864931.0
88	3.8349609375	84.9140625	0.39940890153219333	1242.1591796875	21.984375	1.0	3.0	0.715882015447663	45.0	6.0	60000.0	Bing	1461948864931.0
89	3.8349609375	84.9140625	0.39940890153219333	1242.1591796875	21.984375	1.0	3.0	0.715882015447663	45.0	6.0	300000.0	Bing	1461948864931.0
90	3.8349609375	1092.041015625	0.01025373645294835	235.0322265625	21.984375	1.0	6.0	0.5908001781468409	42.0	6.0	900000.0	Bing	1461948864931.0
91	1.0	1183.2861328125	0.032041655069674185	143.787109375	25.8193359375	1.0	30.0	0.18476851073831596	18.0	7.0	1800000.0	Bing	1461948864931.0
92	1.0	1180.6220703125	0.03525577383554629	143.787109375	28.4833984375	1.0	29.0	0.21088709003189773	18.0	8.0	3600000.0	Bing	1461948864931.0
93	1.0	1288.4736328125	-0.08102073231364404	1.0	64.4189453125	1.0	38.0	-0.07557086549031783	1.0	17.0	21600000.0	Bing	1461948864931.0
94	1.0	1240.814453125	-0.05790661701180222	1.0	112.078125	1.0	32.0	-0.030491836056815314	1.0	23.0	43200000.0	Bing	1461948864931.0
95	1.0	550.29296875	0.007287372022597461	1.0	802.599609375	1.0	27.0	0.0033459977362325375	1.0	28.0	86400000.0	Bing	1461948864931.0
96	1.0	84.9140625	0.4277391067571176	1247.2880859375	21.9951171875	1.0	3.0	0.6827445931503564	46.0	5.0	0.0	Bing	1461949953352.0
97	1.0	84.9140625	0.4277391067571176	1247.2880859375	21.9951171875	1.0	3.0	0.6827445931503564	46.0	5.0	1000.0	Bing	1461949953352.0
98	1.0	84.9140625	0.4277391067571176	1247.2880859375	21.9951171875	1.0	3.0	0.6827445931503564	46.0	5.0	15000.0	Bing	1461949953352.0
99	1.0	84.9140625	0.4277391067571176	1247.2880859375	21.9951171875	1.0	3.0	0.6827445931503564	46.0	5.0	30000.0	Bing	1461949953352.0
100	1.0	84.9140625	0.4277391067571176	1247.2880859375	21.9951171875	1.0	3.0	0.6827445931503564	46.0	5.0	60000.0	Bing	1461949953352.0
101	1.0	84.9140625	0.4277391067571176	1247.2880859375	21.9951171875	1.0	3.0	0.6827445931503564	46.0	5.0	300000.0	Bing	1461949953352.0
102	1.0	1092.041015625	0.04618938509022144	240.1611328125	21.9951171875	1.0	6.0	0.5540512513438142	43.0	5.0	900000.0	Bing	1461949953352.0
103	1.0	1185.7509765625	0.030520700431590383	143.787109375	24.6591796875	1.0	30.0	0.16270350665457162	18.0	6.0	1800000.0	Bing	1461949953352.0
104	1.0	1185.7509765625	0.030520700431590383	143.787109375	24.6591796875	1.0	30.0	0.16270350665457162	18.0	6.0	3600000.0	Bing	1461949953352.0
105	1.0	1288.4736328125	-0.0801005747805462	1.0	65.7236328125	1.0	38.0	-0.0822155637106604	1.0	16.0	21600000.0	Bing	1461949953352.0
106	1.0	1240.814453125	-0.05748115871907511	1.0	113.3828125	1.0	32.0	-0.03492747852566286	1.0	22.0	43200000.0	Bing	1461949953352.0
107	1.0	550.29296875	0.007315589613482426	1.0	803.904296875	1.0	27.0	0.0	1.0	27.0	86400000.0	Bing	1461949953352.0
108	3.74609375	84.9140625	0.3935545158333651	903.0712890625	21.9873046875	1.0	3.0	0.6810577343440497	44.0	5.0	0.0	Bing	1461950820901.0
109	3.74609375	84.9140625	0.3935545158333651	903.0712890625	21.9873046875	1.0	3.0	0.6810577343440497	44.0	5.0	1000.0	Bing	1461950820901.0
110	3.74609375	84.9140625	0.3935545158333651	903.0712890625	21.9873046875	1.0	3.0	0.6810577343440497	44.0	5.0	15000.0	Bing	1461950820901.0
111	3.74609375	84.9140625	0.3935545158333651	903.0712890625	21.9873046875	1.0	3.0	0.6810577343440497	44.0	5.0	30000.0	Bing	1461950820901.0
112	3.74609375	84.9140625	0.3935545158333651	903.0712890625	21.9873046875	1.0	3.0	0.6810577343440497	44.0	5.0	60000.0	Bing	1461950820901.0
113	3.74609375	84.9140625	0.3935545158333651	903.0712890625	21.9873046875	1.0	3.0	0.6810577343440497	44.0	5.0	300000.0	Bing	1461950820901.0
114	6.41015625	752.5244140625	0.00409414823523771	232.796875	21.9873046875	2.0	5.0	0.524049665034521	41.0	5.0	900000.0	Bing	1461950820901.0
115	1.0	841.5341796875	0.053667997122186444	143.787109375	28.3974609375	1.0	28.0	0.19810313288431666	18.0	7.0	1800000.0	Bing	1461950820901.0
116	1.0	841.5341796875	0.053667997122186444	143.787109375	28.3974609375	1.0	28.0	0.19810313288431666	18.0	7.0	3600000.0	Bing	1461950820901.0
117	1.0	954.0078125	-0.08248425264619869	1.0	59.7109375	1.0	38.0	-0.08942987187484414	1.0	15.0	21600000.0	Bing	1461950820901.0
118	1.0	906.3486328125	-0.056587368433885496	1.0	107.3701171875	1.0	32.0	-0.0396525792859072	1.0	21.0	43200000.0	Bing	1461950820901.0
119	1.0	555.34375	-0.004259933060489653	1.0	458.375	1.0	28.0	-0.010611643446130123	1.0	25.0	86400000.0	Bing	1461950820901.0
120	7.634765625	84.9140625	0.35961448863578055	900.4072265625	21.9716796875	2.0	3.0	0.6527533657682195	43.0	6.0	0.0	Bing	1461951684440.0
121	7.634765625	84.9140625	0.35961448863578055	900.4072265625	21.9716796875	2.0	3.0	0.6527533657682195	43.0	6.0	1000.0	Bing	1461951684440.0
122	7.634765625	84.9140625	0.35961448863578055	900.4072265625	21.9716796875	2.0	3.0	0.6527533657682195	43.0	6.0	15000.0	Bing	1461951684440.0
123	7.634765625	84.9140625	0.35961448863578055	900.4072265625	21.9716796875	2.0	3.0	0.6527533657682195	43.0	6.0	30000.0	Bing	1461951684440.0
124	7.634765625	84.9140625	0.35961448863578055	900.4072265625	21.9716796875	2.0	3.0	0.6527533657682195	43.0	6.0	60000.0	Bing	1461951684440.0
125	7.634765625	84.9140625	0.35961448863578055	900.4072265625	21.9716796875	2.0	3.0	0.6527533657682195	43.0	6.0	300000.0	Bing	1461951684440.0
126	7.634765625	752.5244140625	-0.008553325931801355	232.796875	21.9716796875	2.0	5.0	0.565662675399649	41.0	6.0	900000.0	Bing	1461951684440.0
127	1.0	841.5341796875	0.05537945591570029	143.787109375	29.6064453125	1.0	28.0	0.21798658503622678	18.0	8.0	1800000.0	Bing	1461951684440.0
128	1.0	841.5341796875	0.05537945591570029	143.787109375	29.6064453125	1.0	28.0	0.21798658503622678	18.0	8.0	3600000.0	Bing	1461951684440.0
129	1.0	954.0078125	-0.08151602254134355	1.0	60.919921875	1.0	38.0	-0.0822155637106604	1.0	16.0	21600000.0	Bing	1461951684440.0
130	1.0	906.3486328125	-0.05615571034462673	1.0	108.5791015625	1.0	32.0	-0.03492747852566286	1.0	22.0	43200000.0	Bing	1461951684440.0
131	1.0	555.34375	-0.004198793279915522	1.0	459.583984375	1.0	28.0	-0.006877605117668587	1.0	26.0	86400000.0	Bing	1461951684440.0
132	1.0	84.9140625	0.4224144805016088	906.37890625	22.0283203125	1.0	3.0	0.715882015447663	45.0	6.0	0.0	Bing	1461952822234.0
133	1.0	84.9140625	0.4224144805016088	906.37890625	22.0283203125	1.0	3.0	0.715882015447663	45.0	6.0	1000.0	Bing	1461952822234.0
134	1.0	84.9140625	0.4224144805016088	906.37890625	22.0283203125	1.0	3.0	0.715882015447663	45.0	6.0	15000.0	Bing	1461952822234.0
135	1.0	84.9140625	0.4224144805016088	906.37890625	22.0283203125	1.0	3.0	0.715882015447663	45.0	6.0	30000.0	Bing	1461952822234.0
136	1.0	84.9140625	0.4224144805016088	906.37890625	22.0283203125	1.0	3.0	0.715882015447663	45.0	6.0	60000.0	Bing	1461952822234.0
137	1.0	84.9140625	0.4224144805016088	906.37890625	22.0283203125	1.0	3.0	0.715882015447663	45.0	6.0	300000.0	Bing	1461952822234.0
138	1.0	752.5244140625	0.06922259149133957	238.7685546875	22.0283203125	1.0	5.0	0.6273764344284781	43.0	6.0	900000.0	Bing	1461952822234.0
139	1.0	847.505859375	0.043273855848796956	143.787109375	22.0283203125	1.0	30.0	0.16270350665457162	18.0	6.0	1800000.0	Bing	1461952822234.0
140	1.0	847.505859375	0.043273855848796956	143.787109375	22.0283203125	1.0	30.0	0.16270350665457162	18.0	6.0	3600000.0	Bing	1461952822234.0
141	1.0	964.7412109375	-0.09300350081477725	1.0	48.580078125	1.0	41.0	-0.1111111111111111	1.0	13.0	21600000.0	Bing	1461952822234.0
142	1.0	917.08203125	-0.061025287815849774	1.0	96.2392578125	1.0	35.0	-0.05737753105492468	1.0	19.0	43200000.0	Bing	1461952822234.0
143	1.0	566.0771484375	-0.0052356441885229536	1.0	447.244140625	1.0	31.0	-0.027777777777777773	1.0	23.0	86400000.0	Bing	1461952822234.0
144	1.0	84.9140625	0.4280058351661391	1247.48828125	22.02734375	1.0	3.0	0.6827445931503564	46.0	5.0	0.0	Bing	1461953749557.0
145	1.0	84.9140625	0.4280058351661391	1247.48828125	22.02734375	1.0	3.0	0.6827445931503564	46.0	5.0	1000.0	Bing	1461953749557.0
146	1.0	84.9140625	0.4280058351661391	1247.48828125	22.02734375	1.0	3.0	0.6827445931503564	46.0	5.0	15000.0	Bing	1461953749557.0
147	1.0	84.9140625	0.4280058351661391	1247.48828125	22.02734375	1.0	3.0	0.6827445931503564	46.0	5.0	30000.0	Bing	1461953749557.0
148	1.0	84.9140625	0.4280058351661391	1247.48828125	22.02734375	1.0	3.0	0.6827445931503564	46.0	5.0	60000.0	Bing	1461953749557.0
149	1.0	84.9140625	0.4280058351661391	1247.48828125	22.02734375	1.0	3.0	0.6827445931503564	46.0	5.0	300000.0	Bing	1461953749557.0
150	1.0	1092.041015625	0.046267532214037184	240.361328125	22.02734375	1.0	6.0	0.5540512513438142	43.0	5.0	900000.0	Bing	1461953749557.0
151	1.0	1188.615234375	0.026980666788413783	143.787109375	22.02734375	1.0	31.0	0.1315680068650475	18.0	5.0	1800000.0	Bing	1461953749557.0
152	1.0	1188.615234375	0.026980666788413783	143.787109375	22.02734375	1.0	31.0	0.1315680068650475	18.0	5.0	3600000.0	Bing	1461953749557.0
153	1.0	1306.623046875	-0.09573889776595183	1.0	47.806640625	1.0	42.0	-0.12209657262637609	1.0	12.0	21600000.0	Bing	1461953749557.0
154	1.0	1261.6494140625	-0.06526427603093482	1.0	92.7802734375	1.0	37.0	-0.073585130948058	1.0	17.0	43200000.0	Bing	1461953749557.0
155	1.0	571.1279296875	0.006085698229555643	1.0	783.3017578125	1.0	32.0	-0.03492747852566286	1.0	22.0	86400000.0	Bing	1461953749557.0
156	1.0	84.9140625	0.42244187289281243	907.9716796875	22.02734375	1.0	3.0	0.6819190472163994	45.0	5.0	0.0	Bing	1461954610566.0
157	1.0	84.9140625	0.42244187289281243	907.9716796875	22.02734375	1.0	3.0	0.6819190472163994	45.0	5.0	1000.0	Bing	1461954610566.0
158	1.0	84.9140625	0.42244187289281243	907.9716796875	22.02734375	1.0	3.0	0.6819190472163994	45.0	5.0	15000.0	Bing	1461954610566.0
159	1.0	84.9140625	0.42244187289281243	907.9716796875	22.02734375	1.0	3.0	0.6819190472163994	45.0	5.0	30000.0	Bing	1461954610566.0
160	1.0	84.9140625	0.42244187289281243	907.9716796875	22.02734375	1.0	3.0	0.6819190472163994	45.0	5.0	60000.0	Bing	1461954610566.0
161	1.0	84.9140625	0.42244187289281243	907.9716796875	22.02734375	1.0	3.0	0.6819190472163994	45.0	5.0	300000.0	Bing	1461954610566.0
162	1.0	752.5244140625	0.06947302927248115	240.361328125	22.02734375	1.0	5.0	0.5899248796553369	43.0	5.0	900000.0	Bing	1461954610566.0
163	1.0	849.0986328125	0.043168249836384544	143.787109375	22.02734375	1.0	30.0	0.13710212427677043	18.0	5.0	1800000.0	Bing	1461954610566.0
164	1.0	849.0986328125	0.043168249836384544	143.787109375	22.02734375	1.0	30.0	0.13710212427677043	18.0	5.0	3600000.0	Bing	1461954610566.0
165	1.0	967.1064453125	-0.09386998103637394	1.0	47.806640625	1.0	41.0	-0.12054487304675746	1.0	12.0	21600000.0	Bing	1461954610566.0
166	1.0	922.1328125	-0.06256362629884658	1.0	92.7802734375	1.0	36.0	-0.07150946909471462	1.0	17.0	43200000.0	Bing	1461954610566.0
167	1.0	571.1279296875	-0.005603032777653663	1.0	443.78515625	1.0	32.0	-0.0396525792859072	1.0	21.0	86400000.0	Bing	1461954610566.0
168	1.0	84.9140625	0.4279490675254886	1246.7685546875	22.021484375	1.0	3.0	0.6827445931503564	46.0	5.0	0.0	Bing	1461955468155.0
169	1.0	84.9140625	0.4279490675254886	1246.7685546875	22.021484375	1.0	3.0	0.6827445931503564	46.0	5.0	1000.0	Bing	1461955468155.0
170	1.0	84.9140625	0.4279490675254886	1246.7685546875	22.021484375	1.0	3.0	0.6827445931503564	46.0	5.0	15000.0	Bing	1461955468155.0
171	1.0	84.9140625	0.4279490675254886	1246.7685546875	22.021484375	1.0	3.0	0.6827445931503564	46.0	5.0	30000.0	Bing	1461955468155.0
172	1.0	84.9140625	0.4279490675254886	1246.7685546875	22.021484375	1.0	3.0	0.6827445931503564	46.0	5.0	60000.0	Bing	1461955468155.0
173	1.0	84.9140625	0.4279490675254886	1246.7685546875	22.021484375	1.0	3.0	0.6827445931503564	46.0	5.0	300000.0	Bing	1461955468155.0
174	1.0	1092.041015625	0.04616484907293227	239.6416015625	22.021484375	1.0	6.0	0.5540512513438142	43.0	5.0	900000.0	Bing	1461955468155.0
175	1.0	1187.8955078125	0.026997807879201422	143.787109375	22.021484375	1.0	31.0	0.1315680068650475	18.0	5.0	1800000.0	Bing	1461955468155.0
176	1.0	1187.8955078125	0.026997807879201422	143.787109375	22.021484375	1.0	31.0	0.1315680068650475	18.0	5.0	3600000.0	Bing	1461955468155.0
177	1.0	1301.572265625	-0.09127679024474544	1.0	52.1318359375	1.0	41.0	-0.1111111111111111	1.0	13.0	21600000.0	Bing	1461955468155.0
178	1.0	1256.5986328125	-0.06344153544452436	1.0	97.10546875	1.0	36.0	-0.06532553344640132	1.0	18.0	43200000.0	Bing	1461955468155.0
179	1.0	566.0771484375	0.006367040609992586	1.0	787.626953125	1.0	31.0	-0.027777777777777773	1.0	23.0	86400000.0	Bing	1461955468155.0
180	1.0	84.9140625	0.4279490675254886	1246.7685546875	22.021484375	1.0	3.0	0.6827445931503564	46.0	5.0	0.0	Bing	1461956632881.0
181	1.0	84.9140625	0.4279490675254886	1246.7685546875	22.021484375	1.0	3.0	0.6827445931503564	46.0	5.0	1000.0	Bing	1461956632881.0
182	1.0	84.9140625	0.4279490675254886	1246.7685546875	22.021484375	1.0	3.0	0.6827445931503564	46.0	5.0	15000.0	Bing	1461956632881.0
183	1.0	84.9140625	0.4279490675254886	1246.7685546875	22.021484375	1.0	3.0	0.6827445931503564	46.0	5.0	30000.0	Bing	1461956632881.0
184	1.0	84.9140625	0.4279490675254886	1246.7685546875	22.021484375	1.0	3.0	0.6827445931503564	46.0	5.0	60000.0	Bing	1461956632881.0
185	1.0	84.9140625	0.4279490675254886	1246.7685546875	22.021484375	1.0	3.0	0.6827445931503564	46.0	5.0	300000.0	Bing	1461956632881.0
186	1.0	1092.041015625	0.04616484907293227	239.6416015625	22.021484375	1.0	6.0	0.5540512513438142	43.0	5.0	900000.0	Bing	1461956632881.0
187	1.0	1187.8955078125	0.026997807879201422	143.787109375	22.021484375	1.0	31.0	0.1315680068650475	18.0	5.0	1800000.0	Bing	1461956632881.0
188	1.0	1180.1708984375	0.03667390244900801	143.787109375	29.74609375	1.0	29.0	0.1912712785632883	18.0	7.0	3600000.0	Bing	1461956632881.0
189	1.0	1263.275390625	-0.06629827549228125	1.0	90.4287109375	1.0	38.0	-0.0822155637106604	1.0	16.0	21600000.0	Bing	1461956632881.0
190	1.0	577.5654296875	0.005691390125450351	1.0	776.138671875	1.0	34.0	-0.049690399499995326	1.0	20.0	43200000.0	Bing	1461956632881.0
191	1.0	566.0771484375	0.006367040609992586	1.0	787.626953125	1.0	31.0	-0.027777777777777773	1.0	23.0	86400000.0	Bing	1461956632881.0
192	1.0	84.9140625	0.4278974772991795	1247.1357421875	22.0146484375	1.0	3.0	0.7167132003459626	46.0	6.0	0.0	Bing	1461957494810.0
193	1.0	84.9140625	0.4278974772991795	1247.1357421875	22.0146484375	1.0	3.0	0.7167132003459626	46.0	6.0	1000.0	Bing	1461957494810.0
194	1.0	84.9140625	0.4278974772991795	1247.1357421875	22.0146484375	1.0	3.0	0.7167132003459626	46.0	6.0	15000.0	Bing	1461957494810.0
195	1.0	84.9140625	0.4278974772991795	1247.1357421875	22.0146484375	1.0	3.0	0.7167132003459626	46.0	6.0	30000.0	Bing	1461957494810.0
196	1.0	84.9140625	0.4278974772991795	1247.1357421875	22.0146484375	1.0	3.0	0.7167132003459626	46.0	6.0	60000.0	Bing	1461957494810.0
197	1.0	84.9140625	0.4278974772991795	1247.1357421875	22.0146484375	1.0	3.0	0.7167132003459626	46.0	6.0	300000.0	Bing	1461957494810.0
198	1.0	1092.041015625	0.04620134270816951	240.0087890625	22.0146484375	1.0	6.0	0.5921565254637922	43.0	6.0	900000.0	Bing	1461957494810.0
199	1.0	1188.2626953125	0.026975655317718596	143.787109375	22.0146484375	1.0	31.0	0.156807200959359	18.0	6.0	1800000.0	Bing	1461957494810.0
200	1.0	1180.5380859375	0.03665144987713786	143.787109375	29.7392578125	1.0	29.0	0.21088709003189773	18.0	8.0	3600000.0	Bing	1461957494810.0
201	1.0	1263.275390625	-0.06613887624467005	1.0	90.7890625	1.0	38.0	-0.07557086549031783	1.0	17.0	21600000.0	Bing	1461957494810.0
202	1.0	577.5654296875	0.005699638293378192	1.0	776.4990234375	1.0	34.0	-0.044668528628363215	1.0	21.0	43200000.0	Bing	1461957494810.0
203	1.0	549.7861328125	0.007343029720807368	1.0	804.2783203125	1.0	27.0	0.0033459977362325375	1.0	28.0	86400000.0	Bing	1461957494810.0
204	1.0	84.9140625	0.4279302361398123	1248.5166015625	22.0166015625	1.0	3.0	0.6827445931503564	46.0	5.0	0.0	Bing	1461958491332.0
205	1.0	84.9140625	0.4279302361398123	1248.5166015625	22.0166015625	1.0	3.0	0.6827445931503564	46.0	5.0	1000.0	Bing	1461958491332.0
206	1.0	84.9140625	0.4279302361398123	1248.5166015625	22.0166015625	1.0	3.0	0.6827445931503564	46.0	5.0	15000.0	Bing	1461958491332.0
207	1.0	84.9140625	0.4279302361398123	1248.5166015625	22.0166015625	1.0	3.0	0.6827445931503564	46.0	5.0	30000.0	Bing	1461958491332.0
208	1.0	84.9140625	0.4279302361398123	1248.5166015625	22.0166015625	1.0	3.0	0.6827445931503564	46.0	5.0	60000.0	Bing	1461958491332.0
209	1.0	84.9140625	0.4279302361398123	1248.5166015625	22.0166015625	1.0	3.0	0.6827445931503564	46.0	5.0	300000.0	Bing	1461958491332.0
210	12.3466796875	1092.041015625	-0.07638954069918756	229.04296875	22.0166015625	3.0	6.0	0.436231385265831	40.0	5.0	900000.0	Bing	1461958491332.0
211	1.0	1177.296875	0.04157364908465367	143.787109375	34.36328125	1.0	28.0	0.21798658503622678	18.0	8.0	1800000.0	Bing	1461958491332.0
212	1.0	1173.951171875	0.044907657439433424	143.787109375	37.708984375	1.0	27.0	0.24333213169614376	18.0	9.0	3600000.0	Bing	1461958491332.0
213	1.0	1256.5986328125	-0.06275038422049033	1.0	98.8486328125	1.0	36.0	-0.06532553344640132	1.0	18.0	21600000.0	Bing	1461958491332.0
214	1.0	577.5654296875	0.005731234538632719	1.0	777.8818359375	1.0	34.0	-0.049690399499995326	1.0	20.0	43200000.0	Bing	1461958491332.0
215	1.0	549.7861328125	0.007372834414503962	1.0	805.6611328125	1.0	27.0	0.0	1.0	27.0	86400000.0	Bing	1461958491332.0
216	12.3466796875	84.9140625	0.33614733733649244	1237.875	22.0146484375	3.0	3.0	0.559782608695652	43.0	5.0	0.0	Bing	1461959350213.0
217	12.3466796875	84.9140625	0.33614733733649244	1237.875	22.0146484375	3.0	3.0	0.559782608695652	43.0	5.0	1000.0	Bing	1461959350213.0
218	12.3466796875	84.9140625	0.33614733733649244	1237.875	22.0146484375	3.0	3.0	0.559782608695652	43.0	5.0	15000.0	Bing	1461959350213.0
219	12.3466796875	84.9140625	0.33614733733649244	1237.875	22.0146484375	3.0	3.0	0.559782608695652	43.0	5.0	30000.0	Bing	1461959350213.0
220	12.3466796875	84.9140625	0.33614733733649244	1237.875	22.0146484375	3.0	3.0	0.559782608695652	43.0	5.0	60000.0	Bing	1461959350213.0
221	12.3466796875	84.9140625	0.33614733733649244	1237.875	22.0146484375	3.0	3.0	0.559782608695652	43.0	5.0	300000.0	Bing	1461959350213.0
222	12.3466796875	1092.041015625	-0.07574002865731998	230.748046875	22.0146484375	3.0	6.0	0.436231385265831	40.0	5.0	900000.0	Bing	1461959350213.0
223	1.0	1179.001953125	0.04149691673858407	143.787109375	34.361328125	1.0	28.0	0.21798658503622678	18.0	8.0	1800000.0	Bing	1461959350213.0
224	1.0	1175.65625	0.044827289613867796	143.787109375	37.70703125	1.0	27.0	0.24333213169614376	18.0	9.0	3600000.0	Bing	1461959350213.0
225	1.0	1260.787109375	-0.06376633467352151	1.0	96.36328125	1.0	37.0	-0.073585130948058	1.0	17.0	21600000.0	Bing	1461959350213.0
226	1.0	581.75390625	0.005525702429278153	1.0	775.396484375	1.0	35.0	-0.05737753105492468	1.0	19.0	43200000.0	Bing	1461959350213.0
227	1.0	549.7861328125	0.007409432424729766	1.0	807.3642578125	1.0	27.0	0.0	1.0	27.0	86400000.0	Bing	1461959350213.0
228	1.0	84.9140625	0.42775846489797775	1248.8857421875	21.9951171875	1.0	3.0	0.6827445931503564	46.0	5.0	0.0	Bing	1461960424682.0
229	1.0	84.9140625	0.42775846489797775	1248.8857421875	21.9951171875	1.0	3.0	0.6827445931503564	46.0	5.0	1000.0	Bing	1461960424682.0
230	1.0	84.9140625	0.42775846489797775	1248.8857421875	21.9951171875	1.0	3.0	0.6827445931503564	46.0	5.0	15000.0	Bing	1461960424682.0
231	1.0	84.9140625	0.42775846489797775	1248.8857421875	21.9951171875	1.0	3.0	0.6827445931503564	46.0	5.0	30000.0	Bing	1461960424682.0
232	1.0	84.9140625	0.42775846489797775	1248.8857421875	21.9951171875	1.0	3.0	0.6827445931503564	46.0	5.0	60000.0	Bing	1461960424682.0
233	1.0	84.9140625	0.42775846489797775	1248.8857421875	21.9951171875	1.0	3.0	0.6827445931503564	46.0	5.0	300000.0	Bing	1461960424682.0
234	7.234375	1092.041015625	-0.02683037343716718	234.5244140625	21.9951171875	2.0	6.0	0.48924769660770595	41.0	5.0	900000.0	Bing	1461960424682.0
235	1.0	1182.7783203125	0.036001128730292264	143.787109375	29.2294921875	1.0	29.0	0.1912712785632883	18.0	7.0	1800000.0	Bing	1461960424682.0
236	1.0	1178.0166015625	0.041174901173360874	143.787109375	33.9912109375	1.0	28.0	0.21798658503622678	18.0	8.0	3600000.0	Bing	1461960424682.0
237	1.0	1260.6640625	-0.06427015865077307	1.0	95.130859375	1.0	37.0	-0.073585130948058	1.0	17.0	21600000.0	Bing	1461960424682.0
238	1.0	581.630859375	0.005501740218578992	1.0	774.1640625	1.0	35.0	-0.05737753105492468	1.0	19.0	43200000.0	Bing	1461960424682.0
239	1.0	549.6630859375	0.007387665699177383	1.0	806.1318359375	1.0	27.0	0.0	1.0	27.0	86400000.0	Bing	1461960424682.0
240	7.234375	84.9140625	0.37143937300960556	1241.349609375	22.041015625	2.0	3.0	0.6846330231594531	44.0	7.0	0.0	Bing	1461961284433.0
241	7.234375	84.9140625	0.37143937300960556	1241.349609375	22.041015625	2.0	3.0	0.6846330231594531	44.0	7.0	1000.0	Bing	1461961284433.0
242	7.234375	84.9140625	0.37143937300960556	1241.349609375	22.041015625	2.0	3.0	0.6846330231594531	44.0	7.0	15000.0	Bing	1461961284433.0
243	7.234375	84.9140625	0.37143937300960556	1241.349609375	22.041015625	2.0	3.0	0.6846330231594531	44.0	7.0	30000.0	Bing	1461961284433.0
244	7.234375	84.9140625	0.37143937300960556	1241.349609375	22.041015625	2.0	3.0	0.6846330231594531	44.0	7.0	60000.0	Bing	1461961284433.0
245	7.234375	84.9140625	0.37143937300960556	1241.349609375	22.041015625	2.0	3.0	0.6846330231594531	44.0	7.0	300000.0	Bing	1461961284433.0
246	7.234375	1092.041015625	-0.02678833099219321	234.22265625	22.041015625	2.0	6.0	0.5655312475611721	41.0	7.0	900000.0	Bing	1461961284433.0
247	1.0	1179.2353515625	0.03963829195231266	143.787109375	32.5166015625	1.0	28.0	0.2514778453847726	18.0	10.0	1800000.0	Bing	1461961284433.0
248	1.0	1179.2353515625	0.03963829195231266	143.787109375	32.5166015625	1.0	28.0	0.2514778453847726	18.0	10.0	3600000.0	Bing	1461961284433.0
249	1.0	1264.3662109375	-0.06597645114538296	1.0	91.1728515625	1.0	38.0	-0.06942435928294134	1.0	18.0	21600000.0	Bing	1461961284433.0
250	1.0	585.3330078125	0.005280137052955569	1.0	770.2060546875	1.0	36.0	-0.05423759975728566	1.0	20.0	43200000.0	Bing	1461961284433.0
251	1.0	557.5537109375	0.006912238652135958	1.0	797.9853515625	1.0	29.0	-0.006520506636966262	1.0	27.0	86400000.0	Bing	1461961284433.0
252	8.0029296875	84.9140625	0.36546033035307496	1242.296875	22.0185546875	2.0	3.0	0.6150237897242571	44.0	5.0	0.0	Bing	1461962441481.0
253	8.0029296875	84.9140625	0.36546033035307496	1242.296875	22.0185546875	2.0	3.0	0.6150237897242571	44.0	5.0	1000.0	Bing	1461962441481.0
254	8.0029296875	84.9140625	0.36546033035307496	1242.296875	22.0185546875	2.0	3.0	0.6150237897242571	44.0	5.0	15000.0	Bing	1461962441481.0
255	8.0029296875	84.9140625	0.36546033035307496	1242.296875	22.0185546875	2.0	3.0	0.6150237897242571	44.0	5.0	30000.0	Bing	1461962441481.0
256	8.0029296875	84.9140625	0.36546033035307496	1242.296875	22.0185546875	2.0	3.0	0.6150237897242571	44.0	5.0	60000.0	Bing	1461962441481.0
257	8.0029296875	84.9140625	0.36546033035307496	1242.296875	22.0185546875	2.0	3.0	0.6150237897242571	44.0	5.0	300000.0	Bing	1461962441481.0
258	8.0029296875	1092.041015625	-0.0342788369432412	235.169921875	22.0185546875	2.0	6.0	0.48924769660770595	41.0	5.0	900000.0	Bing	1461962441481.0
259	1.0	1183.423828125	0.03684026114800273	143.787109375	30.021484375	1.0	29.0	0.1912712785632883	18.0	7.0	1800000.0	Bing	1461962441481.0
260	1.0	1183.423828125	0.03684026114800273	143.787109375	30.021484375	1.0	29.0	0.1912712785632883	18.0	7.0	3600000.0	Bing	1461962441481.0
261	1.0	1268.5546875	-0.06711608059089301	1.0	88.677734375	1.0	39.0	-0.09128709291752767	1.0	15.0	21600000.0	Bing	1461962441481.0
262	1.0	589.521484375	0.0050762207815586175	1.0	767.7109375	1.0	37.0	-0.073585130948058	1.0	17.0	43200000.0	Bing	1461962441481.0
263	1.0	557.5537109375	0.006949217612174047	1.0	799.6787109375	1.0	29.0	-0.013781637176578718	1.0	25.0	86400000.0	Bing	1461962441481.0
264	1.0	84.9140625	0.4278614543579408	1248.7890625	22.0078125	1.0	3.0	0.7431880546573145	46.0	7.0	0.0	Bing	1461963444035.0
265	1.0	84.9140625	0.4278614543579408	1248.7890625	22.0078125	1.0	3.0	0.7431880546573145	46.0	7.0	1000.0	Bing	1461963444035.0
266	1.0	84.9140625	0.4278614543579408	1248.7890625	22.0078125	1.0	3.0	0.7431880546573145	46.0	7.0	15000.0	Bing	1461963444035.0
267	1.0	84.9140625	0.4278614543579408	1248.7890625	22.0078125	1.0	3.0	0.7431880546573145	46.0	7.0	30000.0	Bing	1461963444035.0
268	1.0	84.9140625	0.4278614543579408	1248.7890625	22.0078125	1.0	3.0	0.7431880546573145	46.0	7.0	60000.0	Bing	1461963444035.0
269	1.0	84.9140625	0.4278614543579408	1248.7890625	22.0078125	1.0	3.0	0.7431880546573145	46.0	7.0	300000.0	Bing	1461963444035.0
270	1.0	1092.041015625	0.046403594788515884	241.662109375	22.0078125	1.0	6.0	0.622989845774212	43.0	7.0	900000.0	Bing	1461963444035.0
271	1.0	1187.4326171875	0.03024784741370067	143.787109375	24.4912109375	1.0	30.0	0.20412414523193154	18.0	8.0	1800000.0	Bing	1461963444035.0
272	1.0	1187.4326171875	0.03024784741370067	143.787109375	24.4912109375	1.0	30.0	0.20412414523193154	18.0	8.0	3600000.0	Bing	1461963444035.0
273	1.0	1272.5634765625	-0.06977573634621262	1.0	83.1474609375	1.0	40.0	-0.08589855167911616	1.0	16.0	21600000.0	Bing	1461963444035.0
274	1.0	593.5302734375	0.004808262148114699	1.0	762.1806640625	1.0	38.0	-0.06942435928294134	1.0	18.0	43200000.0	Bing	1461963444035.0
275	1.0	561.5625	0.006678445878967717	1.0	794.1484375	1.0	30.0	-0.01306436336116034	1.0	26.0	86400000.0	Bing	1461963444035.0
276	2.4833984375	84.9140625	0.41247474222974045	1246.8896484375	22.001953125	1.0	3.0	0.742352312936209	45.0	7.0	0.0	Bing	1461964599936.0
277	2.4833984375	84.9140625	0.41247474222974045	1246.8896484375	22.001953125	1.0	3.0	0.742352312936209	45.0	7.0	1000.0	Bing	1461964599936.0
278	2.4833984375	84.9140625	0.41247474222974045	1246.8896484375	22.001953125	1.0	3.0	0.742352312936209	45.0	7.0	15000.0	Bing	1461964599936.0
279	2.4833984375	84.9140625	0.41247474222974045	1246.8896484375	22.001953125	1.0	3.0	0.742352312936209	45.0	7.0	30000.0	Bing	1461964599936.0
280	2.4833984375	84.9140625	0.41247474222974045	1246.8896484375	22.001953125	1.0	3.0	0.742352312936209	45.0	7.0	60000.0	Bing	1461964599936.0
281	2.4833984375	84.9140625	0.41247474222974045	1246.8896484375	22.001953125	1.0	3.0	0.742352312936209	45.0	7.0	300000.0	Bing	1461964599936.0
282	2.4833984375	1092.041015625	0.027323887885480798	239.7626953125	22.001953125	1.0	6.0	0.6216142641389735	42.0	7.0	900000.0	Bing	1461964599936.0
283	1.0	1188.0166015625	0.030219000178792418	143.787109375	24.4853515625	1.0	30.0	0.20412414523193154	18.0	8.0	1800000.0	Bing	1461964599936.0
284	1.0	1188.0166015625	0.030219000178792418	143.787109375	24.4853515625	1.0	30.0	0.20412414523193154	18.0	8.0	3600000.0	Bing	1461964599936.0
285	1.0	1273.1474609375	-0.069781891716631	1.0	83.1416015625	1.0	40.0	-0.08589855167911616	1.0	16.0	21600000.0	Bing	1461964599936.0
286	1.0	594.1142578125	0.004788091653891505	1.0	762.1748046875	1.0	38.0	-0.06942435928294134	1.0	18.0	43200000.0	Bing	1461964599936.0
287	1.0	562.146484375	0.006656659636671788	1.0	794.142578125	1.0	30.0	-0.01306436336116034	1.0	26.0	86400000.0	Bing	1461964599936.0
288	1.0	84.9140625	0.42218566860576856	911.09375	21.9873046875	1.0	3.0	0.6819190472163994	45.0	5.0	0.0	Bing	1461965458943.0
289	1.0	84.9140625	0.42218566860576856	911.09375	21.9873046875	1.0	3.0	0.6819190472163994	45.0	5.0	1000.0	Bing	1461965458943.0
290	1.0	84.9140625	0.42218566860576856	911.09375	21.9873046875	1.0	3.0	0.6819190472163994	45.0	5.0	15000.0	Bing	1461965458943.0
291	1.0	84.9140625	0.42218566860576856	911.09375	21.9873046875	1.0	3.0	0.6819190472163994	45.0	5.0	30000.0	Bing	1461965458943.0
292	1.0	84.9140625	0.42218566860576856	911.09375	21.9873046875	1.0	3.0	0.6819190472163994	45.0	5.0	60000.0	Bing	1461965458943.0
293	1.0	84.9140625	0.42218566860576856	911.09375	21.9873046875	1.0	3.0	0.6819190472163994	45.0	5.0	300000.0	Bing	1461965458943.0
294	1.0	752.5244140625	0.06987791988522947	243.4833984375	21.9873046875	1.0	5.0	0.5899248796553369	43.0	5.0	900000.0	Bing	1461965458943.0
295	1.0	852.220703125	0.04289701066255005	143.787109375	21.9873046875	1.0	30.0	0.13710212427677043	18.0	5.0	1800000.0	Bing	1461965458943.0
296	1.0	852.220703125	0.04289701066255005	143.787109375	21.9873046875	1.0	30.0	0.13710212427677043	18.0	5.0	3600000.0	Bing	1461965458943.0
297	1.0	937.3515625	-0.06859638634442808	1.0	80.6435546875	1.0	40.0	-0.10945985924053736	1.0	13.0	21600000.0	Bing	1461965458943.0
298	1.0	597.8349609375	-0.007840807448354838	1.0	420.16015625	1.0	39.0	-0.099131448214768	1.0	14.0	43200000.0	Bing	1461965458943.0
299	1.0	564.9619140625	-0.004893462298208394	1.0	453.033203125	1.0	31.0	-0.03222186469459901	1.0	22.0	86400000.0	Bing	1461965458943.0
300	1.0	84.9140625	0.4278208828375139	1251.3994140625	21.9990234375	1.0	3.0	0.7167132003459626	46.0	6.0	0.0	Bing	1461966611826.0
301	1.0	84.9140625	0.4278208828375139	1251.3994140625	21.9990234375	1.0	3.0	0.7167132003459626	46.0	6.0	1000.0	Bing	1461966611826.0
302	1.0	84.9140625	0.4278208828375139	1251.3994140625	21.9990234375	1.0	3.0	0.7167132003459626	46.0	6.0	15000.0	Bing	1461966611826.0
303	1.0	84.9140625	0.4278208828375139	1251.3994140625	21.9990234375	1.0	3.0	0.7167132003459626	46.0	6.0	30000.0	Bing	1461966611826.0
304	1.0	84.9140625	0.4278208828375139	1251.3994140625	21.9990234375	1.0	3.0	0.7167132003459626	46.0	6.0	60000.0	Bing	1461966611826.0
305	1.0	84.9140625	0.4278208828375139	1251.3994140625	21.9990234375	1.0	3.0	0.7167132003459626	46.0	6.0	300000.0	Bing	1461966611826.0
306	1.0	1092.041015625	0.04672335793392798	244.2724609375	21.9990234375	1.0	6.0	0.5921565254637922	43.0	6.0	900000.0	Bing	1461966611826.0
307	1.0	1192.5263671875	0.026806017343214784	143.787109375	21.9990234375	1.0	31.0	0.156807200959359	18.0	6.0	1800000.0	Bing	1461966611826.0
308	1.0	1181.529296875	0.040027557973690835	143.787109375	32.99609375	1.0	29.0	0.21088709003189773	18.0	8.0	3600000.0	Bing	1461966611826.0
309	1.0	1277.6572265625	-0.07107401098376918	1.0	80.6552734375	1.0	41.0	-0.10256451881367415	1.0	14.0	21600000.0	Bing	1461966611826.0
310	1.0	598.6240234375	0.0045755354562706475	1.0	759.6884765625	1.0	39.0	-0.08409632877462002	1.0	16.0	43200000.0	Bing	1461966611826.0
311	1.0	530.7880859375	0.008576970474654902	1.0	827.5244140625	1.0	22.0	0.037505327839765464	1.0	33.0	86400000.0	Bing	1461966611826.0
312	1.0	84.9140625	0.4222967295250159	911.09375	22.0009765625	1.0	3.0	0.715882015447663	45.0	6.0	0.0	Bing	1461967685517.0
313	1.0	84.9140625	0.4222967295250159	911.09375	22.0009765625	1.0	3.0	0.715882015447663	45.0	6.0	1000.0	Bing	1461967685517.0
314	1.0	84.9140625	0.4222967295250159	911.09375	22.0009765625	1.0	3.0	0.715882015447663	45.0	6.0	15000.0	Bing	1461967685517.0
315	1.0	84.9140625	0.4222967295250159	911.09375	22.0009765625	1.0	3.0	0.715882015447663	45.0	6.0	30000.0	Bing	1461967685517.0
316	1.0	84.9140625	0.4222967295250159	911.09375	22.0009765625	1.0	3.0	0.715882015447663	45.0	6.0	60000.0	Bing	1461967685517.0
317	1.0	84.9140625	0.4222967295250159	911.09375	22.0009765625	1.0	3.0	0.715882015447663	45.0	6.0	300000.0	Bing	1461967685517.0
318	1.0	752.5244140625	0.06990707414235026	243.4833984375	22.0009765625	1.0	5.0	0.6273764344284781	43.0	6.0	900000.0	Bing	1461967685517.0
319	1.0	852.220703125	0.04292043065221555	143.787109375	22.0009765625	1.0	30.0	0.16270350665457162	18.0	6.0	1800000.0	Bing	1461967685517.0
320	1.0	841.2236328125	0.05995531088450733	143.787109375	32.998046875	1.0	28.0	0.21798658503622678	18.0	8.0	3600000.0	Bing	1461967685517.0
321	1.0	937.3515625	-0.06858908836247125	1.0	80.6572265625	1.0	40.0	-0.10088437605560574	1.0	14.0	21600000.0	Bing	1461967685517.0
322	1.0	597.8349609375	-0.007840024207869112	1.0	420.173828125	1.0	39.0	-0.09128709291752767	1.0	15.0	43200000.0	Bing	1461967685517.0
323	1.0	538.1962890625	-0.002541207878839339	1.0	479.8125	1.0	24.0	0.020739033894608502	1.0	30.0	86400000.0	Bing	1461967685517.0
324	1.0	84.9140625	0.4280580247047637	1251.8037109375	22.02734375	1.0	3.0	0.7431880546573145	46.0	7.0	0.0	Bing	1461968748875.0
325	1.0	84.9140625	0.4280580247047637	1251.8037109375	22.02734375	1.0	3.0	0.7431880546573145	46.0	7.0	1000.0	Bing	1461968748875.0
326	1.0	84.9140625	0.4280580247047637	1251.8037109375	22.02734375	1.0	3.0	0.7431880546573145	46.0	7.0	15000.0	Bing	1461968748875.0
327	1.0	84.9140625	0.4280580247047637	1251.8037109375	22.02734375	1.0	3.0	0.7431880546573145	46.0	7.0	30000.0	Bing	1461968748875.0
328	1.0	84.9140625	0.4280580247047637	1251.8037109375	22.02734375	1.0	3.0	0.7431880546573145	46.0	7.0	60000.0	Bing	1461968748875.0
329	1.0	84.9140625	0.4280580247047637	1251.8037109375	22.02734375	1.0	3.0	0.7431880546573145	46.0	7.0	300000.0	Bing	1461968748875.0
330	10.9970703125	1092.041015625	-0.06281293661728	233.6796875	22.02734375	2.0	6.0	0.5655312475611721	41.0	7.0	900000.0	Bing	1461968748875.0
331	1.0	1181.93359375	0.040038847048276364	143.787109375	33.0244140625	1.0	29.0	0.2283148255687048	18.0	9.0	1800000.0	Bing	1461968748875.0
332	1.0	1181.93359375	0.040038847048276364	143.787109375	33.0244140625	1.0	29.0	0.2283148255687048	18.0	9.0	3600000.0	Bing	1461968748875.0
333	1.0	1278.0615234375	-0.0710614585327683	1.0	80.68359375	1.0	41.0	-0.09477192457196819	1.0	15.0	21600000.0	Bing	1461968748875.0
334	1.0	599.0283203125	0.004562505069823138	1.0	759.716796875	1.0	39.0	-0.07747247335011402	1.0	17.0	43200000.0	Bing	1461968748875.0
335	1.0	535.380859375	0.008307823161589406	1.0	823.3642578125	1.0	23.0	0.033078507751560196	1.0	33.0	86400000.0	Bing	1461968748875.0
336	10.9970703125	84.9140625	0.33557741669570124	901.2900390625	22.021484375	2.0	3.0	0.6527533657682195	43.0	6.0	0.0	Bing	1461969607958.0
337	10.9970703125	84.9140625	0.33557741669570124	901.2900390625	22.021484375	2.0	3.0	0.6527533657682195	43.0	6.0	1000.0	Bing	1461969607958.0
338	10.9970703125	84.9140625	0.33557741669570124	901.2900390625	22.021484375	2.0	3.0	0.6527533657682195	43.0	6.0	15000.0	Bing	1461969607958.0
339	10.9970703125	84.9140625	0.33557741669570124	901.2900390625	22.021484375	2.0	3.0	0.6527533657682195	43.0	6.0	30000.0	Bing	1461969607958.0
340	10.9970703125	84.9140625	0.33557741669570124	901.2900390625	22.021484375	2.0	3.0	0.6527533657682195	43.0	6.0	60000.0	Bing	1461969607958.0
341	10.9970703125	84.9140625	0.33557741669570124	901.2900390625	22.021484375	2.0	3.0	0.6527533657682195	43.0	6.0	300000.0	Bing	1461969607958.0
342	10.9970703125	752.5244140625	-0.03983869634110214	233.6796875	22.021484375	2.0	5.0	0.565662675399649	41.0	6.0	900000.0	Bing	1461969607958.0
343	1.0	842.4169921875	0.05988633735398842	143.787109375	33.0185546875	1.0	28.0	0.21798658503622678	18.0	8.0	1800000.0	Bing	1461969607958.0
344	1.0	842.4169921875	0.05988633735398842	143.787109375	33.0185546875	1.0	28.0	0.21798658503622678	18.0	8.0	3600000.0	Bing	1461969607958.0
345	1.0	938.544921875	-0.06858985874267394	1.0	80.677734375	1.0	40.0	-0.10088437605560574	1.0	14.0	21600000.0	Bing	1461969607958.0
346	1.0	599.0283203125	-0.00787904144085593	1.0	420.1943359375	1.0	39.0	-0.09128709291752767	1.0	15.0	43200000.0	Bing	1461969607958.0
347	1.0	535.380859375	-0.002238465061320922	1.0	483.841796875	1.0	23.0	0.027777777777777776	1.0	31.0	86400000.0	Bing	1461969607958.0
348	1.0	84.9140625	0.4278160065330203	1248.34375	22.0029296875	1.0	3.0	0.6827445931503564	46.0	5.0	0.0	Bing	1461970703554.0
349	1.0	84.9140625	0.4278160065330203	1248.34375	22.0029296875	1.0	3.0	0.6827445931503564	46.0	5.0	1000.0	Bing	1461970703554.0
350	1.0	84.9140625	0.4278160065330203	1248.34375	22.0029296875	1.0	3.0	0.6827445931503564	46.0	5.0	15000.0	Bing	1461970703554.0
351	1.0	84.9140625	0.4278160065330203	1248.34375	22.0029296875	1.0	3.0	0.6827445931503564	46.0	5.0	30000.0	Bing	1461970703554.0
352	1.0	84.9140625	0.4278160065330203	1248.34375	22.0029296875	1.0	3.0	0.6827445931503564	46.0	5.0	60000.0	Bing	1461970703554.0
353	1.0	84.9140625	0.4278160065330203	1248.34375	22.0029296875	1.0	3.0	0.6827445931503564	46.0	5.0	300000.0	Bing	1461970703554.0
354	1.0	1092.041015625	0.046338341305909476	241.216796875	22.0029296875	1.0	6.0	0.5540512513438142	43.0	5.0	900000.0	Bing	1461970703554.0
355	1.0	1189.470703125	0.026917535824212982	143.787109375	22.0029296875	1.0	31.0	0.1315680068650475	18.0	5.0	1800000.0	Bing	1461970703554.0
356	1.0	1189.470703125	0.026917535824212982	143.787109375	22.0029296875	1.0	31.0	0.1315680068650475	18.0	5.0	3600000.0	Bing	1461970703554.0
357	1.0	1285.5986328125	-0.0774585985509291	1.0	69.662109375	1.0	43.0	-0.13400504203456162	1.0	11.0	21600000.0	Bing	1461970703554.0
358	1.0	606.5654296875	0.004045014157146392	1.0	748.6953125	1.0	41.0	-0.1111111111111111	1.0	13.0	43200000.0	Bing	1461970703554.0
359	1.0	535.380859375	0.008235271296731732	1.0	819.8798828125	1.0	23.0	0.027777777777777776	1.0	31.0	86400000.0	Bing	1461970703554.0
360	1.0	84.9140625	0.42757557102002014	1247.0244140625	21.9755859375	1.0	3.0	0.7167132003459626	46.0	6.0	0.0	Bing	1461971563192.0
361	1.0	84.9140625	0.42757557102002014	1247.0244140625	21.9755859375	1.0	3.0	0.7167132003459626	46.0	6.0	1000.0	Bing	1461971563192.0
362	1.0	84.9140625	0.42757557102002014	1247.0244140625	21.9755859375	1.0	3.0	0.7167132003459626	46.0	6.0	15000.0	Bing	1461971563192.0
363	1.0	84.9140625	0.42757557102002014	1247.0244140625	21.9755859375	1.0	3.0	0.7167132003459626	46.0	6.0	30000.0	Bing	1461971563192.0
364	1.0	84.9140625	0.42757557102002014	1247.0244140625	21.9755859375	1.0	3.0	0.7167132003459626	46.0	6.0	60000.0	Bing	1461971563192.0
365	1.0	84.9140625	0.42757557102002014	1247.0244140625	21.9755859375	1.0	3.0	0.7167132003459626	46.0	6.0	300000.0	Bing	1461971563192.0
366	1.0	1092.041015625	0.046123577407306146	239.8974609375	21.9755859375	1.0	6.0	0.5921565254637922	43.0	6.0	900000.0	Bing	1461971563192.0
367	1.0	1188.1513671875	0.026926198474697436	143.787109375	21.9755859375	1.0	31.0	0.156807200959359	18.0	6.0	1800000.0	Bing	1461971563192.0
368	1.0	1185.4658203125	0.03053370497801149	143.787109375	24.6611328125	1.0	30.0	0.18476851073831596	18.0	7.0	3600000.0	Bing	1461971563192.0
369	1.0	1284.279296875	-0.07746948012349583	1.0	69.634765625	1.0	43.0	-0.12358544817508138	1.0	12.0	21600000.0	Bing	1461971563192.0
370	1.0	605.24609375	0.004088329534917493	1.0	748.66796875	1.0	41.0	-0.10256451881367415	1.0	14.0	43200000.0	Bing	1461971563192.0
371	1.0	530.7880859375	0.008486106117892382	1.0	823.1259765625	1.0	22.0	0.037505327839765464	1.0	33.0	86400000.0	Bing	1461971563192.0
372	1.0	84.9140625	0.427679764189108	1248.34375	21.986328125	1.0	3.0	0.7431880546573145	46.0	7.0	0.0	Bing	1461972562334.0
373	1.0	84.9140625	0.427679764189108	1248.34375	21.986328125	1.0	3.0	0.7431880546573145	46.0	7.0	1000.0	Bing	1461972562334.0
374	1.0	84.9140625	0.427679764189108	1248.34375	21.986328125	1.0	3.0	0.7431880546573145	46.0	7.0	15000.0	Bing	1461972562334.0
375	1.0	84.9140625	0.427679764189108	1248.34375	21.986328125	1.0	3.0	0.7431880546573145	46.0	7.0	30000.0	Bing	1461972562334.0
376	1.0	84.9140625	0.427679764189108	1248.34375	21.986328125	1.0	3.0	0.7431880546573145	46.0	7.0	60000.0	Bing	1461972562334.0
377	1.0	84.9140625	0.427679764189108	1248.34375	21.986328125	1.0	3.0	0.7431880546573145	46.0	7.0	300000.0	Bing	1461972562334.0
378	1.0	1092.041015625	0.04631138061891626	241.216796875	21.986328125	1.0	6.0	0.622989845774212	43.0	7.0	900000.0	Bing	1461972562334.0
379	1.0	1189.470703125	0.026894880955834286	143.787109375	21.986328125	1.0	31.0	0.17857142857142852	18.0	7.0	1800000.0	Bing	1461972562334.0
380	1.0	1186.78515625	0.03049833306045682	143.787109375	24.671875	1.0	30.0	0.20412414523193154	18.0	8.0	3600000.0	Bing	1461972562334.0
381	1.0	1285.5986328125	-0.07746923150972031	1.0	69.6455078125	1.0	43.0	-0.11421466947621985	1.0	13.0	21600000.0	Bing	1461972562334.0
382	1.0	606.5654296875	0.004044611232441528	1.0	748.6787109375	1.0	41.0	-0.09477192457196819	1.0	15.0	43200000.0	Bing	1461972562334.0
383	1.0	535.380859375	0.008234924448231927	1.0	819.86328125	1.0	23.0	0.033078507751560196	1.0	33.0	86400000.0	Bing	1461972562334.0
384	1.0	84.9140625	0.4277368126735061	1247.759765625	21.994140625	1.0	3.0	0.6827445931503564	46.0	5.0	0.0	Bing	1461973422598.0
385	1.0	84.9140625	0.4277368126735061	1247.759765625	21.994140625	1.0	3.0	0.6827445931503564	46.0	5.0	1000.0	Bing	1461973422598.0
386	1.0	84.9140625	0.4277368126735061	1247.759765625	21.994140625	1.0	3.0	0.6827445931503564	46.0	5.0	15000.0	Bing	1461973422598.0
387	1.0	84.9140625	0.4277368126735061	1247.759765625	21.994140625	1.0	3.0	0.6827445931503564	46.0	5.0	30000.0	Bing	1461973422598.0
388	1.0	84.9140625	0.4277368126735061	1247.759765625	21.994140625	1.0	3.0	0.6827445931503564	46.0	5.0	60000.0	Bing	1461973422598.0
389	1.0	84.9140625	0.4277368126735061	1247.759765625	21.994140625	1.0	3.0	0.6827445931503564	46.0	5.0	300000.0	Bing	1461973422598.0
390	1.0	1092.041015625	0.04624875561190819	240.6328125	21.994140625	1.0	6.0	0.5540512513438142	43.0	5.0	900000.0	Bing	1461973422598.0
391	1.0	1186.201171875	0.030529706914840738	143.787109375	24.6796875	1.0	30.0	0.16270350665457162	18.0	6.0	1800000.0	Bing	1461973422598.0
392	1.0	1186.201171875	0.030529706914840738	143.787109375	24.6796875	1.0	30.0	0.16270350665457162	18.0	6.0	3600000.0	Bing	1461973422598.0
393	1.0	1285.0146484375	-0.07746129240359956	1.0	69.6533203125	1.0	43.0	-0.13400504203456162	1.0	11.0	21600000.0	Bing	1461973422598.0
394	1.0	605.9814453125	0.0040642502315808805	1.0	748.6865234375	1.0	41.0	-0.1111111111111111	1.0	13.0	43200000.0	Bing	1461973422598.0
395	1.0	530.7880859375	0.008501735256348305	1.0	823.8798828125	1.0	22.0	0.03492747852566286	1.0	32.0	86400000.0	Bing	1461973422598.0
396	2.685546875	84.9140625	0.4038387156086769	904.755859375	21.9619140625	1.0	4.0	0.6972770512466949	44.0	7.0	0.0	Bing	1461974584404.0
397	2.685546875	84.9140625	0.4038387156086769	904.755859375	21.9619140625	1.0	4.0	0.6972770512466949	44.0	7.0	1000.0	Bing	1461974584404.0
398	2.685546875	84.9140625	0.4038387156086769	904.755859375	21.9619140625	1.0	4.0	0.6972770512466949	44.0	7.0	15000.0	Bing	1461974584404.0
399	2.685546875	84.9140625	0.4038387156086769	904.755859375	21.9619140625	1.0	4.0	0.6972770512466949	44.0	7.0	30000.0	Bing	1461974584404.0
400	2.685546875	84.9140625	0.4038387156086769	904.755859375	21.9619140625	1.0	4.0	0.6972770512466949	44.0	7.0	60000.0	Bing	1461974584404.0
401	2.685546875	84.9140625	0.4038387156086769	904.755859375	21.9619140625	1.0	4.0	0.6972770512466949	44.0	7.0	300000.0	Bing	1461974584404.0
402	2.685546875	752.5244140625	0.04735027379249272	237.1455078125	21.9619140625	1.0	6.0	0.6216142641389735	42.0	7.0	900000.0	Bing	1461974584404.0
403	1.0	845.8828125	0.04770176841370994	143.787109375	24.6474609375	1.0	30.0	0.20412414523193154	18.0	8.0	1800000.0	Bing	1461974584404.0
404	38.296875	845.8828125	-0.3441374382374967	105.490234375	24.6474609375	3.0	30.0	0.05155735207414551	15.0	8.0	3600000.0	Bing	1461974584404.0
405	1.0	944.6962890625	-0.07517966384390218	1.0	69.62109375	1.0	43.0	-0.11421466947621985	1.0	13.0	21600000.0	Bing	1461974584404.0
406	1.0	605.1796875	-0.008729344682324102	1.0	409.1376953125	1.0	42.0	-0.10417635613849513	1.0	14.0	43200000.0	Bing	1461974584404.0
407	1.0	527.4892578125	-0.0017779766050931545	1.0	486.828125	1.0	22.0	0.039964491781727736	1.0	34.0	86400000.0	Bing	1461974584404.0
408	1.0	84.9140625	0.4276371219759857	1248.1328125	21.9814453125	1.0	3.0	0.6827445931503564	46.0	5.0	0.0	Bing	1461975444043.0
409	1.0	84.9140625	0.4276371219759857	1248.1328125	21.9814453125	1.0	3.0	0.6827445931503564	46.0	5.0	1000.0	Bing	1461975444043.0
410	1.0	84.9140625	0.4276371219759857	1248.1328125	21.9814453125	1.0	3.0	0.6827445931503564	46.0	5.0	15000.0	Bing	1461975444043.0
411	1.0	84.9140625	0.4276371219759857	1248.1328125	21.9814453125	1.0	3.0	0.6827445931503564	46.0	5.0	30000.0	Bing	1461975444043.0
412	1.0	84.9140625	0.4276371219759857	1248.1328125	21.9814453125	1.0	3.0	0.6827445931503564	46.0	5.0	60000.0	Bing	1461975444043.0
413	1.0	84.9140625	0.4276371219759857	1248.1328125	21.9814453125	1.0	3.0	0.6827445931503564	46.0	5.0	300000.0	Bing	1461975444043.0
414	1.0	1092.041015625	0.04627626858363749	241.005859375	21.9814453125	1.0	6.0	0.5540512513438142	43.0	5.0	900000.0	Bing	1461975444043.0
415	1.0	1189.259765625	0.026895561684414787	143.787109375	21.9814453125	1.0	31.0	0.1315680068650475	18.0	5.0	1800000.0	Bing	1461975444043.0
416	38.296875	1189.259765625	-0.37076375768613257	105.490234375	21.9814453125	3.0	31.0	-0.036860489038724284	15.0	5.0	3600000.0	Bing	1461975444043.0
417	1.0	1288.0732421875	-0.07925355510209525	1.0	66.955078125	1.0	44.0	-0.14704980056384323	1.0	10.0	21600000.0	Bing	1461975444043.0
418	1.0	609.0400390625	0.0038970072509693153	1.0	745.98828125	1.0	42.0	-0.12209657262637609	1.0	12.0	43200000.0	Bing	1461975444043.0
419	1.0	530.7880859375	0.00850919764140816	1.0	824.240234375	1.0	22.0	0.03492747852566286	1.0	32.0	86400000.0	Bing	1461975444043.0
420	1.0	84.9140625	0.42780913281085897	1249.099609375	22.0009765625	1.0	3.0	0.7431880546573145	46.0	7.0	0.0	Bing	1461976471578.0
421	1.0	84.9140625	0.42780913281085897	1249.099609375	22.0009765625	1.0	3.0	0.7431880546573145	46.0	7.0	1000.0	Bing	1461976471578.0
422	1.0	84.9140625	0.42780913281085897	1249.099609375	22.0009765625	1.0	3.0	0.7431880546573145	46.0	7.0	15000.0	Bing	1461976471578.0
423	1.0	84.9140625	0.42780913281085897	1249.099609375	22.0009765625	1.0	3.0	0.7431880546573145	46.0	7.0	30000.0	Bing	1461976471578.0
424	1.0	84.9140625	0.42780913281085897	1249.099609375	22.0009765625	1.0	3.0	0.7431880546573145	46.0	7.0	60000.0	Bing	1461976471578.0
425	1.0	84.9140625	0.42780913281085897	1249.099609375	22.0009765625	1.0	3.0	0.7431880546573145	46.0	7.0	300000.0	Bing	1461976471578.0
426	1.0	1092.041015625	0.046432407783826374	241.97265625	22.0009765625	1.0	6.0	0.622989845774212	43.0	7.0	900000.0	Bing	1461976471578.0
427	1.0	1190.1845703125	0.02689828231417894	143.8291015625	22.0009765625	1.0	31.0	0.17857142857142852	18.0	7.0	1800000.0	Bing	1461976471578.0
428	1.0	1183.5078125	0.035367463099726666	143.8291015625	28.677734375	1.0	29.0	0.2283148255687048	18.0	9.0	3600000.0	Bing	1461976471578.0
429	1.0	1327.3369140625	-0.1255967810132329	1.0	28.677734375	1.0	47.0	-0.1638905703438091	1.0	9.0	21600000.0	Bing	1461976471578.0
430	1.0	648.3037109375	0.0016816421303811266	1.0	707.7109375	1.0	45.0	-0.13674150856865472	1.0	11.0	43200000.0	Bing	1461976471578.0
431	1.0	573.369140625	0.005989873161807767	1.0	782.6455078125	1.0	26.0	0.013064363361160342	1.0	30.0	86400000.0	Bing	1461976471578.0
432	38.296875	84.9140625	0.22918808811092733	1211.7734375	22.0234375	3.0	3.0	0.6014492753623188	43.0	6.0	0.0	Bing	1461977502702.0
433	38.296875	84.9140625	0.22918808811092733	1211.7734375	22.0234375	3.0	3.0	0.6014492753623188	43.0	6.0	1000.0	Bing	1461977502702.0
434	38.296875	84.9140625	0.22918808811092733	1211.7734375	22.0234375	3.0	3.0	0.6014492753623188	43.0	6.0	15000.0	Bing	1461977502702.0
435	38.296875	84.9140625	0.22918808811092733	1211.7734375	22.0234375	3.0	3.0	0.6014492753623188	43.0	6.0	30000.0	Bing	1461977502702.0
436	38.296875	84.9140625	0.22918808811092733	1211.7734375	22.0234375	3.0	3.0	0.6014492753623188	43.0	6.0	60000.0	Bing	1461977502702.0
437	38.296875	84.9140625	0.22918808811092733	1211.7734375	22.0234375	3.0	3.0	0.6014492753623188	43.0	6.0	300000.0	Bing	1461977502702.0
438	38.296875	1092.041015625	-0.25646215208259576	204.646484375	22.0234375	3.0	6.0	0.4803169945299076	40.0	6.0	900000.0	Bing	1461977502702.0
439	38.296875	1191.197265625	-0.3706527158573213	105.490234375	22.0234375	3.0	31.0	-0.005713259751592175	15.0	6.0	1800000.0	Bing	1461977502702.0
440	38.296875	1184.5205078125	-0.3447892881204733	105.490234375	28.7001953125	3.0	29.0	0.05812381937190965	15.0	8.0	3600000.0	Bing	1461977502702.0
441	1.0	610.9775390625	0.003834072910952179	1.0	746.0302734375	1.0	42.0	-0.1126946786989845	1.0	13.0	21600000.0	Bing	1461977502702.0
442	1.0	610.9775390625	0.003834072910952179	1.0	746.0302734375	1.0	42.0	-0.1126946786989845	1.0	13.0	43200000.0	Bing	1461977502702.0
443	1.0	535.0302734375	0.008292916041049467	1.0	821.9775390625	1.0	23.0	0.030491836056815314	1.0	32.0	86400000.0	Bing	1461977502702.0
444	1.0	84.9140625	0.42767638179631995	1248.7265625	21.9853515625	1.0	3.0	0.6827445931503564	46.0	5.0	0.0	Bing	1461978576573.0
445	1.0	84.9140625	0.42767638179631995	1248.7265625	21.9853515625	1.0	3.0	0.6827445931503564	46.0	5.0	1000.0	Bing	1461978576573.0
446	1.0	84.9140625	0.42767638179631995	1248.7265625	21.9853515625	1.0	3.0	0.6827445931503564	46.0	5.0	15000.0	Bing	1461978576573.0
447	1.0	84.9140625	0.42767638179631995	1248.7265625	21.9853515625	1.0	3.0	0.6827445931503564	46.0	5.0	30000.0	Bing	1461978576573.0
448	1.0	84.9140625	0.42767638179631995	1248.7265625	21.9853515625	1.0	3.0	0.6827445931503564	46.0	5.0	60000.0	Bing	1461978576573.0
449	1.0	84.9140625	0.42767638179631995	1248.7265625	21.9853515625	1.0	3.0	0.6827445931503564	46.0	5.0	300000.0	Bing	1461978576573.0
450	1.0	1092.041015625	0.04635906657566498	241.599609375	21.9853515625	1.0	6.0	0.5540512513438142	43.0	5.0	900000.0	Bing	1461978576573.0
451	1.0	1183.134765625	0.03536487235149191	143.8291015625	28.662109375	1.0	29.0	0.1912712785632883	18.0	7.0	1800000.0	Bing	1461978576573.0
452	1.0	1183.134765625	0.03536487235149191	143.8291015625	28.662109375	1.0	29.0	0.1912712785632883	18.0	7.0	3600000.0	Bing	1461978576573.0
453	1.0	647.9306640625	0.0016925071102919906	1.0	707.6953125	1.0	45.0	-0.16151457061744962	1.0	9.0	21600000.0	Bing	1461978576573.0
454	1.0	643.7421875	0.0019303007709880525	1.0	711.8837890625	1.0	44.0	-0.14704980056384323	1.0	10.0	43200000.0	Bing	1461978576573.0
455	1.0	573.369140625	0.005981089115174032	1.0	782.2568359375	1.0	26.0	0.006877605117668587	1.0	28.0	86400000.0	Bing	1461978576573.0
456	6.6767578125	84.9140625	0.3751084641103768	1241.38671875	21.9677734375	2.0	3.0	0.653921494522909	44.0	6.0	0.0	Bing	1461979479213.0
457	6.6767578125	84.9140625	0.3751084641103768	1241.38671875	21.9677734375	2.0	3.0	0.653921494522909	44.0	6.0	1000.0	Bing	1461979479213.0
458	6.6767578125	84.9140625	0.3751084641103768	1241.38671875	21.9677734375	2.0	3.0	0.653921494522909	44.0	6.0	15000.0	Bing	1461979479213.0
459	6.6767578125	84.9140625	0.3751084641103768	1241.38671875	21.9677734375	2.0	3.0	0.653921494522909	44.0	6.0	30000.0	Bing	1461979479213.0
460	6.6767578125	84.9140625	0.3751084641103768	1241.38671875	21.9677734375	2.0	3.0	0.653921494522909	44.0	6.0	60000.0	Bing	1461979479213.0
461	6.6767578125	84.9140625	0.3751084641103768	1241.38671875	21.9677734375	2.0	3.0	0.653921494522909	44.0	6.0	300000.0	Bing	1461979479213.0
462	6.6767578125	1092.041015625	-0.02124299249940929	234.259765625	21.9677734375	2.0	6.0	0.5312477260771545	41.0	6.0	900000.0	Bing	1461979479213.0
463	1.0	1182.4716796875	0.03537167992202821	143.8291015625	28.64453125	1.0	29.0	0.21088709003189773	18.0	8.0	1800000.0	Bing	1461979479213.0
464	1.0	1182.4716796875	0.03537167992202821	143.8291015625	28.64453125	1.0	29.0	0.21088709003189773	18.0	8.0	3600000.0	Bing	1461979479213.0
465	1.0	647.267578125	0.0017121134258421757	1.0	707.677734375	1.0	45.0	-0.14835303767459534	1.0	10.0	21600000.0	Bing	1461979479213.0
466	1.0	647.267578125	0.0017121134258421757	1.0	707.677734375	1.0	45.0	-0.14835303767459534	1.0	10.0	43200000.0	Bing	1461979479213.0
467	1.0	570.0703125	0.006159512552706594	1.0	784.875	1.0	25.0	0.016792143651949306	1.0	30.0	86400000.0	Bing	1461979479213.0
468	1.0	84.9140625	0.42719642425271304	1247.53125	21.9287109375	1.0	3.0	0.6827445931503564	46.0	5.0	0.0	Bing	1461980532983.0
469	1.0	84.9140625	0.42719642425271304	1247.53125	21.9287109375	1.0	3.0	0.6827445931503564	46.0	5.0	1000.0	Bing	1461980532983.0
470	1.0	84.9140625	0.42719642425271304	1247.53125	21.9287109375	1.0	3.0	0.6827445931503564	46.0	5.0	15000.0	Bing	1461980532983.0
471	1.0	84.9140625	0.42719642425271304	1247.53125	21.9287109375	1.0	3.0	0.6827445931503564	46.0	5.0	30000.0	Bing	1461980532983.0
472	1.0	84.9140625	0.42719642425271304	1247.53125	21.9287109375	1.0	3.0	0.6827445931503564	46.0	5.0	60000.0	Bing	1461980532983.0
473	1.0	84.9140625	0.42719642425271304	1247.53125	21.9287109375	1.0	3.0	0.6827445931503564	46.0	5.0	300000.0	Bing	1461980532983.0
474	1.0	1092.041015625	0.04611295933906744	240.404296875	21.9287109375	1.0	6.0	0.5540512513438142	43.0	5.0	900000.0	Bing	1461980532983.0
475	1.0	1188.6162109375	0.02685415933645668	143.8291015625	21.9287109375	1.0	31.0	0.1315680068650475	18.0	5.0	1800000.0	Bing	1461980532983.0
476	1.0	1188.6162109375	0.02685415933645668	143.8291015625	21.9287109375	1.0	31.0	0.1315680068650475	18.0	5.0	3600000.0	Bing	1461980532983.0
477	1.0	649.427734375	0.0015742311094243124	1.0	704.9462890625	1.0	46.0	-0.17778762778070956	1.0	8.0	21600000.0	Bing	1461980532983.0
478	1.0	645.2392578125	0.0018122535727900521	1.0	709.134765625	1.0	45.0	-0.16151457061744962	1.0	9.0	43200000.0	Bing	1461980532983.0
479	1.0	573.369140625	0.005952748406361483	1.0	781.0048828125	1.0	26.0	0.006877605117668587	1.0	28.0	86400000.0	Bing	1461980532983.0
480	1.0	84.9140625	0.42778654513806663	1247.2353515625	22.0009765625	1.0	3.0	0.6827445931503564	46.0	5.0	0.0	Bing	1461981400283.0
481	1.0	84.9140625	0.42778654513806663	1247.2353515625	22.0009765625	1.0	3.0	0.6827445931503564	46.0	5.0	1000.0	Bing	1461981400283.0
482	1.0	84.9140625	0.42778654513806663	1247.2353515625	22.0009765625	1.0	3.0	0.6827445931503564	46.0	5.0	15000.0	Bing	1461981400283.0
483	1.0	84.9140625	0.42778654513806663	1247.2353515625	22.0009765625	1.0	3.0	0.6827445931503564	46.0	5.0	30000.0	Bing	1461981400283.0
484	1.0	84.9140625	0.42778654513806663	1247.2353515625	22.0009765625	1.0	3.0	0.6827445931503564	46.0	5.0	60000.0	Bing	1461981400283.0
485	1.0	84.9140625	0.42778654513806663	1247.2353515625	22.0009765625	1.0	3.0	0.6827445931503564	46.0	5.0	300000.0	Bing	1461981400283.0
486	1.0	1092.041015625	0.046192066958718074	240.1083984375	22.0009765625	1.0	6.0	0.5540512513438142	43.0	5.0	900000.0	Bing	1461981400283.0
487	1.0	1188.3203125	0.02696325688664462	143.8291015625	22.0009765625	1.0	31.0	0.1315680068650475	18.0	5.0	1800000.0	Bing	1461981400283.0
488	1.0	1188.3203125	0.02696325688664462	143.8291015625	22.0009765625	1.0	31.0	0.1315680068650475	18.0	5.0	3600000.0	Bing	1461981400283.0
489	1.0	649.1318359375	0.0015850807448371698	1.0	705.0185546875	1.0	46.0	-0.17778762778070956	1.0	8.0	21600000.0	Bing	1461981400283.0
490	1.0	649.1318359375	0.0015850807448371698	1.0	705.0185546875	1.0	46.0	-0.17778762778070956	1.0	8.0	43200000.0	Bing	1461981400283.0
491	1.0	573.369140625	0.005947678522737118	1.0	780.78125	1.0	26.0	0.006877605117668587	1.0	28.0	86400000.0	Bing	1461981400283.0
492	1.0	84.9140625	0.4276655480262067	1251.1484375	21.98046875	1.0	3.0	0.6827445931503564	46.0	5.0	0.0	Bing	1461982450396.0
493	1.0	84.9140625	0.4276655480262067	1251.1484375	21.98046875	1.0	3.0	0.6827445931503564	46.0	5.0	1000.0	Bing	1461982450396.0
494	1.0	84.9140625	0.4276655480262067	1251.1484375	21.98046875	1.0	3.0	0.6827445931503564	46.0	5.0	15000.0	Bing	1461982450396.0
495	1.0	84.9140625	0.4276655480262067	1251.1484375	21.98046875	1.0	3.0	0.6827445931503564	46.0	5.0	30000.0	Bing	1461982450396.0
496	1.0	84.9140625	0.4276655480262067	1251.1484375	21.98046875	1.0	3.0	0.6827445931503564	46.0	5.0	60000.0	Bing	1461982450396.0
497	1.0	84.9140625	0.4276655480262067	1251.1484375	21.98046875	1.0	3.0	0.6827445931503564	46.0	5.0	300000.0	Bing	1461982450396.0
498	1.0	1092.041015625	0.04666116219393051	244.021484375	21.98046875	1.0	6.0	0.5540512513438142	43.0	5.0	900000.0	Bing	1461982450396.0
499	1.0	1192.2333984375	0.02679914710910294	143.8291015625	21.98046875	1.0	31.0	0.1315680068650475	18.0	5.0	1800000.0	Bing	1461982450396.0
500	1.0	1192.2333984375	0.02679914710910294	143.8291015625	21.98046875	1.0	31.0	0.1315680068650475	18.0	5.0	3600000.0	Bing	1461982450396.0
501	1.0	653.044921875	0.001467014421943151	1.0	704.998046875	1.0	46.0	-0.17778762778070956	1.0	8.0	21600000.0	Bing	1461982450396.0
502	1.0	653.044921875	0.001467014421943151	1.0	704.998046875	1.0	46.0	-0.17778762778070956	1.0	8.0	43200000.0	Bing	1461982450396.0
503	1.0	577.9619140625	0.005767168491951083	1.0	780.0810546875	1.0	27.0	0.0	1.0	27.0	86400000.0	Bing	1461982450396.0
504	1.0	84.9140625	0.4271891136316983	1248.9189453125	21.92578125	1.0	3.0	0.7167132003459626	46.0	6.0	0.0	Bing	1461983353765.0
505	1.0	84.9140625	0.4271891136316983	1248.9189453125	21.92578125	1.0	3.0	0.7167132003459626	46.0	6.0	1000.0	Bing	1461983353765.0
506	1.0	84.9140625	0.4271891136316983	1248.9189453125	21.92578125	1.0	3.0	0.7167132003459626	46.0	6.0	15000.0	Bing	1461983353765.0
507	1.0	84.9140625	0.4271891136316983	1248.9189453125	21.92578125	1.0	3.0	0.7167132003459626	46.0	6.0	30000.0	Bing	1461983353765.0
508	1.0	84.9140625	0.4271891136316983	1248.9189453125	21.92578125	1.0	3.0	0.7167132003459626	46.0	6.0	60000.0	Bing	1461983353765.0
509	1.0	84.9140625	0.4271891136316983	1248.9189453125	21.92578125	1.0	3.0	0.7167132003459626	46.0	6.0	300000.0	Bing	1461983353765.0
510	1.0	1092.041015625	0.04628688358983474	241.7919921875	21.92578125	1.0	6.0	0.5921565254637922	43.0	6.0	900000.0	Bing	1461983353765.0
511	1.0	1190.00390625	0.026801868876592402	143.8291015625	21.92578125	1.0	31.0	0.156807200959359	18.0	6.0	1800000.0	Bing	1461983353765.0
512	1.0	1190.00390625	0.026801868876592402	143.8291015625	21.92578125	1.0	31.0	0.156807200959359	18.0	6.0	3600000.0	Bing	1461983353765.0
513	1.0	650.8154296875	0.0015323852292423194	1.0	704.943359375	1.0	46.0	-0.16272581393941069	1.0	9.0	21600000.0	Bing	1461983353765.0
514	1.0	650.8154296875	0.0015323852292423194	1.0	704.943359375	1.0	46.0	-0.16272581393941069	1.0	9.0	43200000.0	Bing	1461983353765.0
515	1.0	577.9619140625	0.005715156930511216	1.0	777.796875	1.0	27.0	0.0033459977362325375	1.0	28.0	86400000.0	Bing	1461983353765.0
516	1.0	84.9140625	0.42782053823112554	1250.04296875	22.0009765625	1.0	3.0	0.6827445931503564	46.0	5.0	0.0	Bing	1461984580307.0
517	1.0	84.9140625	0.42782053823112554	1250.04296875	22.0009765625	1.0	3.0	0.6827445931503564	46.0	5.0	1000.0	Bing	1461984580307.0
518	1.0	84.9140625	0.42782053823112554	1250.04296875	22.0009765625	1.0	3.0	0.6827445931503564	46.0	5.0	15000.0	Bing	1461984580307.0
519	1.0	84.9140625	0.42782053823112554	1250.04296875	22.0009765625	1.0	3.0	0.6827445931503564	46.0	5.0	30000.0	Bing	1461984580307.0
520	1.0	84.9140625	0.42782053823112554	1250.04296875	22.0009765625	1.0	3.0	0.6827445931503564	46.0	5.0	60000.0	Bing	1461984580307.0
521	1.0	84.9140625	0.42782053823112554	1250.04296875	22.0009765625	1.0	3.0	0.6827445931503564	46.0	5.0	300000.0	Bing	1461984580307.0
522	1.0	1092.041015625	0.04655337100999562	242.916015625	22.0009765625	1.0	6.0	0.5540512513438142	43.0	5.0	900000.0	Bing	1461984580307.0
523	1.0	1191.1279296875	0.026865476286610065	143.8291015625	22.0009765625	1.0	31.0	0.1315680068650475	18.0	5.0	1800000.0	Bing	1461984580307.0
524	1.0	1191.1279296875	0.026865476286610065	143.8291015625	22.0009765625	1.0	31.0	0.1315680068650475	18.0	5.0	3600000.0	Bing	1461984580307.0
525	1.0	651.939453125	0.0015006549609603245	1.0	705.0185546875	1.0	46.0	-0.17778762778070956	1.0	8.0	21600000.0	Bing	1461984580307.0
526	1.0	647.7509765625	0.00173794079738372	1.0	709.20703125	1.0	45.0	-0.16151457061744962	1.0	9.0	43200000.0	Bing	1461984580307.0
527	1.0	573.369140625	0.006011164943744594	1.0	783.5888671875	1.0	26.0	0.006877605117668587	1.0	28.0	86400000.0	Bing	1461984580307.0
528	1.0	84.9140625	0.42786272714080964	1250.8828125	22.0048828125	1.0	3.0	0.6827445931503564	46.0	5.0	0.0	Bing	1461985516717.0
529	1.0	84.9140625	0.42786272714080964	1250.8828125	22.0048828125	1.0	3.0	0.6827445931503564	46.0	5.0	1000.0	Bing	1461985516717.0
530	1.0	84.9140625	0.42786272714080964	1250.8828125	22.0048828125	1.0	3.0	0.6827445931503564	46.0	5.0	15000.0	Bing	1461985516717.0
531	1.0	84.9140625	0.42786272714080964	1250.8828125	22.0048828125	1.0	3.0	0.6827445931503564	46.0	5.0	30000.0	Bing	1461985516717.0
532	1.0	84.9140625	0.42786272714080964	1250.8828125	22.0048828125	1.0	3.0	0.6827445931503564	46.0	5.0	60000.0	Bing	1461985516717.0
533	1.0	84.9140625	0.42786272714080964	1250.8828125	22.0048828125	1.0	3.0	0.6827445931503564	46.0	5.0	300000.0	Bing	1461985516717.0
534	1.0	1092.041015625	0.04666705237286756	243.755859375	22.0048828125	1.0	6.0	0.5540512513438142	43.0	5.0	900000.0	Bing	1461985516717.0
535	1.0	1191.9677734375	0.02684163291539588	143.8291015625	22.0048828125	1.0	31.0	0.1315680068650475	18.0	5.0	1800000.0	Bing	1461985516717.0
536	1.0	1191.9677734375	0.02684163291539588	143.8291015625	22.0048828125	1.0	31.0	0.1315680068650475	18.0	5.0	3600000.0	Bing	1461985516717.0
537	1.0	652.779296875	0.001475609525064696	1.0	705.0224609375	1.0	46.0	-0.17778762778070956	1.0	8.0	21600000.0	Bing	1461985516717.0
538	1.0	652.779296875	0.001475609525064696	1.0	705.0224609375	1.0	46.0	-0.17778762778070956	1.0	8.0	43200000.0	Bing	1461985516717.0
539	1.0	573.369140625	0.006030174652651791	1.0	784.4326171875	1.0	26.0	0.006877605117668587	1.0	28.0	86400000.0	Bing	1461985516717.0
540	1.0	84.9140625	0.42204798965951595	910.2470703125	21.97265625	1.0	3.0	0.6819190472163994	45.0	5.0	0.0	Bing	1461986846302.0
541	1.0	84.9140625	0.42204798965951595	910.2470703125	21.97265625	1.0	3.0	0.6819190472163994	45.0	5.0	1000.0	Bing	1461986846302.0
542	1.0	84.9140625	0.42204798965951595	910.2470703125	21.97265625	1.0	3.0	0.6819190472163994	45.0	5.0	15000.0	Bing	1461986846302.0
543	1.0	84.9140625	0.42204798965951595	910.2470703125	21.97265625	1.0	3.0	0.6819190472163994	45.0	5.0	30000.0	Bing	1461986846302.0
544	1.0	84.9140625	0.42204798965951595	910.2470703125	21.97265625	1.0	3.0	0.6819190472163994	45.0	5.0	60000.0	Bing	1461986846302.0
545	1.0	84.9140625	0.42204798965951595	910.2470703125	21.97265625	1.0	3.0	0.6819190472163994	45.0	5.0	300000.0	Bing	1461986846302.0
546	1.0	752.5244140625	0.0697144382590162	242.63671875	21.97265625	1.0	5.0	0.5899248796553369	43.0	5.0	900000.0	Bing	1461986846302.0
547	1.0	851.33203125	0.042939420359581426	143.8291015625	21.97265625	1.0	30.0	0.13710212427677043	18.0	5.0	1800000.0	Bing	1461986846302.0
548	1.0	851.33203125	0.042939420359581426	143.8291015625	21.97265625	1.0	30.0	0.13710212427677043	18.0	5.0	3600000.0	Bing	1461986846302.0
549	1.0	655.64453125	-0.01336779766689722	1.0	361.4892578125	1.0	47.0	-0.21725075049213988	1.0	6.0	21600000.0	Bing	1461986846302.0
550	1.0	655.64453125	-0.01336779766689722	1.0	361.4892578125	1.0	47.0	-0.21725075049213988	1.0	6.0	43200000.0	Bing	1461986846302.0
551	1.0	577.9619140625	-0.006095623248307711	1.0	439.171875	1.0	27.0	-0.0035325325283274774	1.0	26.0	86400000.0	Bing	1461986846302.0
552	1.0	84.9140625	0.42767729473721894	1249.46484375	21.984375	1.0	3.0	0.7431880546573145	46.0	7.0	0.0	Bing	1461987710771.0
553	1.0	84.9140625	0.42767729473721894	1249.46484375	21.984375	1.0	3.0	0.7431880546573145	46.0	7.0	1000.0	Bing	1461987710771.0
554	1.0	84.9140625	0.42767729473721894	1249.46484375	21.984375	1.0	3.0	0.7431880546573145	46.0	7.0	15000.0	Bing	1461987710771.0
555	1.0	84.9140625	0.42767729473721894	1249.46484375	21.984375	1.0	3.0	0.7431880546573145	46.0	7.0	30000.0	Bing	1461987710771.0
556	1.0	84.9140625	0.42767729473721894	1249.46484375	21.984375	1.0	3.0	0.7431880546573145	46.0	7.0	60000.0	Bing	1461987710771.0
557	1.0	84.9140625	0.42767729473721894	1249.46484375	21.984375	1.0	3.0	0.7431880546573145	46.0	7.0	300000.0	Bing	1461987710771.0
558	1.0	1092.041015625	0.04645229894042792	242.337890625	21.984375	1.0	6.0	0.622989845774212	43.0	7.0	900000.0	Bing	1461987710771.0
559	1.0	1190.5498046875	0.02686293124001686	143.8291015625	21.984375	1.0	31.0	0.17857142857142852	18.0	7.0	1800000.0	Bing	1461987710771.0
560	1.0	1190.5498046875	0.02686293124001686	143.8291015625	21.984375	1.0	31.0	0.17857142857142852	18.0	7.0	3600000.0	Bing	1461987710771.0
561	1.0	655.345703125	0.0012918304430116338	1.0	701.017578125	1.0	47.0	-0.1638905703438091	1.0	9.0	21600000.0	Bing	1461987710771.0
562	1.0	655.345703125	0.0012918304430116338	1.0	701.017578125	1.0	47.0	-0.1638905703438091	1.0	9.0	43200000.0	Bing	1461987710771.0
563	1.0	570.0703125	0.006191347925493702	1.0	786.29296875	1.0	25.0	0.019655340688535965	1.0	31.0	86400000.0	Bing	1461987710771.0
564	1.0	84.9140625	0.4276530568718387	1250.11328125	21.98046875	1.0	3.0	0.7431880546573145	46.0	7.0	0.0	Bing	1461988875626.0
565	1.0	84.9140625	0.4276530568718387	1250.11328125	21.98046875	1.0	3.0	0.7431880546573145	46.0	7.0	1000.0	Bing	1461988875626.0
566	1.0	84.9140625	0.4276530568718387	1250.11328125	21.98046875	1.0	3.0	0.7431880546573145	46.0	7.0	15000.0	Bing	1461988875626.0
567	1.0	84.9140625	0.4276530568718387	1250.11328125	21.98046875	1.0	3.0	0.7431880546573145	46.0	7.0	30000.0	Bing	1461988875626.0
568	1.0	84.9140625	0.4276530568718387	1250.11328125	21.98046875	1.0	3.0	0.7431880546573145	46.0	7.0	60000.0	Bing	1461988875626.0
569	1.0	84.9140625	0.4276530568718387	1250.11328125	21.98046875	1.0	3.0	0.7431880546573145	46.0	7.0	300000.0	Bing	1461988875626.0
570	1.0	1092.041015625	0.046529000568523556	242.986328125	21.98046875	1.0	6.0	0.622989845774212	43.0	7.0	900000.0	Bing	1461988875626.0
571	1.0	1191.1982421875	0.02683506928089096	143.8291015625	21.98046875	1.0	31.0	0.17857142857142852	18.0	7.0	1800000.0	Bing	1461988875626.0
572	1.0	1191.1982421875	0.02683506928089096	143.8291015625	21.98046875	1.0	31.0	0.17857142857142852	18.0	7.0	3600000.0	Bing	1461988875626.0
573	1.0	655.994140625	0.0012724515751571482	1.0	701.013671875	1.0	47.0	-0.1638905703438091	1.0	9.0	21600000.0	Bing	1461988875626.0
574	1.0	655.994140625	0.0012724515751571482	1.0	701.013671875	1.0	47.0	-0.1638905703438091	1.0	9.0	43200000.0	Bing	1461988875626.0
575	1.0	577.9619140625	0.005743627069188555	1.0	779.0458984375	1.0	27.0	0.006520506636966262	1.0	29.0	86400000.0	Bing	1461988875626.0
576	1.0	84.9140625	0.4274614272036827	1250.1884765625	21.95703125	1.0	3.0	0.6827445931503564	46.0	5.0	0.0	Bing	1461989985067.0
577	1.0	84.9140625	0.4274614272036827	1250.1884765625	21.95703125	1.0	3.0	0.6827445931503564	46.0	5.0	1000.0	Bing	1461989985067.0
578	1.0	84.9140625	0.4274614272036827	1250.1884765625	21.95703125	1.0	3.0	0.6827445931503564	46.0	5.0	15000.0	Bing	1461989985067.0
579	1.0	84.9140625	0.4274614272036827	1250.1884765625	21.95703125	1.0	3.0	0.6827445931503564	46.0	5.0	30000.0	Bing	1461989985067.0
580	1.0	84.9140625	0.4274614272036827	1250.1884765625	21.95703125	1.0	3.0	0.6827445931503564	46.0	5.0	60000.0	Bing	1461989985067.0
581	1.0	84.9140625	0.4274614272036827	1250.1884765625	21.95703125	1.0	3.0	0.6827445931503564	46.0	5.0	300000.0	Bing	1461989985067.0
582	1.0	1092.041015625	0.04650045352381803	243.0615234375	21.95703125	1.0	6.0	0.5540512513438142	43.0	5.0	900000.0	Bing	1461989985067.0
583	1.0	1187.2890625	0.03204585032329487	143.8291015625	25.94140625	1.0	30.0	0.16270350665457162	18.0	6.0	1800000.0	Bing	1461989985067.0
584	1.0	1187.2890625	0.03204585032329487	143.8291015625	25.94140625	1.0	30.0	0.16270350665457162	18.0	6.0	3600000.0	Bing	1461989985067.0
585	1.0	652.0849609375	0.001495122729653313	1.0	704.974609375	1.0	46.0	-0.17778762778070956	1.0	8.0	21600000.0	Bing	1461989985067.0
586	1.0	652.0849609375	0.001495122729653313	1.0	704.974609375	1.0	46.0	-0.17778762778070956	1.0	8.0	43200000.0	Bing	1461989985067.0
587	1.0	573.369140625	0.006013454840899949	1.0	783.6904296875	1.0	26.0	0.006877605117668587	1.0	28.0	86400000.0	Bing	1461989985067.0
588	3.984375	84.9140625	0.397814174883964	1247.384765625	21.94921875	1.0	3.0	0.6819190472163994	45.0	5.0	0.0	Bing	1461991440986.0
589	3.984375	84.9140625	0.397814174883964	1247.384765625	21.94921875	1.0	3.0	0.6819190472163994	45.0	5.0	1000.0	Bing	1461991440986.0
590	3.984375	84.9140625	0.397814174883964	1247.384765625	21.94921875	1.0	3.0	0.6819190472163994	45.0	5.0	15000.0	Bing	1461991440986.0
591	3.984375	84.9140625	0.397814174883964	1247.384765625	21.94921875	1.0	3.0	0.6819190472163994	45.0	5.0	30000.0	Bing	1461991440986.0
592	3.984375	84.9140625	0.397814174883964	1247.384765625	21.94921875	1.0	3.0	0.6819190472163994	45.0	5.0	60000.0	Bing	1461991440986.0
593	3.984375	84.9140625	0.397814174883964	1247.384765625	21.94921875	1.0	3.0	0.6819190472163994	45.0	5.0	300000.0	Bing	1461991440986.0
594	3.984375	1092.041015625	0.009513101540431522	240.2578125	21.94921875	1.0	6.0	0.552717675448002	42.0	5.0	900000.0	Bing	1461991440986.0
595	1.0	1188.4697265625	0.03199181342679999	143.8291015625	25.93359375	1.0	30.0	0.16270350665457162	18.0	6.0	1800000.0	Bing	1461991440986.0
596	1.0	1188.4697265625	0.03199181342679999	143.8291015625	25.93359375	1.0	30.0	0.16270350665457162	18.0	6.0	3600000.0	Bing	1461991440986.0
597	1.0	653.265625	0.0014595841991225625	1.0	704.966796875	1.0	46.0	-0.17778762778070956	1.0	8.0	21600000.0	Bing	1461991440986.0
598	1.0	637.150390625	0.0023722960152953946	1.0	721.08203125	1.0	42.0	-0.12209657262637609	1.0	12.0	43200000.0	Bing	1461991440986.0
599	1.0	578.419921875	0.005744752553858996	1.0	779.8125	1.0	27.0	0.0	1.0	27.0	86400000.0	Bing	1461991440986.0
600	1.0	84.9140625	0.421967972482169	908.7783203125	21.966796875	1.0	3.0	0.715882015447663	45.0	6.0	0.0	Bing	1461992605304.0
601	1.0	84.9140625	0.421967972482169	908.7783203125	21.966796875	1.0	3.0	0.715882015447663	45.0	6.0	1000.0	Bing	1461992605304.0
602	1.0	84.9140625	0.421967972482169	908.7783203125	21.966796875	1.0	3.0	0.715882015447663	45.0	6.0	15000.0	Bing	1461992605304.0
603	1.0	84.9140625	0.421967972482169	908.7783203125	21.966796875	1.0	3.0	0.715882015447663	45.0	6.0	30000.0	Bing	1461992605304.0
604	1.0	84.9140625	0.421967972482169	908.7783203125	21.966796875	1.0	3.0	0.715882015447663	45.0	6.0	60000.0	Bing	1461992605304.0
605	1.0	84.9140625	0.421967972482169	908.7783203125	21.966796875	1.0	3.0	0.715882015447663	45.0	6.0	300000.0	Bing	1461992605304.0
606	1.0	752.5244140625	0.06947150485120152	241.16796875	21.966796875	1.0	5.0	0.6273764344284781	43.0	6.0	900000.0	Bing	1461992605304.0
607	1.0	849.86328125	0.043024614971121075	143.8291015625	21.966796875	1.0	30.0	0.16270350665457162	18.0	6.0	1800000.0	Bing	1461992605304.0
608	1.0	849.86328125	0.043024614971121075	143.8291015625	21.966796875	1.0	30.0	0.16270350665457162	18.0	6.0	3600000.0	Bing	1461992605304.0
609	1.0	654.17578125	-0.013325988842912617	1.0	361.4833984375	1.0	47.0	-0.19641855032959651	1.0	7.0	21600000.0	Bing	1461992605304.0
610	1.0	639.310546875	-0.01186962879581998	1.0	376.3486328125	1.0	43.0	-0.13400504203456162	1.0	11.0	43200000.0	Bing	1461992605304.0
611	1.0	568.7822265625	-0.00535426287333597	1.0	446.876953125	1.0	25.0	0.013781637176578716	1.0	29.0	86400000.0	Bing	1461992605304.0
612	1.0	84.9140625	0.42189844493457396	909.5869140625	21.9560546875	1.0	3.0	0.715882015447663	45.0	6.0	0.0	Bing	1461993762359.0
613	1.0	84.9140625	0.42189844493457396	909.5869140625	21.9560546875	1.0	3.0	0.715882015447663	45.0	6.0	1000.0	Bing	1461993762359.0
614	1.0	84.9140625	0.42189844493457396	909.5869140625	21.9560546875	1.0	3.0	0.715882015447663	45.0	6.0	15000.0	Bing	1461993762359.0
615	1.0	84.9140625	0.42189844493457396	909.5869140625	21.9560546875	1.0	3.0	0.715882015447663	45.0	6.0	30000.0	Bing	1461993762359.0
616	1.0	84.9140625	0.42189844493457396	909.5869140625	21.9560546875	1.0	3.0	0.715882015447663	45.0	6.0	60000.0	Bing	1461993762359.0
617	1.0	84.9140625	0.42189844493457396	909.5869140625	21.9560546875	1.0	3.0	0.715882015447663	45.0	6.0	300000.0	Bing	1461993762359.0
618	1.0	752.5244140625	0.06957564676524683	241.9765625	21.9560546875	1.0	5.0	0.6273764344284781	43.0	6.0	900000.0	Bing	1461993762359.0
619	1.0	850.671875	0.04295369460017622	143.8291015625	21.9560546875	1.0	30.0	0.16270350665457162	18.0	6.0	1800000.0	Bing	1461993762359.0
620	1.0	850.671875	0.04295369460017622	143.8291015625	21.9560546875	1.0	30.0	0.16270350665457162	18.0	6.0	3600000.0	Bing	1461993762359.0
621	1.0	654.984375	-0.013350009134546011	1.0	361.47265625	1.0	47.0	-0.19641855032959651	1.0	7.0	21600000.0	Bing	1461993762359.0
622	1.0	635.8779296875	-0.011486002888013559	1.0	380.5791015625	1.0	42.0	-0.12209657262637609	1.0	12.0	43200000.0	Bing	1461993762359.0
623	1.0	573.369140625	-0.0057212693213846404	1.0	443.087890625	1.0	26.0	0.006877605117668587	1.0	28.0	86400000.0	Bing	1461993762359.0
624	1.0	84.9140625	0.42753119969648967	1250.650390625	21.96484375	1.0	3.0	0.6827445931503564	46.0	5.0	0.0	Bing	1461994926132.0
625	1.0	84.9140625	0.42753119969648967	1250.650390625	21.96484375	1.0	3.0	0.6827445931503564	46.0	5.0	1000.0	Bing	1461994926132.0
626	1.0	84.9140625	0.42753119969648967	1250.650390625	21.96484375	1.0	3.0	0.6827445931503564	46.0	5.0	15000.0	Bing	1461994926132.0
627	1.0	84.9140625	0.42753119969648967	1250.650390625	21.96484375	1.0	3.0	0.6827445931503564	46.0	5.0	30000.0	Bing	1461994926132.0
628	1.0	84.9140625	0.42753119969648967	1250.650390625	21.96484375	1.0	3.0	0.6827445931503564	46.0	5.0	60000.0	Bing	1461994926132.0
629	1.0	84.9140625	0.42753119969648967	1250.650390625	21.96484375	1.0	3.0	0.6827445931503564	46.0	5.0	300000.0	Bing	1461994926132.0
630	1.0	1092.041015625	0.04657218798556576	243.5234375	21.96484375	1.0	6.0	0.5540512513438142	43.0	5.0	900000.0	Bing	1461994926132.0
631	1.0	1191.7353515625	0.02679511014460904	143.8291015625	21.96484375	1.0	31.0	0.1315680068650475	18.0	5.0	1800000.0	Bing	1461994926132.0
632	1.0	1191.7353515625	0.02679511014460904	143.8291015625	21.96484375	1.0	31.0	0.1315680068650475	18.0	5.0	3600000.0	Bing	1461994926132.0
633	1.0	656.53125	0.0012560880744850115	1.0	700.998046875	1.0	47.0	-0.19641855032959651	1.0	7.0	21600000.0	Bing	1461994926132.0
634	1.0	633.236328125	0.002576556852536177	1.0	724.29296875	1.0	41.0	-0.1111111111111111	1.0	13.0	43200000.0	Bing	1461994926132.0
635	1.0	573.7197265625	0.006003510265723003	1.0	783.8095703125	1.0	26.0	0.006877605117668587	1.0	28.0	86400000.0	Bing	1461994926132.0
636	1.0	84.9140625	0.4276042866738672	1249.3955078125	21.9755859375	1.0	3.0	0.7167132003459626	46.0	6.0	0.0	Bing	1461996387774.0
637	1.0	84.9140625	0.4276042866738672	1249.3955078125	21.9755859375	1.0	3.0	0.7167132003459626	46.0	6.0	1000.0	Bing	1461996387774.0
638	1.0	84.9140625	0.4276042866738672	1249.3955078125	21.9755859375	1.0	3.0	0.7167132003459626	46.0	6.0	15000.0	Bing	1461996387774.0
639	1.0	84.9140625	0.4276042866738672	1249.3955078125	21.9755859375	1.0	3.0	0.7167132003459626	46.0	6.0	30000.0	Bing	1461996387774.0
640	1.0	84.9140625	0.4276042866738672	1249.3955078125	21.9755859375	1.0	3.0	0.7167132003459626	46.0	6.0	60000.0	Bing	1461996387774.0
641	1.0	84.9140625	0.4276042866738672	1249.3955078125	21.9755859375	1.0	3.0	0.7167132003459626	46.0	6.0	300000.0	Bing	1461996387774.0
642	1.0	1092.041015625	0.0464291101044762	242.2685546875	21.9755859375	1.0	6.0	0.5921565254637922	43.0	6.0	900000.0	Bing	1461996387774.0
643	1.0	1190.48046875	0.026853348263617474	143.8291015625	21.9755859375	1.0	31.0	0.156807200959359	18.0	6.0	1800000.0	Bing	1461996387774.0
644	1.0	511.447265625	0.35295324008481926	143.8291015625	701.0087890625	1.0	29.0	0.21088709003189773	18.0	8.0	3600000.0	Bing	1461996387774.0
645	1.0	655.2763671875	0.001293656698267226	1.0	701.0087890625	1.0	47.0	-0.17890661183303358	1.0	8.0	21600000.0	Bing	1461996387774.0
646	1.0	636.169921875	0.002377803595960521	1.0	720.115234375	1.0	42.0	-0.1126946786989845	1.0	13.0	43200000.0	Bing	1461996387774.0
647	1.0	573.369140625	0.005995982664321431	1.0	782.916015625	1.0	26.0	0.01005037815259212	1.0	29.0	86400000.0	Bing	1461996387774.0
648	1.0	84.9140625	0.4274948724173855	1250.2998046875	21.9609375	1.0	4.0	0.6706345949012915	46.0	6.0	0.0	Bing	1461997543078.0
649	1.0	84.9140625	0.4274948724173855	1250.2998046875	21.9609375	1.0	4.0	0.6706345949012915	46.0	6.0	1000.0	Bing	1461997543078.0
650	1.0	84.9140625	0.4274948724173855	1250.2998046875	21.9609375	1.0	4.0	0.6706345949012915	46.0	6.0	15000.0	Bing	1461997543078.0
651	1.0	84.9140625	0.4274948724173855	1250.2998046875	21.9609375	1.0	4.0	0.6706345949012915	46.0	6.0	30000.0	Bing	1461997543078.0
652	1.0	84.9140625	0.4274948724173855	1250.2998046875	21.9609375	1.0	4.0	0.6706345949012915	46.0	6.0	60000.0	Bing	1461997543078.0
653	1.0	84.9140625	0.4274948724173855	1250.2998046875	21.9609375	1.0	4.0	0.6706345949012915	46.0	6.0	300000.0	Bing	1461997543078.0
654	1.0	1092.041015625	0.046521047335185105	243.1728515625	21.9609375	1.0	7.0	0.5609726461159311	43.0	6.0	900000.0	Bing	1461997543078.0
655	1.0	512.3515625	0.35257371432255935	143.8291015625	700.994140625	1.0	30.0	0.20412414523193154	18.0	8.0	1800000.0	Bing	1461997543078.0
656	1.0	512.3515625	0.35257371432255935	143.8291015625	700.994140625	1.0	30.0	0.20412414523193154	18.0	8.0	3600000.0	Bing	1461997543078.0
657	1.0	656.1806640625	0.0012663874937082391	1.0	700.994140625	1.0	48.0	-0.1799830823853463	1.0	8.0	21600000.0	Bing	1461997543078.0
658	1.0	632.8857421875	0.002587426514355309	1.0	724.2890625	1.0	42.0	-0.10417635613849513	1.0	14.0	43200000.0	Bing	1461997543078.0
659	1.0	573.369140625	0.006016052432485289	1.0	783.8056640625	1.0	27.0	0.006520506636966262	1.0	29.0	86400000.0	Bing	1461997543078.0
660	679.033203125	84.9140625	-0.18188001563327613	571.4443359375	21.9716796875	2.0	3.0	0.6150237897242571	44.0	5.0	0.0	Bing	1461998701343.0
661	679.033203125	84.9140625	-0.18188001563327613	571.4443359375	21.9716796875	2.0	3.0	0.6150237897242571	44.0	5.0	1000.0	Bing	1461998701343.0
662	679.033203125	84.9140625	-0.18188001563327613	571.4443359375	21.9716796875	2.0	3.0	0.6150237897242571	44.0	5.0	15000.0	Bing	1461998701343.0
663	679.033203125	84.9140625	-0.18188001563327613	571.4443359375	21.9716796875	2.0	3.0	0.6150237897242571	44.0	5.0	30000.0	Bing	1461998701343.0
664	679.033203125	84.9140625	-0.18188001563327613	571.4443359375	21.9716796875	2.0	3.0	0.6150237897242571	44.0	5.0	60000.0	Bing	1461998701343.0
665	679.033203125	84.9140625	-0.18188001563327613	571.4443359375	21.9716796875	2.0	3.0	0.6150237897242571	44.0	5.0	300000.0	Bing	1461998701343.0
666	1.0	413.0078125	0.4805165618600306	243.3505859375	701.0048828125	1.0	4.0	0.6962093412246855	43.0	7.0	900000.0	Bing	1461998701343.0
667	1.0	512.529296875	0.3525007055235758	143.8291015625	701.0048828125	1.0	29.0	0.1912712785632883	18.0	7.0	1800000.0	Bing	1461998701343.0
668	1.0	512.529296875	0.3525007055235758	143.8291015625	701.0048828125	1.0	29.0	0.1912712785632883	18.0	7.0	3600000.0	Bing	1461998701343.0
669	1.0	656.3583984375	0.0012614006373873245	1.0	701.0048828125	1.0	47.0	-0.19641855032959651	1.0	7.0	21600000.0	Bing	1461998701343.0
670	1.0	633.0634765625	0.002582138916778417	1.0	724.2998046875	1.0	41.0	-0.1111111111111111	1.0	13.0	43200000.0	Bing	1461998701343.0
671	1.0	577.9619140625	0.005751716597731477	1.0	779.4013671875	1.0	27.0	0.0	1.0	27.0	86400000.0	Bing	1461998701343.0
672	1.0	85.041015625	0.4282178415323605	1231.974609375	22.1103515625	1.0	3.0	0.6827445931503564	46.0	5.0	0.0	Bing	1461999858082.0
673	1.0	85.041015625	0.4282178415323605	1231.974609375	22.1103515625	1.0	3.0	0.6827445931503564	46.0	5.0	1000.0	Bing	1461999858082.0
674	1.0	85.041015625	0.4282178415323605	1231.974609375	22.1103515625	1.0	3.0	0.6827445931503564	46.0	5.0	15000.0	Bing	1461999858082.0
675	1.0	85.041015625	0.4282178415323605	1231.974609375	22.1103515625	1.0	3.0	0.6827445931503564	46.0	5.0	30000.0	Bing	1461999858082.0
676	1.0	85.041015625	0.4282178415323605	1231.974609375	22.1103515625	1.0	3.0	0.6827445931503564	46.0	5.0	60000.0	Bing	1461999858082.0
677	1.0	85.041015625	0.4282178415323605	1231.974609375	22.1103515625	1.0	3.0	0.6827445931503564	46.0	5.0	300000.0	Bing	1461999858082.0
678	1.0	1073.986328125	0.04765093879340292	243.029296875	22.1103515625	1.0	6.0	0.5540512513438142	43.0	5.0	900000.0	Bing	1461999858082.0
679	1.0	1173.1865234375	0.027648189410331692	143.8291015625	22.1103515625	1.0	31.0	0.1315680068650475	18.0	5.0	1800000.0	Bing	1461999858082.0
680	1.0	1173.1865234375	0.027648189410331692	143.8291015625	22.1103515625	1.0	31.0	0.1315680068650475	18.0	5.0	3600000.0	Bing	1461999858082.0
681	1.0	1317.015625	-0.14336684527117713	1.0	22.1103515625	1.0	49.0	-0.2444444444444444	1.0	5.0	21600000.0	Bing	1461999858082.0
682	1.0	1297.9091796875	-0.1036982040897116	1.0	41.216796875	1.0	44.0	-0.14704980056384323	1.0	10.0	43200000.0	Bing	1461999858082.0
683	1.0	579.4541015625	0.005240699799598035	1.0	759.671875	1.0	26.0	0.006877605117668587	1.0	28.0	86400000.0	Bing	1461999858082.0
684	1.0	85.041015625	0.4222299305973635	903.923828125	22.046875	1.0	4.0	0.6696620080077293	45.0	6.0	0.0	Bing	1462001215868.0
685	1.0	85.041015625	0.4222299305973635	903.923828125	22.046875	1.0	4.0	0.6696620080077293	45.0	6.0	1000.0	Bing	1462001215868.0
686	1.0	85.041015625	0.4222299305973635	903.923828125	22.046875	1.0	4.0	0.6696620080077293	45.0	6.0	15000.0	Bing	1462001215868.0
687	1.0	85.041015625	0.4222299305973635	903.923828125	22.046875	1.0	4.0	0.6696620080077293	45.0	6.0	30000.0	Bing	1462001215868.0
688	1.0	85.041015625	0.4222299305973635	903.923828125	22.046875	1.0	4.0	0.6696620080077293	45.0	6.0	60000.0	Bing	1462001215868.0
689	1.0	85.041015625	0.4222299305973635	903.923828125	22.046875	1.0	4.0	0.6696620080077293	45.0	6.0	300000.0	Bing	1462001215868.0
690	1.0	745.892578125	0.07057857600421441	243.072265625	22.046875	1.0	6.0	0.5921565254637922	43.0	6.0	900000.0	Bing	1462001215868.0
691	1.0	845.1357421875	0.04347117664446854	143.8291015625	22.046875	1.0	31.0	0.156807200959359	18.0	6.0	1800000.0	Bing	1462001215868.0
692	1.0	845.1357421875	0.04347117664446854	143.8291015625	22.046875	1.0	31.0	0.156807200959359	18.0	6.0	3600000.0	Bing	1462001215868.0
693	1.0	984.7763671875	-0.13009539208692217	1.0	26.2353515625	1.0	48.0	-0.19744424543566372	1.0	7.0	21600000.0	Bing	1462001215868.0
694	1.0	944.28515625	-0.07712978044872314	1.0	66.7265625	1.0	38.0	-0.07557086549031783	1.0	17.0	43200000.0	Bing	1462001215868.0
695	1.0	575.2119140625	-0.006179809264491226	1.0	435.7998046875	1.0	26.0	0.01005037815259212	1.0	29.0	86400000.0	Bing	1462001215868.0
696	1.0	85.041015625	0.4279693470338184	1232.5224609375	22.0791015625	1.0	3.0	0.7167132003459626	46.0	6.0	0.0	Bing	1462002374024.0
697	1.0	85.041015625	0.4279693470338184	1232.5224609375	22.0791015625	1.0	3.0	0.7167132003459626	46.0	6.0	1000.0	Bing	1462002374024.0
698	1.0	85.041015625	0.4279693470338184	1232.5224609375	22.0791015625	1.0	3.0	0.7167132003459626	46.0	6.0	15000.0	Bing	1462002374024.0
699	1.0	85.041015625	0.4279693470338184	1232.5224609375	22.0791015625	1.0	3.0	0.7167132003459626	46.0	6.0	30000.0	Bing	1462002374024.0
700	1.0	85.041015625	0.4279693470338184	1232.5224609375	22.0791015625	1.0	3.0	0.7167132003459626	46.0	6.0	60000.0	Bing	1462002374024.0
701	1.0	85.041015625	0.4279693470338184	1232.5224609375	22.0791015625	1.0	3.0	0.7167132003459626	46.0	6.0	300000.0	Bing	1462002374024.0
702	1.0	1073.986328125	0.04767038599127026	243.5771484375	22.0791015625	1.0	6.0	0.5921565254637922	43.0	6.0	900000.0	Bing	1462002374024.0
703	1.0	1173.734375	0.02758568808220709	143.8291015625	22.0791015625	1.0	31.0	0.156807200959359	18.0	6.0	1800000.0	Bing	1462002374024.0
704	1.0	1173.734375	0.02758568808220709	143.8291015625	22.0791015625	1.0	31.0	0.156807200959359	18.0	6.0	3600000.0	Bing	1462002374024.0
705	1.0	1313.375	-0.13134767736497535	1.0	26.267578125	1.0	48.0	-0.19744424543566372	1.0	7.0	21600000.0	Bing	1462002374024.0
706	1.0	1272.8837890625	-0.07931131066692101	1.0	66.7587890625	1.0	38.0	-0.07557086549031783	1.0	17.0	43200000.0	Bing	1462002374024.0
707	1.0	582.7529296875	0.005057819931629869	1.0	756.8896484375	1.0	27.0	0.0033459977362325375	1.0	28.0	86400000.0	Bing	1462002374024.0
708	1.0	85.041015625	0.4279511013045881	1232.9814453125	22.076171875	1.0	3.0	0.6827445931503564	46.0	5.0	0.0	Bing	1462003616996.0
709	1.0	85.041015625	0.4279511013045881	1232.9814453125	22.076171875	1.0	3.0	0.6827445931503564	46.0	5.0	1000.0	Bing	1462003616996.0
710	1.0	85.041015625	0.4279511013045881	1232.9814453125	22.076171875	1.0	3.0	0.6827445931503564	46.0	5.0	15000.0	Bing	1462003616996.0
711	1.0	85.041015625	0.4279511013045881	1232.9814453125	22.076171875	1.0	3.0	0.6827445931503564	46.0	5.0	30000.0	Bing	1462003616996.0
712	1.0	85.041015625	0.4279511013045881	1232.9814453125	22.076171875	1.0	3.0	0.6827445931503564	46.0	5.0	60000.0	Bing	1462003616996.0
713	1.0	85.041015625	0.4279511013045881	1232.9814453125	22.076171875	1.0	3.0	0.6827445931503564	46.0	5.0	300000.0	Bing	1462003616996.0
714	1.0	1073.986328125	0.04772472645275986	244.0361328125	22.076171875	1.0	6.0	0.5540512513438142	43.0	5.0	900000.0	Bing	1462003616996.0
715	1.0	1174.193359375	0.027565249475550755	143.8291015625	22.076171875	1.0	31.0	0.1315680068650475	18.0	5.0	1800000.0	Bing	1462003616996.0
716	1.0	1174.193359375	0.027565249475550755	143.8291015625	22.076171875	1.0	31.0	0.1315680068650475	18.0	5.0	3600000.0	Bing	1462003616996.0
717	1.0	1318.0224609375	-0.14348141286922225	1.0	22.076171875	1.0	49.0	-0.2444444444444444	1.0	5.0	21600000.0	Bing	1462003616996.0
718	1.0	1277.53125	-0.0823203376465226	1.0	62.5673828125	1.0	39.0	-0.09128709291752767	1.0	15.0	43200000.0	Bing	1462003616996.0
719	1.0	587.8037109375	0.0047708034951500795	1.0	752.294921875	1.0	28.0	-0.006877605117668587	1.0	26.0	86400000.0	Bing	1462003616996.0
720	1.0	85.041015625	0.42789817114965606	1231.935546875	22.0712890625	1.0	3.0	0.7167132003459626	46.0	6.0	0.0	Bing	1462004778489.0
721	1.0	85.041015625	0.42789817114965606	1231.935546875	22.0712890625	1.0	3.0	0.7167132003459626	46.0	6.0	1000.0	Bing	1462004778489.0
722	1.0	85.041015625	0.42789817114965606	1231.935546875	22.0712890625	1.0	3.0	0.7167132003459626	46.0	6.0	15000.0	Bing	1462004778489.0
723	1.0	85.041015625	0.42789817114965606	1231.935546875	22.0712890625	1.0	3.0	0.7167132003459626	46.0	6.0	30000.0	Bing	1462004778489.0
724	1.0	85.041015625	0.42789817114965606	1231.935546875	22.0712890625	1.0	3.0	0.7167132003459626	46.0	6.0	60000.0	Bing	1462004778489.0
725	1.0	85.041015625	0.42789817114965606	1231.935546875	22.0712890625	1.0	3.0	0.7167132003459626	46.0	6.0	300000.0	Bing	1462004778489.0
726	1.0	1073.986328125	0.047581756307874826	242.990234375	22.0712890625	1.0	6.0	0.5921565254637922	43.0	6.0	900000.0	Bing	1462004778489.0
727	1.0	1173.1474609375	0.02759596934682047	143.8291015625	22.0712890625	1.0	31.0	0.156807200959359	18.0	6.0	1800000.0	Bing	1462004778489.0
728	1.0	1173.1474609375	0.02759596934682047	143.8291015625	22.0712890625	1.0	31.0	0.156807200959359	18.0	6.0	3600000.0	Bing	1462004778489.0
729	1.0	1312.7880859375	-0.13136588200810276	1.0	26.259765625	1.0	48.0	-0.19744424543566372	1.0	7.0	21600000.0	Bing	1462004778489.0
730	1.0	1272.296875	-0.07931367750594967	1.0	66.7509765625	1.0	38.0	-0.07557086549031783	1.0	17.0	43200000.0	Bing	1462004778489.0
731	1.0	574.861328125	0.005511283524785052	1.0	764.1865234375	1.0	25.0	0.016792143651949306	1.0	30.0	86400000.0	Bing	1462004778489.0
732	1.0	85.041015625	0.42799370805665343	1231.9140625	22.0830078125	1.0	3.0	0.7431880546573145	46.0	7.0	0.0	Bing	1462005956381.0
733	1.0	85.041015625	0.42799370805665343	1231.9140625	22.0830078125	1.0	3.0	0.7431880546573145	46.0	7.0	1000.0	Bing	1462005956381.0
734	1.0	85.041015625	0.42799370805665343	1231.9140625	22.0830078125	1.0	3.0	0.7431880546573145	46.0	7.0	15000.0	Bing	1462005956381.0
735	1.0	85.041015625	0.42799370805665343	1231.9140625	22.0830078125	1.0	3.0	0.7431880546573145	46.0	7.0	30000.0	Bing	1462005956381.0
736	1.0	85.041015625	0.42799370805665343	1231.9140625	22.0830078125	1.0	3.0	0.7431880546573145	46.0	7.0	60000.0	Bing	1462005956381.0
737	1.0	85.041015625	0.42799370805665343	1231.9140625	22.0830078125	1.0	3.0	0.7431880546573145	46.0	7.0	300000.0	Bing	1462005956381.0
738	1.0	1073.986328125	0.047598225642776756	242.96875	22.0830078125	1.0	6.0	0.622989845774212	43.0	7.0	900000.0	Bing	1462005956381.0
739	1.0	1173.1259765625	0.027612832640131486	143.8291015625	22.0830078125	1.0	31.0	0.17857142857142852	18.0	7.0	1800000.0	Bing	1462005956381.0
740	1.0	1173.1259765625	0.027612832640131486	143.8291015625	22.0830078125	1.0	31.0	0.17857142857142852	18.0	7.0	3600000.0	Bing	1462005956381.0
741	1.0	1316.955078125	-0.14345605959689825	1.0	22.0830078125	1.0	49.0	-0.19843134832984427	1.0	7.0	21600000.0	Bing	1462005956381.0
742	1.0	1280.705078125	-0.08565440855235322	1.0	58.3330078125	1.0	40.0	-0.08589855167911616	1.0	16.0	43200000.0	Bing	1462005956381.0
743	1.0	582.7529296875	0.005043411655810695	1.0	756.28515625	1.0	27.0	0.006520506636966262	1.0	29.0	86400000.0	Bing	1462005956381.0
744	1.0	85.041015625	0.4279721975564463	1230.828125	22.08203125	1.0	3.0	0.6827445931503564	46.0	5.0	0.0	Bing	1462007265250.0
745	1.0	85.041015625	0.4279721975564463	1230.828125	22.08203125	1.0	3.0	0.6827445931503564	46.0	5.0	1000.0	Bing	1462007265250.0
746	1.0	85.041015625	0.4279721975564463	1230.828125	22.08203125	1.0	3.0	0.6827445931503564	46.0	5.0	15000.0	Bing	1462007265250.0
747	1.0	85.041015625	0.4279721975564463	1230.828125	22.08203125	1.0	3.0	0.6827445931503564	46.0	5.0	30000.0	Bing	1462007265250.0
748	1.0	85.041015625	0.4279721975564463	1230.828125	22.08203125	1.0	3.0	0.6827445931503564	46.0	5.0	60000.0	Bing	1462007265250.0
749	1.0	85.041015625	0.4279721975564463	1230.828125	22.08203125	1.0	3.0	0.6827445931503564	46.0	5.0	300000.0	Bing	1462007265250.0
750	1.0	1073.986328125	0.047455910466434055	241.8828125	22.08203125	1.0	6.0	0.5540512513438142	43.0	5.0	900000.0	Bing	1462007265250.0
751	1.0	1172.0400390625	0.027650423410697768	143.8291015625	22.08203125	1.0	31.0	0.1315680068650475	18.0	5.0	1800000.0	Bing	1462007265250.0
752	1.0	1172.0400390625	0.027650423410697768	143.8291015625	22.08203125	1.0	31.0	0.1315680068650475	18.0	5.0	3600000.0	Bing	1462007265250.0
753	1.0	1311.6806640625	-0.13133498851377712	1.0	26.2705078125	1.0	48.0	-0.21821789023599233	1.0	6.0	21600000.0	Bing	1462007265250.0
754	1.0	1275.4306640625	-0.08234512772917821	1.0	62.5205078125	1.0	39.0	-0.09128709291752767	1.0	15.0	43200000.0	Bing	1462007265250.0
755	1.0	574.861328125	0.0054855365943538865	1.0	763.08984375	1.0	25.0	0.013781637176578716	1.0	29.0	86400000.0	Bing	1462007265250.0
756	1.0	85.041015625	0.4279379169205281	1230.6396484375	22.078125	1.0	3.0	0.7431880546573145	46.0	7.0	0.0	Bing	1462008640503.0
757	1.0	85.041015625	0.4279379169205281	1230.6396484375	22.078125	1.0	3.0	0.7431880546573145	46.0	7.0	1000.0	Bing	1462008640503.0
758	1.0	85.041015625	0.4279379169205281	1230.6396484375	22.078125	1.0	3.0	0.7431880546573145	46.0	7.0	15000.0	Bing	1462008640503.0
759	1.0	85.041015625	0.4279379169205281	1230.6396484375	22.078125	1.0	3.0	0.7431880546573145	46.0	7.0	30000.0	Bing	1462008640503.0
760	1.0	85.041015625	0.4279379169205281	1230.6396484375	22.078125	1.0	3.0	0.7431880546573145	46.0	7.0	60000.0	Bing	1462008640503.0
761	1.0	85.041015625	0.4279379169205281	1230.6396484375	22.078125	1.0	3.0	0.7431880546573145	46.0	7.0	300000.0	Bing	1462008640503.0
762	1.0	1073.986328125	0.04742502190430678	241.6943359375	22.078125	1.0	6.0	0.622989845774212	43.0	7.0	900000.0	Bing	1462008640503.0
763	1.0	1171.8515625	0.027651819336164823	143.8291015625	22.078125	1.0	31.0	0.17857142857142852	18.0	7.0	1800000.0	Bing	1462008640503.0
764	1.0	1171.8515625	0.027651819336164823	143.8291015625	22.078125	1.0	31.0	0.17857142857142852	18.0	7.0	3600000.0	Bing	1462008640503.0
765	1.0	1315.6806640625	-0.1434684695277572	1.0	22.078125	1.0	49.0	-0.19843134832984427	1.0	7.0	21600000.0	Bing	1462008640503.0
766	1.0	1275.189453125	-0.08230750775815822	1.0	62.5693359375	1.0	39.0	-0.07747247335011402	1.0	17.0	43200000.0	Bing	1462008640503.0
767	1.0	578.16015625	0.005285041207681297	1.0	759.5986328125	1.0	26.0	0.013064363361160342	1.0	30.0	86400000.0	Bing	1462008640503.0
768	1.0	85.041015625	0.42815582916344846	1232.1181640625	22.1025390625	1.0	3.0	0.6827445931503564	46.0	5.0	0.0	Bing	1462009797269.0
769	1.0	85.041015625	0.42815582916344846	1232.1181640625	22.1025390625	1.0	3.0	0.6827445931503564	46.0	5.0	1000.0	Bing	1462009797269.0
770	1.0	85.041015625	0.42815582916344846	1232.1181640625	22.1025390625	1.0	3.0	0.6827445931503564	46.0	5.0	15000.0	Bing	1462009797269.0
771	1.0	85.041015625	0.42815582916344846	1232.1181640625	22.1025390625	1.0	3.0	0.6827445931503564	46.0	5.0	30000.0	Bing	1462009797269.0
772	1.0	85.041015625	0.42815582916344846	1232.1181640625	22.1025390625	1.0	3.0	0.6827445931503564	46.0	5.0	60000.0	Bing	1462009797269.0
773	1.0	85.041015625	0.42815582916344846	1232.1181640625	22.1025390625	1.0	3.0	0.6827445931503564	46.0	5.0	300000.0	Bing	1462009797269.0
774	1.0	1073.986328125	0.04765667653133413	243.1728515625	22.1025390625	1.0	6.0	0.5540512513438142	43.0	5.0	900000.0	Bing	1462009797269.0
775	1.0	1173.330078125	0.027632328220342884	143.8291015625	22.1025390625	1.0	31.0	0.1315680068650475	18.0	5.0	1800000.0	Bing	1462009797269.0
776	1.0	1173.330078125	0.027632328220342884	143.8291015625	22.1025390625	1.0	31.0	0.1315680068650475	18.0	5.0	3600000.0	Bing	1462009797269.0
777	1.0	1308.7294921875	-0.12152959092713299	1.0	30.5322265625	1.0	47.0	-0.19641855032959651	1.0	7.0	21600000.0	Bing	1462009797269.0
778	1.0	1238.078125	-0.06173515185628415	1.0	101.18359375	1.0	29.0	-0.013781637176578718	1.0	25.0	43200000.0	Bing	1462009797269.0
779	1.0	578.16015625	0.00532057443514841	1.0	761.1015625	1.0	26.0	0.006877605117668587	1.0	28.0	86400000.0	Bing	1462009797269.0
780	1.0	85.041015625	0.42301180645624115	901.8154296875	22.1494140625	1.0	3.0	0.742352312936209	45.0	7.0	0.0	Bing	1462010953862.0
781	1.0	85.041015625	0.42301180645624115	901.8154296875	22.1494140625	1.0	3.0	0.742352312936209	45.0	7.0	1000.0	Bing	1462010953862.0
782	1.0	85.041015625	0.42301180645624115	901.8154296875	22.1494140625	1.0	3.0	0.742352312936209	45.0	7.0	15000.0	Bing	1462010953862.0
783	1.0	85.041015625	0.42301180645624115	901.8154296875	22.1494140625	1.0	3.0	0.742352312936209	45.0	7.0	30000.0	Bing	1462010953862.0
784	1.0	85.041015625	0.42301180645624115	901.8154296875	22.1494140625	1.0	3.0	0.742352312936209	45.0	7.0	60000.0	Bing	1462010953862.0
785	1.0	85.041015625	0.42301180645624115	901.8154296875	22.1494140625	1.0	3.0	0.742352312936209	45.0	7.0	300000.0	Bing	1462010953862.0
786	1.0	745.892578125	0.07046483515923743	240.9638671875	22.1494140625	1.0	5.0	0.6573688754297988	43.0	7.0	900000.0	Bing	1462010953862.0
787	1.0	843.02734375	0.04378646626924102	143.8291015625	22.1494140625	1.0	30.0	0.18476851073831596	18.0	7.0	1800000.0	Bing	1462010953862.0
788	1.0	843.02734375	0.04378646626924102	143.8291015625	22.1494140625	1.0	30.0	0.18476851073831596	18.0	7.0	3600000.0	Bing	1462010953862.0
789	1.0	986.8564453125	-0.14200926562218502	1.0	22.1494140625	1.0	48.0	-0.19744424543566372	1.0	7.0	21600000.0	Bing	1462010953862.0
790	1.0	920.123046875	-0.06430837908555587	1.0	88.8828125	1.0	31.0	-0.023596995186213474	1.0	24.0	43200000.0	Bing	1462010953862.0
791	1.0	578.16015625	-0.006557221833346	1.0	430.845703125	1.0	26.0	0.01005037815259212	1.0	29.0	86400000.0	Bing	1462010953862.0
792	1.0	85.041015625	0.42833414977303674	1230.4345703125	22.126953125	1.0	3.0	0.6827445931503564	46.0	5.0	0.0	Bing	1462012408973.0
793	1.0	85.041015625	0.42833414977303674	1230.4345703125	22.126953125	1.0	3.0	0.6827445931503564	46.0	5.0	1000.0	Bing	1462012408973.0
794	1.0	85.041015625	0.42833414977303674	1230.4345703125	22.126953125	1.0	3.0	0.6827445931503564	46.0	5.0	15000.0	Bing	1462012408973.0
795	1.0	85.041015625	0.42833414977303674	1230.4345703125	22.126953125	1.0	3.0	0.6827445931503564	46.0	5.0	30000.0	Bing	1462012408973.0
796	1.0	85.041015625	0.42833414977303674	1230.4345703125	22.126953125	1.0	3.0	0.6827445931503564	46.0	5.0	60000.0	Bing	1462012408973.0
797	1.0	85.041015625	0.42833414977303674	1230.4345703125	22.126953125	1.0	3.0	0.6827445931503564	46.0	5.0	300000.0	Bing	1462012408973.0
798	1.0	1073.986328125	0.04747837473283755	241.4892578125	22.126953125	1.0	6.0	0.5540512513438142	43.0	5.0	900000.0	Bing	1462012408973.0
799	1.0	1171.646484375	0.027726235574143623	143.8291015625	22.126953125	1.0	31.0	0.1315680068650475	18.0	5.0	1800000.0	Bing	1462012408973.0
800	1.0	1171.646484375	0.027726235574143623	143.8291015625	22.126953125	1.0	31.0	0.1315680068650475	18.0	5.0	3600000.0	Bing	1462012408973.0
801	1.0	1311.287109375	-0.13121895243601997	1.0	26.3154296875	1.0	48.0	-0.21821789023599233	1.0	6.0	21600000.0	Bing	1462012408973.0
802	1.0	1248.216796875	-0.06667648748855974	1.0	89.3857421875	1.0	32.0	-0.03492747852566286	1.0	22.0	43200000.0	Bing	1462012408973.0
803	1.0	578.16015625	0.005281340779209678	1.0	759.4423828125	1.0	26.0	0.006877605117668587	1.0	28.0	86400000.0	Bing	1462012408973.0
804	1.0	85.041015625	0.4283500701529071	1229.158203125	22.130859375	1.0	3.0	0.6827445931503564	46.0	5.0	0.0	Bing	1462013271606.0
805	1.0	85.041015625	0.4283500701529071	1229.158203125	22.130859375	1.0	3.0	0.6827445931503564	46.0	5.0	1000.0	Bing	1462013271606.0
806	1.0	85.041015625	0.4283500701529071	1229.158203125	22.130859375	1.0	3.0	0.6827445931503564	46.0	5.0	15000.0	Bing	1462013271606.0
807	1.0	85.041015625	0.4283500701529071	1229.158203125	22.130859375	1.0	3.0	0.6827445931503564	46.0	5.0	30000.0	Bing	1462013271606.0
808	1.0	85.041015625	0.4283500701529071	1229.158203125	22.130859375	1.0	3.0	0.6827445931503564	46.0	5.0	60000.0	Bing	1462013271606.0
809	1.0	85.041015625	0.4283500701529071	1229.158203125	22.130859375	1.0	3.0	0.6827445931503564	46.0	5.0	300000.0	Bing	1462013271606.0
810	1.0	1073.986328125	0.04731827207880298	240.212890625	22.130859375	1.0	6.0	0.5540512513438142	43.0	5.0	900000.0	Bing	1462013271606.0
811	1.0	1170.3701171875	0.027777517942123842	143.8291015625	22.130859375	1.0	31.0	0.1315680068650475	18.0	5.0	1800000.0	Bing	1462013271606.0
812	1.0	1170.3701171875	0.027777517942123842	143.8291015625	22.130859375	1.0	31.0	0.1315680068650475	18.0	5.0	3600000.0	Bing	1462013271606.0
813	1.0	1310.4150390625	-0.13224968669568588	1.0	25.9150390625	1.0	48.0	-0.21821789023599233	1.0	6.0	21600000.0	Bing	1462013271606.0
814	1.0	1238.9404296875	-0.0632190915982772	1.0	97.3896484375	1.0	29.0	-0.013781637176578718	1.0	25.0	43200000.0	Bing	1462013271606.0
815	1.0	582.7529296875	0.0049786455994239726	1.0	753.5771484375	1.0	27.0	0.0	1.0	27.0	86400000.0	Bing	1462013271606.0
816	1.0	85.041015625	0.42332203707143545	903.35546875	22.18359375	1.0	3.0	0.6819190472163994	45.0	5.0	0.0	Bing	1462014437672.0
817	1.0	85.041015625	0.42332203707143545	903.35546875	22.18359375	1.0	3.0	0.6819190472163994	45.0	5.0	1000.0	Bing	1462014437672.0
818	1.0	85.041015625	0.42332203707143545	903.35546875	22.18359375	1.0	3.0	0.6819190472163994	45.0	5.0	15000.0	Bing	1462014437672.0
819	1.0	85.041015625	0.42332203707143545	903.35546875	22.18359375	1.0	3.0	0.6819190472163994	45.0	5.0	30000.0	Bing	1462014437672.0
820	1.0	85.041015625	0.42332203707143545	903.35546875	22.18359375	1.0	3.0	0.6819190472163994	45.0	5.0	60000.0	Bing	1462014437672.0
821	1.0	85.041015625	0.42332203707143545	903.35546875	22.18359375	1.0	3.0	0.6819190472163994	45.0	5.0	300000.0	Bing	1462014437672.0
822	1.0	745.892578125	0.07078125911357028	242.50390625	22.18359375	1.0	5.0	0.5899248796553369	43.0	5.0	900000.0	Bing	1462014437672.0
823	1.0	844.5673828125	0.04374330215035372	143.8291015625	22.18359375	1.0	30.0	0.13710212427677043	18.0	5.0	1800000.0	Bing	1462014437672.0
824	1.0	844.5673828125	0.04374330215035372	143.8291015625	22.18359375	1.0	30.0	0.13710212427677043	18.0	5.0	3600000.0	Bing	1462014437672.0
825	1.0	988.396484375	-0.1419047401399761	1.0	22.18359375	1.0	48.0	-0.2435801298991443	1.0	5.0	21600000.0	Bing	1462014437672.0
826	1.0	910.8466796875	-0.05952967273213015	1.0	99.7333984375	1.0	28.0	-0.010611643446130123	1.0	25.0	43200000.0	Bing	1462014437672.0
827	1.0	582.7529296875	-0.0068875958879258195	1.0	427.8271484375	1.0	27.0	-0.0035325325283274774	1.0	26.0	86400000.0	Bing	1462014437672.0
828	1.0	85.041015625	0.4233511116415306	903.248046875	22.1875	1.0	3.0	0.715882015447663	45.0	6.0	0.0	Bing	1462015597686.0
829	1.0	85.041015625	0.4233511116415306	903.248046875	22.1875	1.0	3.0	0.715882015447663	45.0	6.0	1000.0	Bing	1462015597686.0
830	1.0	85.041015625	0.4233511116415306	903.248046875	22.1875	1.0	3.0	0.715882015447663	45.0	6.0	15000.0	Bing	1462015597686.0
831	1.0	85.041015625	0.4233511116415306	903.248046875	22.1875	1.0	3.0	0.715882015447663	45.0	6.0	30000.0	Bing	1462015597686.0
832	1.0	85.041015625	0.4233511116415306	903.248046875	22.1875	1.0	3.0	0.715882015447663	45.0	6.0	60000.0	Bing	1462015597686.0
833	1.0	85.041015625	0.4233511116415306	903.248046875	22.1875	1.0	3.0	0.715882015447663	45.0	6.0	300000.0	Bing	1462015597686.0
834	1.0	745.892578125	0.07077263886531608	242.396484375	22.1875	1.0	5.0	0.6273764344284781	43.0	6.0	900000.0	Bing	1462015597686.0
835	1.0	844.4599609375	0.04375708557035847	143.8291015625	22.1875	1.0	30.0	0.16270350665457162	18.0	6.0	1800000.0	Bing	1462015597686.0
836	1.0	844.4599609375	0.04375708557035847	143.8291015625	22.1875	1.0	30.0	0.16270350665457162	18.0	6.0	3600000.0	Bing	1462015597686.0
837	1.0	984.1005859375	-0.12972910681226443	1.0	26.3759765625	1.0	47.0	-0.19641855032959651	1.0	7.0	21600000.0	Bing	1462015597686.0
838	1.0	911.4931640625	-0.059837261892383954	1.0	98.9833984375	1.0	28.0	-0.006877605117668587	1.0	26.0	43200000.0	Bing	1462015597686.0
839	1.0	583.3994140625	-0.00695227291417289	1.0	427.0771484375	1.0	27.0	0.0	1.0	27.0	86400000.0	Bing	1462015597686.0
840	3.1923828125	85.041015625	0.40040016467158646	898.302734375	22.2041015625	1.0	3.0	0.6810577343440497	44.0	5.0	0.0	Bing	1462016759455.0
841	3.1923828125	85.041015625	0.40040016467158646	898.302734375	22.2041015625	1.0	3.0	0.6810577343440497	44.0	5.0	1000.0	Bing	1462016759455.0
842	3.1923828125	85.041015625	0.40040016467158646	898.302734375	22.2041015625	1.0	3.0	0.6810577343440497	44.0	5.0	15000.0	Bing	1462016759455.0
843	3.1923828125	85.041015625	0.40040016467158646	898.302734375	22.2041015625	1.0	3.0	0.6810577343440497	44.0	5.0	30000.0	Bing	1462016759455.0
844	3.1923828125	85.041015625	0.40040016467158646	898.302734375	22.2041015625	1.0	3.0	0.6810577343440497	44.0	5.0	60000.0	Bing	1462016759455.0
845	3.1923828125	85.041015625	0.40040016467158646	898.302734375	22.2041015625	1.0	3.0	0.6810577343440497	44.0	5.0	300000.0	Bing	1462016759455.0
846	3.1923828125	745.892578125	0.04255453892312421	237.451171875	22.2041015625	1.0	5.0	0.5887014142200898	42.0	5.0	900000.0	Bing	1462016759455.0
847	1.0	839.5146484375	0.04933637357185231	143.8291015625	25.396484375	1.0	29.0	0.16889559378157235	18.0	6.0	1800000.0	Bing	1462016759455.0
848	1.0	839.5146484375	0.04933637357185231	143.8291015625	25.396484375	1.0	29.0	0.16889559378157235	18.0	6.0	3600000.0	Bing	1462016759455.0
849	1.0	983.34375	-0.132309337247413	1.0	25.396484375	1.0	47.0	-0.21725075049213988	1.0	6.0	21600000.0	Bing	1462016759455.0
850	1.0	911.4931640625	-0.060544737427476375	1.0	97.2470703125	1.0	28.0	-0.010611643446130123	1.0	25.0	43200000.0	Bing	1462016759455.0
851	1.0	583.3994140625	-0.007049853627324016	1.0	425.3408203125	1.0	27.0	-0.0035325325283274774	1.0	26.0	86400000.0	Bing	1462016759455.0
852	1.0	85.041015625	0.42898297809618785	1229.5107421875	22.2080078125	1.0	3.0	0.7167132003459626	46.0	6.0	0.0	Bing	1462017915943.0
853	1.0	85.041015625	0.42898297809618785	1229.5107421875	22.2080078125	1.0	3.0	0.7167132003459626	46.0	6.0	1000.0	Bing	1462017915943.0
854	1.0	85.041015625	0.42898297809618785	1229.5107421875	22.2080078125	1.0	3.0	0.7167132003459626	46.0	6.0	15000.0	Bing	1462017915943.0
855	1.0	85.041015625	0.42898297809618785	1229.5107421875	22.2080078125	1.0	3.0	0.7167132003459626	46.0	6.0	30000.0	Bing	1462017915943.0
856	1.0	85.041015625	0.42898297809618785	1229.5107421875	22.2080078125	1.0	3.0	0.7167132003459626	46.0	6.0	60000.0	Bing	1462017915943.0
857	1.0	85.041015625	0.42898297809618785	1229.5107421875	22.2080078125	1.0	3.0	0.7167132003459626	46.0	6.0	300000.0	Bing	1462017915943.0
858	1.0	1073.986328125	0.04749037401353335	240.5654296875	22.2080078125	1.0	6.0	0.5921565254637922	43.0	6.0	900000.0	Bing	1462017915943.0
859	1.0	1170.72265625	0.027870579289207154	143.8291015625	22.2080078125	1.0	31.0	0.156807200959359	18.0	6.0	1800000.0	Bing	1462017915943.0
860	1.0	1170.72265625	0.027870579289207154	143.8291015625	22.2080078125	1.0	31.0	0.156807200959359	18.0	6.0	3600000.0	Bing	1462017915943.0
861	1.0	1314.5517578125	-0.14304196439307856	1.0	22.2080078125	1.0	49.0	-0.21914829231817892	1.0	6.0	21600000.0	Bing	1462017915943.0
862	1.0	1243.021484375	-0.06474536563957847	1.0	93.73828125	1.0	30.0	-0.016792143651949306	1.0	25.0	43200000.0	Bing	1462017915943.0
863	1.0	586.833984375	0.004747495747285744	1.0	749.92578125	1.0	28.0	-0.0033459977362325366	1.0	27.0	86400000.0	Bing	1462017915943.0
864	2.5087890625	85.041015625	0.4071977741675778	903.607421875	22.181640625	2.0	3.0	0.6161416307299329	45.0	5.0	0.0	Bing	1462019071023.0
865	2.5087890625	85.041015625	0.4071977741675778	903.607421875	22.181640625	2.0	3.0	0.6161416307299329	45.0	5.0	1000.0	Bing	1462019071023.0
866	2.5087890625	85.041015625	0.4071977741675778	903.607421875	22.181640625	2.0	3.0	0.6161416307299329	45.0	5.0	15000.0	Bing	1462019071023.0
867	2.5087890625	85.041015625	0.4071977741675778	903.607421875	22.181640625	2.0	3.0	0.6161416307299329	45.0	5.0	30000.0	Bing	1462019071023.0
868	2.5087890625	85.041015625	0.4071977741675778	903.607421875	22.181640625	2.0	3.0	0.6161416307299329	45.0	5.0	60000.0	Bing	1462019071023.0
869	2.5087890625	85.041015625	0.4071977741675778	903.607421875	22.181640625	2.0	3.0	0.6161416307299329	45.0	5.0	300000.0	Bing	1462019071023.0
870	2.5087890625	745.892578125	0.051811685481016674	242.755859375	22.181640625	2.0	5.0	0.5272031123704807	43.0	5.0	900000.0	Bing	1462019071023.0
871	2.5087890625	844.8193359375	0.019242973953900955	143.8291015625	22.181640625	2.0	30.0	0.061858957413174195	18.0	5.0	1800000.0	Bing	1462019071023.0
872	2.5087890625	840.630859375	0.028036209904672437	143.8291015625	26.3701171875	2.0	29.0	0.09746014694818131	18.0	6.0	3600000.0	Bing	1462019071023.0
873	1.0	984.4599609375	-0.12370103777226649	1.0	28.87890625	1.0	47.0	-0.17890661183303358	1.0	8.0	21600000.0	Bing	1462019071023.0
874	1.0	911.4931640625	-0.058707788975534664	1.0	101.845703125	1.0	28.0	-0.0033459977362325366	1.0	27.0	43200000.0	Bing	1462019071023.0
875	1.0	583.3994140625	-0.006792657563803954	1.0	429.939453125	1.0	27.0	0.0033459977362325375	1.0	28.0	86400000.0	Bing	1462019071023.0
876	1.0	85.041015625	0.4231434949498277	899.9677734375	22.1708984375	1.0	3.0	0.715882015447663	45.0	6.0	0.0	Bing	1462020302583.0
877	1.0	85.041015625	0.4231434949498277	899.9677734375	22.1708984375	1.0	3.0	0.715882015447663	45.0	6.0	1000.0	Bing	1462020302583.0
878	1.0	85.041015625	0.4231434949498277	899.9677734375	22.1708984375	1.0	3.0	0.715882015447663	45.0	6.0	15000.0	Bing	1462020302583.0
879	1.0	85.041015625	0.4231434949498277	899.9677734375	22.1708984375	1.0	3.0	0.715882015447663	45.0	6.0	30000.0	Bing	1462020302583.0
880	1.0	85.041015625	0.4231434949498277	899.9677734375	22.1708984375	1.0	3.0	0.715882015447663	45.0	6.0	60000.0	Bing	1462020302583.0
881	1.0	85.041015625	0.4231434949498277	899.9677734375	22.1708984375	1.0	3.0	0.715882015447663	45.0	6.0	300000.0	Bing	1462020302583.0
882	1.0	745.892578125	0.0702163087418213	239.1162109375	22.1708984375	1.0	5.0	0.6273764344284781	43.0	6.0	900000.0	Bing	1462020302583.0
883	1.0	836.9912109375	0.05100097868389447	143.8291015625	26.359375	1.0	29.0	0.1912712785632883	18.0	7.0	1800000.0	Bing	1462020302583.0
884	1.0	836.9912109375	0.05100097868389447	143.8291015625	26.359375	1.0	29.0	0.1912712785632883	18.0	7.0	3600000.0	Bing	1462020302583.0
885	1.0	980.8203125	-0.12975395057301697	1.0	26.359375	1.0	47.0	-0.19641855032959651	1.0	7.0	21600000.0	Bing	1462020302583.0
886	1.0	906.4423828125	-0.059082379816313375	1.0	100.7373046875	1.0	27.0	0.0	1.0	27.0	43200000.0	Bing	1462020302583.0
887	1.0	578.3486328125	-0.006675824157445345	1.0	428.8310546875	1.0	26.0	0.006877605117668587	1.0	28.0	86400000.0	Bing	1462020302583.0
888	4.1884765625	85.041015625	0.39724293210281136	1224.1611328125	22.1630859375	1.0	4.0	0.6696620080077293	45.0	6.0	0.0	Bing	1462021503445.0
889	4.1884765625	85.041015625	0.39724293210281136	1224.1611328125	22.1630859375	1.0	4.0	0.6696620080077293	45.0	6.0	1000.0	Bing	1462021503445.0
890	4.1884765625	85.041015625	0.39724293210281136	1224.1611328125	22.1630859375	1.0	4.0	0.6696620080077293	45.0	6.0	15000.0	Bing	1462021503445.0
891	4.1884765625	85.041015625	0.39724293210281136	1224.1611328125	22.1630859375	1.0	4.0	0.6696620080077293	45.0	6.0	30000.0	Bing	1462021503445.0
892	4.1884765625	85.041015625	0.39724293210281136	1224.1611328125	22.1630859375	1.0	4.0	0.6696620080077293	45.0	6.0	60000.0	Bing	1462021503445.0
893	4.1884765625	85.041015625	0.39724293210281136	1224.1611328125	22.1630859375	1.0	4.0	0.6696620080077293	45.0	6.0	300000.0	Bing	1462021503445.0
894	4.1884765625	1073.986328125	0.0075117623309397885	235.2158203125	22.1630859375	1.0	7.0	0.5595167861550416	42.0	6.0	900000.0	Bing	1462021503445.0
895	1.0	1165.373046875	0.03338700028706437	143.8291015625	26.3515625	1.0	31.0	0.17857142857142852	18.0	7.0	1800000.0	Bing	1462021503445.0
896	1.0	1165.373046875	0.03338700028706437	143.8291015625	26.3515625	1.0	31.0	0.17857142857142852	18.0	7.0	3600000.0	Bing	1462021503445.0
897	1.0	1309.2021484375	-0.13112037290053846	1.0	26.3515625	1.0	49.0	-0.19843134832984427	1.0	7.0	21600000.0	Bing	1462021503445.0
898	1.0	1229.943359375	-0.06005242659895477	1.0	105.6103515625	1.0	28.0	0.0	1.0	28.0	43200000.0	Bing	1462021503445.0
899	1.0	573.755859375	0.005494937186545426	1.0	761.7978515625	1.0	26.0	0.013064363361160342	1.0	30.0	86400000.0	Bing	1462021503445.0
900	1.0	85.041015625	0.4287392668185553	1228.4560546875	22.1796875	1.0	3.0	0.7431880546573145	46.0	7.0	0.0	Bing	1462022389436.0
901	1.0	85.041015625	0.4287392668185553	1228.4560546875	22.1796875	1.0	3.0	0.7431880546573145	46.0	7.0	1000.0	Bing	1462022389436.0
902	1.0	85.041015625	0.4287392668185553	1228.4560546875	22.1796875	1.0	3.0	0.7431880546573145	46.0	7.0	15000.0	Bing	1462022389436.0
903	1.0	85.041015625	0.4287392668185553	1228.4560546875	22.1796875	1.0	3.0	0.7431880546573145	46.0	7.0	30000.0	Bing	1462022389436.0
904	1.0	85.041015625	0.4287392668185553	1228.4560546875	22.1796875	1.0	3.0	0.7431880546573145	46.0	7.0	60000.0	Bing	1462022389436.0
905	1.0	85.041015625	0.4287392668185553	1228.4560546875	22.1796875	1.0	3.0	0.7431880546573145	46.0	7.0	300000.0	Bing	1462022389436.0
906	1.0	1073.986328125	0.047306043015160164	239.5107421875	22.1796875	1.0	6.0	0.622989845774212	43.0	7.0	900000.0	Bing	1462022389436.0
907	1.0	1169.66796875	0.027869827756700005	143.8291015625	22.1796875	1.0	31.0	0.17857142857142852	18.0	7.0	1800000.0	Bing	1462022389436.0
908	1.0	1169.66796875	0.027869827756700005	143.8291015625	22.1796875	1.0	31.0	0.17857142857142852	18.0	7.0	3600000.0	Bing	1462022389436.0
909	1.0	1305.4248046875	-0.12210194579179715	1.0	30.251953125	1.0	47.0	-0.1638905703438091	1.0	9.0	21600000.0	Bing	1462022389436.0
910	1.0	1234.5361328125	-0.06172894063881252	1.0	101.140625	1.0	28.0	0.0	1.0	28.0	43200000.0	Bing	1462022389436.0
911	1.0	578.3486328125	0.0052244311995096005	1.0	757.328125	1.0	26.0	0.013064363361160342	1.0	30.0	86400000.0	Bing	1462022389436.0
912	3.1982421875	85.041015625	0.406612731341921	1226.421875	22.1884765625	1.0	3.0	0.742352312936209	45.0	7.0	0.0	Bing	1462023482167.0
913	3.1982421875	85.041015625	0.406612731341921	1226.421875	22.1884765625	1.0	3.0	0.742352312936209	45.0	7.0	1000.0	Bing	1462023482167.0
914	3.1982421875	85.041015625	0.406612731341921	1226.421875	22.1884765625	1.0	3.0	0.742352312936209	45.0	7.0	15000.0	Bing	1462023482167.0
915	3.1982421875	85.041015625	0.406612731341921	1226.421875	22.1884765625	1.0	3.0	0.742352312936209	45.0	7.0	30000.0	Bing	1462023482167.0
916	3.1982421875	85.041015625	0.406612731341921	1226.421875	22.1884765625	1.0	3.0	0.742352312936209	45.0	7.0	60000.0	Bing	1462023482167.0
917	3.1982421875	85.041015625	0.406612731341921	1226.421875	22.1884765625	1.0	3.0	0.742352312936209	45.0	7.0	300000.0	Bing	1462023482167.0
918	3.1982421875	1073.986328125	0.019572736741360192	237.4765625	22.1884765625	1.0	6.0	0.6216142641389735	42.0	7.0	900000.0	Bing	1462023482167.0
919	1.0	1167.6337890625	0.03212027228824053	143.8291015625	25.38671875	1.0	30.0	0.20412414523193154	18.0	8.0	1800000.0	Bing	1462023482167.0
920	1.0	1167.6337890625	0.03212027228824053	143.8291015625	25.38671875	1.0	30.0	0.20412414523193154	18.0	8.0	3600000.0	Bing	1462023482167.0
921	1.0	1294.5888671875	-0.1023013283255194	1.0	42.2607421875	1.0	44.0	-0.12501526158359877	1.0	12.0	21600000.0	Bing	1462023482167.0
922	1.0	1234.34765625	-0.06121559590208277	1.0	102.501953125	1.0	28.0	0.0	1.0	28.0	43200000.0	Bing	1462023482167.0
923	1.0	578.16015625	0.005263492752168785	1.0	758.689453125	1.0	26.0	0.013064363361160342	1.0	30.0	86400000.0	Bing	1462023482167.0
924	1.0	85.041015625	0.4290392708835604	1233.384765625	22.208984375	1.0	3.0	0.7167132003459626	46.0	6.0	0.0	Bing	1462024453636.0
925	1.0	85.041015625	0.4290392708835604	1233.384765625	22.208984375	1.0	3.0	0.7167132003459626	46.0	6.0	1000.0	Bing	1462024453636.0
926	1.0	85.041015625	0.4290392708835604	1233.384765625	22.208984375	1.0	3.0	0.7167132003459626	46.0	6.0	15000.0	Bing	1462024453636.0
927	1.0	85.041015625	0.4290392708835604	1233.384765625	22.208984375	1.0	3.0	0.7167132003459626	46.0	6.0	30000.0	Bing	1462024453636.0
928	1.0	85.041015625	0.4290392708835604	1233.384765625	22.208984375	1.0	3.0	0.7167132003459626	46.0	6.0	60000.0	Bing	1462024453636.0
929	1.0	85.041015625	0.4290392708835604	1233.384765625	22.208984375	1.0	3.0	0.7167132003459626	46.0	6.0	300000.0	Bing	1462024453636.0
930	1.0	1073.986328125	0.04799463808809597	244.439453125	22.208984375	1.0	6.0	0.5921565254637922	43.0	6.0	900000.0	Bing	1462024453636.0
931	1.0	1174.5966796875	0.02773266206035269	143.8291015625	22.208984375	1.0	31.0	0.156807200959359	18.0	6.0	1800000.0	Bing	1462024453636.0
932	1.0	1174.5966796875	0.02773266206035269	143.8291015625	22.208984375	1.0	31.0	0.156807200959359	18.0	6.0	3600000.0	Bing	1462024453636.0
933	1.0	1292.275390625	-0.0950802883568092	1.0	48.359375	1.0	43.0	-0.12358544817508138	1.0	12.0	21600000.0	Bing	1462024453636.0
934	1.0	1238.9404296875	-0.06154752045180058	1.0	101.6943359375	1.0	29.0	-0.010050378152592118	1.0	26.0	43200000.0	Bing	1462024453636.0
935	1.0	582.7529296875	0.005081430420624536	1.0	757.8818359375	1.0	27.0	0.0033459977362325375	1.0	28.0	86400000.0	Bing	1462024453636.0
936	1.0	85.041015625	0.42884069978174477	1230.84375	22.1884765625	1.0	3.0	0.7167132003459626	46.0	6.0	0.0	Bing	1462025617093.0
937	1.0	85.041015625	0.42884069978174477	1230.84375	22.1884765625	1.0	3.0	0.7167132003459626	46.0	6.0	1000.0	Bing	1462025617093.0
938	1.0	85.041015625	0.42884069978174477	1230.84375	22.1884765625	1.0	3.0	0.7167132003459626	46.0	6.0	15000.0	Bing	1462025617093.0
939	1.0	85.041015625	0.42884069978174477	1230.84375	22.1884765625	1.0	3.0	0.7167132003459626	46.0	6.0	30000.0	Bing	1462025617093.0
940	1.0	85.041015625	0.42884069978174477	1230.84375	22.1884765625	1.0	3.0	0.7167132003459626	46.0	6.0	60000.0	Bing	1462025617093.0
941	1.0	85.041015625	0.42884069978174477	1230.84375	22.1884765625	1.0	3.0	0.7167132003459626	46.0	6.0	300000.0	Bing	1462025617093.0
942	1.0	1073.986328125	0.04763225702522398	241.8984375	22.1884765625	1.0	6.0	0.5921565254637922	43.0	6.0	900000.0	Bing	1462025617093.0
943	1.0	1172.0556640625	0.027795841115347476	143.8291015625	22.1884765625	1.0	31.0	0.156807200959359	18.0	6.0	1800000.0	Bing	1462025617093.0
944	1.0	1172.0556640625	0.027795841115347476	143.8291015625	22.1884765625	1.0	31.0	0.156807200959359	18.0	6.0	3600000.0	Bing	1462025617093.0
945	1.0	1286.7958984375	-0.09204793625641876	1.0	51.27734375	1.0	42.0	-0.1126946786989845	1.0	13.0	21600000.0	Bing	1462025617093.0
946	1.0	1231.048828125	-0.059558792436875924	1.0	107.0244140625	1.0	27.0	0.0033459977362325375	1.0	28.0	43200000.0	Bing	1462025617093.0
947	1.0	574.861328125	0.005488405304635427	1.0	763.2119140625	1.0	25.0	0.016792143651949306	1.0	30.0	86400000.0	Bing	1462025617093.0
948	1.0	85.041015625	0.42295140550843946	901.232421875	22.1435546875	1.0	3.0	0.742352312936209	45.0	7.0	0.0	Bing	1462026475923.0
949	1.0	85.041015625	0.42295140550843946	901.232421875	22.1435546875	1.0	3.0	0.742352312936209	45.0	7.0	1000.0	Bing	1462026475923.0
950	1.0	85.041015625	0.42295140550843946	901.232421875	22.1435546875	1.0	3.0	0.742352312936209	45.0	7.0	15000.0	Bing	1462026475923.0
951	1.0	85.041015625	0.42295140550843946	901.232421875	22.1435546875	1.0	3.0	0.742352312936209	45.0	7.0	30000.0	Bing	1462026475923.0
952	1.0	85.041015625	0.42295140550843946	901.232421875	22.1435546875	1.0	3.0	0.742352312936209	45.0	7.0	60000.0	Bing	1462026475923.0
953	1.0	85.041015625	0.42295140550843946	901.232421875	22.1435546875	1.0	3.0	0.742352312936209	45.0	7.0	300000.0	Bing	1462026475923.0
954	1.0	745.892578125	0.07035977045963104	240.380859375	22.1435546875	1.0	5.0	0.6573688754297988	43.0	7.0	900000.0	Bing	1462026475923.0
955	1.0	842.4443359375	0.04381500677432558	143.8291015625	22.1435546875	1.0	30.0	0.18476851073831596	18.0	7.0	1800000.0	Bing	1462026475923.0
956	1.0	842.4443359375	0.04381500677432558	143.8291015625	22.1435546875	1.0	30.0	0.18476851073831596	18.0	7.0	3600000.0	Bing	1462026475923.0
957	1.0	953.400390625	-0.08651733799942166	1.0	55.0166015625	1.0	40.0	-0.09306614961408434	1.0	15.0	21600000.0	Bing	1462026475923.0
958	1.0	906.25390625	-0.05852527229631404	1.0	102.1630859375	1.0	27.0	0.0033459977362325375	1.0	28.0	43200000.0	Bing	1462026475923.0
959	1.0	578.16015625	-0.0065898497679889355	1.0	430.2568359375	1.0	26.0	0.01005037815259212	1.0	29.0	86400000.0	Bing	1462026475923.0
960	1.0	85.041015625	0.4229889304484334	901.4990234375	22.1474609375	1.0	3.0	0.715882015447663	45.0	6.0	0.0	Bing	1462027930709.0
961	1.0	85.041015625	0.4229889304484334	901.4990234375	22.1474609375	1.0	3.0	0.715882015447663	45.0	6.0	1000.0	Bing	1462027930709.0
962	1.0	85.041015625	0.4229889304484334	901.4990234375	22.1474609375	1.0	3.0	0.715882015447663	45.0	6.0	15000.0	Bing	1462027930709.0
963	1.0	85.041015625	0.4229889304484334	901.4990234375	22.1474609375	1.0	3.0	0.715882015447663	45.0	6.0	30000.0	Bing	1462027930709.0
964	1.0	85.041015625	0.4229889304484334	901.4990234375	22.1474609375	1.0	3.0	0.715882015447663	45.0	6.0	60000.0	Bing	1462027930709.0
965	1.0	85.041015625	0.4229889304484334	901.4990234375	22.1474609375	1.0	3.0	0.715882015447663	45.0	6.0	300000.0	Bing	1462027930709.0
966	1.0	745.892578125	0.07041045358957337	240.6474609375	22.1474609375	1.0	5.0	0.6273764344284781	43.0	6.0	900000.0	Bing	1462027930709.0
967	1.0	842.7109375	0.043804058429054805	143.8291015625	22.1474609375	1.0	30.0	0.16270350665457162	18.0	6.0	1800000.0	Bing	1462027930709.0
968	1.0	842.7109375	0.043804058429054805	143.8291015625	22.1474609375	1.0	30.0	0.16270350665457162	18.0	6.0	3600000.0	Bing	1462027930709.0
969	1.0	962.46875	-0.09564111066723169	1.0	46.21875	1.0	42.0	-0.12209657262637609	1.0	12.0	21600000.0	Bing	1462027930709.0
970	1.0	910.8466796875	-0.06029360857928756	1.0	97.8408203125	1.0	28.0	-0.006877605117668587	1.0	26.0	43200000.0	Bing	1462027930709.0
971	1.0	582.7529296875	-0.006993722413911594	1.0	425.9345703125	1.0	27.0	0.0	1.0	27.0	86400000.0	Bing	1462027930709.0
972	1.0	85.041015625	0.42840520997964043	1231.66015625	22.1337890625	1.0	3.0	0.6827445931503564	46.0	5.0	0.0	Bing	1462029092756.0
973	1.0	85.041015625	0.42840520997964043	1231.66015625	22.1337890625	1.0	3.0	0.6827445931503564	46.0	5.0	1000.0	Bing	1462029092756.0
974	1.0	85.041015625	0.42840520997964043	1231.66015625	22.1337890625	1.0	3.0	0.6827445931503564	46.0	5.0	15000.0	Bing	1462029092756.0
975	1.0	85.041015625	0.42840520997964043	1231.66015625	22.1337890625	1.0	3.0	0.6827445931503564	46.0	5.0	30000.0	Bing	1462029092756.0
976	1.0	85.041015625	0.42840520997964043	1231.66015625	22.1337890625	1.0	3.0	0.6827445931503564	46.0	5.0	60000.0	Bing	1462029092756.0
977	1.0	85.041015625	0.42840520997964043	1231.66015625	22.1337890625	1.0	3.0	0.6827445931503564	46.0	5.0	300000.0	Bing	1462029092756.0
978	1.0	1073.986328125	0.047648677830891606	242.71484375	22.1337890625	1.0	6.0	0.5540512513438142	43.0	5.0	900000.0	Bing	1462029092756.0
979	1.0	1172.8720703125	0.027691603567557718	143.8291015625	22.1337890625	1.0	31.0	0.1315680068650475	18.0	5.0	1800000.0	Bing	1462029092756.0
980	1.0	1168.630859375	0.03328690326091159	143.8291015625	26.375	1.0	30.0	0.16270350665457162	18.0	6.0	3600000.0	Bing	1462029092756.0
981	1.0	1276.2099609375	-0.0822709703550412	1.0	62.625	1.0	39.0	-0.09128709291752767	1.0	15.0	21600000.0	Bing	1462029092756.0
982	1.0	1231.048828125	-0.05929281730998142	1.0	107.7861328125	1.0	27.0	0.0	1.0	27.0	43200000.0	Bing	1462029092756.0
983	1.0	574.861328125	0.005506289952638174	1.0	763.9736328125	1.0	25.0	0.013781637176578716	1.0	29.0	86400000.0	Bing	1462029092756.0
984	1.0	85.041015625	0.42319296003315793	904.2724609375	22.1650390625	1.0	3.0	0.6819190472163994	45.0	5.0	0.0	Bing	1462030248985.0
985	1.0	85.041015625	0.42319296003315793	904.2724609375	22.1650390625	1.0	3.0	0.6819190472163994	45.0	5.0	1000.0	Bing	1462030248985.0
986	1.0	85.041015625	0.42319296003315793	904.2724609375	22.1650390625	1.0	3.0	0.6819190472163994	45.0	5.0	15000.0	Bing	1462030248985.0
987	1.0	85.041015625	0.42319296003315793	904.2724609375	22.1650390625	1.0	3.0	0.6819190472163994	45.0	5.0	30000.0	Bing	1462030248985.0
988	1.0	85.041015625	0.42319296003315793	904.2724609375	22.1650390625	1.0	3.0	0.6819190472163994	45.0	5.0	60000.0	Bing	1462030248985.0
989	1.0	85.041015625	0.42319296003315793	904.2724609375	22.1650390625	1.0	3.0	0.6819190472163994	45.0	5.0	300000.0	Bing	1462030248985.0
990	1.0	745.892578125	0.07088601230821105	243.4208984375	22.1650390625	1.0	5.0	0.5899248796553369	43.0	5.0	900000.0	Bing	1462030248985.0
991	1.0	845.484375	0.0436510621127639	143.8291015625	22.1650390625	1.0	30.0	0.13710212427677043	18.0	5.0	1800000.0	Bing	1462030248985.0
992	1.0	845.484375	0.0436510621127639	143.8291015625	22.1650390625	1.0	30.0	0.13710212427677043	18.0	5.0	3600000.0	Bing	1462030248985.0
993	1.0	960.0712890625	-0.0900195075483369	1.0	51.4072265625	1.0	41.0	-0.12054487304675746	1.0	12.0	21600000.0	Bing	1462030248985.0
994	1.0	907.5478515625	-0.057866974186076905	1.0	103.9306640625	1.0	27.0	-0.0035325325283274774	1.0	26.0	43200000.0	Bing	1462030248985.0
995	1.0	579.4541015625	-0.006538098849048311	1.0	432.0244140625	1.0	26.0	0.0035325325283274774	1.0	27.0	86400000.0	Bing	1462030248985.0
996	4.2412109375	85.041015625	0.3896701154801825	899.9375	22.1181640625	1.0	3.0	0.6810577343440497	44.0	5.0	0.0	Bing	1462031129895.0
997	4.2412109375	85.041015625	0.3896701154801825	899.9375	22.1181640625	1.0	3.0	0.6810577343440497	44.0	5.0	1000.0	Bing	1462031129895.0
998	4.2412109375	85.041015625	0.3896701154801825	899.9375	22.1181640625	1.0	3.0	0.6810577343440497	44.0	5.0	15000.0	Bing	1462031129895.0
999	4.2412109375	85.041015625	0.3896701154801825	899.9375	22.1181640625	1.0	3.0	0.6810577343440497	44.0	5.0	30000.0	Bing	1462031129895.0
1000	4.2412109375	85.041015625	0.3896701154801825	899.9375	22.1181640625	1.0	3.0	0.6810577343440497	44.0	5.0	60000.0	Bing	1462031129895.0
1001	4.2412109375	85.041015625	0.3896701154801825	899.9375	22.1181640625	1.0	3.0	0.6810577343440497	44.0	5.0	300000.0	Bing	1462031129895.0
1002	4.2412109375	745.892578125	0.030502005744140658	239.0859375	22.1181640625	1.0	5.0	0.5887014142200898	42.0	5.0	900000.0	Bing	1462031129895.0
1003	1.0	841.1494140625	0.050699630684957364	143.8291015625	26.359375	1.0	29.0	0.16889559378157235	18.0	6.0	1800000.0	Bing	1462031129895.0
1004	1.0	829.22265625	0.06749250004026523	143.8291015625	38.2861328125	1.0	26.0	0.2514211146598221	18.0	9.0	3600000.0	Bing	1462031129895.0
1005	1.0	921.0712890625	-0.06367920189461916	1.0	90.2666015625	1.0	31.0	-0.03222186469459901	1.0	22.0	21600000.0	Bing	1462031129895.0
1006	1.0	907.5478515625	-0.05791994837220473	1.0	103.7900390625	1.0	27.0	-0.0035325325283274774	1.0	26.0	43200000.0	Bing	1462031129895.0
1007	1.0	579.4541015625	-0.00654585312459287	1.0	431.8837890625	1.0	26.0	0.0035325325283274774	1.0	27.0	86400000.0	Bing	1462031129895.0
1008	1.0	85.041015625	0.4231122575991573	901.7275390625	22.162109375	1.0	3.0	0.6819190472163994	45.0	5.0	0.0	Bing	1462031992322.0
1009	1.0	85.041015625	0.4231122575991573	901.7275390625	22.162109375	1.0	3.0	0.6819190472163994	45.0	5.0	1000.0	Bing	1462031992322.0
1010	1.0	85.041015625	0.4231122575991573	901.7275390625	22.162109375	1.0	3.0	0.6819190472163994	45.0	5.0	15000.0	Bing	1462031992322.0
1011	1.0	85.041015625	0.4231122575991573	901.7275390625	22.162109375	1.0	3.0	0.6819190472163994	45.0	5.0	30000.0	Bing	1462031992322.0
1012	1.0	85.041015625	0.4231122575991573	901.7275390625	22.162109375	1.0	3.0	0.6819190472163994	45.0	5.0	60000.0	Bing	1462031992322.0
1013	1.0	85.041015625	0.4231122575991573	901.7275390625	22.162109375	1.0	3.0	0.6819190472163994	45.0	5.0	300000.0	Bing	1462031992322.0
1014	1.0	745.892578125	0.0704779287218045	240.8759765625	22.162109375	1.0	5.0	0.5899248796553369	43.0	5.0	900000.0	Bing	1462031992322.0
1015	1.0	842.939453125	0.04381408094953846	143.8291015625	22.162109375	1.0	30.0	0.13710212427677043	18.0	5.0	1800000.0	Bing	1462031992322.0
1016	1.0	828.07421875	0.06609271498991148	143.8291015625	37.02734375	1.0	26.0	0.2514211146598221	18.0	9.0	3600000.0	Bing	1462031992322.0
1017	1.0	917.498046875	-0.06311274147635192	1.0	91.4326171875	1.0	30.0	-0.024926347175751006	1.0	23.0	21600000.0	Bing	1462031992322.0
1018	1.0	908.005859375	-0.059026659919927275	1.0	100.9248046875	1.0	27.0	-0.0035325325283274774	1.0	26.0	43200000.0	Bing	1462031992322.0
1019	1.0	579.912109375	-0.006720881196721178	1.0	429.0185546875	1.0	26.0	0.0035325325283274774	1.0	27.0	86400000.0	Bing	1462031992322.0
1020	1.0	85.041015625	0.4284585502606874	1232.7451171875	22.138671875	1.0	3.0	0.6827445931503564	46.0	5.0	0.0	Bing	1462032875807.0
1021	1.0	85.041015625	0.4284585502606874	1232.7451171875	22.138671875	1.0	3.0	0.6827445931503564	46.0	5.0	1000.0	Bing	1462032875807.0
1022	1.0	85.041015625	0.4284585502606874	1232.7451171875	22.138671875	1.0	3.0	0.6827445931503564	46.0	5.0	15000.0	Bing	1462032875807.0
1023	1.0	85.041015625	0.4284585502606874	1232.7451171875	22.138671875	1.0	3.0	0.6827445931503564	46.0	5.0	30000.0	Bing	1462032875807.0
1024	1.0	85.041015625	0.4284585502606874	1232.7451171875	22.138671875	1.0	3.0	0.6827445931503564	46.0	5.0	60000.0	Bing	1462032875807.0
1025	1.0	85.041015625	0.4284585502606874	1232.7451171875	22.138671875	1.0	3.0	0.6827445931503564	46.0	5.0	300000.0	Bing	1462032875807.0
1026	1.0	1073.986328125	0.04779692154597163	243.7998046875	22.138671875	1.0	6.0	0.5540512513438142	43.0	5.0	900000.0	Bing	1462032875807.0
1027	1.0	1155.1025390625	0.04877172806922144	143.8291015625	40.9931640625	1.0	26.0	0.2676516895156554	18.0	10.0	1800000.0	Bing	1462032875807.0
1028	1.0	1155.1025390625	0.04877172806922144	143.8291015625	40.9931640625	1.0	26.0	0.2676516895156554	18.0	10.0	3600000.0	Bing	1462032875807.0
1029	1.0	1242.318359375	-0.06315346254240822	1.0	97.6064453125	1.0	30.0	-0.020739033894608502	1.0	24.0	21600000.0	Bing	1462032875807.0
1030	1.0	1235.6416015625	-0.0605680404124015	1.0	104.283203125	1.0	28.0	-0.006877605117668587	1.0	26.0	43200000.0	Bing	1462032875807.0
1031	1.0	579.4541015625	0.005259599243491098	1.0	760.470703125	1.0	26.0	0.006877605117668587	1.0	28.0	86400000.0	Bing	1462032875807.0
1032	22.486328125	85.041015625	0.2843966779074383	1207.474609375	22.11328125	6.0	3.0	0.43623138526583094	40.0	5.0	0.0	Bing	1462034337846.0
1033	22.486328125	85.041015625	0.2843966779074383	1207.474609375	22.11328125	6.0	3.0	0.43623138526583094	40.0	5.0	1000.0	Bing	1462034337846.0
1034	22.486328125	85.041015625	0.2843966779074383	1207.474609375	22.11328125	6.0	3.0	0.43623138526583094	40.0	5.0	15000.0	Bing	1462034337846.0
1035	22.486328125	85.041015625	0.2843966779074383	1207.474609375	22.11328125	6.0	3.0	0.43623138526583094	40.0	5.0	30000.0	Bing	1462034337846.0
1036	22.486328125	85.041015625	0.2843966779074383	1207.474609375	22.11328125	6.0	3.0	0.43623138526583094	40.0	5.0	60000.0	Bing	1462034337846.0
1037	22.486328125	85.041015625	0.2843966779074383	1207.474609375	22.11328125	6.0	3.0	0.43623138526583094	40.0	5.0	300000.0	Bing	1462034337846.0
1038	22.486328125	1073.986328125	-0.15653892102585848	218.529296875	22.11328125	6.0	6.0	0.3150105708245243	37.0	5.0	900000.0	Bing	1462034337846.0
1039	1.0	1148.6865234375	0.05217771813678829	143.8291015625	44.599609375	1.0	25.0	0.2912012275868591	18.0	11.0	1800000.0	Bing	1462034337846.0
1040	1.0	1148.6865234375	0.05217771813678829	143.8291015625	44.599609375	1.0	25.0	0.2912012275868591	18.0	11.0	3600000.0	Bing	1462034337846.0
1041	1.0	1231.048828125	-0.05989709331525358	1.0	106.06640625	1.0	27.0	0.0	1.0	27.0	21600000.0	Bing	1462034337846.0
1042	1.0	1231.048828125	-0.05989709331525358	1.0	106.06640625	1.0	27.0	0.0	1.0	27.0	43200000.0	Bing	1462034337846.0
1043	1.0	574.861328125	0.005465872474035236	1.0	762.25390625	1.0	25.0	0.013781637176578716	1.0	29.0	86400000.0	Bing	1462034337846.0
1044	1.0	85.041015625	0.42939657403141035	1232.119140625	22.2548828125	1.0	3.0	0.6827445931503564	46.0	5.0	0.0	Bing	1462035198515.0
1045	1.0	85.041015625	0.42939657403141035	1232.119140625	22.2548828125	1.0	3.0	0.6827445931503564	46.0	5.0	1000.0	Bing	1462035198515.0
1046	1.0	85.041015625	0.42939657403141035	1232.119140625	22.2548828125	1.0	3.0	0.6827445931503564	46.0	5.0	15000.0	Bing	1462035198515.0
1047	1.0	85.041015625	0.42939657403141035	1232.119140625	22.2548828125	1.0	3.0	0.6827445931503564	46.0	5.0	30000.0	Bing	1462035198515.0
1048	1.0	85.041015625	0.42939657403141035	1232.119140625	22.2548828125	1.0	3.0	0.6827445931503564	46.0	5.0	60000.0	Bing	1462035198515.0
1049	1.0	85.041015625	0.42939657403141035	1232.119140625	22.2548828125	1.0	3.0	0.6827445931503564	46.0	5.0	300000.0	Bing	1462035198515.0
1050	1.0	1073.986328125	0.04790627577811884	243.173828125	22.2548828125	1.0	6.0	0.5540512513438142	43.0	5.0	900000.0	Bing	1462035198515.0
1051	1.0	1173.3310546875	0.02784074807827872	143.8291015625	22.2548828125	1.0	31.0	0.1315680068650475	18.0	5.0	1800000.0	Bing	1462035198515.0
1052	1.0	1173.3310546875	0.02784074807827872	143.8291015625	22.2548828125	1.0	31.0	0.1315680068650475	18.0	5.0	3600000.0	Bing	1462035198515.0
1053	1.0	1242.4326171875	-0.06340425656437144	1.0	96.982421875	1.0	30.0	-0.020739033894608502	1.0	24.0	21600000.0	Bing	1462035198515.0
1054	1.0	1242.4326171875	-0.06340425656437144	1.0	96.982421875	1.0	30.0	-0.020739033894608502	1.0	24.0	43200000.0	Bing	1462035198515.0
1055	1.0	586.2451171875	0.00484622956134599	1.0	753.169921875	1.0	28.0	-0.006877605117668587	1.0	26.0	86400000.0	Bing	1462035198515.0
1056	1.0	85.041015625	0.42898431750196286	1232.162109375	22.2041015625	1.0	3.0	0.6827445931503564	46.0	5.0	0.0	Bing	1462036060973.0
1057	1.0	85.041015625	0.42898431750196286	1232.162109375	22.2041015625	1.0	3.0	0.6827445931503564	46.0	5.0	1000.0	Bing	1462036060973.0
1058	1.0	85.041015625	0.42898431750196286	1232.162109375	22.2041015625	1.0	3.0	0.6827445931503564	46.0	5.0	15000.0	Bing	1462036060973.0
1059	1.0	85.041015625	0.42898431750196286	1232.162109375	22.2041015625	1.0	3.0	0.6827445931503564	46.0	5.0	30000.0	Bing	1462036060973.0
1060	1.0	85.041015625	0.42898431750196286	1232.162109375	22.2041015625	1.0	3.0	0.6827445931503564	46.0	5.0	60000.0	Bing	1462036060973.0
1061	1.0	85.041015625	0.42898431750196286	1232.162109375	22.2041015625	1.0	3.0	0.6827445931503564	46.0	5.0	300000.0	Bing	1462036060973.0
1062	1.0	1073.986328125	0.04782880925296431	243.216796875	22.2041015625	1.0	6.0	0.5540512513438142	43.0	5.0	900000.0	Bing	1462036060973.0
1063	1.0	1173.3740234375	0.02776984355659036	143.8291015625	22.2041015625	1.0	31.0	0.1315680068650475	18.0	5.0	1800000.0	Bing	1462036060973.0
1064	1.0	1173.3740234375	0.02776984355659036	143.8291015625	22.2041015625	1.0	31.0	0.1315680068650475	18.0	5.0	3600000.0	Bing	1462036060973.0
1065	1.0	1242.4326171875	-0.06340740182745096	1.0	96.974609375	1.0	30.0	-0.020739033894608502	1.0	24.0	21600000.0	Bing	1462036060973.0
1066	1.0	1242.4326171875	-0.06340740182745096	1.0	96.974609375	1.0	30.0	-0.020739033894608502	1.0	24.0	43200000.0	Bing	1462036060973.0
1067	1.0	586.2451171875	0.004846041978817875	1.0	753.162109375	1.0	28.0	-0.006877605117668587	1.0	26.0	86400000.0	Bing	1462036060973.0
1068	1.0	85.041015625	0.4289711840663599	1231.74609375	22.203125	1.0	3.0	0.6827445931503564	46.0	5.0	0.0	Bing	1462037261750.0
1069	1.0	85.041015625	0.4289711840663599	1231.74609375	22.203125	1.0	3.0	0.6827445931503564	46.0	5.0	1000.0	Bing	1462037261750.0
1070	1.0	85.041015625	0.4289711840663599	1231.74609375	22.203125	1.0	3.0	0.6827445931503564	46.0	5.0	15000.0	Bing	1462037261750.0
1071	1.0	85.041015625	0.4289711840663599	1231.74609375	22.203125	1.0	3.0	0.6827445931503564	46.0	5.0	30000.0	Bing	1462037261750.0
1072	1.0	85.041015625	0.4289711840663599	1231.74609375	22.203125	1.0	3.0	0.6827445931503564	46.0	5.0	60000.0	Bing	1462037261750.0
1073	1.0	85.041015625	0.4289711840663599	1231.74609375	22.203125	1.0	3.0	0.6827445931503564	46.0	5.0	300000.0	Bing	1462037261750.0
1074	1.0	1073.986328125	0.047773341181259456	242.80078125	22.203125	1.0	6.0	0.5540512513438142	43.0	5.0	900000.0	Bing	1462037261750.0
1075	1.0	1172.9580078125	0.027783448408670607	143.8291015625	22.203125	1.0	31.0	0.1315680068650475	18.0	5.0	1800000.0	Bing	1462037261750.0
1076	1.0	1172.9580078125	0.027783448408670607	143.8291015625	22.203125	1.0	31.0	0.1315680068650475	18.0	5.0	3600000.0	Bing	1462037261750.0
1077	1.0	1242.4326171875	-0.06357579825860002	1.0	96.5576171875	1.0	30.0	-0.020739033894608502	1.0	24.0	21600000.0	Bing	1462037261750.0
1078	1.0	1242.4326171875	-0.06357579825860002	1.0	96.5576171875	1.0	30.0	-0.020739033894608502	1.0	24.0	43200000.0	Bing	1462037261750.0
1079	1.0	586.2451171875	0.004836025387877622	1.0	752.7451171875	1.0	28.0	-0.006877605117668587	1.0	26.0	86400000.0	Bing	1462037261750.0
1080	1.0	85.041015625	0.4290342150083476	1232.3408203125	22.2099609375	1.0	3.0	0.6827445931503564	46.0	5.0	0.0	Bing	1462038426768.0
1081	1.0	85.041015625	0.4290342150083476	1232.3408203125	22.2099609375	1.0	3.0	0.6827445931503564	46.0	5.0	1000.0	Bing	1462038426768.0
1082	1.0	85.041015625	0.4290342150083476	1232.3408203125	22.2099609375	1.0	3.0	0.6827445931503564	46.0	5.0	15000.0	Bing	1462038426768.0
1083	1.0	85.041015625	0.4290342150083476	1232.3408203125	22.2099609375	1.0	3.0	0.6827445931503564	46.0	5.0	30000.0	Bing	1462038426768.0
1084	1.0	85.041015625	0.4290342150083476	1232.3408203125	22.2099609375	1.0	3.0	0.6827445931503564	46.0	5.0	60000.0	Bing	1462038426768.0
1085	1.0	85.041015625	0.4290342150083476	1232.3408203125	22.2099609375	1.0	3.0	0.6827445931503564	46.0	5.0	300000.0	Bing	1462038426768.0
1086	1.0	1073.986328125	0.04786151343825875	243.3955078125	22.2099609375	1.0	6.0	0.5540512513438142	43.0	5.0	900000.0	Bing	1462038426768.0
1087	1.0	1173.552734375	0.027771437163500723	143.8291015625	22.2099609375	1.0	31.0	0.1315680068650475	18.0	5.0	1800000.0	Bing	1462038426768.0
1088	1.0	1173.552734375	0.027771437163500723	143.8291015625	22.2099609375	1.0	31.0	0.1315680068650475	18.0	5.0	3600000.0	Bing	1462038426768.0
1089	1.0	1234.541015625	-0.060283120236427595	1.0	105.05078125	1.0	28.0	-0.006877605117668587	1.0	26.0	21600000.0	Bing	1462038426768.0
1090	1.0	1234.541015625	-0.060283120236427595	1.0	105.05078125	1.0	28.0	-0.006877605117668587	1.0	26.0	43200000.0	Bing	1462038426768.0
1091	1.0	578.353515625	0.005316907331983115	1.0	761.23828125	1.0	26.0	0.006877605117668587	1.0	28.0	86400000.0	Bing	1462038426768.0
1092	1.0	85.041015625	0.4294664820927163	1234.548828125	22.259765625	1.0	3.0	0.6827445931503564	46.0	5.0	0.0	Bing	1462039723529.0
1093	1.0	85.041015625	0.4294664820927163	1234.548828125	22.259765625	1.0	3.0	0.6827445931503564	46.0	5.0	1000.0	Bing	1462039723529.0
1094	1.0	85.041015625	0.4294664820927163	1234.548828125	22.259765625	1.0	3.0	0.6827445931503564	46.0	5.0	15000.0	Bing	1462039723529.0
1095	1.0	85.041015625	0.4294664820927163	1234.548828125	22.259765625	1.0	3.0	0.6827445931503564	46.0	5.0	30000.0	Bing	1462039723529.0
1096	1.0	85.041015625	0.4294664820927163	1234.548828125	22.259765625	1.0	3.0	0.6827445931503564	46.0	5.0	60000.0	Bing	1462039723529.0
1097	1.0	85.041015625	0.4294664820927163	1234.548828125	22.259765625	1.0	3.0	0.6827445931503564	46.0	5.0	300000.0	Bing	1462039723529.0
1098	1.0	1073.986328125	0.048227452978222785	245.603515625	22.259765625	1.0	6.0	0.5540512513438142	43.0	5.0	900000.0	Bing	1462039723529.0
1099	1.0	1175.7607421875	0.027760241331556555	143.8291015625	22.259765625	1.0	31.0	0.1315680068650475	18.0	5.0	1800000.0	Bing	1462039723529.0
1100	1.0	1154.3759765625	0.051086557554872625	143.8291015625	43.64453125	1.0	26.0	0.2676516895156554	18.0	10.0	3600000.0	Bing	1462039723529.0
1101	1.0	1242.4326171875	-0.06244109569306196	1.0	99.4169921875	1.0	30.0	-0.020739033894608502	1.0	24.0	21600000.0	Bing	1462039723529.0
1102	1.0	1242.4326171875	-0.06244109569306196	1.0	99.4169921875	1.0	30.0	-0.020739033894608502	1.0	24.0	43200000.0	Bing	1462039723529.0
1103	1.0	586.2451171875	0.004904538606554205	1.0	755.6044921875	1.0	28.0	-0.006877605117668587	1.0	26.0	86400000.0	Bing	1462039723529.0
1104	1.0	85.041015625	0.4296154929336078	1234.419921875	22.2783203125	1.0	3.0	0.6827445931503564	46.0	5.0	0.0	Bing	1462040586280.0
1105	1.0	85.041015625	0.4296154929336078	1234.419921875	22.2783203125	1.0	3.0	0.6827445931503564	46.0	5.0	1000.0	Bing	1462040586280.0
1106	1.0	85.041015625	0.4296154929336078	1234.419921875	22.2783203125	1.0	3.0	0.6827445931503564	46.0	5.0	15000.0	Bing	1462040586280.0
1107	1.0	85.041015625	0.4296154929336078	1234.419921875	22.2783203125	1.0	3.0	0.6827445931503564	46.0	5.0	30000.0	Bing	1462040586280.0
1108	1.0	85.041015625	0.4296154929336078	1234.419921875	22.2783203125	1.0	3.0	0.6827445931503564	46.0	5.0	60000.0	Bing	1462040586280.0
1109	1.0	85.041015625	0.4296154929336078	1234.419921875	22.2783203125	1.0	3.0	0.6827445931503564	46.0	5.0	300000.0	Bing	1462040586280.0
1110	1.0	1073.986328125	0.04824127998977172	245.474609375	22.2783203125	1.0	6.0	0.5540512513438142	43.0	5.0	900000.0	Bing	1462040586280.0
1111	1.0	1175.6318359375	0.027790133377580694	143.8291015625	22.2783203125	1.0	31.0	0.1315680068650475	18.0	5.0	1800000.0	Bing	1462040586280.0
1112	1.0	1154.2470703125	0.05110872822498236	143.8291015625	43.6630859375	1.0	26.0	0.2676516895156554	18.0	10.0	3600000.0	Bing	1462040586280.0
1113	1.0	1242.4326171875	-0.06248403428081268	1.0	99.306640625	1.0	30.0	-0.020739033894608502	1.0	24.0	21600000.0	Bing	1462040586280.0
1114	1.0	1242.4326171875	-0.06248403428081268	1.0	99.306640625	1.0	30.0	-0.020739033894608502	1.0	24.0	43200000.0	Bing	1462040586280.0
1115	1.0	586.2451171875	0.004901901934800059	1.0	755.494140625	1.0	28.0	-0.006877605117668587	1.0	26.0	86400000.0	Bing	1462040586280.0
1116	1.0	85.041015625	0.4235760443006076	903.8076171875	22.2138671875	1.0	3.0	0.6819190472163994	45.0	5.0	0.0	Bing	1462041484461.0
1117	1.0	85.041015625	0.4235760443006076	903.8076171875	22.2138671875	1.0	3.0	0.6819190472163994	45.0	5.0	1000.0	Bing	1462041484461.0
1118	1.0	85.041015625	0.4235760443006076	903.8076171875	22.2138671875	1.0	3.0	0.6819190472163994	45.0	5.0	15000.0	Bing	1462041484461.0
1119	1.0	85.041015625	0.4235760443006076	903.8076171875	22.2138671875	1.0	3.0	0.6819190472163994	45.0	5.0	30000.0	Bing	1462041484461.0
1120	1.0	85.041015625	0.4235760443006076	903.8076171875	22.2138671875	1.0	3.0	0.6819190472163994	45.0	5.0	60000.0	Bing	1462041484461.0
1121	1.0	85.041015625	0.4235760443006076	903.8076171875	22.2138671875	1.0	3.0	0.6819190472163994	45.0	5.0	300000.0	Bing	1462041484461.0
1122	1.0	745.892578125	0.07091704065771912	242.9560546875	22.2138671875	1.0	5.0	0.5899248796553369	43.0	5.0	900000.0	Bing	1462041484461.0
1123	1.0	823.634765625	0.07399334687996308	143.8291015625	43.5986328125	1.0	25.0	0.27636962238899154	18.0	10.0	1800000.0	Bing	1462041484461.0
1124	1.0	823.634765625	0.07399334687996308	143.8291015625	43.5986328125	1.0	25.0	0.27636962238899154	18.0	10.0	3600000.0	Bing	1462041484461.0
1125	1.0	914.3388671875	-0.06079309053976215	1.0	96.7236328125	1.0	29.0	-0.017733172553297715	1.0	24.0	21600000.0	Bing	1462041484461.0
1126	1.0	914.3388671875	-0.06079309053976215	1.0	96.7236328125	1.0	29.0	-0.017733172553297715	1.0	24.0	43200000.0	Bing	1462041484461.0
1127	1.0	586.2451171875	-0.007178814839872712	1.0	424.8173828125	1.0	28.0	-0.010611643446130123	1.0	25.0	86400000.0	Bing	1462041484461.0
1128	1.0	85.041015625	0.42885267890109546	1231.8037109375	22.1884765625	1.0	3.0	0.6827445931503564	46.0	5.0	0.0	Bing	1462042350143.0
1129	1.0	85.041015625	0.42885267890109546	1231.8037109375	22.1884765625	1.0	3.0	0.6827445931503564	46.0	5.0	1000.0	Bing	1462042350143.0
1130	1.0	85.041015625	0.42885267890109546	1231.8037109375	22.1884765625	1.0	3.0	0.6827445931503564	46.0	5.0	15000.0	Bing	1462042350143.0
1131	1.0	85.041015625	0.42885267890109546	1231.8037109375	22.1884765625	1.0	3.0	0.6827445931503564	46.0	5.0	30000.0	Bing	1462042350143.0
1132	1.0	85.041015625	0.42885267890109546	1231.8037109375	22.1884765625	1.0	3.0	0.6827445931503564	46.0	5.0	60000.0	Bing	1462042350143.0
1133	1.0	85.041015625	0.42885267890109546	1231.8037109375	22.1884765625	1.0	3.0	0.6827445931503564	46.0	5.0	300000.0	Bing	1462042350143.0
1134	21.384765625	1073.986328125	-0.14726711023829056	221.4736328125	22.1884765625	5.0	6.0	0.35072205248757243	38.0	5.0	900000.0	Bing	1462042350143.0
1135	1.0	1151.630859375	0.05116670222609177	143.8291015625	43.5732421875	1.0	26.0	0.2676516895156554	18.0	10.0	1800000.0	Bing	1462042350143.0
1136	1.0	1151.630859375	0.05116670222609177	143.8291015625	43.5732421875	1.0	26.0	0.2676516895156554	18.0	10.0	3600000.0	Bing	1462042350143.0
1137	1.0	1242.4326171875	-0.06355839878503598	1.0	96.6005859375	1.0	30.0	-0.020739033894608502	1.0	24.0	21600000.0	Bing	1462042350143.0
1138	1.0	1242.4326171875	-0.06355839878503598	1.0	96.6005859375	1.0	30.0	-0.020739033894608502	1.0	24.0	43200000.0	Bing	1462042350143.0
1139	1.0	586.2451171875	0.0048370579394022275	1.0	752.7880859375	1.0	28.0	-0.006877605117668587	1.0	26.0	86400000.0	Bing	1462042350143.0
1140	21.384765625	85.041015625	0.29017799831699187	1210.77734375	22.208984375	5.0	3.0	0.51604684654214	41.0	6.0	0.0	Bing	1462043219339.0
1141	21.384765625	85.041015625	0.29017799831699187	1210.77734375	22.208984375	5.0	3.0	0.51604684654214	41.0	6.0	1000.0	Bing	1462043219339.0
1142	21.384765625	85.041015625	0.29017799831699187	1210.77734375	22.208984375	5.0	3.0	0.51604684654214	41.0	6.0	15000.0	Bing	1462043219339.0
1143	21.384765625	85.041015625	0.29017799831699187	1210.77734375	22.208984375	5.0	3.0	0.51604684654214	41.0	6.0	30000.0	Bing	1462043219339.0
1144	21.384765625	85.041015625	0.29017799831699187	1210.77734375	22.208984375	5.0	3.0	0.51604684654214	41.0	6.0	60000.0	Bing	1462043219339.0
1145	21.384765625	85.041015625	0.29017799831699187	1210.77734375	22.208984375	5.0	3.0	0.51604684654214	41.0	6.0	300000.0	Bing	1462043219339.0
1146	21.384765625	1073.986328125	-0.14700035563520053	221.83203125	22.208984375	5.0	6.0	0.3962029078465308	38.0	6.0	900000.0	Bing	1462043219339.0
1147	1.0	1151.9892578125	0.051165659928476534	143.8291015625	43.59375	1.0	26.0	0.28231491508713924	18.0	11.0	1800000.0	Bing	1462043219339.0
1148	1.0	1151.9892578125	0.051165659928476534	143.8291015625	43.59375	1.0	26.0	0.28231491508713924	18.0	11.0	3600000.0	Bing	1462043219339.0
1149	1.0	1242.4326171875	-0.06340543599634103	1.0	96.9794921875	1.0	30.0	-0.016792143651949306	1.0	25.0	21600000.0	Bing	1462043219339.0
1150	1.0	586.2451171875	0.004846159218250975	1.0	753.1669921875	1.0	28.0	-0.0033459977362325366	1.0	27.0	43200000.0	Bing	1462043219339.0
1151	1.0	586.2451171875	0.004846159218250975	1.0	753.1669921875	1.0	28.0	-0.0033459977362325366	1.0	27.0	86400000.0	Bing	1462043219339.0
1152	3.9169921875	85.041015625	0.40037890215702404	1228.3642578125	22.234375	1.0	3.0	0.6819190472163994	45.0	5.0	0.0	Bing	1462044679970.0
1153	3.9169921875	85.041015625	0.40037890215702404	1228.3642578125	22.234375	1.0	3.0	0.6819190472163994	45.0	5.0	1000.0	Bing	1462044679970.0
1154	3.9169921875	85.041015625	0.40037890215702404	1228.3642578125	22.234375	1.0	3.0	0.6819190472163994	45.0	5.0	15000.0	Bing	1462044679970.0
1155	3.9169921875	85.041015625	0.40037890215702404	1228.3642578125	22.234375	1.0	3.0	0.6819190472163994	45.0	5.0	30000.0	Bing	1462044679970.0
1156	3.9169921875	85.041015625	0.40037890215702404	1228.3642578125	22.234375	1.0	3.0	0.6819190472163994	45.0	5.0	60000.0	Bing	1462044679970.0
1157	3.9169921875	85.041015625	0.40037890215702404	1228.3642578125	22.234375	1.0	3.0	0.6819190472163994	45.0	5.0	300000.0	Bing	1462044679970.0
1158	3.9169921875	1073.986328125	0.011664697072731095	239.4189453125	22.234375	1.0	6.0	0.552717675448002	42.0	5.0	900000.0	Bing	1462044679970.0
1159	1.0	1169.576171875	0.032980261202703996	143.8291015625	26.1513671875	1.0	30.0	0.16270350665457162	18.0	6.0	1800000.0	Bing	1462044679970.0
1160	1.0	1169.576171875	0.032980261202703996	143.8291015625	26.1513671875	1.0	30.0	0.16270350665457162	18.0	6.0	3600000.0	Bing	1462044679970.0
1161	1.0	1249.2900390625	-0.06628806691393851	1.0	90.2666015625	1.0	32.0	-0.03492747852566286	1.0	22.0	21600000.0	Bing	1462044679970.0
1162	1.0	593.1025390625	0.004446002451143393	1.0	746.4541015625	1.0	30.0	-0.020739033894608502	1.0	24.0	43200000.0	Bing	1462044679970.0
1163	1.0	593.1025390625	0.004446002451143393	1.0	746.4541015625	1.0	30.0	-0.020739033894608502	1.0	24.0	86400000.0	Bing	1462044679970.0
1164	3.2734375	85.041015625	0.3998116057355923	901.734375	22.2177734375	1.0	3.0	0.71501482544623	44.0	6.0	0.0	Bing	1462046143285.0
1165	3.2734375	85.041015625	0.3998116057355923	901.734375	22.2177734375	1.0	3.0	0.71501482544623	44.0	6.0	1000.0	Bing	1462046143285.0
1166	3.2734375	85.041015625	0.3998116057355923	901.734375	22.2177734375	1.0	3.0	0.71501482544623	44.0	6.0	15000.0	Bing	1462046143285.0
1167	3.2734375	85.041015625	0.3998116057355923	901.734375	22.2177734375	1.0	3.0	0.71501482544623	44.0	6.0	30000.0	Bing	1462046143285.0
1168	3.2734375	85.041015625	0.3998116057355923	901.734375	22.2177734375	1.0	3.0	0.71501482544623	44.0	6.0	60000.0	Bing	1462046143285.0
1169	3.2734375	85.041015625	0.3998116057355923	901.734375	22.2177734375	1.0	3.0	0.71501482544623	44.0	6.0	300000.0	Bing	1462046143285.0
1170	3.2734375	745.892578125	0.04237207500536454	240.8828125	22.2177734375	1.0	5.0	0.6261356531715201	42.0	6.0	900000.0	Bing	1462046143285.0
1171	1.0	842.9462890625	0.049240224023508236	143.8291015625	25.4912109375	1.0	29.0	0.1912712785632883	18.0	7.0	1800000.0	Bing	1462046143285.0
1172	1.0	838.236328125	0.05646845577051842	143.8291015625	30.201171875	1.0	28.0	0.21798658503622678	18.0	8.0	3600000.0	Bing	1462046143285.0
1173	1.0	925.4931640625	-0.06536597486150493	1.0	86.7734375	1.0	32.0	-0.03492747852566286	1.0	22.0	21600000.0	Bing	1462046143285.0
1174	1.0	597.3994140625	-0.00813212774317362	1.0	414.8671875	1.0	31.0	-0.027777777777777773	1.0	23.0	43200000.0	Bing	1462046143285.0
1175	1.0	588.8603515625	-0.00734936129221421	1.0	423.40625	1.0	29.0	-0.013781637176578718	1.0	25.0	86400000.0	Bing	1462046143285.0
1176	1.0	85.041015625	0.42307354233620165	903.865234375	22.1513671875	1.0	3.0	0.715882015447663	45.0	6.0	0.0	Bing	1462047316140.0
1177	1.0	85.041015625	0.42307354233620165	903.865234375	22.1513671875	1.0	3.0	0.715882015447663	45.0	6.0	1000.0	Bing	1462047316140.0
1178	1.0	85.041015625	0.42307354233620165	903.865234375	22.1513671875	1.0	3.0	0.715882015447663	45.0	6.0	15000.0	Bing	1462047316140.0
1179	1.0	85.041015625	0.42307354233620165	903.865234375	22.1513671875	1.0	3.0	0.715882015447663	45.0	6.0	30000.0	Bing	1462047316140.0
1180	1.0	85.041015625	0.42307354233620165	903.865234375	22.1513671875	1.0	3.0	0.715882015447663	45.0	6.0	60000.0	Bing	1462047316140.0
1181	1.0	85.041015625	0.42307354233620165	903.865234375	22.1513671875	1.0	3.0	0.715882015447663	45.0	6.0	300000.0	Bing	1462047316140.0
1182	1.0	745.892578125	0.07079280609930189	243.013671875	22.1513671875	1.0	5.0	0.6273764344284781	43.0	6.0	900000.0	Bing	1462047316140.0
1183	1.0	845.0771484375	0.04365445906520341	143.8291015625	22.1513671875	1.0	30.0	0.16270350665457162	18.0	6.0	1800000.0	Bing	1462047316140.0
1184	1.0	840.3671875	0.05151245458223688	143.8291015625	26.861328125	1.0	29.0	0.1912712785632883	18.0	7.0	3600000.0	Bing	1462047316140.0
1185	1.0	925.490234375	-0.06595365675871012	1.0	85.5673828125	1.0	32.0	-0.03492747852566286	1.0	22.0	21600000.0	Bing	1462047316140.0
1186	1.0	597.396484375	-0.008202544450396391	1.0	413.6611328125	1.0	31.0	-0.027777777777777773	1.0	23.0	43200000.0	Bing	1462047316140.0
1187	1.0	585.3681640625	-0.007099093919993296	1.0	425.689453125	1.0	28.0	-0.006877605117668587	1.0	26.0	86400000.0	Bing	1462047316140.0
1188	1.0	85.02734375	0.42309180356163006	901.2265625	22.1572265625	1.0	3.0	0.715882015447663	45.0	6.0	0.0	Bing	1462048382436.0
1189	1.0	85.02734375	0.42309180356163006	901.2265625	22.1572265625	1.0	3.0	0.715882015447663	45.0	6.0	1000.0	Bing	1462048382436.0
1190	1.0	85.02734375	0.42309180356163006	901.2265625	22.1572265625	1.0	3.0	0.715882015447663	45.0	6.0	15000.0	Bing	1462048382436.0
1191	1.0	85.02734375	0.42309180356163006	901.2265625	22.1572265625	1.0	3.0	0.715882015447663	45.0	6.0	30000.0	Bing	1462048382436.0
1192	1.0	85.02734375	0.42309180356163006	901.2265625	22.1572265625	1.0	3.0	0.715882015447663	45.0	6.0	60000.0	Bing	1462048382436.0
1193	1.0	85.02734375	0.42309180356163006	901.2265625	22.1572265625	1.0	3.0	0.715882015447663	45.0	6.0	300000.0	Bing	1462048382436.0
1194	1.0	745.87890625	0.07038926973045295	240.375	22.1572265625	1.0	5.0	0.6273764344284781	43.0	6.0	900000.0	Bing	1462048382436.0
1195	1.0	842.4248046875	0.04383978924836127	143.8291015625	22.1572265625	1.0	30.0	0.16270350665457162	18.0	6.0	1800000.0	Bing	1462048382436.0
1196	1.0	797.98828125	0.09834071256992136	143.8291015625	66.59375	1.0	19.0	0.4252229844638468	18.0	17.0	3600000.0	Bing	1462048382436.0
1197	1.0	925.001953125	-0.06702971808016973	1.0	83.4091796875	1.0	32.0	-0.03492747852566286	1.0	22.0	21600000.0	Bing	1462048382436.0
1198	1.0	596.908203125	-0.00831299452114681	1.0	411.5029296875	1.0	31.0	-0.027777777777777773	1.0	23.0	43200000.0	Bing	1462048382436.0
1199	1.0	584.0830078125	-0.007130985180053795	1.0	424.328125	1.0	28.0	-0.006877605117668587	1.0	26.0	86400000.0	Bing	1462048382436.0
1200	4.7099609375	85.02734375	0.3929616605605307	1226.1328125	22.193359375	1.0	3.0	0.715882015447663	45.0	6.0	0.0	Bing	1462049265548.0
1201	4.7099609375	85.02734375	0.3929616605605307	1226.1328125	22.193359375	1.0	3.0	0.715882015447663	45.0	6.0	1000.0	Bing	1462049265548.0
1202	4.7099609375	85.02734375	0.3929616605605307	1226.1328125	22.193359375	1.0	3.0	0.715882015447663	45.0	6.0	15000.0	Bing	1462049265548.0
1203	4.7099609375	85.02734375	0.3929616605605307	1226.1328125	22.193359375	1.0	3.0	0.715882015447663	45.0	6.0	30000.0	Bing	1462049265548.0
1204	4.7099609375	85.02734375	0.3929616605605307	1226.1328125	22.193359375	1.0	3.0	0.715882015447663	45.0	6.0	60000.0	Bing	1462049265548.0
1205	4.7099609375	85.02734375	0.3929616605605307	1226.1328125	22.193359375	1.0	3.0	0.715882015447663	45.0	6.0	300000.0	Bing	1462049265548.0
1206	4.7099609375	1073.97265625	0.0021260665299752046	237.1875	22.193359375	1.0	6.0	0.5908001781468409	42.0	6.0	900000.0	Bing	1462049265548.0
1207	1.0	1167.3310546875	0.03396884892952357	143.8291015625	26.9033203125	1.0	30.0	0.18476851073831596	18.0	7.0	1800000.0	Bing	1462049265548.0
1208	1.0	1119.0654296875	0.0751427095336875	143.8291015625	75.1689453125	1.0	18.0	0.45540846561605025	18.0	19.0	3600000.0	Bing	1462049265548.0
1209	1.0	1253.40234375	-0.0689214914293799	1.0	84.6611328125	1.0	33.0	-0.037505327839765464	1.0	22.0	21600000.0	Bing	1462049265548.0
1210	1.0	597.21484375	0.0041678973889048565	1.0	740.8486328125	1.0	31.0	-0.023596995186213474	1.0	24.0	43200000.0	Bing	1462049265548.0
1211	1.0	584.0830078125	0.004941478742829022	1.0	753.98046875	1.0	28.0	-0.0033459977362325366	1.0	27.0	86400000.0	Bing	1462049265548.0
1212	1.0	85.02734375	0.42922224783139773	1231.6572265625	22.23046875	1.0	3.0	0.6827445931503564	46.0	5.0	0.0	Bing	1462050126732.0
1213	1.0	85.02734375	0.42922224783139773	1231.6572265625	22.23046875	1.0	3.0	0.6827445931503564	46.0	5.0	1000.0	Bing	1462050126732.0
1214	1.0	85.02734375	0.42922224783139773	1231.6572265625	22.23046875	1.0	3.0	0.6827445931503564	46.0	5.0	15000.0	Bing	1462050126732.0
1215	1.0	85.02734375	0.42922224783139773	1231.6572265625	22.23046875	1.0	3.0	0.6827445931503564	46.0	5.0	30000.0	Bing	1462050126732.0
1216	1.0	85.02734375	0.42922224783139773	1231.6572265625	22.23046875	1.0	3.0	0.6827445931503564	46.0	5.0	60000.0	Bing	1462050126732.0
1217	1.0	85.02734375	0.42922224783139773	1231.6572265625	22.23046875	1.0	3.0	0.6827445931503564	46.0	5.0	300000.0	Bing	1462050126732.0
1218	1.0	1073.97265625	0.047807223146730485	242.7119140625	22.23046875	1.0	6.0	0.5540512513438142	43.0	5.0	900000.0	Bing	1462050126732.0
1219	1.0	1124.7041015625	0.07187633016731154	143.8291015625	70.3818359375	1.0	19.0	0.4252229844638468	18.0	17.0	1800000.0	Bing	1462050126732.0
1220	1.0	1124.7041015625	0.07187633016731154	143.8291015625	70.3818359375	1.0	19.0	0.4252229844638468	18.0	17.0	3600000.0	Bing	1462050126732.0
1221	1.0	1258.166015625	-0.07091792302553793	1.0	80.7490234375	1.0	34.0	-0.049690399499995326	1.0	20.0	21600000.0	Bing	1462050126732.0
1222	1.0	601.978515625	0.0039097296604969686	1.0	736.9365234375	1.0	32.0	-0.03492747852566286	1.0	22.0	43200000.0	Bing	1462050126732.0
1223	1.0	588.8466796875	0.0046808274396543115	1.0	750.068359375	1.0	29.0	-0.013781637176578718	1.0	25.0	86400000.0	Bing	1462050126732.0
1224	1.0	85.02734375	0.4234700408118929	902.29296875	22.201171875	1.0	3.0	0.6819190472163994	45.0	5.0	0.0	Bing	1462050995121.0
1225	1.0	85.02734375	0.4234700408118929	902.29296875	22.201171875	1.0	3.0	0.6819190472163994	45.0	5.0	1000.0	Bing	1462050995121.0
1226	1.0	85.02734375	0.4234700408118929	902.29296875	22.201171875	1.0	3.0	0.6819190472163994	45.0	5.0	15000.0	Bing	1462050995121.0
1227	1.0	85.02734375	0.4234700408118929	902.29296875	22.201171875	1.0	3.0	0.6819190472163994	45.0	5.0	30000.0	Bing	1462050995121.0
1228	1.0	85.02734375	0.4234700408118929	902.29296875	22.201171875	1.0	3.0	0.6819190472163994	45.0	5.0	60000.0	Bing	1462050995121.0
1229	1.0	85.02734375	0.4234700408118929	902.29296875	22.201171875	1.0	3.0	0.6819190472163994	45.0	5.0	300000.0	Bing	1462050995121.0
1230	48.8486328125	745.87890625	-0.2892054713966722	192.5927734375	22.201171875	12.0	5.0	0.1851883517994446	31.0	5.0	900000.0	Bing	1462050995121.0
1231	1.0	794.642578125	0.10235673055267293	143.8291015625	71.0498046875	1.0	18.0	0.43872679768566536	18.0	17.0	1800000.0	Bing	1462050995121.0
1232	1.0	794.642578125	0.10235673055267293	143.8291015625	71.0498046875	1.0	18.0	0.43872679768566536	18.0	17.0	3600000.0	Bing	1462050995121.0
1233	1.0	921.01171875	-0.06449247586574582	1.0	88.509765625	1.0	31.0	-0.03222186469459901	1.0	22.0	21600000.0	Bing	1462050995121.0
1234	1.0	592.91796875	-0.007878976916804182	1.0	416.603515625	1.0	30.0	-0.024926347175751006	1.0	23.0	43200000.0	Bing	1462050995121.0
1235	1.0	584.0830078125	-0.0070683067829134085	1.0	425.4384765625	1.0	28.0	-0.010611643446130123	1.0	25.0	86400000.0	Bing	1462050995121.0
1236	56.751953125	85.02734375	0.18573453534164014	1175.556640625	22.2294921875	14.0	3.0	0.2385323436770343	32.0	5.0	0.0	Bing	1462051885245.0
1237	56.751953125	85.02734375	0.18573453534164014	1175.556640625	22.2294921875	14.0	3.0	0.2385323436770343	32.0	5.0	1000.0	Bing	1462051885245.0
1238	56.751953125	85.02734375	0.18573453534164014	1175.556640625	22.2294921875	14.0	3.0	0.2385323436770343	32.0	5.0	15000.0	Bing	1462051885245.0
1239	56.751953125	85.02734375	0.18573453534164014	1175.556640625	22.2294921875	14.0	3.0	0.2385323436770343	32.0	5.0	30000.0	Bing	1462051885245.0
1240	56.751953125	85.02734375	0.18573453534164014	1175.556640625	22.2294921875	14.0	3.0	0.2385323436770343	32.0	5.0	60000.0	Bing	1462051885245.0
1241	56.751953125	85.02734375	0.18573453534164014	1175.556640625	22.2294921875	14.0	3.0	0.2385323436770343	32.0	5.0	300000.0	Bing	1462051885245.0
1242	56.751953125	1073.97265625	-0.34853034275571215	186.611328125	22.2294921875	14.0	6.0	0.10876481913373215	29.0	5.0	900000.0	Bing	1462051885245.0
1243	1.0	1116.7548828125	0.07751829723092513	143.8291015625	78.9814453125	1.0	17.0	0.469684566825565	18.0	19.0	1800000.0	Bing	1462051885245.0
1244	1.0	1116.7548828125	0.07751829723092513	143.8291015625	78.9814453125	1.0	17.0	0.469684566825565	18.0	19.0	3600000.0	Bing	1462051885245.0
1245	1.0	1250.2744140625	-0.06673143974802934	1.0	89.291015625	1.0	32.0	-0.03492747852566286	1.0	22.0	21600000.0	Bing	1462051885245.0
1246	1.0	594.0869140625	0.004388397545172084	1.0	745.478515625	1.0	30.0	-0.020739033894608502	1.0	24.0	43200000.0	Bing	1462051885245.0
1247	1.0	574.4306640625	0.0055489905424450595	1.0	765.134765625	1.0	25.0	0.013781637176578716	1.0	29.0	86400000.0	Bing	1462051885245.0
1248	3.2138671875	85.02734375	0.39543478163323775	1217.9599609375	20.9482421875	1.0	3.0	0.7141092385043215	43.0	6.0	0.0	Bing	1462052773152.0
1249	3.2138671875	85.02734375	0.39543478163323775	1217.9599609375	20.9482421875	1.0	3.0	0.7141092385043215	43.0	6.0	1000.0	Bing	1462052773152.0
1250	3.2138671875	85.02734375	0.39543478163323775	1217.9599609375	20.9482421875	1.0	3.0	0.7141092385043215	43.0	6.0	15000.0	Bing	1462052773152.0
1251	3.2138671875	85.02734375	0.39543478163323775	1217.9599609375	20.9482421875	1.0	3.0	0.7141092385043215	43.0	6.0	30000.0	Bing	1462052773152.0
1252	3.2138671875	85.02734375	0.39543478163323775	1217.9599609375	20.9482421875	1.0	3.0	0.7141092385043215	43.0	6.0	60000.0	Bing	1462052773152.0
1253	3.2138671875	85.02734375	0.39543478163323775	1217.9599609375	20.9482421875	1.0	3.0	0.7141092385043215	43.0	6.0	300000.0	Bing	1462052773152.0
1254	3.2138671875	1073.97265625	0.015042139904716588	229.0146484375	20.9482421875	1.0	6.0	0.5879025855388976	40.0	6.0	900000.0	Bing	1462052773152.0
1255	1.0	1159.158203125	0.030897718734090102	143.8291015625	24.162109375	1.0	28.0	0.19810313288431666	18.0	7.0	1800000.0	Bing	1462052773152.0
1256	1.0	1142.3427734375	0.04939538087832496	143.8291015625	40.9775390625	1.0	23.0	0.32417750978592963	18.0	12.0	3600000.0	Bing	1462052773152.0
1257	1.0	1282.7119140625	-0.09951785155551197	1.0	44.4375	1.0	40.0	-0.10945985924053736	1.0	13.0	21600000.0	Bing	1462052773152.0
1258	1.0	626.5244140625	0.002167598757478798	1.0	700.625	1.0	38.0	-0.08942987187484414	1.0	15.0	43200000.0	Bing	1462052773152.0
1259	1.0	582.7802734375	0.004754732806898009	1.0	744.369140625	1.0	27.0	-0.0035325325283274774	1.0	26.0	86400000.0	Bing	1462052773152.0
1260	1.0	85.02734375	0.42819824548454444	1229.296875	22.1083984375	1.0	4.0	0.6706345949012915	46.0	6.0	0.0	Bing	1462053843386.0
1261	1.0	85.02734375	0.42819824548454444	1229.296875	22.1083984375	1.0	4.0	0.6706345949012915	46.0	6.0	1000.0	Bing	1462053843386.0
1262	1.0	85.02734375	0.42819824548454444	1229.296875	22.1083984375	1.0	4.0	0.6706345949012915	46.0	6.0	15000.0	Bing	1462053843386.0
1263	1.0	85.02734375	0.42819824548454444	1229.296875	22.1083984375	1.0	4.0	0.6706345949012915	46.0	6.0	30000.0	Bing	1462053843386.0
1264	1.0	85.02734375	0.42819824548454444	1229.296875	22.1083984375	1.0	4.0	0.6706345949012915	46.0	6.0	60000.0	Bing	1462053843386.0
1265	1.0	85.02734375	0.42819824548454444	1229.296875	22.1083984375	1.0	4.0	0.6706345949012915	46.0	6.0	300000.0	Bing	1462053843386.0
1266	1.0	1073.97265625	0.04730035296301392	240.3515625	22.1083984375	1.0	7.0	0.5609726461159311	43.0	6.0	900000.0	Bing	1462053843386.0
1267	1.0	1153.6796875	0.04698889200952869	143.8291015625	38.923828125	1.0	27.0	0.27386127875258304	18.0	11.0	1800000.0	Bing	1462053843386.0
1268	1.0	1150.2197265625	0.05022520795734306	143.8291015625	42.3837890625	1.0	26.0	0.2956561979945413	18.0	12.0	3600000.0	Bing	1462053843386.0
1269	1.0	1294.048828125	-0.102139276975098	1.0	42.3837890625	1.0	44.0	-0.12501526158359877	1.0	12.0	21600000.0	Bing	1462053843386.0
1270	1.0	637.861328125	0.0017565160951305326	1.0	698.5712890625	1.0	42.0	-0.10417635613849513	1.0	14.0	43200000.0	Bing	1462053843386.0
1271	1.0	590.7978515625	0.004505522676535592	1.0	745.634765625	1.0	30.0	-0.01306436336116034	1.0	26.0	86400000.0	Bing	1462053843386.0
1272	1.0	85.02734375	0.4281749346909011	1228.0712890625	22.107421875	1.0	3.0	0.7431880546573145	46.0	7.0	0.0	Bing	1462054752147.0
1273	1.0	85.02734375	0.4281749346909011	1228.0712890625	22.107421875	1.0	3.0	0.7431880546573145	46.0	7.0	1000.0	Bing	1462054752147.0
1274	1.0	85.02734375	0.4281749346909011	1228.0712890625	22.107421875	1.0	3.0	0.7431880546573145	46.0	7.0	15000.0	Bing	1462054752147.0
1275	1.0	85.02734375	0.4281749346909011	1228.0712890625	22.107421875	1.0	3.0	0.7431880546573145	46.0	7.0	30000.0	Bing	1462054752147.0
1276	1.0	85.02734375	0.4281749346909011	1228.0712890625	22.107421875	1.0	3.0	0.7431880546573145	46.0	7.0	60000.0	Bing	1462054752147.0
1277	1.0	85.02734375	0.4281749346909011	1228.0712890625	22.107421875	1.0	3.0	0.7431880546573145	46.0	7.0	300000.0	Bing	1462054752147.0
1278	16.8154296875	1073.97265625	-0.1143037654986109	222.310546875	22.107421875	5.0	6.0	0.4343993210147997	38.0	7.0	900000.0	Bing	1462054752147.0
1279	1.0	1152.4541015625	0.04704735197560197	143.8291015625	38.9228515625	1.0	26.0	0.2956561979945413	18.0	12.0	1800000.0	Bing	1462054752147.0
1280	1.0	1148.994140625	0.05028646519800811	143.8291015625	42.3828125	1.0	25.0	0.31701472973732925	18.0	13.0	3600000.0	Bing	1462054752147.0
1281	1.0	1292.8232421875	-0.10213569217723836	1.0	42.3828125	1.0	43.0	-0.11421466947621985	1.0	13.0	21600000.0	Bing	1462054752147.0
1282	1.0	636.6357421875	0.0017944938423183022	1.0	698.5703125	1.0	41.0	-0.09477192457196819	1.0	15.0	43200000.0	Bing	1462054752147.0
1283	1.0	590.2197265625	0.004509705789771188	1.0	744.986328125	1.0	29.0	-0.006520506636966262	1.0	27.0	86400000.0	Bing	1462054752147.0
1284	16.8154296875	85.02734375	0.30041459159948586	884.4248046875	22.1259765625	5.0	3.0	0.5499393122888098	40.0	7.0	0.0	Bing	1462055615986.0
1285	16.8154296875	85.02734375	0.30041459159948586	884.4248046875	22.1259765625	5.0	3.0	0.5499393122888098	40.0	7.0	1000.0	Bing	1462055615986.0
1286	16.8154296875	85.02734375	0.30041459159948586	884.4248046875	22.1259765625	5.0	3.0	0.5499393122888098	40.0	7.0	15000.0	Bing	1462055615986.0
1287	16.8154296875	85.02734375	0.30041459159948586	884.4248046875	22.1259765625	5.0	3.0	0.5499393122888098	40.0	7.0	30000.0	Bing	1462055615986.0
1288	16.8154296875	85.02734375	0.30041459159948586	884.4248046875	22.1259765625	5.0	3.0	0.5499393122888098	40.0	7.0	60000.0	Bing	1462055615986.0
1289	16.8154296875	85.02734375	0.30041459159948586	884.4248046875	22.1259765625	5.0	3.0	0.5499393122888098	40.0	7.0	300000.0	Bing	1462055615986.0
1290	16.8154296875	745.87890625	-0.09098048743983644	223.5732421875	22.1259765625	5.0	5.0	0.4670542635658916	38.0	7.0	900000.0	Bing	1462055615986.0
1291	1.0	825.623046875	0.06858004629507722	143.8291015625	38.94140625	1.0	25.0	0.3046841068219805	18.0	12.0	1800000.0	Bing	1462055615986.0
1292	1.0	825.623046875	0.06858004629507722	143.8291015625	38.94140625	1.0	25.0	0.3046841068219805	18.0	12.0	3600000.0	Bing	1462055615986.0
1293	1.0	969.4521484375	-0.10524285576578615	1.0	38.94140625	1.0	43.0	-0.12358544817508138	1.0	12.0	21600000.0	Bing	1462055615986.0
1294	1.0	641.3583984375	-0.012563169526379639	1.0	367.03515625	1.0	42.0	-0.1126946786989845	1.0	13.0	43200000.0	Bing	1462055615986.0
1295	1.0	590.2197265625	-0.007695604812791947	1.0	418.173828125	1.0	29.0	-0.010050378152592118	1.0	26.0	86400000.0	Bing	1462055615986.0
1296	3.4599609375	85.02734375	0.4037250862129605	1227.40234375	22.1337890625	1.0	3.0	0.715882015447663	45.0	6.0	0.0	Bing	1462056762654.0
1297	3.4599609375	85.02734375	0.4037250862129605	1227.40234375	22.1337890625	1.0	3.0	0.715882015447663	45.0	6.0	1000.0	Bing	1462056762654.0
1298	3.4599609375	85.02734375	0.4037250862129605	1227.40234375	22.1337890625	1.0	3.0	0.715882015447663	45.0	6.0	15000.0	Bing	1462056762654.0
1299	3.4599609375	85.02734375	0.4037250862129605	1227.40234375	22.1337890625	1.0	3.0	0.715882015447663	45.0	6.0	30000.0	Bing	1462056762654.0
1300	3.4599609375	85.02734375	0.4037250862129605	1227.40234375	22.1337890625	1.0	3.0	0.715882015447663	45.0	6.0	60000.0	Bing	1462056762654.0
1301	3.4599609375	85.02734375	0.4037250862129605	1227.40234375	22.1337890625	1.0	3.0	0.715882015447663	45.0	6.0	300000.0	Bing	1462056762654.0
1302	3.4599609375	1073.97265625	0.016551278987430397	238.45703125	22.1337890625	1.0	6.0	0.5908001781468409	42.0	6.0	900000.0	Bing	1462056762654.0
1303	1.0	1168.6005859375	0.032338304017119256	143.8291015625	25.59375	1.0	30.0	0.18476851073831596	18.0	7.0	1800000.0	Bing	1462056762654.0
1304	1.0	1168.6005859375	0.032338304017119256	143.8291015625	25.59375	1.0	30.0	0.18476851073831596	18.0	7.0	3600000.0	Bing	1462056762654.0
1305	1.0	1312.4296875	-0.13310155142189647	1.0	25.59375	1.0	48.0	-0.19744424543566372	1.0	7.0	21600000.0	Bing	1462056762654.0
1306	1.0	656.2421875	0.0007369781012073948	1.0	681.78125	1.0	46.0	-0.16272581393941069	1.0	9.0	43200000.0	Bing	1462056762654.0
1307	1.0	572.87890625	0.005605176620698607	1.0	765.14453125	1.0	25.0	0.016792143651949306	1.0	30.0	86400000.0	Bing	1462056762654.0
1308	1.0	85.02734375	0.42894739247879743	1228.7314453125	22.201171875	1.0	3.0	0.6827445931503564	46.0	5.0	0.0	Bing	1462057622341.0
1309	1.0	85.02734375	0.42894739247879743	1228.7314453125	22.201171875	1.0	3.0	0.6827445931503564	46.0	5.0	1000.0	Bing	1462057622341.0
1310	1.0	85.02734375	0.42894739247879743	1228.7314453125	22.201171875	1.0	3.0	0.6827445931503564	46.0	5.0	15000.0	Bing	1462057622341.0
1311	1.0	85.02734375	0.42894739247879743	1228.7314453125	22.201171875	1.0	3.0	0.6827445931503564	46.0	5.0	30000.0	Bing	1462057622341.0
1312	1.0	85.02734375	0.42894739247879743	1228.7314453125	22.201171875	1.0	3.0	0.6827445931503564	46.0	5.0	60000.0	Bing	1462057622341.0
1313	1.0	85.02734375	0.42894739247879743	1228.7314453125	22.201171875	1.0	3.0	0.6827445931503564	46.0	5.0	300000.0	Bing	1462057622341.0
1314	1.0	1073.97265625	0.04737789788236867	239.7861328125	22.201171875	1.0	6.0	0.5540512513438142	43.0	5.0	900000.0	Bing	1462057622341.0
1315	1.0	1169.9296875	0.027889825477868075	143.8291015625	22.201171875	1.0	31.0	0.1315680068650475	18.0	5.0	1800000.0	Bing	1462057622341.0
1316	1.0	1169.9296875	0.027889825477868075	143.8291015625	22.201171875	1.0	31.0	0.1315680068650475	18.0	5.0	3600000.0	Bing	1462057622341.0
1317	1.0	1313.7587890625	-0.1430619248418245	1.0	22.201171875	1.0	49.0	-0.2444444444444444	1.0	5.0	21600000.0	Bing	1462057622341.0
1318	1.0	657.5712890625	0.0006020795304045145	1.0	678.388671875	1.0	47.0	-0.19641855032959651	1.0	7.0	43200000.0	Bing	1462057622341.0
1319	1.0	578.40625	0.005227742429596082	1.0	757.5537109375	1.0	27.0	0.0	1.0	27.0	86400000.0	Bing	1462057622341.0
1320	1.0	85.02734375	0.4231094331296437	898.169921875	22.16796875	1.0	3.0	0.715882015447663	45.0	6.0	0.0	Bing	1462058776978.0
1321	1.0	85.02734375	0.4231094331296437	898.169921875	22.16796875	1.0	3.0	0.715882015447663	45.0	6.0	1000.0	Bing	1462058776978.0
1322	1.0	85.02734375	0.4231094331296437	898.169921875	22.16796875	1.0	3.0	0.715882015447663	45.0	6.0	15000.0	Bing	1462058776978.0
1323	1.0	85.02734375	0.4231094331296437	898.169921875	22.16796875	1.0	3.0	0.715882015447663	45.0	6.0	30000.0	Bing	1462058776978.0
1324	1.0	85.02734375	0.4231094331296437	898.169921875	22.16796875	1.0	3.0	0.715882015447663	45.0	6.0	60000.0	Bing	1462058776978.0
1325	1.0	85.02734375	0.4231094331296437	898.169921875	22.16796875	1.0	3.0	0.715882015447663	45.0	6.0	300000.0	Bing	1462058776978.0
1326	1.0	745.87890625	0.06992292493277025	237.318359375	22.16796875	1.0	5.0	0.6273764344284781	43.0	6.0	900000.0	Bing	1462058776978.0
1327	1.0	839.3681640625	0.0440615475166963	143.8291015625	22.16796875	1.0	30.0	0.16270350665457162	18.0	6.0	1800000.0	Bing	1462058776978.0
1328	1.0	839.3681640625	0.0440615475166963	143.8291015625	22.16796875	1.0	30.0	0.16270350665457162	18.0	6.0	3600000.0	Bing	1462058776978.0
1329	1.0	983.197265625	-0.14193014336073953	1.0	22.16796875	1.0	48.0	-0.21821789023599233	1.0	6.0	21600000.0	Bing	1462058776978.0
1330	1.0	655.103515625	-0.014161067405871298	1.0	350.26171875	1.0	47.0	-0.19641855032959651	1.0	7.0	43200000.0	Bing	1462058776978.0
1331	1.0	589.138671875	-0.007771153134661755	1.0	416.2265625	1.0	30.0	-0.020739033894608502	1.0	24.0	86400000.0	Bing	1462058776978.0
1332	1.0	85.02734375	0.4286494440120066	1225.8984375	22.1689453125	1.0	3.0	0.7167132003459626	46.0	6.0	0.0	Bing	1462059939242.0
1333	1.0	85.02734375	0.4286494440120066	1225.8984375	22.1689453125	1.0	3.0	0.7167132003459626	46.0	6.0	1000.0	Bing	1462059939242.0
1334	1.0	85.02734375	0.4286494440120066	1225.8984375	22.1689453125	1.0	3.0	0.7167132003459626	46.0	6.0	15000.0	Bing	1462059939242.0
1335	1.0	85.02734375	0.4286494440120066	1225.8984375	22.1689453125	1.0	3.0	0.7167132003459626	46.0	6.0	30000.0	Bing	1462059939242.0
1336	1.0	85.02734375	0.4286494440120066	1225.8984375	22.1689453125	1.0	3.0	0.7167132003459626	46.0	6.0	60000.0	Bing	1462059939242.0
1337	1.0	85.02734375	0.4286494440120066	1225.8984375	22.1689453125	1.0	3.0	0.7167132003459626	46.0	6.0	300000.0	Bing	1462059939242.0
1338	1.0	1073.97265625	0.04695199842555837	236.953125	22.1689453125	1.0	6.0	0.5921565254637922	43.0	6.0	900000.0	Bing	1462059939242.0
1339	1.0	1167.0966796875	0.02794807644552192	143.8291015625	22.1689453125	1.0	31.0	0.156807200959359	18.0	6.0	1800000.0	Bing	1462059939242.0
1340	1.0	1167.0966796875	0.02794807644552192	143.8291015625	22.1689453125	1.0	31.0	0.156807200959359	18.0	6.0	3600000.0	Bing	1462059939242.0
1341	1.0	1310.92578125	-0.1431586892273465	1.0	22.1689453125	1.0	49.0	-0.21914829231817892	1.0	6.0	21600000.0	Bing	1462059939242.0
1342	1.0	654.73828125	0.0006853091225122905	1.0	678.3564453125	1.0	47.0	-0.17890661183303358	1.0	8.0	43200000.0	Bing	1462059939242.0
1343	1.0	589.830078125	0.004481080281517749	1.0	743.2646484375	1.0	30.0	-0.016792143651949306	1.0	25.0	86400000.0	Bing	1462059939242.0
1344	1.0	85.02734375	0.4286057145205287	1227.484375	22.1611328125	1.0	3.0	0.7431880546573145	46.0	7.0	0.0	Bing	1462061079550.0
1345	1.0	85.02734375	0.4286057145205287	1227.484375	22.1611328125	1.0	3.0	0.7431880546573145	46.0	7.0	1000.0	Bing	1462061079550.0
1346	1.0	85.02734375	0.4286057145205287	1227.484375	22.1611328125	1.0	3.0	0.7431880546573145	46.0	7.0	15000.0	Bing	1462061079550.0
1347	1.0	85.02734375	0.4286057145205287	1227.484375	22.1611328125	1.0	3.0	0.7431880546573145	46.0	7.0	30000.0	Bing	1462061079550.0
1348	1.0	85.02734375	0.4286057145205287	1227.484375	22.1611328125	1.0	3.0	0.7431880546573145	46.0	7.0	60000.0	Bing	1462061079550.0
1349	1.0	85.02734375	0.4286057145205287	1227.484375	22.1611328125	1.0	3.0	0.7431880546573145	46.0	7.0	300000.0	Bing	1462061079550.0
1350	1.0	1073.97265625	0.047148755734806126	238.5390625	22.1611328125	1.0	6.0	0.622989845774212	43.0	7.0	900000.0	Bing	1462061079550.0
1351	1.0	1168.6826171875	0.02787995857104808	143.8291015625	22.1611328125	1.0	31.0	0.17857142857142852	18.0	7.0	1800000.0	Bing	1462061079550.0
1352	1.0	1168.6826171875	0.02787995857104808	143.8291015625	22.1611328125	1.0	31.0	0.17857142857142852	18.0	7.0	3600000.0	Bing	1462061079550.0
1353	1.0	1312.51171875	-0.1431885983462394	1.0	22.1611328125	1.0	49.0	-0.19843134832984427	1.0	7.0	21600000.0	Bing	1462061079550.0
1354	1.0	656.32421875	0.0006379193595565898	1.0	678.3486328125	1.0	47.0	-0.1638905703438091	1.0	9.0	43200000.0	Bing	1462061079550.0
1355	1.0	585.8916015625	0.0047527485671566725	1.0	748.78125	1.0	29.0	-0.006520506636966262	1.0	27.0	86400000.0	Bing	1462061079550.0
1356	1.0	85.02734375	0.42305817463469725	898.3408203125	22.1611328125	1.0	3.0	0.6819190472163994	45.0	5.0	0.0	Bing	1462061942156.0
1357	1.0	85.02734375	0.42305817463469725	898.3408203125	22.1611328125	1.0	3.0	0.6819190472163994	45.0	5.0	1000.0	Bing	1462061942156.0
1358	1.0	85.02734375	0.42305817463469725	898.3408203125	22.1611328125	1.0	3.0	0.6819190472163994	45.0	5.0	15000.0	Bing	1462061942156.0
1359	1.0	85.02734375	0.42305817463469725	898.3408203125	22.1611328125	1.0	3.0	0.6819190472163994	45.0	5.0	30000.0	Bing	1462061942156.0
1360	1.0	85.02734375	0.42305817463469725	898.3408203125	22.1611328125	1.0	3.0	0.6819190472163994	45.0	5.0	60000.0	Bing	1462061942156.0
1361	1.0	85.02734375	0.42305817463469725	898.3408203125	22.1611328125	1.0	3.0	0.6819190472163994	45.0	5.0	300000.0	Bing	1462061942156.0
1362	1.0	745.87890625	0.06993593733149052	237.4892578125	22.1611328125	1.0	5.0	0.5899248796553369	43.0	5.0	900000.0	Bing	1462061942156.0
1363	1.0	839.5390625	0.04403837775392775	143.8291015625	22.1611328125	1.0	30.0	0.13710212427677043	18.0	5.0	1800000.0	Bing	1462061942156.0
1364	1.0	839.5390625	0.04403837775392775	143.8291015625	22.1611328125	1.0	30.0	0.13710212427677043	18.0	5.0	3600000.0	Bing	1462061942156.0
1365	1.0	983.3681640625	-0.14195343256742687	1.0	22.1611328125	1.0	48.0	-0.2435801298991443	1.0	5.0	21600000.0	Bing	1462061942156.0
1366	1.0	655.2744140625	-0.014166460847469437	1.0	350.2548828125	1.0	47.0	-0.21725075049213988	1.0	6.0	43200000.0	Bing	1462061942156.0
1367	1.0	589.138671875	-0.007761620442939912	1.0	416.390625	1.0	30.0	-0.024926347175751006	1.0	23.0	86400000.0	Bing	1462061942156.0
1368	1.0	85.02734375	0.4286989719379263	1227.3076171875	22.1728515625	1.0	3.0	0.6827445931503564	46.0	5.0	0.0	Bing	1462063137989.0
1369	1.0	85.02734375	0.4286989719379263	1227.3076171875	22.1728515625	1.0	3.0	0.6827445931503564	46.0	5.0	1000.0	Bing	1462063137989.0
1370	1.0	85.02734375	0.4286989719379263	1227.3076171875	22.1728515625	1.0	3.0	0.6827445931503564	46.0	5.0	15000.0	Bing	1462063137989.0
1371	1.0	85.02734375	0.4286989719379263	1227.3076171875	22.1728515625	1.0	3.0	0.6827445931503564	46.0	5.0	30000.0	Bing	1462063137989.0
1372	1.0	85.02734375	0.4286989719379263	1227.3076171875	22.1728515625	1.0	3.0	0.6827445931503564	46.0	5.0	60000.0	Bing	1462063137989.0
1373	1.0	85.02734375	0.4286989719379263	1227.3076171875	22.1728515625	1.0	3.0	0.6827445931503564	46.0	5.0	300000.0	Bing	1462063137989.0
1374	1.0	1073.97265625	0.04714457528501807	238.3623046875	22.1728515625	1.0	6.0	0.5540512513438142	43.0	5.0	900000.0	Bing	1462063137989.0
1375	1.0	1168.505859375	0.027902432812603833	143.8291015625	22.1728515625	1.0	31.0	0.1315680068650475	18.0	5.0	1800000.0	Bing	1462063137989.0
1376	1.0	1168.505859375	0.027902432812603833	143.8291015625	22.1728515625	1.0	31.0	0.1315680068650475	18.0	5.0	3600000.0	Bing	1462063137989.0
1377	1.0	1312.3349609375	-0.14314996044861242	1.0	22.1728515625	1.0	49.0	-0.2444444444444444	1.0	5.0	21600000.0	Bing	1462063137989.0
1378	1.0	656.1474609375	0.0006434991896180736	1.0	678.3603515625	1.0	47.0	-0.19641855032959651	1.0	7.0	43200000.0	Bing	1462063137989.0
1379	1.0	593.3017578125	0.00431061741576442	1.0	741.2060546875	1.0	31.0	-0.027777777777777773	1.0	23.0	86400000.0	Bing	1462063137989.0
1380	1.0	85.02734375	0.42290002376445746	897.6201171875	22.1435546875	1.0	3.0	0.715882015447663	45.0	6.0	0.0	Bing	1462064035184.0
1381	1.0	85.02734375	0.42290002376445746	897.6201171875	22.1435546875	1.0	3.0	0.715882015447663	45.0	6.0	1000.0	Bing	1462064035184.0
1382	1.0	85.02734375	0.42290002376445746	897.6201171875	22.1435546875	1.0	3.0	0.715882015447663	45.0	6.0	15000.0	Bing	1462064035184.0
1383	1.0	85.02734375	0.42290002376445746	897.6201171875	22.1435546875	1.0	3.0	0.715882015447663	45.0	6.0	30000.0	Bing	1462064035184.0
1384	1.0	85.02734375	0.42290002376445746	897.6201171875	22.1435546875	1.0	3.0	0.715882015447663	45.0	6.0	60000.0	Bing	1462064035184.0
1385	1.0	85.02734375	0.42290002376445746	897.6201171875	22.1435546875	1.0	3.0	0.715882015447663	45.0	6.0	300000.0	Bing	1462064035184.0
1386	1.0	745.87890625	0.06978251337407072	236.7685546875	22.1435546875	1.0	5.0	0.6273764344284781	43.0	6.0	900000.0	Bing	1462064035184.0
1387	1.0	838.818359375	0.04405619973036514	143.8291015625	22.1435546875	1.0	30.0	0.16270350665457162	18.0	6.0	1800000.0	Bing	1462064035184.0
1388	1.0	838.818359375	0.04405619973036514	143.8291015625	22.1435546875	1.0	30.0	0.16270350665457162	18.0	6.0	3600000.0	Bing	1462064035184.0
1389	1.0	654.5537109375	-0.01414712005966688	1.0	350.2373046875	1.0	47.0	-0.19641855032959651	1.0	7.0	21600000.0	Bing	1462064035184.0
1390	1.0	654.5537109375	-0.01414712005966688	1.0	350.2373046875	1.0	47.0	-0.19641855032959651	1.0	7.0	43200000.0	Bing	1462064035184.0
1391	1.0	589.830078125	-0.007868695400695354	1.0	414.9609375	1.0	30.0	-0.020739033894608502	1.0	24.0	86400000.0	Bing	1462064035184.0
1392	1.0	85.02734375	0.423006821632356	899.205078125	22.15234375	1.0	3.0	0.715882015447663	45.0	6.0	0.0	Bing	1462065233780.0
1393	1.0	85.02734375	0.423006821632356	899.205078125	22.15234375	1.0	3.0	0.715882015447663	45.0	6.0	1000.0	Bing	1462065233780.0
1394	1.0	85.02734375	0.423006821632356	899.205078125	22.15234375	1.0	3.0	0.715882015447663	45.0	6.0	15000.0	Bing	1462065233780.0
1395	1.0	85.02734375	0.423006821632356	899.205078125	22.15234375	1.0	3.0	0.715882015447663	45.0	6.0	30000.0	Bing	1462065233780.0
1396	1.0	85.02734375	0.423006821632356	899.205078125	22.15234375	1.0	3.0	0.715882015447663	45.0	6.0	60000.0	Bing	1462065233780.0
1397	1.0	85.02734375	0.423006821632356	899.205078125	22.15234375	1.0	3.0	0.715882015447663	45.0	6.0	300000.0	Bing	1462065233780.0
1398	1.0	745.87890625	0.07005610297278304	238.353515625	22.15234375	1.0	5.0	0.6273764344284781	43.0	6.0	900000.0	Bing	1462065233780.0
1399	1.0	840.4033203125	0.04396566296488148	143.8291015625	22.15234375	1.0	30.0	0.16270350665457162	18.0	6.0	1800000.0	Bing	1462065233780.0
1400	1.0	840.4033203125	0.04396566296488148	143.8291015625	22.15234375	1.0	30.0	0.16270350665457162	18.0	6.0	3600000.0	Bing	1462065233780.0
1401	1.0	656.138671875	-0.014191805504998368	1.0	350.24609375	1.0	47.0	-0.19641855032959651	1.0	7.0	21600000.0	Bing	1462065233780.0
1402	1.0	656.138671875	-0.014191805504998368	1.0	350.24609375	1.0	47.0	-0.19641855032959651	1.0	7.0	43200000.0	Bing	1462065233780.0
1403	1.0	590.4091796875	-0.007829495145347339	1.0	415.9755859375	1.0	30.0	-0.020739033894608502	1.0	24.0	86400000.0	Bing	1462065233780.0
1404	1.0	85.02734375	0.4285733016909853	1224.90625	22.1611328125	1.0	3.0	0.7431880546573145	46.0	7.0	0.0	Bing	1462066097976.0
1405	1.0	85.02734375	0.4285733016909853	1224.90625	22.1611328125	1.0	3.0	0.7431880546573145	46.0	7.0	1000.0	Bing	1462066097976.0
1406	1.0	85.02734375	0.4285733016909853	1224.90625	22.1611328125	1.0	3.0	0.7431880546573145	46.0	7.0	15000.0	Bing	1462066097976.0
1407	1.0	85.02734375	0.4285733016909853	1224.90625	22.1611328125	1.0	3.0	0.7431880546573145	46.0	7.0	30000.0	Bing	1462066097976.0
1408	1.0	85.02734375	0.4285733016909853	1224.90625	22.1611328125	1.0	3.0	0.7431880546573145	46.0	7.0	60000.0	Bing	1462066097976.0
1409	1.0	85.02734375	0.4285733016909853	1224.90625	22.1611328125	1.0	3.0	0.7431880546573145	46.0	7.0	300000.0	Bing	1462066097976.0
1410	1.0	1073.97265625	0.04680756872916978	235.9609375	22.1611328125	1.0	6.0	0.622989845774212	43.0	7.0	900000.0	Bing	1462066097976.0
1411	1.0	1166.1044921875	0.02797331827767054	143.8291015625	22.1611328125	1.0	31.0	0.17857142857142852	18.0	7.0	1800000.0	Bing	1462066097976.0
1412	1.0	1166.1044921875	0.02797331827767054	143.8291015625	22.1611328125	1.0	31.0	0.17857142857142852	18.0	7.0	3600000.0	Bing	1462066097976.0
1413	1.0	653.74609375	0.0007146848348878816	1.0	678.3486328125	1.0	47.0	-0.1638905703438091	1.0	9.0	21600000.0	Bing	1462066097976.0
1414	1.0	653.74609375	0.0007146848348878816	1.0	678.3486328125	1.0	47.0	-0.1638905703438091	1.0	9.0	43200000.0	Bing	1462066097976.0
1415	1.0	589.138671875	0.004497510505470511	1.0	742.9560546875	1.0	30.0	-0.01306436336116034	1.0	26.0	86400000.0	Bing	1462066097976.0
1416	1.0	85.02734375	0.42845542647551976	1226.29296875	22.14453125	1.0	3.0	0.7167132003459626	46.0	6.0	0.0	Bing	1462066999065.0
1417	1.0	85.02734375	0.42845542647551976	1226.29296875	22.14453125	1.0	3.0	0.7167132003459626	46.0	6.0	1000.0	Bing	1462066999065.0
1418	1.0	85.02734375	0.42845542647551976	1226.29296875	22.14453125	1.0	3.0	0.7167132003459626	46.0	6.0	15000.0	Bing	1462066999065.0
1419	1.0	85.02734375	0.42845542647551976	1226.29296875	22.14453125	1.0	3.0	0.7167132003459626	46.0	6.0	30000.0	Bing	1462066999065.0
1420	1.0	85.02734375	0.42845542647551976	1226.29296875	22.14453125	1.0	3.0	0.7167132003459626	46.0	6.0	60000.0	Bing	1462066999065.0
1421	1.0	85.02734375	0.42845542647551976	1226.29296875	22.14453125	1.0	3.0	0.7167132003459626	46.0	6.0	300000.0	Bing	1462066999065.0
1422	1.0	1073.97265625	0.046964469289794246	237.34765625	22.14453125	1.0	6.0	0.5921565254637922	43.0	6.0	900000.0	Bing	1462066999065.0
1423	1.0	1167.4912109375	0.02790024139447871	143.8291015625	22.14453125	1.0	31.0	0.156807200959359	18.0	6.0	1800000.0	Bing	1462066999065.0
1424	1.0	1167.4912109375	0.02790024139447871	143.8291015625	22.14453125	1.0	31.0	0.156807200959359	18.0	6.0	3600000.0	Bing	1462066999065.0
1425	1.0	655.1328125	0.0006728692046736257	1.0	678.33203125	1.0	47.0	-0.17890661183303358	1.0	8.0	21600000.0	Bing	1462066999065.0
1426	1.0	655.1328125	0.0006728692046736257	1.0	678.33203125	1.0	47.0	-0.17890661183303358	1.0	8.0	43200000.0	Bing	1462066999065.0
1427	1.0	590.4091796875	0.004455888135241352	1.0	743.0556640625	1.0	30.0	-0.016792143651949306	1.0	25.0	86400000.0	Bing	1462066999065.0
1428	1.0	85.02734375	0.4286194609427041	1227.3115234375	22.1630859375	1.0	3.0	0.7167132003459626	46.0	6.0	0.0	Bing	1462068166375.0
1429	1.0	85.02734375	0.4286194609427041	1227.3115234375	22.1630859375	1.0	3.0	0.7167132003459626	46.0	6.0	1000.0	Bing	1462068166375.0
1430	1.0	85.02734375	0.4286194609427041	1227.3115234375	22.1630859375	1.0	3.0	0.7167132003459626	46.0	6.0	15000.0	Bing	1462068166375.0
1431	1.0	85.02734375	0.4286194609427041	1227.3115234375	22.1630859375	1.0	3.0	0.7167132003459626	46.0	6.0	30000.0	Bing	1462068166375.0
1432	1.0	85.02734375	0.4286194609427041	1227.3115234375	22.1630859375	1.0	3.0	0.7167132003459626	46.0	6.0	60000.0	Bing	1462068166375.0
1433	1.0	85.02734375	0.4286194609427041	1227.3115234375	22.1630859375	1.0	3.0	0.7167132003459626	46.0	6.0	300000.0	Bing	1462068166375.0
1434	1.0	1073.97265625	0.04712917219337153	238.3662109375	22.1630859375	1.0	6.0	0.5921565254637922	43.0	6.0	900000.0	Bing	1462068166375.0
1435	1.0	1168.509765625	0.027888887259361922	143.8291015625	22.1630859375	1.0	31.0	0.156807200959359	18.0	6.0	1800000.0	Bing	1462068166375.0
1436	1.0	1168.509765625	0.027888887259361922	143.8291015625	22.1630859375	1.0	31.0	0.156807200959359	18.0	6.0	3600000.0	Bing	1462068166375.0
1437	1.0	656.1513671875	0.0006431072431932224	1.0	678.3505859375	1.0	47.0	-0.17890661183303358	1.0	8.0	21600000.0	Bing	1462068166375.0
1438	1.0	656.1513671875	0.0006431072431932224	1.0	678.3505859375	1.0	47.0	-0.17890661183303358	1.0	8.0	43200000.0	Bing	1462068166375.0
1439	1.0	589.138671875	0.004556408701636351	1.0	745.36328125	1.0	30.0	-0.016792143651949306	1.0	25.0	86400000.0	Bing	1462068166375.0
1440	1.0	85.02734375	0.4231446864558672	897.98828125	22.1728515625	1.0	3.0	0.6819190472163994	45.0	5.0	0.0	Bing	1462069323578.0
1441	1.0	85.02734375	0.4231446864558672	897.98828125	22.1728515625	1.0	3.0	0.6819190472163994	45.0	5.0	1000.0	Bing	1462069323578.0
1442	1.0	85.02734375	0.4231446864558672	897.98828125	22.1728515625	1.0	3.0	0.6819190472163994	45.0	5.0	15000.0	Bing	1462069323578.0
1443	1.0	85.02734375	0.4231446864558672	897.98828125	22.1728515625	1.0	3.0	0.6819190472163994	45.0	5.0	30000.0	Bing	1462069323578.0
1444	1.0	85.02734375	0.4231446864558672	897.98828125	22.1728515625	1.0	3.0	0.6819190472163994	45.0	5.0	60000.0	Bing	1462069323578.0
1445	1.0	85.02734375	0.4231446864558672	897.98828125	22.1728515625	1.0	3.0	0.6819190472163994	45.0	5.0	300000.0	Bing	1462069323578.0
1446	1.0	745.87890625	0.06990401274263848	237.13671875	22.1728515625	1.0	5.0	0.5899248796553369	43.0	5.0	900000.0	Bing	1462069323578.0
1447	1.0	839.1865234375	0.044082077591066665	143.8291015625	22.1728515625	1.0	30.0	0.13710212427677043	18.0	5.0	1800000.0	Bing	1462069323578.0
1448	1.0	839.1865234375	0.044082077591066665	143.8291015625	22.1728515625	1.0	30.0	0.13710212427677043	18.0	5.0	3600000.0	Bing	1462069323578.0
1449	1.0	654.921875	-0.014155508163736124	1.0	350.2666015625	1.0	47.0	-0.21725075049213988	1.0	6.0	21600000.0	Bing	1462069323578.0
1450	1.0	654.921875	-0.014155508163736124	1.0	350.2666015625	1.0	47.0	-0.21725075049213988	1.0	6.0	43200000.0	Bing	1462069323578.0
1451	1.0	589.138671875	-0.007781429527622739	1.0	416.0498046875	1.0	30.0	-0.024926347175751006	1.0	23.0	86400000.0	Bing	1462069323578.0
1452	1.0	85.02734375	0.4286468735611394	1227.59375	22.166015625	1.0	3.0	0.6827445931503564	46.0	5.0	0.0	Bing	1462070256677.0
1453	1.0	85.02734375	0.4286468735611394	1227.59375	22.166015625	1.0	3.0	0.6827445931503564	46.0	5.0	1000.0	Bing	1462070256677.0
1454	1.0	85.02734375	0.4286468735611394	1227.59375	22.166015625	1.0	3.0	0.6827445931503564	46.0	5.0	15000.0	Bing	1462070256677.0
1455	1.0	85.02734375	0.4286468735611394	1227.59375	22.166015625	1.0	3.0	0.6827445931503564	46.0	5.0	30000.0	Bing	1462070256677.0
1456	1.0	85.02734375	0.4286468735611394	1227.59375	22.166015625	1.0	3.0	0.6827445931503564	46.0	5.0	60000.0	Bing	1462070256677.0
1457	1.0	85.02734375	0.4286468735611394	1227.59375	22.166015625	1.0	3.0	0.6827445931503564	46.0	5.0	300000.0	Bing	1462070256677.0
1458	1.0	1073.97265625	0.047171116867057675	238.6484375	22.166015625	1.0	6.0	0.5540512513438142	43.0	5.0	900000.0	Bing	1462070256677.0
1459	1.0	1168.7919921875	0.027882708489433118	143.8291015625	22.166015625	1.0	31.0	0.1315680068650475	18.0	5.0	1800000.0	Bing	1462070256677.0
1460	1.0	1168.7919921875	0.027882708489433118	143.8291015625	22.166015625	1.0	31.0	0.1315680068650475	18.0	5.0	3600000.0	Bing	1462070256677.0
1461	1.0	656.43359375	0.0006348105599984913	1.0	678.353515625	1.0	47.0	-0.19641855032959651	1.0	7.0	21600000.0	Bing	1462070256677.0
1462	1.0	656.43359375	0.0006348105599984913	1.0	678.353515625	1.0	47.0	-0.19641855032959651	1.0	7.0	43200000.0	Bing	1462070256677.0
1463	1.0	586.24609375	0.004734522248184135	1.0	748.541015625	1.0	29.0	-0.013781637176578718	1.0	25.0	86400000.0	Bing	1462070256677.0
1464	1.0	85.02734375	0.4230331716963735	898.9765625	22.15625	1.0	3.0	0.6819190472163994	45.0	5.0	0.0	Bing	1462071414723.0
1465	1.0	85.02734375	0.4230331716963735	898.9765625	22.15625	1.0	3.0	0.6819190472163994	45.0	5.0	1000.0	Bing	1462071414723.0
1466	1.0	85.02734375	0.4230331716963735	898.9765625	22.15625	1.0	3.0	0.6819190472163994	45.0	5.0	15000.0	Bing	1462071414723.0
1467	1.0	85.02734375	0.4230331716963735	898.9765625	22.15625	1.0	3.0	0.6819190472163994	45.0	5.0	30000.0	Bing	1462071414723.0
1468	1.0	85.02734375	0.4230331716963735	898.9765625	22.15625	1.0	3.0	0.6819190472163994	45.0	5.0	60000.0	Bing	1462071414723.0
1469	1.0	85.02734375	0.4230331716963735	898.9765625	22.15625	1.0	3.0	0.6819190472163994	45.0	5.0	300000.0	Bing	1462071414723.0
1470	1.0	745.87890625	0.07002774220005364	238.125	22.15625	1.0	5.0	0.5899248796553369	43.0	5.0	900000.0	Bing	1462071414723.0
1471	1.0	840.1748046875	0.04398760014224092	143.8291015625	22.15625	1.0	30.0	0.13710212427677043	18.0	5.0	1800000.0	Bing	1462071414723.0
1472	1.0	840.1748046875	0.04398760014224092	143.8291015625	22.15625	1.0	30.0	0.13710212427677043	18.0	5.0	3600000.0	Bing	1462071414723.0
1473	1.0	655.91015625	-0.014184992830361178	1.0	350.25	1.0	47.0	-0.21725075049213988	1.0	6.0	21600000.0	Bing	1462071414723.0
1474	1.0	655.91015625	-0.014184992830361178	1.0	350.25	1.0	47.0	-0.21725075049213988	1.0	6.0	43200000.0	Bing	1462071414723.0
1475	1.0	593.3017578125	-0.008110786219506042	1.0	412.8583984375	1.0	31.0	-0.03222186469459901	1.0	22.0	86400000.0	Bing	1462071414723.0
1476	1.0	85.02734375	0.42868357281678043	1226.08203125	22.1728515625	1.0	3.0	0.7167132003459626	46.0	6.0	0.0	Bing	1462072282858.0
1477	1.0	85.02734375	0.42868357281678043	1226.08203125	22.1728515625	1.0	3.0	0.7167132003459626	46.0	6.0	1000.0	Bing	1462072282858.0
1478	1.0	85.02734375	0.42868357281678043	1226.08203125	22.1728515625	1.0	3.0	0.7167132003459626	46.0	6.0	15000.0	Bing	1462072282858.0
1479	1.0	85.02734375	0.42868357281678043	1226.08203125	22.1728515625	1.0	3.0	0.7167132003459626	46.0	6.0	30000.0	Bing	1462072282858.0
1480	1.0	85.02734375	0.42868357281678043	1226.08203125	22.1728515625	1.0	3.0	0.7167132003459626	46.0	6.0	60000.0	Bing	1462072282858.0
1481	1.0	85.02734375	0.42868357281678043	1226.08203125	22.1728515625	1.0	3.0	0.7167132003459626	46.0	6.0	300000.0	Bing	1462072282858.0
1482	1.0	1073.97265625	0.04698267522150172	237.13671875	22.1728515625	1.0	6.0	0.5921565254637922	43.0	6.0	900000.0	Bing	1462072282858.0
1483	1.0	1167.2802734375	0.027946789747226215	143.8291015625	22.1728515625	1.0	31.0	0.156807200959359	18.0	6.0	1800000.0	Bing	1462072282858.0
1484	1.0	1167.2802734375	0.027946789747226215	143.8291015625	22.1728515625	1.0	31.0	0.156807200959359	18.0	6.0	3600000.0	Bing	1462072282858.0
1485	1.0	654.921875	0.0006799503184976249	1.0	678.3603515625	1.0	47.0	-0.17890661183303358	1.0	8.0	21600000.0	Bing	1462072282858.0
1486	1.0	654.921875	0.0006799503184976249	1.0	678.3603515625	1.0	47.0	-0.17890661183303358	1.0	8.0	43200000.0	Bing	1462072282858.0
1487	1.0	589.138671875	0.004526602138825014	1.0	744.1435546875	1.0	30.0	-0.016792143651949306	1.0	25.0	86400000.0	Bing	1462072282858.0
1488	1.0	85.02734375	0.42862824717691844	1224.8466796875	22.16796875	1.0	3.0	0.6827445931503564	46.0	5.0	0.0	Bing	1462073652427.0
1489	1.0	85.02734375	0.42862824717691844	1224.8466796875	22.16796875	1.0	3.0	0.6827445931503564	46.0	5.0	1000.0	Bing	1462073652427.0
1490	1.0	85.02734375	0.42862824717691844	1224.8466796875	22.16796875	1.0	3.0	0.6827445931503564	46.0	5.0	15000.0	Bing	1462073652427.0
1491	1.0	85.02734375	0.42862824717691844	1224.8466796875	22.16796875	1.0	3.0	0.6827445931503564	46.0	5.0	30000.0	Bing	1462073652427.0
1492	1.0	85.02734375	0.42862824717691844	1224.8466796875	22.16796875	1.0	3.0	0.6827445931503564	46.0	5.0	60000.0	Bing	1462073652427.0
1493	1.0	85.02734375	0.42862824717691844	1224.8466796875	22.16796875	1.0	3.0	0.6827445931503564	46.0	5.0	300000.0	Bing	1462073652427.0
1494	1.0	1073.97265625	0.046810759380597845	235.9013671875	22.16796875	1.0	6.0	0.5540512513438142	43.0	5.0	900000.0	Bing	1462073652427.0
1495	1.0	1166.044921875	0.02798487742784948	143.8291015625	22.16796875	1.0	31.0	0.1315680068650475	18.0	5.0	1800000.0	Bing	1462073652427.0
1496	1.0	1166.044921875	0.02798487742784948	143.8291015625	22.16796875	1.0	31.0	0.1315680068650475	18.0	5.0	3600000.0	Bing	1462073652427.0
1497	1.0	653.6865234375	0.0007166570670825356	1.0	678.35546875	1.0	47.0	-0.19641855032959651	1.0	7.0	21600000.0	Bing	1462073652427.0
1498	1.0	653.6865234375	0.0007166570670825356	1.0	678.35546875	1.0	47.0	-0.19641855032959651	1.0	7.0	43200000.0	Bing	1462073652427.0
1499	1.0	593.3017578125	0.004249738753203918	1.0	738.740234375	1.0	31.0	-0.027777777777777773	1.0	23.0	86400000.0	Bing	1462073652427.0
1500	1.0	85.02734375	0.4229497804007053	896.6875	22.15234375	1.0	3.0	0.6819190472163994	45.0	5.0	0.0	Bing	1462074513322.0
1501	1.0	85.02734375	0.4229497804007053	896.6875	22.15234375	1.0	3.0	0.6819190472163994	45.0	5.0	1000.0	Bing	1462074513322.0
1502	1.0	85.02734375	0.4229497804007053	896.6875	22.15234375	1.0	3.0	0.6819190472163994	45.0	5.0	15000.0	Bing	1462074513322.0
1503	1.0	85.02734375	0.4229497804007053	896.6875	22.15234375	1.0	3.0	0.6819190472163994	45.0	5.0	30000.0	Bing	1462074513322.0
1504	1.0	85.02734375	0.4229497804007053	896.6875	22.15234375	1.0	3.0	0.6819190472163994	45.0	5.0	60000.0	Bing	1462074513322.0
1505	1.0	85.02734375	0.4229497804007053	896.6875	22.15234375	1.0	3.0	0.6819190472163994	45.0	5.0	300000.0	Bing	1462074513322.0
1506	1.0	745.87890625	0.06965035570582356	235.8359375	22.15234375	1.0	5.0	0.5899248796553369	43.0	5.0	900000.0	Bing	1462074513322.0
1507	1.0	837.8857421875	0.04413370238780863	143.8291015625	22.15234375	1.0	30.0	0.13710212427677043	18.0	5.0	1800000.0	Bing	1462074513322.0
1508	1.0	837.8857421875	0.04413370238780863	143.8291015625	22.15234375	1.0	30.0	0.13710212427677043	18.0	5.0	3600000.0	Bing	1462074513322.0
1509	1.0	653.62109375	-0.01411971441330713	1.0	350.24609375	1.0	47.0	-0.21725075049213988	1.0	6.0	21600000.0	Bing	1462074513322.0
1510	1.0	653.62109375	-0.01411971441330713	1.0	350.24609375	1.0	47.0	-0.21725075049213988	1.0	6.0	43200000.0	Bing	1462074513322.0
1511	1.0	593.3017578125	-0.008246104139563323	1.0	410.5654296875	1.0	31.0	-0.03222186469459901	1.0	22.0	86400000.0	Bing	1462074513322.0
1512	1.0	85.02734375	0.4229594818212176	897.8095703125	22.150390625	1.0	3.0	0.6819190472163994	45.0	5.0	0.0	Bing	1462075966879.0
1513	1.0	85.02734375	0.4229594818212176	897.8095703125	22.150390625	1.0	3.0	0.6819190472163994	45.0	5.0	1000.0	Bing	1462075966879.0
1514	1.0	85.02734375	0.4229594818212176	897.8095703125	22.150390625	1.0	3.0	0.6819190472163994	45.0	5.0	15000.0	Bing	1462075966879.0
1515	1.0	85.02734375	0.4229594818212176	897.8095703125	22.150390625	1.0	3.0	0.6819190472163994	45.0	5.0	30000.0	Bing	1462075966879.0
1516	1.0	85.02734375	0.4229594818212176	897.8095703125	22.150390625	1.0	3.0	0.6819190472163994	45.0	5.0	60000.0	Bing	1462075966879.0
1517	1.0	85.02734375	0.4229594818212176	897.8095703125	22.150390625	1.0	3.0	0.6819190472163994	45.0	5.0	300000.0	Bing	1462075966879.0
1518	1.0	745.87890625	0.06982757245948289	236.9580078125	22.150390625	1.0	5.0	0.5899248796553369	43.0	5.0	900000.0	Bing	1462075966879.0
1519	1.0	839.0078125	0.0440553292480661	143.8291015625	22.150390625	1.0	30.0	0.13710212427677043	18.0	5.0	1800000.0	Bing	1462075966879.0
1520	1.0	839.0078125	0.0440553292480661	143.8291015625	22.150390625	1.0	30.0	0.13710212427677043	18.0	5.0	3600000.0	Bing	1462075966879.0
1521	1.0	654.7431640625	-0.01415204459596688	1.0	350.244140625	1.0	47.0	-0.21725075049213988	1.0	6.0	21600000.0	Bing	1462075966879.0
1522	1.0	654.7431640625	-0.01415204459596688	1.0	350.244140625	1.0	47.0	-0.21725075049213988	1.0	6.0	43200000.0	Bing	1462075966879.0
1523	1.0	593.3017578125	-0.008179865977656868	1.0	411.685546875	1.0	31.0	-0.03222186469459901	1.0	22.0	86400000.0	Bing	1462075966879.0
1524	1.0	85.02734375	0.4285138633567555	1224.6103515625	22.154296875	1.0	3.0	0.6827445931503564	46.0	5.0	0.0	Bing	1462076825295.0
1525	1.0	85.02734375	0.4285138633567555	1224.6103515625	22.154296875	1.0	3.0	0.6827445931503564	46.0	5.0	1000.0	Bing	1462076825295.0
1526	1.0	85.02734375	0.4285138633567555	1224.6103515625	22.154296875	1.0	3.0	0.6827445931503564	46.0	5.0	15000.0	Bing	1462076825295.0
1527	1.0	85.02734375	0.4285138633567555	1224.6103515625	22.154296875	1.0	3.0	0.6827445931503564	46.0	5.0	30000.0	Bing	1462076825295.0
1528	1.0	85.02734375	0.4285138633567555	1224.6103515625	22.154296875	1.0	3.0	0.6827445931503564	46.0	5.0	60000.0	Bing	1462076825295.0
1529	1.0	85.02734375	0.4285138633567555	1224.6103515625	22.154296875	1.0	3.0	0.6827445931503564	46.0	5.0	300000.0	Bing	1462076825295.0
1530	1.0	1073.97265625	0.046757074096400696	235.6650390625	22.154296875	1.0	6.0	0.5540512513438142	43.0	5.0	900000.0	Bing	1462076825295.0
1531	1.0	1165.80859375	0.027974657240073784	143.8291015625	22.154296875	1.0	31.0	0.1315680068650475	18.0	5.0	1800000.0	Bing	1462076825295.0
1532	1.0	1165.80859375	0.027974657240073784	143.8291015625	22.154296875	1.0	31.0	0.1315680068650475	18.0	5.0	3600000.0	Bing	1462076825295.0
1533	1.0	653.4501953125	0.0007233311605518867	1.0	678.341796875	1.0	47.0	-0.19641855032959651	1.0	7.0	21600000.0	Bing	1462076825295.0
1534	1.0	653.4501953125	0.0007233311605518867	1.0	678.341796875	1.0	47.0	-0.19641855032959651	1.0	7.0	43200000.0	Bing	1462076825295.0
1535	1.0	593.3017578125	0.004243549005510825	1.0	738.490234375	1.0	31.0	-0.027777777777777773	1.0	23.0	86400000.0	Bing	1462076825295.0
1536	1.0	85.02734375	0.4229804851245478	897.693359375	22.1533203125	1.0	3.0	0.715882015447663	45.0	6.0	0.0	Bing	1462077895561.0
1537	1.0	85.02734375	0.4229804851245478	897.693359375	22.1533203125	1.0	3.0	0.715882015447663	45.0	6.0	1000.0	Bing	1462077895561.0
1538	1.0	85.02734375	0.4229804851245478	897.693359375	22.1533203125	1.0	3.0	0.715882015447663	45.0	6.0	15000.0	Bing	1462077895561.0
1539	1.0	85.02734375	0.4229804851245478	897.693359375	22.1533203125	1.0	3.0	0.715882015447663	45.0	6.0	30000.0	Bing	1462077895561.0
1540	1.0	85.02734375	0.4229804851245478	897.693359375	22.1533203125	1.0	3.0	0.715882015447663	45.0	6.0	60000.0	Bing	1462077895561.0
1541	1.0	85.02734375	0.4229804851245478	897.693359375	22.1533203125	1.0	3.0	0.715882015447663	45.0	6.0	300000.0	Bing	1462077895561.0
1542	1.0	745.87890625	0.0698150417740538	236.841796875	22.1533203125	1.0	5.0	0.6273764344284781	43.0	6.0	900000.0	Bing	1462077895561.0
1543	1.0	838.8916015625	0.044068136614814374	143.8291015625	22.1533203125	1.0	30.0	0.16270350665457162	18.0	6.0	1800000.0	Bing	1462077895561.0
1544	1.0	838.8916015625	0.044068136614814374	143.8291015625	22.1533203125	1.0	30.0	0.16270350665457162	18.0	6.0	3600000.0	Bing	1462077895561.0
1545	1.0	654.626953125	-0.01414849947184548	1.0	350.2470703125	1.0	47.0	-0.19641855032959651	1.0	7.0	21600000.0	Bing	1462077895561.0
1546	1.0	650.275390625	-0.013705156667875687	1.0	354.5986328125	1.0	46.0	-0.17778762778070956	1.0	8.0	43200000.0	Bing	1462077895561.0
1547	1.0	593.3017578125	-0.008186553097556308	1.0	411.572265625	1.0	31.0	-0.027777777777777773	1.0	23.0	86400000.0	Bing	1462077895561.0
1548	1.0	85.02734375	0.423010516150243	897.9755859375	22.15625	1.0	3.0	0.742352312936209	45.0	7.0	0.0	Bing	1462078759263.0
1549	1.0	85.02734375	0.423010516150243	897.9755859375	22.15625	1.0	3.0	0.742352312936209	45.0	7.0	1000.0	Bing	1462078759263.0
1550	1.0	85.02734375	0.423010516150243	897.9755859375	22.15625	1.0	3.0	0.742352312936209	45.0	7.0	15000.0	Bing	1462078759263.0
1551	1.0	85.02734375	0.423010516150243	897.9755859375	22.15625	1.0	3.0	0.742352312936209	45.0	7.0	30000.0	Bing	1462078759263.0
1552	1.0	85.02734375	0.423010516150243	897.9755859375	22.15625	1.0	3.0	0.742352312936209	45.0	7.0	60000.0	Bing	1462078759263.0
1553	1.0	85.02734375	0.423010516150243	897.9755859375	22.15625	1.0	3.0	0.742352312936209	45.0	7.0	300000.0	Bing	1462078759263.0
1554	1.0	745.87890625	0.0698667625233828	237.1240234375	22.15625	1.0	5.0	0.6573688754297988	43.0	7.0	900000.0	Bing	1462078759263.0
1555	1.0	839.173828125	0.044054340103757715	143.8291015625	22.15625	1.0	30.0	0.18476851073831596	18.0	7.0	1800000.0	Bing	1462078759263.0
1556	1.0	839.173828125	0.044054340103757715	143.8291015625	22.15625	1.0	30.0	0.18476851073831596	18.0	7.0	3600000.0	Bing	1462078759263.0
1557	1.0	654.9091796875	-0.014156367484883683	1.0	350.25	1.0	47.0	-0.17890661183303358	1.0	8.0	21600000.0	Bing	1462078759263.0
1558	1.0	650.5576171875	-0.013713129152931833	1.0	354.6015625	1.0	46.0	-0.16272581393941069	1.0	9.0	43200000.0	Bing	1462078759263.0
1559	1.0	590.4091796875	-0.007900931040657765	1.0	414.75	1.0	30.0	-0.016792143651949306	1.0	25.0	86400000.0	Bing	1462078759263.0
1560	1.0	85.02734375	0.4228017698692169	899.201171875	22.126953125	1.0	3.0	0.715882015447663	45.0	6.0	0.0	Bing	1462079801556.0
1561	1.0	85.02734375	0.4228017698692169	899.201171875	22.126953125	1.0	3.0	0.715882015447663	45.0	6.0	1000.0	Bing	1462079801556.0
1562	1.0	85.02734375	0.4228017698692169	899.201171875	22.126953125	1.0	3.0	0.715882015447663	45.0	6.0	15000.0	Bing	1462079801556.0
1563	1.0	85.02734375	0.4228017698692169	899.201171875	22.126953125	1.0	3.0	0.715882015447663	45.0	6.0	30000.0	Bing	1462079801556.0
1564	1.0	85.02734375	0.4228017698692169	899.201171875	22.126953125	1.0	3.0	0.715882015447663	45.0	6.0	60000.0	Bing	1462079801556.0
1565	1.0	85.02734375	0.4228017698692169	899.201171875	22.126953125	1.0	3.0	0.715882015447663	45.0	6.0	300000.0	Bing	1462079801556.0
1566	1.0	745.87890625	0.0700015228041154	238.349609375	22.126953125	1.0	5.0	0.6273764344284781	43.0	6.0	900000.0	Bing	1462079801556.0
1567	1.0	840.3994140625	0.04392221295424601	143.8291015625	22.126953125	1.0	30.0	0.16270350665457162	18.0	6.0	1800000.0	Bing	1462079801556.0
1568	1.0	840.3994140625	0.04392221295424601	143.8291015625	22.126953125	1.0	30.0	0.16270350665457162	18.0	6.0	3600000.0	Bing	1462079801556.0
1569	1.0	656.134765625	-0.014193564055320516	1.0	350.220703125	1.0	47.0	-0.19641855032959651	1.0	7.0	21600000.0	Bing	1462079801556.0
1570	1.0	651.783203125	-0.013750726981798394	1.0	354.572265625	1.0	46.0	-0.17778762778070956	1.0	8.0	43200000.0	Bing	1462079801556.0
1571	1.0	590.4091796875	-0.007831199243191027	1.0	415.9462890625	1.0	30.0	-0.020739033894608502	1.0	24.0	86400000.0	Bing	1462079801556.0
1572	1.0	85.02734375	0.4285829537584298	1228.2080078125	22.1572265625	1.0	3.0	0.6827445931503564	46.0	5.0	0.0	Bing	1462080668602.0
1573	1.0	85.02734375	0.4285829537584298	1228.2080078125	22.1572265625	1.0	3.0	0.6827445931503564	46.0	5.0	1000.0	Bing	1462080668602.0
1574	1.0	85.02734375	0.4285829537584298	1228.2080078125	22.1572265625	1.0	3.0	0.6827445931503564	46.0	5.0	15000.0	Bing	1462080668602.0
1575	1.0	85.02734375	0.4285829537584298	1228.2080078125	22.1572265625	1.0	3.0	0.6827445931503564	46.0	5.0	30000.0	Bing	1462080668602.0
1576	1.0	85.02734375	0.4285829537584298	1228.2080078125	22.1572265625	1.0	3.0	0.6827445931503564	46.0	5.0	60000.0	Bing	1462080668602.0
1577	1.0	85.02734375	0.4285829537584298	1228.2080078125	22.1572265625	1.0	3.0	0.6827445931503564	46.0	5.0	300000.0	Bing	1462080668602.0
1578	1.0	1073.97265625	0.04723753042705199	239.2626953125	22.1572265625	1.0	6.0	0.5540512513438142	43.0	5.0	900000.0	Bing	1462080668602.0
1579	1.0	1169.40625	0.027848462874952653	143.8291015625	22.1572265625	1.0	31.0	0.1315680068650475	18.0	5.0	1800000.0	Bing	1462080668602.0
1580	1.0	1169.40625	0.027848462874952653	143.8291015625	22.1572265625	1.0	31.0	0.1315680068650475	18.0	5.0	3600000.0	Bing	1462080668602.0
1581	1.0	657.0478515625	0.000616343134776012	1.0	678.3447265625	1.0	47.0	-0.19641855032959651	1.0	7.0	21600000.0	Bing	1462080668602.0
1582	1.0	649.7412109375	0.0010395024512057666	1.0	685.6513671875	1.0	45.0	-0.16151457061744962	1.0	9.0	43200000.0	Bing	1462080668602.0
1583	1.0	585.6669921875	0.004783470190452142	1.0	749.7255859375	1.0	29.0	-0.013781637176578718	1.0	25.0	86400000.0	Bing	1462080668602.0
1584	1.0	85.02734375	0.42873227095310734	1229.9658203125	22.1728515625	1.0	3.0	0.6827445931503564	46.0	5.0	0.0	Bing	1462081831081.0
1585	1.0	85.02734375	0.42873227095310734	1229.9658203125	22.1728515625	1.0	3.0	0.6827445931503564	46.0	5.0	1000.0	Bing	1462081831081.0
1586	1.0	85.02734375	0.42873227095310734	1229.9658203125	22.1728515625	1.0	3.0	0.6827445931503564	46.0	5.0	15000.0	Bing	1462081831081.0
1587	1.0	85.02734375	0.42873227095310734	1229.9658203125	22.1728515625	1.0	3.0	0.6827445931503564	46.0	5.0	30000.0	Bing	1462081831081.0
1588	1.0	85.02734375	0.42873227095310734	1229.9658203125	22.1728515625	1.0	3.0	0.6827445931503564	46.0	5.0	60000.0	Bing	1462081831081.0
1589	1.0	85.02734375	0.42873227095310734	1229.9658203125	22.1728515625	1.0	3.0	0.6827445931503564	46.0	5.0	300000.0	Bing	1462081831081.0
1590	1.0	1073.97265625	0.04749308335944869	241.0205078125	22.1728515625	1.0	6.0	0.5540512513438142	43.0	5.0	900000.0	Bing	1462081831081.0
1591	1.0	1171.1640625	0.02780652482516608	143.8291015625	22.1728515625	1.0	31.0	0.1315680068650475	18.0	5.0	1800000.0	Bing	1462081831081.0
1592	1.0	1171.1640625	0.02780652482516608	143.8291015625	22.1728515625	1.0	31.0	0.1315680068650475	18.0	5.0	3600000.0	Bing	1462081831081.0
1593	1.0	658.8056640625	0.000564787529103326	1.0	678.3603515625	1.0	47.0	-0.19641855032959651	1.0	7.0	21600000.0	Bing	1462081831081.0
1594	1.0	655.37109375	0.00076325245203762	1.0	681.794921875	1.0	46.0	-0.17778762778070956	1.0	8.0	43200000.0	Bing	1462081831081.0
1595	1.0	586.24609375	0.004792046840581777	1.0	750.919921875	1.0	29.0	-0.013781637176578718	1.0	25.0	86400000.0	Bing	1462081831081.0
1596	1.0	85.02734375	0.4287046003424867	1228.390625	22.171875	1.0	3.0	0.7167132003459626	46.0	6.0	0.0	Bing	1462082692806.0
1597	1.0	85.02734375	0.4287046003424867	1228.390625	22.171875	1.0	3.0	0.7167132003459626	46.0	6.0	1000.0	Bing	1462082692806.0
1598	1.0	85.02734375	0.4287046003424867	1228.390625	22.171875	1.0	3.0	0.7167132003459626	46.0	6.0	15000.0	Bing	1462082692806.0
1599	1.0	85.02734375	0.4287046003424867	1228.390625	22.171875	1.0	3.0	0.7167132003459626	46.0	6.0	30000.0	Bing	1462082692806.0
1600	1.0	85.02734375	0.4287046003424867	1228.390625	22.171875	1.0	3.0	0.7167132003459626	46.0	6.0	60000.0	Bing	1462082692806.0
1601	1.0	85.02734375	0.4287046003424867	1228.390625	22.171875	1.0	3.0	0.7167132003459626	46.0	6.0	300000.0	Bing	1462082692806.0
1602	1.0	1073.97265625	0.047285405263812315	239.4453125	22.171875	1.0	6.0	0.5921565254637922	43.0	6.0	900000.0	Bing	1462082692806.0
1603	1.0	1169.5888671875	0.027861969193529686	143.8291015625	22.171875	1.0	31.0	0.156807200959359	18.0	6.0	1800000.0	Bing	1462082692806.0
1604	1.0	513.4013671875	0.3496103033216706	143.8291015625	678.359375	1.0	29.0	0.21088709003189773	18.0	8.0	3600000.0	Bing	1462082692806.0
1605	1.0	657.23046875	0.0006113454540799991	1.0	678.359375	1.0	47.0	-0.17890661183303358	1.0	8.0	21600000.0	Bing	1462082692806.0
1606	1.0	653.7958984375	0.0008101741434985946	1.0	681.7939453125	1.0	46.0	-0.16272581393941069	1.0	9.0	43200000.0	Bing	1462082692806.0
1607	1.0	589.138671875	0.004582930065734142	1.0	746.451171875	1.0	30.0	-0.016792143651949306	1.0	25.0	86400000.0	Bing	1462082692806.0
1608	1.0	85.02734375	0.4231715014583028	899.8701171875	22.1708984375	1.0	4.0	0.6696620080077293	45.0	6.0	0.0	Bing	1462083555041.0
1609	1.0	85.02734375	0.4231715014583028	899.8701171875	22.1708984375	1.0	4.0	0.6696620080077293	45.0	6.0	1000.0	Bing	1462083555041.0
1610	1.0	85.02734375	0.4231715014583028	899.8701171875	22.1708984375	1.0	4.0	0.6696620080077293	45.0	6.0	15000.0	Bing	1462083555041.0
1611	1.0	85.02734375	0.4231715014583028	899.8701171875	22.1708984375	1.0	4.0	0.6696620080077293	45.0	6.0	30000.0	Bing	1462083555041.0
1612	1.0	85.02734375	0.4231715014583028	899.8701171875	22.1708984375	1.0	4.0	0.6696620080077293	45.0	6.0	60000.0	Bing	1462083555041.0
1613	1.0	85.02734375	0.4231715014583028	899.8701171875	22.1708984375	1.0	4.0	0.6696620080077293	45.0	6.0	300000.0	Bing	1462083555041.0
1614	1.0	745.87890625	0.07020201578609778	239.0185546875	22.1708984375	1.0	6.0	0.5921565254637922	43.0	6.0	900000.0	Bing	1462083555041.0
1615	1.0	841.068359375	0.043953328802447504	143.8291015625	22.1708984375	1.0	31.0	0.156807200959359	18.0	6.0	1800000.0	Bing	1462083555041.0
1616	1.0	512.974609375	0.29360921946767793	143.8291015625	350.2646484375	1.0	30.0	0.18476851073831596	18.0	7.0	3600000.0	Bing	1462083555041.0
1617	1.0	656.8037109375	-0.014209407514820449	1.0	350.2646484375	1.0	48.0	-0.19744424543566372	1.0	7.0	21600000.0	Bing	1462083555041.0
1618	1.0	656.8037109375	-0.014209407514820449	1.0	350.2646484375	1.0	48.0	-0.19744424543566372	1.0	7.0	43200000.0	Bing	1462083555041.0
1619	1.0	586.24609375	-0.007405915882950084	1.0	420.822265625	1.0	30.0	-0.016792143651949306	1.0	25.0	86400000.0	Bing	1462083555041.0
1620	1.0	85.02734375	0.4288937479890537	1228.255859375	22.1953125	1.0	3.0	0.6827445931503564	46.0	5.0	0.0	Bing	1462084419200.0
1621	1.0	85.02734375	0.4288937479890537	1228.255859375	22.1953125	1.0	3.0	0.6827445931503564	46.0	5.0	1000.0	Bing	1462084419200.0
1622	1.0	85.02734375	0.4288937479890537	1228.255859375	22.1953125	1.0	3.0	0.6827445931503564	46.0	5.0	15000.0	Bing	1462084419200.0
1623	1.0	85.02734375	0.4288937479890537	1228.255859375	22.1953125	1.0	3.0	0.6827445931503564	46.0	5.0	30000.0	Bing	1462084419200.0
1624	1.0	85.02734375	0.4288937479890537	1228.255859375	22.1953125	1.0	3.0	0.6827445931503564	46.0	5.0	60000.0	Bing	1462084419200.0
1625	1.0	85.02734375	0.4288937479890537	1228.255859375	22.1953125	1.0	3.0	0.6827445931503564	46.0	5.0	300000.0	Bing	1462084419200.0
1626	1.0	1073.97265625	0.04730593736919083	239.310546875	22.1953125	1.0	6.0	0.5540512513438142	43.0	5.0	900000.0	Bing	1462084419200.0
1627	1.0	513.2666015625	0.34966908370970173	143.8291015625	678.3828125	1.0	29.0	0.1912712785632883	18.0	7.0	1800000.0	Bing	1462084419200.0
1628	1.0	513.2666015625	0.34966908370970173	143.8291015625	678.3828125	1.0	29.0	0.1912712785632883	18.0	7.0	3600000.0	Bing	1462084419200.0
1629	1.0	657.095703125	0.0006160010259928853	1.0	678.3828125	1.0	47.0	-0.19641855032959651	1.0	7.0	21600000.0	Bing	1462084419200.0
1630	1.0	657.095703125	0.0006160010259928853	1.0	678.3828125	1.0	47.0	-0.19641855032959651	1.0	7.0	43200000.0	Bing	1462084419200.0
1631	1.0	589.138671875	0.0045802187742878565	1.0	746.33984375	1.0	30.0	-0.020739033894608502	1.0	24.0	86400000.0	Bing	1462084419200.0
1632	328.09375	85.02734375	-0.10266172829880005	570.3017578125	22.154296875	1.0	3.0	0.6810577343440497	44.0	5.0	0.0	Bing	1462085576965.0
1633	328.09375	85.02734375	-0.10266172829880005	570.3017578125	22.154296875	1.0	3.0	0.6810577343440497	44.0	5.0	1000.0	Bing	1462085576965.0
1634	328.09375	85.02734375	-0.10266172829880005	570.3017578125	22.154296875	1.0	3.0	0.6810577343440497	44.0	5.0	15000.0	Bing	1462085576965.0
1635	328.09375	85.02734375	-0.10266172829880005	570.3017578125	22.154296875	1.0	3.0	0.6810577343440497	44.0	5.0	30000.0	Bing	1462085576965.0
1636	328.09375	85.02734375	-0.10266172829880005	570.3017578125	22.154296875	1.0	3.0	0.6810577343440497	44.0	5.0	60000.0	Bing	1462085576965.0
1637	328.09375	85.02734375	-0.10266172829880005	570.3017578125	22.154296875	1.0	3.0	0.6810577343440497	44.0	5.0	300000.0	Bing	1462085576965.0
1638	1.0	417.78515625	0.40310900667390714	237.5439453125	350.248046875	1.0	4.0	0.6675893955080098	43.0	6.0	900000.0	Bing	1462085576965.0
1639	1.0	511.5	0.29419514915691913	143.8291015625	350.248046875	1.0	29.0	0.16889559378157235	18.0	6.0	1800000.0	Bing	1462085576965.0
1640	1.0	511.5	0.29419514915691913	143.8291015625	350.248046875	1.0	29.0	0.16889559378157235	18.0	6.0	3600000.0	Bing	1462085576965.0
1641	1.0	655.3291015625	-0.014168528688723309	1.0	350.248046875	1.0	47.0	-0.21725075049213988	1.0	6.0	21600000.0	Bing	1462085576965.0
1642	1.0	652.3740234375	-0.013867223775874923	1.0	353.203125	1.0	46.0	-0.19535195055208485	1.0	7.0	43200000.0	Bing	1462085576965.0
1643	1.0	590.4091796875	-0.007876534760177932	1.0	415.16796875	1.0	30.0	-0.024926347175751006	1.0	23.0	86400000.0	Bing	1462085576965.0
1644	1.0	84.6962890625	0.4271830377433213	1237.2138671875	21.884765625	1.0	3.0	0.6827445931503564	46.0	5.0	0.0	Bing	1462086435411.0
1645	1.0	84.6962890625	0.4271830377433213	1237.2138671875	21.884765625	1.0	3.0	0.6827445931503564	46.0	5.0	1000.0	Bing	1462086435411.0
1646	1.0	84.6962890625	0.4271830377433213	1237.2138671875	21.884765625	1.0	3.0	0.6827445931503564	46.0	5.0	15000.0	Bing	1462086435411.0
1647	1.0	84.6962890625	0.4271830377433213	1237.2138671875	21.884765625	1.0	3.0	0.6827445931503564	46.0	5.0	30000.0	Bing	1462086435411.0
1648	1.0	84.6962890625	0.4271830377433213	1237.2138671875	21.884765625	1.0	3.0	0.6827445931503564	46.0	5.0	60000.0	Bing	1462086435411.0
1649	1.0	84.6962890625	0.4271830377433213	1237.2138671875	21.884765625	1.0	3.0	0.6827445931503564	46.0	5.0	300000.0	Bing	1462086435411.0
1650	1.0	1083.609375	0.04618364983894941	238.30078125	21.884765625	1.0	6.0	0.5540512513438142	43.0	5.0	900000.0	Bing	1462086435411.0
1651	1.0	1178.0810546875	0.02716365430981137	143.8291015625	21.884765625	1.0	31.0	0.1315680068650475	18.0	5.0	1800000.0	Bing	1462086435411.0
1652	1.0	1178.0810546875	0.02716365430981137	143.8291015625	21.884765625	1.0	31.0	0.1315680068650475	18.0	5.0	3600000.0	Bing	1462086435411.0
1653	1.0	1321.91015625	-0.14412254718375178	1.0	21.884765625	1.0	49.0	-0.2444444444444444	1.0	5.0	21600000.0	Bing	1462086435411.0
1654	1.0	1321.91015625	-0.14412254718375178	1.0	21.884765625	1.0	49.0	-0.2444444444444444	1.0	5.0	43200000.0	Bing	1462086435411.0
1655	1.0	582.728515625	0.005157749747945987	1.0	761.06640625	1.0	28.0	-0.006877605117668587	1.0	26.0	86400000.0	Bing	1462086435411.0
1656	1.0	84.6962890625	0.42190946091306447	905.580078125	21.9091796875	1.0	3.0	0.6819190472163994	45.0	5.0	0.0	Bing	1462087303345.0
1657	1.0	84.6962890625	0.42190946091306447	905.580078125	21.9091796875	1.0	3.0	0.6819190472163994	45.0	5.0	1000.0	Bing	1462087303345.0
1658	1.0	84.6962890625	0.42190946091306447	905.580078125	21.9091796875	1.0	3.0	0.6819190472163994	45.0	5.0	15000.0	Bing	1462087303345.0
1659	1.0	84.6962890625	0.42190946091306447	905.580078125	21.9091796875	1.0	3.0	0.6819190472163994	45.0	5.0	30000.0	Bing	1462087303345.0
1660	1.0	84.6962890625	0.42190946091306447	905.580078125	21.9091796875	1.0	3.0	0.6819190472163994	45.0	5.0	60000.0	Bing	1462087303345.0
1661	1.0	84.6962890625	0.42190946091306447	905.580078125	21.9091796875	1.0	3.0	0.6819190472163994	45.0	5.0	300000.0	Bing	1462087303345.0
1662	1.0	750.8515625	0.06923255432478943	239.4248046875	21.9091796875	1.0	5.0	0.5899248796553369	43.0	5.0	900000.0	Bing	1462087303345.0
1663	1.0	846.447265625	0.043147954551733377	143.8291015625	21.9091796875	1.0	30.0	0.13710212427677043	18.0	5.0	1800000.0	Bing	1462087303345.0
1664	1.0	846.447265625	0.043147954551733377	143.8291015625	21.9091796875	1.0	30.0	0.13710212427677043	18.0	5.0	3600000.0	Bing	1462087303345.0
1665	1.0	990.2763671875	-0.14282125864118692	1.0	21.9091796875	1.0	48.0	-0.2435801298991443	1.0	5.0	21600000.0	Bing	1462087303345.0
1666	1.0	990.2763671875	-0.14282125864118692	1.0	21.9091796875	1.0	48.0	-0.2435801298991443	1.0	5.0	43200000.0	Bing	1462087303345.0
1667	1.0	589.447265625	-0.007407549014805136	1.0	422.73828125	1.0	30.0	-0.024926347175751006	1.0	23.0	86400000.0	Bing	1462087303345.0
1668	1.0	84.6962890625	0.4272719495522577	1236.58984375	21.896484375	1.0	3.0	0.7167132003459626	46.0	6.0	0.0	Bing	1462088173390.0
1669	1.0	84.6962890625	0.4272719495522577	1236.58984375	21.896484375	1.0	3.0	0.7167132003459626	46.0	6.0	1000.0	Bing	1462088173390.0
1670	1.0	84.6962890625	0.4272719495522577	1236.58984375	21.896484375	1.0	3.0	0.7167132003459626	46.0	6.0	15000.0	Bing	1462088173390.0
1671	1.0	84.6962890625	0.4272719495522577	1236.58984375	21.896484375	1.0	3.0	0.7167132003459626	46.0	6.0	30000.0	Bing	1462088173390.0
1672	1.0	84.6962890625	0.4272719495522577	1236.58984375	21.896484375	1.0	3.0	0.7167132003459626	46.0	6.0	60000.0	Bing	1462088173390.0
1673	1.0	84.6962890625	0.4272719495522577	1236.58984375	21.896484375	1.0	3.0	0.7167132003459626	46.0	6.0	300000.0	Bing	1462088173390.0
1674	1.0	1083.609375	0.0461211409667227	237.6767578125	21.896484375	1.0	6.0	0.5921565254637922	43.0	6.0	900000.0	Bing	1462088173390.0
1675	1.0	1177.45703125	0.02720190642464229	143.8291015625	21.896484375	1.0	31.0	0.156807200959359	18.0	6.0	1800000.0	Bing	1462088173390.0
1676	1.0	1177.45703125	0.02720190642464229	143.8291015625	21.896484375	1.0	31.0	0.156807200959359	18.0	6.0	3600000.0	Bing	1462088173390.0
1677	1.0	1321.2861328125	-0.14408200711751304	1.0	21.896484375	1.0	49.0	-0.21914829231817892	1.0	6.0	21600000.0	Bing	1462088173390.0
1678	1.0	1313.8046875	-0.1239986928682553	1.0	29.3779296875	1.0	47.0	-0.17890661183303358	1.0	8.0	43200000.0	Bing	1462088173390.0
1679	1.0	586.2001953125	0.004938982409293874	1.0	756.982421875	1.0	29.0	-0.010050378152592118	1.0	26.0	86400000.0	Bing	1462088173390.0
1680	1.0	84.6962890625	0.42732083337972976	1239.9189453125	21.8974609375	1.0	3.0	0.7431880546573145	46.0	7.0	0.0	Bing	1462089032209.0
1681	1.0	84.6962890625	0.42732083337972976	1239.9189453125	21.8974609375	1.0	3.0	0.7431880546573145	46.0	7.0	1000.0	Bing	1462089032209.0
1682	1.0	84.6962890625	0.42732083337972976	1239.9189453125	21.8974609375	1.0	3.0	0.7431880546573145	46.0	7.0	15000.0	Bing	1462089032209.0
1683	1.0	84.6962890625	0.42732083337972976	1239.9189453125	21.8974609375	1.0	3.0	0.7431880546573145	46.0	7.0	30000.0	Bing	1462089032209.0
1684	1.0	84.6962890625	0.42732083337972976	1239.9189453125	21.8974609375	1.0	3.0	0.7431880546573145	46.0	7.0	60000.0	Bing	1462089032209.0
1685	1.0	84.6962890625	0.42732083337972976	1239.9189453125	21.8974609375	1.0	3.0	0.7431880546573145	46.0	7.0	300000.0	Bing	1462089032209.0
1686	1.0	1083.609375	0.046556063194014195	241.005859375	21.8974609375	1.0	6.0	0.622989845774212	43.0	7.0	900000.0	Bing	1462089032209.0
1687	1.0	1180.7861328125	0.027085616007293017	143.8291015625	21.8974609375	1.0	31.0	0.17857142857142852	18.0	7.0	1800000.0	Bing	1462089032209.0
1688	1.0	1180.7861328125	0.027085616007293017	143.8291015625	21.8974609375	1.0	31.0	0.17857142857142852	18.0	7.0	3600000.0	Bing	1462089032209.0
1689	1.0	1324.615234375	-0.14408796500399912	1.0	21.8974609375	1.0	49.0	-0.19843134832984427	1.0	7.0	21600000.0	Bing	1462089032209.0
1690	1.0	1316.8837890625	-0.12346390858360949	1.0	29.62890625	1.0	47.0	-0.1638905703438091	1.0	9.0	43200000.0	Bing	1462089032209.0
1691	1.0	583.3076171875	0.00518775044301151	1.0	763.205078125	1.0	28.0	0.0	1.0	28.0	86400000.0	Bing	1462089032209.0
1692	1.0	84.6962890625	0.4214685313914735	902.5927734375	21.86328125	1.0	3.0	0.715882015447663	45.0	6.0	0.0	Bing	1462089895748.0
1693	1.0	84.6962890625	0.4214685313914735	902.5927734375	21.86328125	1.0	3.0	0.715882015447663	45.0	6.0	1000.0	Bing	1462089895748.0
1694	1.0	84.6962890625	0.4214685313914735	902.5927734375	21.86328125	1.0	3.0	0.715882015447663	45.0	6.0	15000.0	Bing	1462089895748.0
1695	1.0	84.6962890625	0.4214685313914735	902.5927734375	21.86328125	1.0	3.0	0.715882015447663	45.0	6.0	30000.0	Bing	1462089895748.0
1696	1.0	84.6962890625	0.4214685313914735	902.5927734375	21.86328125	1.0	3.0	0.715882015447663	45.0	6.0	60000.0	Bing	1462089895748.0
1697	1.0	84.6962890625	0.4214685313914735	902.5927734375	21.86328125	1.0	3.0	0.715882015447663	45.0	6.0	300000.0	Bing	1462089895748.0
1698	1.0	750.8515625	0.06865845442191347	236.4375	21.86328125	1.0	5.0	0.6273764344284781	43.0	6.0	900000.0	Bing	1462089895748.0
1699	1.0	843.4599609375	0.04326433107099997	143.8291015625	21.86328125	1.0	30.0	0.16270350665457162	18.0	6.0	1800000.0	Bing	1462089895748.0
1700	1.0	843.4599609375	0.04326433107099997	143.8291015625	21.86328125	1.0	30.0	0.16270350665457162	18.0	6.0	3600000.0	Bing	1462089895748.0
1701	1.0	987.2890625	-0.14295990600051547	1.0	21.86328125	1.0	48.0	-0.21821789023599233	1.0	6.0	21600000.0	Bing	1462089895748.0
1702	1.0	975.26953125	-0.11354920239875471	1.0	33.8828125	1.0	45.0	-0.16151457061744962	1.0	9.0	43200000.0	Bing	1462089895748.0
1703	1.0	589.447265625	-0.0075808341478431586	1.0	419.705078125	1.0	30.0	-0.020739033894608502	1.0	24.0	86400000.0	Bing	1462089895748.0
1704	1.0	84.6962890625	0.4217224260577497	906.1259765625	21.884765625	1.0	3.0	0.715882015447663	45.0	6.0	0.0	Bing	1462090894427.0
1705	1.0	84.6962890625	0.4217224260577497	906.1259765625	21.884765625	1.0	3.0	0.715882015447663	45.0	6.0	1000.0	Bing	1462090894427.0
1706	1.0	84.6962890625	0.4217224260577497	906.1259765625	21.884765625	1.0	3.0	0.715882015447663	45.0	6.0	15000.0	Bing	1462090894427.0
1707	1.0	84.6962890625	0.4217224260577497	906.1259765625	21.884765625	1.0	3.0	0.715882015447663	45.0	6.0	30000.0	Bing	1462090894427.0
1708	1.0	84.6962890625	0.4217224260577497	906.1259765625	21.884765625	1.0	3.0	0.715882015447663	45.0	6.0	60000.0	Bing	1462090894427.0
1709	1.0	84.6962890625	0.4217224260577497	906.1259765625	21.884765625	1.0	3.0	0.715882015447663	45.0	6.0	300000.0	Bing	1462090894427.0
1710	1.0	750.8515625	0.06926689792270332	239.970703125	21.884765625	1.0	5.0	0.6273764344284781	43.0	6.0	900000.0	Bing	1462090894427.0
1711	1.0	846.9931640625	0.0430701598838726	143.8291015625	21.884765625	1.0	30.0	0.16270350665457162	18.0	6.0	1800000.0	Bing	1462090894427.0
1712	1.0	846.9931640625	0.0430701598838726	143.8291015625	21.884765625	1.0	30.0	0.16270350665457162	18.0	6.0	3600000.0	Bing	1462090894427.0
1713	1.0	990.822265625	-0.14290541734554044	1.0	21.884765625	1.0	48.0	-0.21821789023599233	1.0	6.0	21600000.0	Bing	1462090894427.0
1714	1.0	969.052734375	-0.09879672571777463	1.0	43.654296875	1.0	43.0	-0.13400504203456162	1.0	11.0	43200000.0	Bing	1462090894427.0
1715	1.0	582.728515625	-0.00676692001541128	1.0	429.978515625	1.0	28.0	-0.006877605117668587	1.0	26.0	86400000.0	Bing	1462090894427.0
1716	1.0	84.6962890625	0.42178207759565306	903.7890625	21.8984375	1.0	3.0	0.6819190472163994	45.0	5.0	0.0	Bing	1462091761172.0
1717	1.0	84.6962890625	0.42178207759565306	903.7890625	21.8984375	1.0	3.0	0.6819190472163994	45.0	5.0	1000.0	Bing	1462091761172.0
1718	1.0	84.6962890625	0.42178207759565306	903.7890625	21.8984375	1.0	3.0	0.6819190472163994	45.0	5.0	15000.0	Bing	1462091761172.0
1719	1.0	84.6962890625	0.42178207759565306	903.7890625	21.8984375	1.0	3.0	0.6819190472163994	45.0	5.0	30000.0	Bing	1462091761172.0
1720	1.0	84.6962890625	0.42178207759565306	903.7890625	21.8984375	1.0	3.0	0.6819190472163994	45.0	5.0	60000.0	Bing	1462091761172.0
1721	1.0	84.6962890625	0.42178207759565306	903.7890625	21.8984375	1.0	3.0	0.6819190472163994	45.0	5.0	300000.0	Bing	1462091761172.0
1722	1.0	750.8515625	0.06892471736231649	237.6337890625	21.8984375	1.0	5.0	0.5899248796553369	43.0	5.0	900000.0	Bing	1462091761172.0
1723	1.0	844.65625	0.043246655080554045	143.8291015625	21.8984375	1.0	30.0	0.13710212427677043	18.0	5.0	1800000.0	Bing	1462091761172.0
1724	1.0	844.65625	0.043246655080554045	143.8291015625	21.8984375	1.0	30.0	0.13710212427677043	18.0	5.0	3600000.0	Bing	1462091761172.0
1725	1.0	988.4853515625	-0.1428483142223895	1.0	21.8984375	1.0	48.0	-0.2435801298991443	1.0	5.0	21600000.0	Bing	1462091761172.0
1726	1.0	972.1689453125	-0.10635256918082894	1.0	38.21484375	1.0	44.0	-0.1602539912734705	1.0	9.0	43200000.0	Bing	1462091761172.0
1727	1.0	586.03515625	-0.007197987104454953	1.0	424.3486328125	1.0	29.0	-0.017733172553297715	1.0	24.0	86400000.0	Bing	1462091761172.0
1728	1.0	84.6962890625	0.4271445400533508	1239.3271484375	21.876953125	1.0	3.0	0.6827445931503564	46.0	5.0	0.0	Bing	1462092906327.0
1729	1.0	84.6962890625	0.4271445400533508	1239.3271484375	21.876953125	1.0	3.0	0.6827445931503564	46.0	5.0	1000.0	Bing	1462092906327.0
1730	1.0	84.6962890625	0.4271445400533508	1239.3271484375	21.876953125	1.0	3.0	0.6827445931503564	46.0	5.0	15000.0	Bing	1462092906327.0
1731	1.0	84.6962890625	0.4271445400533508	1239.3271484375	21.876953125	1.0	3.0	0.6827445931503564	46.0	5.0	30000.0	Bing	1462092906327.0
1732	1.0	84.6962890625	0.4271445400533508	1239.3271484375	21.876953125	1.0	3.0	0.6827445931503564	46.0	5.0	60000.0	Bing	1462092906327.0
1733	1.0	84.6962890625	0.4271445400533508	1239.3271484375	21.876953125	1.0	3.0	0.6827445931503564	46.0	5.0	300000.0	Bing	1462092906327.0
1734	1.0	1083.609375	0.04644586372822923	240.4140625	21.876953125	1.0	6.0	0.5540512513438142	43.0	5.0	900000.0	Bing	1462092906327.0
1735	1.0	1180.1943359375	0.02707824178527317	143.8291015625	21.876953125	1.0	31.0	0.1315680068650475	18.0	5.0	1800000.0	Bing	1462092906327.0
1736	1.0	1180.1943359375	0.02707824178527317	143.8291015625	21.876953125	1.0	31.0	0.1315680068650475	18.0	5.0	3600000.0	Bing	1462092906327.0
1737	1.0	1324.0234375	-0.1441542709445231	1.0	21.876953125	1.0	49.0	-0.2444444444444444	1.0	5.0	21600000.0	Bing	1462092906327.0
1738	1.0	1306.4345703125	-0.10616718180988532	1.0	39.4658203125	1.0	45.0	-0.16151457061744962	1.0	9.0	43200000.0	Bing	1462092906327.0
1739	1.0	586.5546875	0.004982760399115	1.0	759.345703125	1.0	29.0	-0.013781637176578718	1.0	25.0	86400000.0	Bing	1462092906327.0
1740	1.0	84.6962890625	0.4219163893132355	905.892578125	21.9091796875	1.0	3.0	0.715882015447663	45.0	6.0	0.0	Bing	1462093768138.0
1741	1.0	84.6962890625	0.4219163893132355	905.892578125	21.9091796875	1.0	3.0	0.715882015447663	45.0	6.0	1000.0	Bing	1462093768138.0
1742	1.0	84.6962890625	0.4219163893132355	905.892578125	21.9091796875	1.0	3.0	0.715882015447663	45.0	6.0	15000.0	Bing	1462093768138.0
1743	1.0	84.6962890625	0.4219163893132355	905.892578125	21.9091796875	1.0	3.0	0.715882015447663	45.0	6.0	30000.0	Bing	1462093768138.0
1744	1.0	84.6962890625	0.4219163893132355	905.892578125	21.9091796875	1.0	3.0	0.715882015447663	45.0	6.0	60000.0	Bing	1462093768138.0
1745	1.0	84.6962890625	0.4219163893132355	905.892578125	21.9091796875	1.0	3.0	0.715882015447663	45.0	6.0	300000.0	Bing	1462093768138.0
1746	1.0	750.8515625	0.06928206363290187	239.7373046875	21.9091796875	1.0	5.0	0.6273764344284781	43.0	6.0	900000.0	Bing	1462093768138.0
1747	1.0	846.759765625	0.043127538988112564	143.8291015625	21.9091796875	1.0	30.0	0.16270350665457162	18.0	6.0	1800000.0	Bing	1462093768138.0
1748	1.0	846.759765625	0.043127538988112564	143.8291015625	21.9091796875	1.0	30.0	0.16270350665457162	18.0	6.0	3600000.0	Bing	1462093768138.0
1749	1.0	990.5888671875	-0.14282278837643422	1.0	21.9091796875	1.0	48.0	-0.21821789023599233	1.0	6.0	21600000.0	Bing	1462093768138.0
1750	1.0	977.45703125	-0.11152216028067587	1.0	35.041015625	1.0	45.0	-0.16151457061744962	1.0	9.0	43200000.0	Bing	1462093768138.0
1751	1.0	568.0625	-0.00545668207843539	1.0	444.435546875	1.0	24.0	0.020739033894608502	1.0	30.0	86400000.0	Bing	1462093768138.0
1752	1.0	84.6962890625	0.4268466388900003	1238.0322265625	21.8427734375	1.0	3.0	0.6827445931503564	46.0	5.0	0.0	Bing	1462094800624.0
1753	1.0	84.6962890625	0.4268466388900003	1238.0322265625	21.8427734375	1.0	3.0	0.6827445931503564	46.0	5.0	1000.0	Bing	1462094800624.0
1754	1.0	84.6962890625	0.4268466388900003	1238.0322265625	21.8427734375	1.0	3.0	0.6827445931503564	46.0	5.0	15000.0	Bing	1462094800624.0
1755	1.0	84.6962890625	0.4268466388900003	1238.0322265625	21.8427734375	1.0	3.0	0.6827445931503564	46.0	5.0	30000.0	Bing	1462094800624.0
1756	1.0	84.6962890625	0.4268466388900003	1238.0322265625	21.8427734375	1.0	3.0	0.6827445931503564	46.0	5.0	60000.0	Bing	1462094800624.0
1757	1.0	84.6962890625	0.4268466388900003	1238.0322265625	21.8427734375	1.0	3.0	0.6827445931503564	46.0	5.0	300000.0	Bing	1462094800624.0
1758	1.0	1083.609375	0.04622170043321674	239.119140625	21.8427734375	1.0	6.0	0.5540512513438142	43.0	5.0	900000.0	Bing	1462094800624.0
1759	1.0	1178.8994140625	0.02707679979770226	143.8291015625	21.8427734375	1.0	31.0	0.1315680068650475	18.0	5.0	1800000.0	Bing	1462094800624.0
1760	1.0	1178.8994140625	0.02707679979770226	143.8291015625	21.8427734375	1.0	31.0	0.1315680068650475	18.0	5.0	3600000.0	Bing	1462094800624.0
1761	1.0	1322.728515625	-0.14426412994624893	1.0	21.8427734375	1.0	49.0	-0.2444444444444444	1.0	5.0	21600000.0	Bing	1462094800624.0
1762	1.0	1306.3671875	-0.10801986986148629	1.0	38.2041015625	1.0	45.0	-0.16151457061744962	1.0	9.0	43200000.0	Bing	1462094800624.0
1763	1.0	561.9228515625	0.006408563446930469	1.0	782.6484375	1.0	22.0	0.03492747852566286	1.0	32.0	86400000.0	Bing	1462094800624.0
1764	1.0	84.6962890625	0.427240192945664	1236.625	21.892578125	1.0	3.0	0.6827445931503564	46.0	5.0	0.0	Bing	1462095664261.0
1765	1.0	84.6962890625	0.427240192945664	1236.625	21.892578125	1.0	3.0	0.6827445931503564	46.0	5.0	1000.0	Bing	1462095664261.0
1766	1.0	84.6962890625	0.427240192945664	1236.625	21.892578125	1.0	3.0	0.6827445931503564	46.0	5.0	15000.0	Bing	1462095664261.0
1767	1.0	84.6962890625	0.427240192945664	1236.625	21.892578125	1.0	3.0	0.6827445931503564	46.0	5.0	30000.0	Bing	1462095664261.0
1768	1.0	84.6962890625	0.427240192945664	1236.625	21.892578125	1.0	3.0	0.6827445931503564	46.0	5.0	60000.0	Bing	1462095664261.0
1769	1.0	84.6962890625	0.427240192945664	1236.625	21.892578125	1.0	3.0	0.6827445931503564	46.0	5.0	300000.0	Bing	1462095664261.0
1770	1.0	1083.609375	0.04611936997716424	237.7119140625	21.892578125	1.0	6.0	0.5540512513438142	43.0	5.0	900000.0	Bing	1462095664261.0
1771	1.0	1177.4921875	0.02719527496662786	143.8291015625	21.892578125	1.0	31.0	0.1315680068650475	18.0	5.0	1800000.0	Bing	1462095664261.0
1772	1.0	1177.4921875	0.02719527496662786	143.8291015625	21.892578125	1.0	31.0	0.1315680068650475	18.0	5.0	3600000.0	Bing	1462095664261.0
1773	1.0	1321.3212890625	-0.14409503922835878	1.0	21.892578125	1.0	49.0	-0.2444444444444444	1.0	5.0	21600000.0	Bing	1462095664261.0
1774	1.0	1279.8896484375	-0.08177202862549975	1.0	63.32421875	1.0	38.0	-0.0822155637106604	1.0	16.0	43200000.0	Bing	1462095664261.0
1775	1.0	561.9228515625	0.006377895638339601	1.0	781.291015625	1.0	22.0	0.03492747852566286	1.0	32.0	86400000.0	Bing	1462095664261.0
1776	1.0	84.6962890625	0.42692415236462167	1238.4365234375	21.8515625	1.0	3.0	0.7431880546573145	46.0	7.0	0.0	Bing	1462096826460.0
1777	1.0	84.6962890625	0.42692415236462167	1238.4365234375	21.8515625	1.0	3.0	0.7431880546573145	46.0	7.0	1000.0	Bing	1462096826460.0
1778	1.0	84.6962890625	0.42692415236462167	1238.4365234375	21.8515625	1.0	3.0	0.7431880546573145	46.0	7.0	15000.0	Bing	1462096826460.0
1779	1.0	84.6962890625	0.42692415236462167	1238.4365234375	21.8515625	1.0	3.0	0.7431880546573145	46.0	7.0	30000.0	Bing	1462096826460.0
1780	1.0	84.6962890625	0.42692415236462167	1238.4365234375	21.8515625	1.0	3.0	0.7431880546573145	46.0	7.0	60000.0	Bing	1462096826460.0
1781	1.0	84.6962890625	0.42692415236462167	1238.4365234375	21.8515625	1.0	3.0	0.7431880546573145	46.0	7.0	300000.0	Bing	1462096826460.0
1782	1.0	1083.609375	0.04628868666818452	239.5234375	21.8515625	1.0	6.0	0.622989845774212	43.0	7.0	900000.0	Bing	1462096826460.0
1783	1.0	1179.3037109375	0.027074656753030196	143.8291015625	21.8515625	1.0	31.0	0.17857142857142852	18.0	7.0	1800000.0	Bing	1462096826460.0
1784	1.0	1179.3037109375	0.027074656753030196	143.8291015625	21.8515625	1.0	31.0	0.17857142857142852	18.0	7.0	3600000.0	Bing	1462096826460.0
1785	1.0	1323.1328125	-0.14423605335904943	1.0	21.8515625	1.0	49.0	-0.19843134832984427	1.0	7.0	21600000.0	Bing	1462096826460.0
1786	1.0	1273.1611328125	-0.07604039705839598	1.0	71.8232421875	1.0	36.0	-0.05423759975728566	1.0	20.0	43200000.0	Bing	1462096826460.0
1787	1.0	561.9228515625	0.006417879653713527	1.0	783.0615234375	1.0	22.0	0.039964491781727736	1.0	34.0	86400000.0	Bing	1462096826460.0
1788	1.0	84.6962890625	0.42163976212018145	904.1962890625	21.8798828125	1.0	3.0	0.742352312936209	45.0	7.0	0.0	Bing	1462097695097.0
1789	1.0	84.6962890625	0.42163976212018145	904.1962890625	21.8798828125	1.0	3.0	0.742352312936209	45.0	7.0	1000.0	Bing	1462097695097.0
1790	1.0	84.6962890625	0.42163976212018145	904.1962890625	21.8798828125	1.0	3.0	0.742352312936209	45.0	7.0	15000.0	Bing	1462097695097.0
1791	1.0	84.6962890625	0.42163976212018145	904.1962890625	21.8798828125	1.0	3.0	0.742352312936209	45.0	7.0	30000.0	Bing	1462097695097.0
1792	1.0	84.6962890625	0.42163976212018145	904.1962890625	21.8798828125	1.0	3.0	0.742352312936209	45.0	7.0	60000.0	Bing	1462097695097.0
1793	1.0	84.6962890625	0.42163976212018145	904.1962890625	21.8798828125	1.0	3.0	0.742352312936209	45.0	7.0	300000.0	Bing	1462097695097.0
1794	1.0	750.8515625	0.06895016251996604	238.041015625	21.8798828125	1.0	5.0	0.6573688754297988	43.0	7.0	900000.0	Bing	1462097695097.0
1795	1.0	845.0634765625	0.04318787078933707	143.8291015625	21.8798828125	1.0	30.0	0.18476851073831596	18.0	7.0	1800000.0	Bing	1462097695097.0
1796	1.0	845.0634765625	0.04318787078933707	143.8291015625	21.8798828125	1.0	30.0	0.18476851073831596	18.0	7.0	3600000.0	Bing	1462097695097.0
1797	1.0	988.892578125	-0.14291227921632818	1.0	21.8798828125	1.0	48.0	-0.19744424543566372	1.0	7.0	21600000.0	Bing	1462097695097.0
1798	1.0	947.1318359375	-0.07937310998199637	1.0	63.640625	1.0	37.0	-0.06741998624632421	1.0	18.0	43200000.0	Bing	1462097695097.0
1799	1.0	561.9228515625	-0.004997583205059293	1.0	448.849609375	1.0	22.0	0.037505327839765464	1.0	33.0	86400000.0	Bing	1462097695097.0
1800	1.0	84.6962890625	0.42720964531132877	1236.1044921875	21.8896484375	1.0	3.0	0.7167132003459626	46.0	6.0	0.0	Bing	1462098858642.0
1801	1.0	84.6962890625	0.42720964531132877	1236.1044921875	21.8896484375	1.0	3.0	0.7167132003459626	46.0	6.0	1000.0	Bing	1462098858642.0
1802	1.0	84.6962890625	0.42720964531132877	1236.1044921875	21.8896484375	1.0	3.0	0.7167132003459626	46.0	6.0	15000.0	Bing	1462098858642.0
1803	1.0	84.6962890625	0.42720964531132877	1236.1044921875	21.8896484375	1.0	3.0	0.7167132003459626	46.0	6.0	30000.0	Bing	1462098858642.0
1804	1.0	84.6962890625	0.42720964531132877	1236.1044921875	21.8896484375	1.0	3.0	0.7167132003459626	46.0	6.0	60000.0	Bing	1462098858642.0
1805	1.0	84.6962890625	0.42720964531132877	1236.1044921875	21.8896484375	1.0	3.0	0.7167132003459626	46.0	6.0	300000.0	Bing	1462098858642.0
1806	1.0	1083.609375	0.04604634273749058	237.19140625	21.8896484375	1.0	6.0	0.5921565254637922	43.0	6.0	900000.0	Bing	1462098858642.0
1807	1.0	1176.9716796875	0.027209679797467193	143.8291015625	21.8896484375	1.0	31.0	0.156807200959359	18.0	6.0	1800000.0	Bing	1462098858642.0
1808	1.0	1176.9716796875	0.027209679797467193	143.8291015625	21.8896484375	1.0	31.0	0.156807200959359	18.0	6.0	3600000.0	Bing	1462098858642.0
1809	1.0	1320.80078125	-0.14410330162190227	1.0	21.8896484375	1.0	49.0	-0.21914829231817892	1.0	6.0	21600000.0	Bing	1462098858642.0
1810	1.0	1263.5302734375	-0.07178614033451569	1.0	79.16015625	1.0	34.0	-0.044668528628363215	1.0	21.0	43200000.0	Bing	1462098858642.0
1811	1.0	561.9228515625	0.006366047494547861	1.0	780.767578125	1.0	22.0	0.037505327839765464	1.0	33.0	86400000.0	Bing	1462098858642.0
1812	1.0	84.6962890625	0.42676172807315005	1235.71484375	21.8359375	1.0	3.0	0.6827445931503564	46.0	5.0	0.0	Bing	1462099717138.0
1813	1.0	84.6962890625	0.42676172807315005	1235.71484375	21.8359375	1.0	3.0	0.6827445931503564	46.0	5.0	1000.0	Bing	1462099717138.0
1814	1.0	84.6962890625	0.42676172807315005	1235.71484375	21.8359375	1.0	3.0	0.6827445931503564	46.0	5.0	15000.0	Bing	1462099717138.0
1815	1.0	84.6962890625	0.42676172807315005	1235.71484375	21.8359375	1.0	3.0	0.6827445931503564	46.0	5.0	30000.0	Bing	1462099717138.0
1816	1.0	84.6962890625	0.42676172807315005	1235.71484375	21.8359375	1.0	3.0	0.6827445931503564	46.0	5.0	60000.0	Bing	1462099717138.0
1817	1.0	84.6962890625	0.42676172807315005	1235.71484375	21.8359375	1.0	3.0	0.6827445931503564	46.0	5.0	300000.0	Bing	1462099717138.0
1818	1.0	1083.609375	0.045907483429048095	236.8017578125	21.8359375	1.0	6.0	0.5540512513438142	43.0	5.0	900000.0	Bing	1462099717138.0
1819	1.0	1176.58203125	0.027149318940307525	143.8291015625	21.8359375	1.0	31.0	0.1315680068650475	18.0	5.0	1800000.0	Bing	1462099717138.0
1820	1.0	1176.58203125	0.027149318940307525	143.8291015625	21.8359375	1.0	31.0	0.1315680068650475	18.0	5.0	3600000.0	Bing	1462099717138.0
1821	1.0	1314.021484375	-0.12658806700741645	1.0	28.2255859375	1.0	47.0	-0.19641855032959651	1.0	7.0	21600000.0	Bing	1462099717138.0
1822	1.0	1252.466796875	-0.06652413680169365	1.0	89.7802734375	1.0	31.0	-0.027777777777777773	1.0	23.0	43200000.0	Bing	1462099717138.0
1823	1.0	561.9228515625	0.006356002214565741	1.0	780.32421875	1.0	22.0	0.03492747852566286	1.0	32.0	86400000.0	Bing	1462099717138.0
1824	1.0	84.6962890625	0.42689490515065803	1236.7099609375	21.8505859375	1.0	3.0	0.7167132003459626	46.0	6.0	0.0	Bing	1462100584724.0
1825	1.0	84.6962890625	0.42689490515065803	1236.7099609375	21.8505859375	1.0	3.0	0.7167132003459626	46.0	6.0	1000.0	Bing	1462100584724.0
1826	1.0	84.6962890625	0.42689490515065803	1236.7099609375	21.8505859375	1.0	3.0	0.7167132003459626	46.0	6.0	15000.0	Bing	1462100584724.0
1827	1.0	84.6962890625	0.42689490515065803	1236.7099609375	21.8505859375	1.0	3.0	0.7167132003459626	46.0	6.0	30000.0	Bing	1462100584724.0
1828	1.0	84.6962890625	0.42689490515065803	1236.7099609375	21.8505859375	1.0	3.0	0.7167132003459626	46.0	6.0	60000.0	Bing	1462100584724.0
1829	1.0	84.6962890625	0.42689490515065803	1236.7099609375	21.8505859375	1.0	3.0	0.7167132003459626	46.0	6.0	300000.0	Bing	1462100584724.0
1830	1.0	1083.609375	0.046061894330411454	237.796875	21.8505859375	1.0	6.0	0.5921565254637922	43.0	6.0	900000.0	Bing	1462100584724.0
1831	1.0	1177.5771484375	0.027134322177364393	143.8291015625	21.8505859375	1.0	31.0	0.156807200959359	18.0	6.0	1800000.0	Bing	1462100584724.0
1832	1.0	1177.5771484375	0.027134322177364393	143.8291015625	21.8505859375	1.0	31.0	0.156807200959359	18.0	6.0	3600000.0	Bing	1462100584724.0
1833	1.0	1317.0546875	-0.13152665878720618	1.0	26.2021484375	1.0	48.0	-0.19744424543566372	1.0	7.0	21600000.0	Bing	1462100584724.0
1834	1.0	1256.2333984375	-0.06780954994866475	1.0	87.0234375	1.0	32.0	-0.030491836056815314	1.0	23.0	43200000.0	Bing	1462100584724.0
1835	1.0	561.9228515625	0.006378867695538262	1.0	781.333984375	1.0	22.0	0.037505327839765464	1.0	33.0	86400000.0	Bing	1462100584724.0
1836	1.0	84.6962890625	0.42109697207650937	902.0361328125	21.8193359375	1.0	3.0	0.742352312936209	45.0	7.0	0.0	Bing	1462101443348.0
1837	1.0	84.6962890625	0.42109697207650937	902.0361328125	21.8193359375	1.0	3.0	0.742352312936209	45.0	7.0	1000.0	Bing	1462101443348.0
1838	1.0	84.6962890625	0.42109697207650937	902.0361328125	21.8193359375	1.0	3.0	0.742352312936209	45.0	7.0	15000.0	Bing	1462101443348.0
1839	1.0	84.6962890625	0.42109697207650937	902.0361328125	21.8193359375	1.0	3.0	0.742352312936209	45.0	7.0	30000.0	Bing	1462101443348.0
1840	1.0	84.6962890625	0.42109697207650937	902.0361328125	21.8193359375	1.0	3.0	0.742352312936209	45.0	7.0	60000.0	Bing	1462101443348.0
1841	1.0	84.6962890625	0.42109697207650937	902.0361328125	21.8193359375	1.0	3.0	0.742352312936209	45.0	7.0	300000.0	Bing	1462101443348.0
1842	1.0	750.8515625	0.06847555197772523	235.880859375	21.8193359375	1.0	5.0	0.6573688754297988	43.0	7.0	900000.0	Bing	1462101443348.0
1843	1.0	842.9033203125	0.04322468023819146	143.8291015625	21.8193359375	1.0	30.0	0.18476851073831596	18.0	7.0	1800000.0	Bing	1462101443348.0
1844	1.0	842.9033203125	0.04322468023819146	143.8291015625	21.8193359375	1.0	30.0	0.18476851073831596	18.0	7.0	3600000.0	Bing	1462101443348.0
1845	1.0	983.77734375	-0.13402703682235678	1.0	24.7744140625	1.0	47.0	-0.17890661183303358	1.0	8.0	21600000.0	Bing	1462101443348.0
1846	1.0	922.9560546875	-0.06591351484044697	1.0	85.595703125	1.0	31.0	-0.023596995186213474	1.0	24.0	43200000.0	Bing	1462101443348.0
1847	1.0	561.9228515625	-0.005113978598457238	1.0	446.62890625	1.0	22.0	0.037505327839765464	1.0	33.0	86400000.0	Bing	1462101443348.0
1848	1.0	84.6962890625	0.4265062296774441	1233.3154296875	21.80859375	1.0	3.0	0.7167132003459626	46.0	6.0	0.0	Bing	1462102313069.0
1849	1.0	84.6962890625	0.4265062296774441	1233.3154296875	21.80859375	1.0	3.0	0.7167132003459626	46.0	6.0	1000.0	Bing	1462102313069.0
1850	1.0	84.6962890625	0.4265062296774441	1233.3154296875	21.80859375	1.0	3.0	0.7167132003459626	46.0	6.0	15000.0	Bing	1462102313069.0
1851	1.0	84.6962890625	0.4265062296774441	1233.3154296875	21.80859375	1.0	3.0	0.7167132003459626	46.0	6.0	30000.0	Bing	1462102313069.0
1852	1.0	84.6962890625	0.4265062296774441	1233.3154296875	21.80859375	1.0	3.0	0.7167132003459626	46.0	6.0	60000.0	Bing	1462102313069.0
1853	1.0	84.6962890625	0.4265062296774441	1233.3154296875	21.80859375	1.0	3.0	0.7167132003459626	46.0	6.0	300000.0	Bing	1462102313069.0
1854	1.0	1083.609375	0.04554623369774633	234.40234375	21.80859375	1.0	6.0	0.5921565254637922	43.0	6.0	900000.0	Bing	1462102313069.0
1855	1.0	1174.1826171875	0.027196625466311863	143.8291015625	21.80859375	1.0	31.0	0.156807200959359	18.0	6.0	1800000.0	Bing	1462102313069.0
1856	1.0	1174.1826171875	0.027196625466311863	143.8291015625	21.80859375	1.0	31.0	0.156807200959359	18.0	6.0	3600000.0	Bing	1462102313069.0
1857	1.0	1310.705078125	-0.12456601087703441	1.0	29.115234375	1.0	47.0	-0.17890661183303358	1.0	8.0	21600000.0	Bing	1462102313069.0
1858	1.0	1255.7138671875	-0.06920610512379284	1.0	84.1064453125	1.0	32.0	-0.030491836056815314	1.0	23.0	43200000.0	Bing	1462102313069.0
1859	1.0	561.9228515625	0.006300860100316011	1.0	777.8974609375	1.0	22.0	0.037505327839765464	1.0	33.0	86400000.0	Bing	1462102313069.0
1860	1.0	84.6962890625	0.4209440951159701	900.5576171875	21.8046875	1.0	3.0	0.6819190472163994	45.0	5.0	0.0	Bing	1462103174702.0
1861	1.0	84.6962890625	0.4209440951159701	900.5576171875	21.8046875	1.0	3.0	0.6819190472163994	45.0	5.0	1000.0	Bing	1462103174702.0
1862	1.0	84.6962890625	0.4209440951159701	900.5576171875	21.8046875	1.0	3.0	0.6819190472163994	45.0	5.0	15000.0	Bing	1462103174702.0
1863	1.0	84.6962890625	0.4209440951159701	900.5576171875	21.8046875	1.0	3.0	0.6819190472163994	45.0	5.0	30000.0	Bing	1462103174702.0
1864	1.0	84.6962890625	0.4209440951159701	900.5576171875	21.8046875	1.0	3.0	0.6819190472163994	45.0	5.0	60000.0	Bing	1462103174702.0
1865	1.0	84.6962890625	0.4209440951159701	900.5576171875	21.8046875	1.0	3.0	0.6819190472163994	45.0	5.0	300000.0	Bing	1462103174702.0
1866	1.0	750.8515625	0.06820614986587219	234.40234375	21.8046875	1.0	5.0	0.5899248796553369	43.0	5.0	900000.0	Bing	1462103174702.0
1867	1.0	841.4248046875	0.043296543150533974	143.8291015625	21.8046875	1.0	30.0	0.13710212427677043	18.0	5.0	1800000.0	Bing	1462103174702.0
1868	1.0	841.4248046875	0.043296543150533974	143.8291015625	21.8046875	1.0	30.0	0.13710212427677043	18.0	5.0	3600000.0	Bing	1462103174702.0
1869	1.0	977.947265625	-0.12314141879365724	1.0	29.111328125	1.0	46.0	-0.19535195055208485	1.0	7.0	21600000.0	Bing	1462103174702.0
1870	1.0	922.9560546875	-0.066657165896887	1.0	84.1025390625	1.0	31.0	-0.03222186469459901	1.0	22.0	43200000.0	Bing	1462103174702.0
1871	1.0	561.9228515625	-0.00519271626421643	1.0	445.1357421875	1.0	22.0	0.03222186469459902	1.0	31.0	86400000.0	Bing	1462103174702.0
1872	1.0	84.6962890625	0.4208208733675326	899.6953125	21.7919921875	1.0	3.0	0.6819190472163994	45.0	5.0	0.0	Bing	1462104032533.0
1873	1.0	84.6962890625	0.4208208733675326	899.6953125	21.7919921875	1.0	3.0	0.6819190472163994	45.0	5.0	1000.0	Bing	1462104032533.0
1874	1.0	84.6962890625	0.4208208733675326	899.6953125	21.7919921875	1.0	3.0	0.6819190472163994	45.0	5.0	15000.0	Bing	1462104032533.0
1875	1.0	84.6962890625	0.4208208733675326	899.6953125	21.7919921875	1.0	3.0	0.6819190472163994	45.0	5.0	30000.0	Bing	1462104032533.0
1876	1.0	84.6962890625	0.4208208733675326	899.6953125	21.7919921875	1.0	3.0	0.6819190472163994	45.0	5.0	60000.0	Bing	1462104032533.0
1877	1.0	84.6962890625	0.4208208733675326	899.6953125	21.7919921875	1.0	3.0	0.6819190472163994	45.0	5.0	300000.0	Bing	1462104032533.0
1878	1.0	750.8515625	0.06803956493685134	233.5400390625	21.7919921875	1.0	5.0	0.5899248796553369	43.0	5.0	900000.0	Bing	1462104032533.0
1879	1.0	840.5625	0.043331335842479377	143.8291015625	21.7919921875	1.0	30.0	0.13710212427677043	18.0	5.0	1800000.0	Bing	1462104032533.0
1880	1.0	840.5625	0.043331335842479377	143.8291015625	21.7919921875	1.0	30.0	0.13710212427677043	18.0	5.0	3600000.0	Bing	1462104032533.0
1881	1.0	973.650390625	-0.11604545638235342	1.0	32.533203125	1.0	45.0	-0.17662355462224644	1.0	8.0	21600000.0	Bing	1462104032533.0
1882	1.0	922.9560546875	-0.06710155334398732	1.0	83.2275390625	1.0	31.0	-0.03222186469459901	1.0	22.0	43200000.0	Bing	1462104032533.0
1883	1.0	561.9228515625	-0.0052390358922984855	1.0	444.2607421875	1.0	22.0	0.03222186469459902	1.0	31.0	86400000.0	Bing	1462104032533.0
1884	1.0	84.6962890625	0.4263986845245023	1232.453125	21.796875	1.0	3.0	0.7431880546573145	46.0	7.0	0.0	Bing	1462104895127.0
1885	1.0	84.6962890625	0.4263986845245023	1232.453125	21.796875	1.0	3.0	0.7431880546573145	46.0	7.0	1000.0	Bing	1462104895127.0
1886	1.0	84.6962890625	0.4263986845245023	1232.453125	21.796875	1.0	3.0	0.7431880546573145	46.0	7.0	15000.0	Bing	1462104895127.0
1887	1.0	84.6962890625	0.4263986845245023	1232.453125	21.796875	1.0	3.0	0.7431880546573145	46.0	7.0	30000.0	Bing	1462104895127.0
1888	1.0	84.6962890625	0.4263986845245023	1232.453125	21.796875	1.0	3.0	0.7431880546573145	46.0	7.0	60000.0	Bing	1462104895127.0
1889	1.0	84.6962890625	0.4263986845245023	1232.453125	21.796875	1.0	3.0	0.7431880546573145	46.0	7.0	300000.0	Bing	1462104895127.0
1890	1.0	1083.609375	0.04541263260166703	233.5400390625	21.796875	1.0	6.0	0.622989845774212	43.0	7.0	900000.0	Bing	1462104895127.0
1891	1.0	1173.3203125	0.02721104831767203	143.8291015625	21.796875	1.0	31.0	0.17857142857142852	18.0	7.0	1800000.0	Bing	1462104895127.0
1892	1.0	1173.3203125	0.02721104831767203	143.8291015625	21.796875	1.0	31.0	0.17857142857142852	18.0	7.0	3600000.0	Bing	1462104895127.0
1893	1.0	1306.408203125	-0.11755844551983313	1.0	32.5380859375	1.0	46.0	-0.14960572664742225	1.0	10.0	21600000.0	Bing	1462104895127.0
1894	1.0	1255.7138671875	-0.06963884432857702	1.0	83.232421875	1.0	32.0	-0.026318067798390753	1.0	24.0	43200000.0	Bing	1462104895127.0
1895	1.0	561.9228515625	0.006280934119128183	1.0	777.0234375	1.0	22.0	0.039964491781727736	1.0	34.0	86400000.0	Bing	1462104895127.0
1896	1.0	84.6962890625	0.4264713589961156	1232.453125	21.8056640625	1.0	3.0	0.6827445931503564	46.0	5.0	0.0	Bing	1462105751014.0
1897	1.0	84.6962890625	0.4264713589961156	1232.453125	21.8056640625	1.0	3.0	0.6827445931503564	46.0	5.0	1000.0	Bing	1462105751014.0
1898	1.0	84.6962890625	0.4264713589961156	1232.453125	21.8056640625	1.0	3.0	0.6827445931503564	46.0	5.0	15000.0	Bing	1462105751014.0
1899	1.0	84.6962890625	0.4264713589961156	1232.453125	21.8056640625	1.0	3.0	0.6827445931503564	46.0	5.0	30000.0	Bing	1462105751014.0
1900	1.0	84.6962890625	0.4264713589961156	1232.453125	21.8056640625	1.0	3.0	0.6827445931503564	46.0	5.0	60000.0	Bing	1462105751014.0
1901	1.0	84.6962890625	0.4264713589961156	1232.453125	21.8056640625	1.0	3.0	0.6827445931503564	46.0	5.0	300000.0	Bing	1462105751014.0
1902	1.0	1083.609375	0.04542695963177403	233.5400390625	21.8056640625	1.0	6.0	0.5540512513438142	43.0	5.0	900000.0	Bing	1462105751014.0
1903	1.0	1173.3203125	0.027223235712434818	143.8291015625	21.8056640625	1.0	31.0	0.1315680068650475	18.0	5.0	1800000.0	Bing	1462105751014.0
1904	1.0	1173.3203125	0.027223235712434818	143.8291015625	21.8056640625	1.0	31.0	0.1315680068650475	18.0	5.0	3600000.0	Bing	1462105751014.0
1905	1.0	1306.408203125	-0.1175418479688003	1.0	32.546875	1.0	46.0	-0.17778762778070956	1.0	8.0	21600000.0	Bing	1462105751014.0
1906	1.0	1255.7138671875	-0.06963446091078367	1.0	83.2412109375	1.0	32.0	-0.03492747852566286	1.0	22.0	43200000.0	Bing	1462105751014.0
1907	1.0	561.9228515625	0.0062811346665445425	1.0	777.0322265625	1.0	22.0	0.03492747852566286	1.0	32.0	86400000.0	Bing	1462105751014.0
1908	1.0	84.6962890625	0.4264254861484934	1233.3154296875	21.798828125	1.0	3.0	0.7167132003459626	46.0	6.0	0.0	Bing	1462106892558.0
1909	1.0	84.6962890625	0.4264254861484934	1233.3154296875	21.798828125	1.0	3.0	0.7167132003459626	46.0	6.0	1000.0	Bing	1462106892558.0
1910	1.0	84.6962890625	0.4264254861484934	1233.3154296875	21.798828125	1.0	3.0	0.7167132003459626	46.0	6.0	15000.0	Bing	1462106892558.0
1911	1.0	84.6962890625	0.4264254861484934	1233.3154296875	21.798828125	1.0	3.0	0.7167132003459626	46.0	6.0	30000.0	Bing	1462106892558.0
1912	1.0	84.6962890625	0.4264254861484934	1233.3154296875	21.798828125	1.0	3.0	0.7167132003459626	46.0	6.0	60000.0	Bing	1462106892558.0
1913	1.0	84.6962890625	0.4264254861484934	1233.3154296875	21.798828125	1.0	3.0	0.7167132003459626	46.0	6.0	300000.0	Bing	1462106892558.0
1914	1.0	1083.609375	0.04553030163562258	234.40234375	21.798828125	1.0	6.0	0.5921565254637922	43.0	6.0	900000.0	Bing	1462106892558.0
1915	1.0	1174.1826171875	0.027183091716517435	143.8291015625	21.798828125	1.0	31.0	0.156807200959359	18.0	6.0	1800000.0	Bing	1462106892558.0
1916	1.0	1174.1826171875	0.027183091716517435	143.8291015625	21.798828125	1.0	31.0	0.156807200959359	18.0	6.0	3600000.0	Bing	1462106892558.0
1917	1.0	1310.705078125	-0.12458761601070042	1.0	29.10546875	1.0	47.0	-0.17890661183303358	1.0	8.0	21600000.0	Bing	1462106892558.0
1918	1.0	1255.7138671875	-0.06921090514129286	1.0	84.0966796875	1.0	32.0	-0.030491836056815314	1.0	23.0	43200000.0	Bing	1462106892558.0
1919	1.0	561.9228515625	0.006300637657064864	1.0	777.8876953125	1.0	22.0	0.037505327839765464	1.0	33.0	86400000.0	Bing	1462106892558.0
1920	1.0	84.6962890625	0.4267592627351802	1233.5517578125	21.8388671875	1.0	3.0	0.7167132003459626	46.0	6.0	0.0	Bing	1462108056581.0
1921	1.0	84.6962890625	0.4267592627351802	1233.5517578125	21.8388671875	1.0	3.0	0.7167132003459626	46.0	6.0	1000.0	Bing	1462108056581.0
1922	1.0	84.6962890625	0.4267592627351802	1233.5517578125	21.8388671875	1.0	3.0	0.7167132003459626	46.0	6.0	15000.0	Bing	1462108056581.0
1923	1.0	84.6962890625	0.4267592627351802	1233.5517578125	21.8388671875	1.0	3.0	0.7167132003459626	46.0	6.0	30000.0	Bing	1462108056581.0
1924	1.0	84.6962890625	0.4267592627351802	1233.5517578125	21.8388671875	1.0	3.0	0.7167132003459626	46.0	6.0	60000.0	Bing	1462108056581.0
1925	1.0	84.6962890625	0.4267592627351802	1233.5517578125	21.8388671875	1.0	3.0	0.7167132003459626	46.0	6.0	300000.0	Bing	1462108056581.0
1926	1.0	1083.609375	0.04562691584720485	234.638671875	21.8388671875	1.0	6.0	0.5921565254637922	43.0	6.0	900000.0	Bing	1462108056581.0
1927	1.0	1174.4189453125	0.027230145854347538	143.8291015625	21.8388671875	1.0	31.0	0.156807200959359	18.0	6.0	1800000.0	Bing	1462108056581.0
1928	1.0	1174.4189453125	0.027230145854347538	143.8291015625	21.8388671875	1.0	31.0	0.156807200959359	18.0	6.0	3600000.0	Bing	1462108056581.0
1929	1.0	1310.94140625	-0.12449986341438123	1.0	29.1455078125	1.0	47.0	-0.17890661183303358	1.0	8.0	21600000.0	Bing	1462108056581.0
1930	1.0	1259.1259765625	-0.07081319823336225	1.0	80.9609375	1.0	33.0	-0.037505327839765464	1.0	22.0	43200000.0	Bing	1462108056581.0
1931	1.0	561.9228515625	0.006306931114638508	1.0	778.1640625	1.0	22.0	0.037505327839765464	1.0	33.0	86400000.0	Bing	1462108056581.0
1932	1.0	84.6962890625	0.42671894078746275	1233.5517578125	21.833984375	1.0	3.0	0.6827445931503564	46.0	5.0	0.0	Bing	1462108919301.0
1933	1.0	84.6962890625	0.42671894078746275	1233.5517578125	21.833984375	1.0	3.0	0.6827445931503564	46.0	5.0	1000.0	Bing	1462108919301.0
1934	1.0	84.6962890625	0.42671894078746275	1233.5517578125	21.833984375	1.0	3.0	0.6827445931503564	46.0	5.0	15000.0	Bing	1462108919301.0
1935	1.0	84.6962890625	0.42671894078746275	1233.5517578125	21.833984375	1.0	3.0	0.6827445931503564	46.0	5.0	30000.0	Bing	1462108919301.0
1936	1.0	84.6962890625	0.42671894078746275	1233.5517578125	21.833984375	1.0	3.0	0.6827445931503564	46.0	5.0	60000.0	Bing	1462108919301.0
1937	1.0	84.6962890625	0.42671894078746275	1233.5517578125	21.833984375	1.0	3.0	0.6827445931503564	46.0	5.0	300000.0	Bing	1462108919301.0
1938	1.0	1083.609375	0.045618956146869304	234.638671875	21.833984375	1.0	6.0	0.5540512513438142	43.0	5.0	900000.0	Bing	1462108919301.0
1939	1.0	1174.4189453125	0.027223387757880784	143.8291015625	21.833984375	1.0	31.0	0.1315680068650475	18.0	5.0	1800000.0	Bing	1462108919301.0
1940	1.0	1174.4189453125	0.027223387757880784	143.8291015625	21.833984375	1.0	31.0	0.1315680068650475	18.0	5.0	3600000.0	Bing	1462108919301.0
1941	1.0	1310.94140625	-0.12451064869879662	1.0	29.140625	1.0	47.0	-0.19641855032959651	1.0	7.0	21600000.0	Bing	1462108919301.0
1942	1.0	1259.1259765625	-0.07081573017388032	1.0	80.9560546875	1.0	33.0	-0.0422200330920749	1.0	21.0	43200000.0	Bing	1462108919301.0
1943	1.0	561.9228515625	0.0063068199531416775	1.0	778.1591796875	1.0	22.0	0.03492747852566286	1.0	32.0	86400000.0	Bing	1462108919301.0
1944	1.0	84.6962890625	0.4266995481877674	1232.634765625	21.8330078125	1.0	3.0	0.7167132003459626	46.0	6.0	0.0	Bing	1462110087198.0
1945	1.0	84.6962890625	0.4266995481877674	1232.634765625	21.8330078125	1.0	3.0	0.7167132003459626	46.0	6.0	1000.0	Bing	1462110087198.0
1946	1.0	84.6962890625	0.4266995481877674	1232.634765625	21.8330078125	1.0	3.0	0.7167132003459626	46.0	6.0	15000.0	Bing	1462110087198.0
1947	1.0	84.6962890625	0.4266995481877674	1232.634765625	21.8330078125	1.0	3.0	0.7167132003459626	46.0	6.0	30000.0	Bing	1462110087198.0
1948	1.0	84.6962890625	0.4266995481877674	1232.634765625	21.8330078125	1.0	3.0	0.7167132003459626	46.0	6.0	60000.0	Bing	1462110087198.0
1949	1.0	84.6962890625	0.4266995481877674	1232.634765625	21.8330078125	1.0	3.0	0.7167132003459626	46.0	6.0	300000.0	Bing	1462110087198.0
1950	1.0	1083.609375	0.04549566586700455	233.7216796875	21.8330078125	1.0	6.0	0.5921565254637922	43.0	6.0	900000.0	Bing	1462110087198.0
1951	1.0	1173.501953125	0.027254659789704254	143.8291015625	21.8330078125	1.0	31.0	0.156807200959359	18.0	6.0	1800000.0	Bing	1462110087198.0
1952	1.0	1173.501953125	0.027254659789704254	143.8291015625	21.8330078125	1.0	31.0	0.156807200959359	18.0	6.0	3600000.0	Bing	1462110087198.0
1953	1.0	1303.4599609375	-0.11195179462740994	1.0	35.7041015625	1.0	45.0	-0.14835303767459534	1.0	10.0	21600000.0	Bing	1462110087198.0
1954	1.0	1259.1259765625	-0.07129559843030776	1.0	80.0380859375	1.0	33.0	-0.037505327839765464	1.0	22.0	43200000.0	Bing	1462110087198.0
1955	1.0	561.9228515625	0.0062859021938725885	1.0	777.2412109375	1.0	22.0	0.037505327839765464	1.0	33.0	86400000.0	Bing	1462110087198.0
1956	1.0	84.6962890625	0.42685386289910165	1234.03125	21.849609375	1.0	3.0	0.6827445931503564	46.0	5.0	0.0	Bing	1462110946056.0
1957	1.0	84.6962890625	0.42685386289910165	1234.03125	21.849609375	1.0	3.0	0.6827445931503564	46.0	5.0	1000.0	Bing	1462110946056.0
1958	1.0	84.6962890625	0.42685386289910165	1234.03125	21.849609375	1.0	3.0	0.6827445931503564	46.0	5.0	15000.0	Bing	1462110946056.0
1959	1.0	84.6962890625	0.42685386289910165	1234.03125	21.849609375	1.0	3.0	0.6827445931503564	46.0	5.0	30000.0	Bing	1462110946056.0
1960	1.0	84.6962890625	0.42685386289910165	1234.03125	21.849609375	1.0	3.0	0.6827445931503564	46.0	5.0	60000.0	Bing	1462110946056.0
1961	1.0	84.6962890625	0.42685386289910165	1234.03125	21.849609375	1.0	3.0	0.6827445931503564	46.0	5.0	300000.0	Bing	1462110946056.0
1962	1.0	1083.609375	0.045707896290871554	235.1181640625	21.849609375	1.0	6.0	0.5540512513438142	43.0	5.0	900000.0	Bing	1462110946056.0
1963	1.0	1174.8984375	0.027227963419116506	143.8291015625	21.849609375	1.0	31.0	0.1315680068650475	18.0	5.0	1800000.0	Bing	1462110946056.0
1964	1.0	1174.8984375	0.027227963419116506	143.8291015625	21.849609375	1.0	31.0	0.1315680068650475	18.0	5.0	3600000.0	Bing	1462110946056.0
1965	1.0	1303.4599609375	-0.10967674969542358	1.0	37.1171875	1.0	45.0	-0.16151457061744962	1.0	9.0	21600000.0	Bing	1462110946056.0
1966	1.0	1259.1259765625	-0.07056008274961612	1.0	81.451171875	1.0	33.0	-0.0422200330920749	1.0	21.0	43200000.0	Bing	1462110946056.0
1967	1.0	561.9228515625	0.006318086179250051	1.0	778.654296875	1.0	22.0	0.03492747852566286	1.0	32.0	86400000.0	Bing	1462110946056.0
1968	1.0	84.6962890625	0.42681092647211505	1234.4716796875	21.84375	1.0	3.0	0.7431880546573145	46.0	7.0	0.0	Bing	1462112102912.0
1969	1.0	84.6962890625	0.42681092647211505	1234.4716796875	21.84375	1.0	3.0	0.7431880546573145	46.0	7.0	1000.0	Bing	1462112102912.0
1970	1.0	84.6962890625	0.42681092647211505	1234.4716796875	21.84375	1.0	3.0	0.7431880546573145	46.0	7.0	15000.0	Bing	1462112102912.0
1971	1.0	84.6962890625	0.42681092647211505	1234.4716796875	21.84375	1.0	3.0	0.7431880546573145	46.0	7.0	30000.0	Bing	1462112102912.0
1972	1.0	84.6962890625	0.42681092647211505	1234.4716796875	21.84375	1.0	3.0	0.7431880546573145	46.0	7.0	60000.0	Bing	1462112102912.0
1973	1.0	84.6962890625	0.42681092647211505	1234.4716796875	21.84375	1.0	3.0	0.7431880546573145	46.0	7.0	300000.0	Bing	1462112102912.0
1974	1.0	1083.609375	0.04575653527906554	235.55859375	21.84375	1.0	6.0	0.622989845774212	43.0	7.0	900000.0	Bing	1462112102912.0
1975	1.0	1175.3388671875	0.0272042149349894	143.8291015625	21.84375	1.0	31.0	0.17857142857142852	18.0	7.0	1800000.0	Bing	1462112102912.0
1976	1.0	1175.3388671875	0.0272042149349894	143.8291015625	21.84375	1.0	31.0	0.17857142857142852	18.0	7.0	3600000.0	Bing	1462112102912.0
1977	1.0	1307.400390625	-0.11558108479220554	1.0	33.611328125	1.0	46.0	-0.14960572664742225	1.0	10.0	21600000.0	Bing	1462112102912.0
1978	1.0	1259.1259765625	-0.07033749781345051	1.0	81.8857421875	1.0	33.0	-0.033078507751560196	1.0	23.0	43200000.0	Bing	1462112102912.0
1979	1.0	561.9228515625	0.00632796545287916	1.0	779.0888671875	1.0	22.0	0.039964491781727736	1.0	34.0	86400000.0	Bing	1462112102912.0
1980	1.0	84.6962890625	0.42680121989083825	1235.6474609375	21.8408203125	1.0	3.0	0.7431880546573145	46.0	7.0	0.0	Bing	1462112959990.0
1981	1.0	84.6962890625	0.42680121989083825	1235.6474609375	21.8408203125	1.0	3.0	0.7431880546573145	46.0	7.0	1000.0	Bing	1462112959990.0
1982	1.0	84.6962890625	0.42680121989083825	1235.6474609375	21.8408203125	1.0	3.0	0.7431880546573145	46.0	7.0	15000.0	Bing	1462112959990.0
1983	1.0	84.6962890625	0.42680121989083825	1235.6474609375	21.8408203125	1.0	3.0	0.7431880546573145	46.0	7.0	30000.0	Bing	1462112959990.0
1984	1.0	84.6962890625	0.42680121989083825	1235.6474609375	21.8408203125	1.0	3.0	0.7431880546573145	46.0	7.0	60000.0	Bing	1462112959990.0
1985	1.0	84.6962890625	0.42680121989083825	1235.6474609375	21.8408203125	1.0	3.0	0.7431880546573145	46.0	7.0	300000.0	Bing	1462112959990.0
1986	1.0	1083.609375	0.04590660784691304	236.734375	21.8408203125	1.0	6.0	0.622989845774212	43.0	7.0	900000.0	Bing	1462112959990.0
1987	1.0	1176.5146484375	0.027158456105617217	143.8291015625	21.8408203125	1.0	31.0	0.17857142857142852	18.0	7.0	1800000.0	Bing	1462112959990.0
1988	1.0	1176.5146484375	0.027158456105617217	143.8291015625	21.8408203125	1.0	31.0	0.17857142857142852	18.0	7.0	3600000.0	Bing	1462112959990.0
1989	1.0	1304.224609375	-0.10838058240588039	1.0	37.9599609375	1.0	45.0	-0.13674150856865472	1.0	11.0	21600000.0	Bing	1462112959990.0
1990	1.0	1259.1259765625	-0.06974499449254674	1.0	83.05859375	1.0	33.0	-0.033078507751560196	1.0	23.0	43200000.0	Bing	1462112959990.0
1991	1.0	561.9228515625	0.006354585421749847	1.0	780.26171875	1.0	22.0	0.039964491781727736	1.0	34.0	86400000.0	Bing	1462112959990.0
1992	1.0	84.6962890625	0.4271627985633748	1235.568359375	21.884765625	1.0	3.0	0.6827445931503564	46.0	5.0	0.0	Bing	1462114037031.0
1993	1.0	84.6962890625	0.4271627985633748	1235.568359375	21.884765625	1.0	3.0	0.6827445931503564	46.0	5.0	1000.0	Bing	1462114037031.0
1994	1.0	84.6962890625	0.4271627985633748	1235.568359375	21.884765625	1.0	3.0	0.6827445931503564	46.0	5.0	15000.0	Bing	1462114037031.0
1995	1.0	84.6962890625	0.4271627985633748	1235.568359375	21.884765625	1.0	3.0	0.6827445931503564	46.0	5.0	30000.0	Bing	1462114037031.0
1996	1.0	84.6962890625	0.4271627985633748	1235.568359375	21.884765625	1.0	3.0	0.6827445931503564	46.0	5.0	60000.0	Bing	1462114037031.0
1997	1.0	84.6962890625	0.4271627985633748	1235.568359375	21.884765625	1.0	3.0	0.6827445931503564	46.0	5.0	300000.0	Bing	1462114037031.0
1998	1.0	1083.609375	0.04596794048496344	236.6552734375	21.884765625	1.0	6.0	0.5540512513438142	43.0	5.0	900000.0	Bing	1462114037031.0
[truncated: 5,585 more rows]
