# Supplementary material for: Dataset for WWW landing pages webobject retrieval performance evaluation
Source: Data Brief. 2020 Mar 14;30:105429. doi: 10.1016/j.dib.2020.105429 (PMC7118300; doi:10.1016/j.dib.2020.105429)
Supplement: Supplementary file 2 [file mmc2.zip › Cnn-all-df.csv]

	DFN	DFP	DMCC	DTN	DTP	FN	FP	MCC	TN	TP	revisit	site	start
0	81.03125	379.4365234375	0.7100350915564514	11264.7666015625	578.8359375	9.0	49.0	0.6680599748395494	219.0	92.0	0.0	Cnn	1461942387258.0
1	74.2685546875	1683.3994140625	0.4315431357148272	9960.8037109375	585.5986328125	7.0	75.0	0.5824323920174442	193.0	94.0	1000.0	Cnn	1461942387258.0
2	1.0	5398.1103515625	0.24120205337985573	6246.0927734375	659.8671875	1.0	168.0	0.36323333825919907	100.0	100.0	15000.0	Cnn	1461942387258.0
3	1.0	5525.74609375	0.2362347785306647	6118.45703125	659.8671875	1.0	169.0	0.3606228561162578	99.0	100.0	30000.0	Cnn	1461942387258.0
4	1.0	6364.404296875	0.20583413082050614	5279.798828125	659.8671875	1.0	175.0	0.34496458817371967	93.0	100.0	60000.0	Cnn	1461942387258.0
5	1.0	6368.96484375	0.20567784433358527	5275.23828125	659.8671875	1.0	176.0	0.34352272709565973	92.0	101.0	300000.0	Cnn	1461942387258.0
6	1.0	6802.6435546875	0.1911719341850491	4841.5595703125	659.8671875	1.0	181.0	0.3291357696243619	83.0	105.0	900000.0	Cnn	1461942387258.0
7	1.0	6764.826171875	0.1970970795154769	4840.099609375	699.14453125	1.0	180.0	0.3310189306693948	82.0	107.0	1800000.0	Cnn	1461942387258.0
8	1.0	10590.322265625	0.07341185310356449	930.1484375	783.599609375	1.0	232.0	0.1622381973253546	26.0	111.0	3600000.0	Cnn	1461942387258.0
9	142.4306640625	7209.0009765625	0.11803348248595229	787.3779296875	4165.2607421875	1.0	200.0	0.17375025467302263	19.0	149.0	21600000.0	Cnn	1461942387258.0
10	1.0	7603.71875	0.09907647925281851	211.0380859375	4489.3134765625	1.0	206.0	0.054912015255670674	4.0	159.0	43200000.0	Cnn	1461942387258.0
11	1.0	7500.662109375	0.10090395268987136	211.0380859375	4592.3701171875	1.0	197.0	0.060328259267199216	4.0	168.0	86400000.0	Cnn	1461942387258.0
12	8.2861328125	139.0478515625	0.8940974759460596	11630.1962890625	635.0048828125	6.0	40.0	0.7318554969853432	206.0	100.0	0.0	Cnn	1461943254813.0
13	1.76171875	1390.66015625	0.5266580548373286	10378.583984375	641.529296875	4.0	61.0	0.6571649741089886	185.0	102.0	1000.0	Cnn	1461943254813.0
14	1.0	5077.91015625	0.25232473470806044	6691.333984375	643.291015625	1.0	139.0	0.4232911328971764	107.0	105.0	15000.0	Cnn	1461943254813.0
15	1.0	6043.919921875	0.2157836339801478	5725.32421875	643.291015625	1.0	145.0	0.4056403120434691	101.0	105.0	30000.0	Cnn	1461943254813.0
16	1.0	6043.919921875	0.2157836339801478	5725.32421875	643.291015625	1.0	145.0	0.4056403120434691	101.0	105.0	60000.0	Cnn	1461943254813.0
17	1.0	6088.3896484375	0.21422732883178774	5680.8544921875	643.291015625	1.0	148.0	0.39802106610745913	98.0	106.0	300000.0	Cnn	1461943254813.0
18	1.0	6431.6162109375	0.20763499082595685	5298.3505859375	682.568359375	1.0	154.0	0.3798838865522107	90.0	108.0	900000.0	Cnn	1461943254813.0
19	1.0	6433.076171875	0.207584891591437	5296.890625	682.568359375	1.0	155.0	0.3769173229894476	89.0	108.0	1800000.0	Cnn	1461943254813.0
20	1.0	10298.982421875	0.0873913146316252	1388.7568359375	724.7958984375	1.0	210.0	0.19652909863229875	32.0	110.0	3600000.0	Cnn	1461943254813.0
21	263.7080078125	7005.3369140625	0.11577286318969897	1124.708984375	4018.78125	3.0	184.0	0.17015518810453345	23.0	142.0	21600000.0	Cnn	1461943254813.0
22	1.0	7679.7890625	0.09850992525914082	211.0380859375	4521.7080078125	1.0	192.0	0.05903794889985041	4.0	156.0	43200000.0	Cnn	1461943254813.0
23	1.0	7589.6337890625	0.10008582302013722	211.0380859375	4611.86328125	1.0	186.0	0.06293565388121146	4.0	162.0	86400000.0	Cnn	1461943254813.0
24	110.3525390625	139.0517578125	0.8270560505539375	12865.2548828125	637.947265625	10.0	39.0	0.7177012154110506	278.0	90.0	0.0	Cnn	1461944117188.0
25	103.828125	1501.6875	0.46612967537132677	11502.619140625	644.4716796875	8.0	66.0	0.6264811878719736	251.0	92.0	1000.0	Cnn	1461944117188.0
26	1.0	6635.8525390625	0.222296000512135	6368.4541015625	748.2998046875	1.0	216.0	0.30653993405747976	101.0	99.0	15000.0	Cnn	1461944117188.0
27	1.0	6763.48828125	0.21816701999752852	6240.818359375	748.2998046875	1.0	217.0	0.3044220264075087	100.0	99.0	30000.0	Cnn	1461944117188.0
28	1.0	7601.8623046875	0.19243953750153014	5402.4443359375	748.2998046875	1.0	222.0	0.2938101673083326	95.0	99.0	60000.0	Cnn	1461944117188.0
29	1.0	7619.2880859375	0.19192670563570938	5385.0185546875	748.2998046875	1.0	225.0	0.28851007554501173	92.0	100.0	300000.0	Cnn	1461944117188.0
30	1.0	8032.3837890625	0.17997821491177693	4971.9228515625	748.2998046875	1.0	233.0	0.27129429301516783	84.0	100.0	900000.0	Cnn	1461944117188.0
31	1.0	7907.1611328125	0.19561308806661132	4970.462890625	874.982421875	1.0	228.0	0.28047610140290585	83.0	106.0	1800000.0	Cnn	1461944117188.0
32	1.0	11803.787109375	0.07482931505248128	1073.8369140625	874.982421875	1.0	282.0	0.1418622489424474	29.0	106.0	3600000.0	Cnn	1461944117188.0
33	1.0	7912.509765625	0.2114741062884023	1073.4970703125	4766.599609375	1.0	239.0	0.16918255066672266	23.0	155.0	21600000.0	Cnn	1461944117188.0
34	1.0	8086.72265625	0.1002519369228866	211.001953125	5454.8818359375	1.0	230.0	0.05323862727572951	4.0	183.0	43200000.0	Cnn	1461944117188.0
35	1.0	7734.6748046875	0.10577954770916646	211.001953125	5806.9296875	1.0	211.0	0.0628849984023015	4.0	202.0	86400000.0	Cnn	1461944117188.0
36	190.2685546875	148.5517578125	0.7838937943962445	13222.333984375	662.0810546875	17.0	31.0	0.7191947693197874	275.0	94.0	0.0	Cnn	1461945186298.0
37	183.7451171875	2055.6455078125	0.38040662338981945	11315.240234375	668.6044921875	15.0	62.0	0.6033454787720143	244.0	96.0	1000.0	Cnn	1461945186298.0
38	98.1328125	6917.51171875	0.1750019215935522	6453.3740234375	754.216796875	9.0	194.0	0.27747564810039066	112.0	102.0	15000.0	Cnn	1461945186298.0
39	98.1328125	7883.521484375	0.14350566782407378	5487.3642578125	754.216796875	9.0	200.0	0.26238958265466156	106.0	102.0	30000.0	Cnn	1461945186298.0
40	98.1328125	7883.521484375	0.14350566782407378	5487.3642578125	754.216796875	9.0	200.0	0.26238958265466156	106.0	102.0	60000.0	Cnn	1461945186298.0
41	1.0	7891.4140625	0.19939775476585994	5479.4716796875	852.349609375	1.0	205.0	0.33114344051712263	101.0	111.0	300000.0	Cnn	1461945186298.0
42	1.0	8323.7666015625	0.18681273498857248	5046.5146484375	852.9541015625	1.0	213.0	0.3126525030959204	92.0	112.0	900000.0	Cnn	1461945186298.0
43	1.0	8389.5888671875	0.1849205414158596	4980.6923828125	852.9541015625	1.0	215.0	0.30804444086013627	90.0	112.0	1800000.0	Cnn	1461945186298.0
44	1.0	12312.2724609375	0.07055006143540389	1058.0087890625	852.9541015625	1.0	274.0	0.15499606640793268	31.0	112.0	3600000.0	Cnn	1461945186298.0
45	1.0	8437.7880859375	0.19954512819170084	1057.6689453125	4727.7783203125	1.0	229.0	0.1866554994326385	25.0	163.0	21600000.0	Cnn	1461945186298.0
46	1.0	8784.787109375	0.09257843655048136	211.0380859375	5227.41015625	1.0	226.0	0.055241775980713406	4.0	187.0	43200000.0	Cnn	1461945186298.0
47	1.0	8562.6298828125	0.09576477391019965	211.0380859375	5449.5673828125	1.0	212.0	0.062367612402841006	4.0	201.0	86400000.0	Cnn	1461945186298.0
48	8.28515625	138.7021484375	0.8904571490972095	14249.6005859375	600.5224609375	6.0	27.0	0.7990323468380045	255.0	95.0	0.0	Cnn	1461946045934.0
49	1.76171875	1439.1162109375	0.5157726339544452	12949.1865234375	607.0458984375	4.0	58.0	0.6775465524190534	224.0	97.0	1000.0	Cnn	1461946045934.0
50	1.0	7539.1494140625	0.18808550219515402	6849.1533203125	608.8076171875	1.0	185.0	0.33735572429770716	97.0	100.0	15000.0	Cnn	1461946045934.0
51	1.0	7667.0693359375	0.18486280603801047	6721.2333984375	608.8076171875	1.0	187.0	0.33245111741683236	95.0	100.0	30000.0	Cnn	1461946045934.0
52	1.0	7667.0693359375	0.18486280603801047	6721.2333984375	608.8076171875	1.0	187.0	0.33245111741683236	95.0	100.0	60000.0	Cnn	1461946045934.0
53	1.0	7760.3720703125	0.18253981426511515	6627.9306640625	608.8076171875	1.0	189.0	0.32869193206901787	93.0	101.0	300000.0	Cnn	1461946045934.0
54	1.0	8116.408203125	0.1738727047396096	6271.89453125	608.8076171875	1.0	196.0	0.3114190669977959	86.0	101.0	900000.0	Cnn	1461946045934.0
55	1.0	8117.8681640625	0.1738377673489375	6270.4345703125	608.8076171875	1.0	197.0	0.30894162324521385	85.0	101.0	1800000.0	Cnn	1461946045934.0
56	1.0	12752.998046875	0.07988726834389823	1175.1220703125	1068.990234375	1.0	240.0	0.16915499707040899	29.0	114.0	3600000.0	Cnn	1461946045934.0
57	62.1689453125	8267.6962890625	0.19371653846936465	1112.61328125	5554.6318359375	1.0	212.0	0.1791547869289352	22.0	148.0	21600000.0	Cnn	1461946045934.0
58	1.0	8599.873046875	0.09932690536061951	211.5810546875	6185.65625	1.0	208.0	0.0706359265097333	5.0	170.0	43200000.0	Cnn	1461946045934.0
59	1.0	8260.62109375	0.1040987196425071	211.5810546875	6524.908203125	1.0	189.0	0.08268421449819754	5.0	189.0	86400000.0	Cnn	1461946045934.0
60	148.4033203125	144.79296875	0.7947393750213704	13758.7822265625	606.265625	7.0	28.0	0.7899503673654046	286.0	92.0	0.0	Cnn	1461947207147.0
61	141.8798828125	1483.9482421875	0.44514491135560236	12419.626953125	612.7890625	5.0	55.0	0.688361565968851	259.0	94.0	1000.0	Cnn	1461947207147.0
62	1.0	8067.990234375	0.18898891441697085	5835.5849609375	754.6689453125	1.0	220.0	0.2934259465664107	94.0	98.0	15000.0	Cnn	1461947207147.0
63	1.0	8195.91015625	0.18555212597659898	5707.6650390625	754.6689453125	1.0	222.0	0.28912628535903284	92.0	98.0	30000.0	Cnn	1461947207147.0
64	1.0	8195.91015625	0.18555212597659898	5707.6650390625	754.6689453125	1.0	222.0	0.28912628535903284	92.0	98.0	60000.0	Cnn	1461947207147.0
65	1.0	8677.9853515625	0.17289397759531058	5225.58984375	754.6689453125	1.0	227.0	0.2794086827747199	87.0	99.0	300000.0	Cnn	1461947207147.0
66	1.0	8992.9150390625	0.16483503489073104	4910.66015625	754.6689453125	1.0	233.0	0.266301496688527	81.0	99.0	900000.0	Cnn	1461947207147.0
67	1.0	8359.955078125	0.22921049602654783	4909.2001953125	1389.0888671875	1.0	216.0	0.2979097602624258	80.0	117.0	1800000.0	Cnn	1461947207147.0
68	1.0	12156.1728515625	0.09083909234091353	1015.2421875	1486.8291015625	1.0	265.0	0.15556245714704683	28.0	120.0	3600000.0	Cnn	1461947207147.0
69	263.7080078125	8896.8212890625	0.047132947573871056	751.1943359375	4746.5205078125	3.0	239.0	0.11705349953493431	19.0	152.0	21600000.0	Cnn	1461947207147.0
70	1.0	8801.091796875	0.09472506104762514	211.0380859375	5646.1142578125	1.0	226.0	0.05439149940775636	4.0	183.0	43200000.0	Cnn	1461947207147.0
71	1.0	8383.037109375	0.10061391866546564	211.0380859375	6064.1689453125	1.0	199.0	0.0684892052600487	4.0	210.0	86400000.0	Cnn	1461947207147.0
72	8.2841796875	138.62109375	0.8901121406914487	13698.36328125	599.123046875	6.0	25.0	0.800843084474199	283.0	85.0	0.0	Cnn	1461948070781.0
73	1.76171875	1807.888671875	0.46615018004640296	12029.095703125	605.6455078125	4.0	72.0	0.6190077568027106	236.0	87.0	1000.0	Cnn	1461948070781.0
74	1.0	7335.4150390625	0.1890352864690858	6501.5693359375	607.4072265625	1.0	213.0	0.29198249567675166	95.0	90.0	15000.0	Cnn	1461948070781.0
75	1.0	8301.4248046875	0.1645961330357573	5535.5595703125	607.4072265625	1.0	219.0	0.2790593996001863	89.0	90.0	30000.0	Cnn	1461948070781.0
76	1.0	8301.4248046875	0.1645961330357573	5535.5595703125	607.4072265625	1.0	219.0	0.2790593996001863	89.0	90.0	60000.0	Cnn	1461948070781.0
77	1.0	8346.2919921875	0.16351085648609676	5490.6923828125	607.4072265625	1.0	221.0	0.275916170682977	87.0	91.0	300000.0	Cnn	1461948070781.0
78	1.0	8142.021484375	0.22481679455445674	5060.54296875	1241.8271484375	1.0	211.0	0.2939435682518235	79.0	109.0	900000.0	Cnn	1461948070781.0
79	1.0	8143.4814453125	0.22476673546845358	5059.0830078125	1241.8271484375	1.0	212.0	0.2914695075280774	78.0	109.0	1800000.0	Cnn	1461948070781.0
80	70.54296875	11952.7900390625	0.036094637242251516	1081.4912109375	1339.5673828125	1.0	260.0	0.14719665110389016	26.0	112.0	3600000.0	Cnn	1461948070781.0
81	70.54296875	8693.4384765625	0.1649060211121436	1081.1513671875	4599.2587890625	1.0	234.0	0.15475098896418188	20.0	144.0	21600000.0	Cnn	1461948070781.0
82	1.0	8835.6865234375	0.093096985673638	211.0380859375	5397.6669921875	1.0	221.0	0.053864145704591214	4.0	174.0	43200000.0	Cnn	1461948070781.0
83	1.0	8417.6318359375	0.09903848389354006	211.0380859375	5815.7216796875	1.0	194.0	0.06863379373197058	4.0	201.0	86400000.0	Cnn	1461948070781.0
84	642.705078125	138.62890625	0.6137965625446964	13244.267578125	634.62109375	24.0	28.0	0.6936048607835009	269.0	93.0	0.0	Cnn	1461948928942.0
85	636.181640625	1551.970703125	0.30519164809445093	11830.92578125	641.14453125	22.0	58.0	0.5752607991154194	239.0	95.0	1000.0	Cnn	1461948928942.0
86	1.0	7783.1044921875	0.24249670364938225	5599.7919921875	1277.326171875	1.0	200.0	0.3369094103157509	97.0	116.0	15000.0	Cnn	1461948928942.0
87	1.0	7911.0244140625	0.23802555025334463	5471.8720703125	1277.326171875	1.0	202.0	0.332144178583526	95.0	116.0	30000.0	Cnn	1461948928942.0
88	1.0	7911.0244140625	0.23802555025334463	5471.8720703125	1277.326171875	1.0	202.0	0.332144178583526	95.0	116.0	60000.0	Cnn	1461948928942.0
89	1.0	7928.166015625	0.23742956081712008	5454.73046875	1277.326171875	1.0	204.0	0.32833227161086137	93.0	117.0	300000.0	Cnn	1461948928942.0
90	1.0	8352.111328125	0.2229027044997439	5030.78515625	1277.326171875	1.0	212.0	0.30908670191599946	85.0	117.0	900000.0	Cnn	1461948928942.0
91	1.0	8255.8310546875	0.23210269573247058	5029.3251953125	1375.06640625	1.0	210.0	0.31245276303613767	84.0	120.0	1800000.0	Cnn	1461948928942.0
92	70.54296875	12176.75390625	0.03353945760322563	1037.859375	1375.06640625	1.0	265.0	0.15556245714704683	28.0	120.0	3600000.0	Cnn	1461948928942.0
93	201.5390625	8917.40234375	0.09001302597670292	906.5234375	4634.7578125	2.0	239.0	0.1430245243783794	21.0	152.0	21600000.0	Cnn	1461948928942.0
94	1.0	8821.6728515625	0.09445061784807258	211.0380859375	5627.51171875	1.0	226.0	0.05460638960483827	4.0	184.0	43200000.0	Cnn	1461948928942.0
95	1.0	8403.6181640625	0.10032884319042967	211.0380859375	6045.56640625	1.0	199.0	0.06866996636696655	4.0	211.0	86400000.0	Cnn	1461948928942.0
96	169.94140625	138.6201171875	0.7841551762399134	13631.36328125	598.8701171875	10.0	26.0	0.7715339495284907	282.0	86.0	0.0	Cnn	1461950028036.0
97	163.416015625	2537.9228515625	0.32789194039011915	11232.060546875	605.3955078125	8.0	81.0	0.5640253954975946	227.0	88.0	1000.0	Cnn	1461950028036.0
98	63.9140625	7726.673828125	0.16130046545541885	6043.3095703125	704.8974609375	2.0	212.0	0.2888109967524873	96.0	94.0	15000.0	Cnn	1461950028036.0
99	63.9140625	8389.6103515625	0.14223307999138207	5380.373046875	704.8974609375	2.0	217.0	0.2776664358569505	91.0	94.0	30000.0	Cnn	1461950028036.0
100	63.9140625	8389.6103515625	0.14223307999138207	5380.373046875	704.8974609375	2.0	217.0	0.2776664358569505	91.0	94.0	60000.0	Cnn	1461950028036.0
101	63.9140625	8473.75	0.13985210831324618	5296.2333984375	704.8974609375	1.0	219.0	0.28491760459636944	89.0	95.0	300000.0	Cnn	1461950028036.0
102	63.9140625	8848.806640625	0.1293010586350792	4921.1767578125	704.8974609375	1.0	226.0	0.2694939270819646	82.0	95.0	900000.0	Cnn	1461950028036.0
103	63.9140625	8850.2666015625	0.1292601256646231	4919.716796875	704.8974609375	1.0	227.0	0.26727508261983374	81.0	95.0	1800000.0	Cnn	1461950028036.0
104	63.9140625	9782.6318359375	0.12719932769032272	998.7939453125	3693.455078125	1.0	258.0	0.15226632859890427	26.0	119.0	3600000.0	Cnn	1461950028036.0
105	63.9140625	8768.7939453125	0.16026912934371398	998.4541015625	4707.6328125	1.0	242.0	0.14903183909927514	20.0	141.0	21600000.0	Cnn	1461950028036.0
106	1.0	8854.7880859375	0.09334489951688264	211.0380859375	5472.96875	1.0	229.0	0.05082228822610194	4.0	171.0	43200000.0	Cnn	1461950028036.0
107	1.0	8436.7333984375	0.09924622296404233	211.0380859375	5891.0234375	1.0	202.0	0.06515936831725978	4.0	198.0	86400000.0	Cnn	1461950028036.0
108	314.6455078125	138.6328125	0.7178847160139942	13102.4658203125	613.484375	9.0	27.0	0.7809402793066662	252.0	96.0	0.0	Cnn	1461950884626.0
109	308.1220703125	1580.9501953125	0.3747290558418109	11660.1484375	620.0078125	7.0	55.0	0.6702568818751216	224.0	98.0	1000.0	Cnn	1461950884626.0
110	172.3583984375	6280.4619140625	0.16823356082356875	6960.63671875	755.771484375	3.0	175.0	0.3421852164591569	104.0	102.0	15000.0	Cnn	1461950884626.0
111	172.3583984375	7613.8134765625	0.1203988699056859	5627.28515625	755.771484375	3.0	183.0	0.321496444672742	96.0	102.0	30000.0	Cnn	1461950884626.0
112	172.3583984375	7613.8134765625	0.1203988699056859	5627.28515625	755.771484375	3.0	183.0	0.321496444672742	96.0	102.0	60000.0	Cnn	1461950884626.0
113	172.3583984375	8139.650390625	0.10214416058868254	5101.4482421875	755.771484375	2.0	188.0	0.3195310014482919	91.0	103.0	300000.0	Cnn	1461950884626.0
114	172.3583984375	8482.0595703125	0.09022338754283316	4759.0390625	755.771484375	2.0	195.0	0.3015303847118756	84.0	103.0	900000.0	Cnn	1461950884626.0
115	172.3583984375	8483.51953125	0.09017234412253398	4757.5791015625	755.771484375	2.0	196.0	0.29894318282965987	83.0	103.0	1800000.0	Cnn	1461950884626.0
116	172.3583984375	9418.552734375	0.06501018177635864	833.98828125	3744.3291015625	2.0	229.0	0.15705820586437375	26.0	127.0	3600000.0	Cnn	1461950884626.0
117	172.3583984375	8611.6015625	0.09503892821488406	833.6484375	4551.6201171875	2.0	217.0	0.14804529380363976	20.0	145.0	21600000.0	Cnn	1461950884626.0
118	1.0	8730.892578125	0.09304004356299128	211.0380859375	5227.2978515625	1.0	213.0	0.054670127708014736	4.0	167.0	43200000.0	Cnn	1461950884626.0
119	1.0	8391.640625	0.09796323033538387	211.0380859375	5566.5498046875	1.0	194.0	0.06557412294705281	4.0	186.0	86400000.0	Cnn	1461950884626.0
120	300.7294921875	58.5244140625	0.754073072342972	13689.4892578125	554.1904296875	9.0	22.0	0.8063842911718081	288.0	91.0	0.0	Cnn	1461951748793.0
121	13.96875	2151.8642578125	0.48106400884883155	11596.1494140625	840.951171875	5.0	58.0	0.6773888146204133	252.0	95.0	1000.0	Cnn	1461951748793.0
122	12.20703125	7538.4833984375	0.2076546188543412	6209.5302734375	842.712890625	2.0	212.0	0.29612903225806453	98.0	98.0	15000.0	Cnn	1461951748793.0
123	12.20703125	8035.47265625	0.19295032953163524	5712.541015625	842.712890625	2.0	215.0	0.289450352604711	95.0	98.0	30000.0	Cnn	1461951748793.0
124	12.20703125	8035.47265625	0.19295032953163524	5712.541015625	842.712890625	2.0	215.0	0.289450352604711	95.0	98.0	60000.0	Cnn	1461951748793.0
125	12.20703125	8459.0458984375	0.1808503369935222	5288.9677734375	842.712890625	1.0	218.0	0.2940693818668545	92.0	99.0	300000.0	Cnn	1461951748793.0
126	12.20703125	8874.6923828125	0.16927038535652303	4873.3212890625	842.712890625	1.0	226.0	0.27644995994435073	84.0	99.0	900000.0	Cnn	1461951748793.0
127	3000.7646484375	8876.15234375	-0.5653531906043101	1883.3037109375	842.712890625	25.0	227.0	0.0053267925764455045	59.0	99.0	1800000.0	Cnn	1461951748793.0
128	1.0	9839.673828125	0.1544235458354768	919.7822265625	3843.4775390625	1.0	260.0	0.15395460435472597	26.0	124.0	3600000.0	Cnn	1461951748793.0
129	180.4228515625	8767.8896484375	0.0830666555718697	739.01953125	4915.6015625	3.0	241.0	0.10349029539597902	17.0	149.0	21600000.0	Cnn	1461951748793.0
130	1.0	8693.126953125	0.0959400884529219	211.0380859375	5698.7685546875	1.0	227.0	0.05322535878846183	4.0	179.0	43200000.0	Cnn	1461951748793.0
131	1.0	8275.072265625	0.1019002082805055	211.0380859375	6116.8232421875	1.0	200.0	0.06739634026996685	4.0	206.0	86400000.0	Cnn	1461951748793.0
132	2996.8427734375	336.9130859375	0.23146603232829574	10494.3740234375	578.59375	30.0	36.0	0.6410222436897768	274.0	98.0	0.0	Cnn	1461952886001.0
133	2990.3193359375	1660.177734375	0.012353254651002085	9171.109375	585.1171875	28.0	68.0	0.5255385772813994	242.0	100.0	1000.0	Cnn	1461952886001.0
134	2988.5576171875	7879.4287109375	-0.49432205958215125	2951.8583984375	586.87890625	25.0	224.0	0.08584794082629055	86.0	103.0	15000.0	Cnn	1461952886001.0
135	2988.5576171875	8376.41796875	-0.5427538766319107	2454.869140625	586.87890625	25.0	227.0	0.07642440819402596	83.0	103.0	30000.0	Cnn	1461952886001.0
136	2988.5576171875	8376.41796875	-0.5427538766319107	2454.869140625	586.87890625	25.0	227.0	0.07642440819402596	83.0	103.0	60000.0	Cnn	1461952886001.0
137	2988.5576171875	8569.4541015625	-0.5627806023456222	2261.8330078125	586.87890625	24.0	240.0	0.042434062149324436	70.0	104.0	300000.0	Cnn	1461952886001.0
138	2988.5576171875	8873.7080078125	-0.595986226026754	1957.5791015625	586.87890625	24.0	246.0	0.021510804370134286	64.0	104.0	900000.0	Cnn	1461952886001.0
139	2988.5576171875	8875.16796875	-0.5961508489767583	1956.119140625	586.87890625	24.0	247.0	0.01792609003637129	63.0	104.0	1800000.0	Cnn	1461952886001.0
140	1.0	9818.798828125	0.1574366763346048	1012.48828125	3575.4365234375	1.0	285.0	0.14066989303252392	25.0	128.0	3600000.0	Cnn	1461952886001.0
141	50.705078125	8743.4013671875	0.161967303273155	961.443359375	4651.173828125	1.0	265.0	0.13415641835145092	18.0	154.0	21600000.0	Cnn	1461952886001.0
142	1.0	8813.5830078125	0.09572169822313967	222.9814453125	5370.1591796875	1.0	250.0	0.06023141557723197	5.0	183.0	43200000.0	Cnn	1461952886001.0
143	1.0	8395.5283203125	0.10184782102114075	222.9814453125	5788.2138671875	1.0	223.0	0.07397369034998404	5.0	210.0	86400000.0	Cnn	1461952886001.0
144	30768.642578125	722.5048828125	-0.07547423290786041	13976.3125	673.169921875	11.0	37.0	0.7507119760718326	287.0	109.0	0.0	Cnn	1461953814317.0
145	30762.1181640625	2105.71875	-0.23796139655606585	12593.0986328125	679.6943359375	9.0	65.0	0.6576691593628547	259.0	111.0	1000.0	Cnn	1461953814317.0
146	30620.23828125	7499.9931640625	-0.5866583906987921	7198.82421875	821.57421875	5.0	218.0	0.2928034870526277	106.0	115.0	15000.0	Cnn	1461953814317.0
147	30620.197265625	8835.3564453125	-0.6585128396999278	5863.4609375	821.615234375	4.0	226.0	0.28413286072399546	98.0	116.0	30000.0	Cnn	1461953814317.0
148	30620.197265625	8835.640625	-0.6585278581159448	5863.1767578125	821.615234375	4.0	227.0	0.281849738898638	97.0	116.0	60000.0	Cnn	1461953814317.0
149	142.4306640625	9636.6884765625	0.5005532408960968	5062.12890625	31299.3818359375	1.0	235.0	0.2942429241652789	89.0	119.0	300000.0	Cnn	1461953814317.0
150	142.4306640625	9924.0048828125	0.4836568302332712	4774.8125	31299.3818359375	1.0	241.0	0.2810235850244532	83.0	119.0	900000.0	Cnn	1461953814317.0
151	142.4306640625	9925.46484375	0.48357008562744597	4773.3525390625	31299.3818359375	1.0	242.0	0.27880378032130193	82.0	119.0	1800000.0	Cnn	1461953814317.0
152	142.4306640625	13834.646484375	0.17306492079248564	864.1708984375	31299.3818359375	1.0	300.0	0.12665452355644885	24.0	119.0	3600000.0	Cnn	1461953814317.0
153	142.4306640625	12762.8623046875	0.18431509952661196	863.8310546875	32371.505859375	1.0	281.0	0.12351198023386155	18.0	144.0	21600000.0	Cnn	1461953814317.0
154	1.0	12823.23828125	0.1075760105596997	211.0380859375	33106.353515625	1.0	269.0	0.04083111215121751	4.0	171.0	43200000.0	Cnn	1461953814317.0
155	1.0	12434.6904296875	0.10986361922259093	211.0380859375	33494.9013671875	1.0	244.0	0.05208629495229222	4.0	196.0	86400000.0	Cnn	1461953814317.0
156	139.28125	138.6259765625	0.8012967361958441	13286.9541015625	598.7734375	7.0	27.0	0.7847119705180976	249.0	90.0	0.0	Cnn	1461954674193.0
157	132.7578125	2263.23828125	0.36031486275466273	11162.341796875	605.296875	5.0	67.0	0.6259722307701913	209.0	92.0	1000.0	Cnn	1461954674193.0
158	130.99609375	6519.9033203125	0.14974369710078414	6905.6767578125	607.05859375	2.0	178.0	0.33120383617110644	98.0	95.0	15000.0	Cnn	1461954674193.0
159	130.99609375	8021.2138671875	0.10250920447931784	5404.3662109375	607.05859375	2.0	188.0	0.30574942406206124	88.0	95.0	30000.0	Cnn	1461954674193.0
160	130.99609375	8021.2138671875	0.10250920447931784	5404.3662109375	607.05859375	2.0	188.0	0.30574942406206124	88.0	95.0	60000.0	Cnn	1461954674193.0
161	130.99609375	8094.05859375	0.10028020730660425	5331.521484375	607.05859375	1.0	190.0	0.3125180937711419	86.0	96.0	300000.0	Cnn	1461954674193.0
162	130.99609375	8471.3623046875	0.08873122231050194	4954.2177734375	607.05859375	1.0	197.0	0.29488242352064115	79.0	96.0	900000.0	Cnn	1461954674193.0
163	130.99609375	8472.822265625	0.0886864441909171	4952.7578125	607.05859375	1.0	198.0	0.2923478533841661	78.0	96.0	1800000.0	Cnn	1461954674193.0
164	130.99609375	12368.1328125	-0.07913899725116029	1057.447265625	607.05859375	1.0	249.0	0.14569455362820755	27.0	96.0	3600000.0	Cnn	1461954674193.0
165	274.0146484375	11259.1669921875	-0.07845394339191315	914.0888671875	1716.3642578125	3.0	228.0	0.10662872242790646	19.0	123.0	21600000.0	Cnn	1461954674193.0
166	1.0	11505.701171875	0.05480951898663877	211.0380859375	2446.8955078125	1.0	227.0	0.04367995528047558	4.0	142.0	43200000.0	Cnn	1461954674193.0
167	1.0	11205.83984375	0.05900733994383496	211.0380859375	2746.7568359375	1.0	211.0	0.05301101484659451	4.0	158.0	86400000.0	Cnn	1461954674193.0
168	288.521484375	138.6220703125	0.7106503453164984	13263.5634765625	556.2470703125	8.0	29.0	0.7671904643634697	257.0	88.0	0.0	Cnn	1461955543574.0
169	1.76171875	1555.4267578125	0.556620079390208	11846.7587890625	843.0068359375	4.0	55.0	0.6829192292456748	231.0	92.0	1000.0	Cnn	1461955543574.0
170	1.0	6572.421875	0.24048084040870718	6829.763671875	844.7685546875	1.0	187.0	0.3312787025173659	99.0	95.0	15000.0	Cnn	1461955543574.0
171	1.0	7740.39453125	0.2034159690392159	5661.791015625	844.7685546875	1.0	195.0	0.312208816681651	91.0	95.0	30000.0	Cnn	1461955543574.0
172	1.0	7740.39453125	0.2034159690392159	5661.791015625	844.7685546875	1.0	195.0	0.312208816681651	91.0	95.0	60000.0	Cnn	1461955543574.0
173	1.0	8200.5439453125	0.18990202376488818	5201.6416015625	844.7685546875	1.0	198.0	0.3062079037027995	88.0	96.0	300000.0	Cnn	1461955543574.0
174	1.0	8594.0322265625	0.17868573320590814	4808.1533203125	844.7685546875	1.0	205.0	0.28933048064370265	81.0	96.0	900000.0	Cnn	1461955543574.0
175	1.0	8595.4921875	0.1786446022294397	4806.693359375	844.7685546875	1.0	206.0	0.2869050739732098	80.0	96.0	1800000.0	Cnn	1461955543574.0
176	1.0	12506.7958984375	0.06386762638894625	895.3896484375	844.7685546875	1.0	261.0	0.13329722823096735	25.0	96.0	3600000.0	Cnn	1461955543574.0
177	74.416015625	11382.6796875	0.0445416801637516	820.6337890625	1969.224609375	1.0	239.0	0.1338923048118355	18.0	124.0	21600000.0	Cnn	1461955543574.0
178	1.0	11515.322265625	0.055476934445038664	211.0380859375	2520.59375	1.0	235.0	0.041784845650694444	4.0	143.0	43200000.0	Cnn	1461955543574.0
179	1.0	11176.0703125	0.06015956344929738	211.0380859375	2859.845703125	1.0	216.0	0.052474426656724464	4.0	162.0	86400000.0	Cnn	1461955543574.0
180	8.2841796875	138.619140625	0.8905879812197091	15092.0830078125	599.2978515625	6.0	25.0	0.8058387411414026	288.0	88.0	0.0	Cnn	1461956695751.0
181	1.76171875	1817.03515625	0.4683729278219693	13413.6669921875	605.8203125	4.0	58.0	0.6764773498236126	255.0	90.0	1000.0	Cnn	1461956695751.0
182	1.0	6928.9619140625	0.20915135834445087	8301.740234375	607.58203125	1.0	203.0	0.32249840751407627	110.0	93.0	15000.0	Cnn	1461956695751.0
183	1.0	8429.98828125	0.172749951142013	6800.7138671875	607.58203125	1.0	212.0	0.303461699889913	101.0	93.0	30000.0	Cnn	1461956695751.0
184	1.0	8430.2724609375	0.17274359870568942	6800.4296875	607.58203125	1.0	213.0	0.3013443355611751	100.0	93.0	60000.0	Cnn	1461956695751.0
185	1.0	8536.552734375	0.17037931720484062	6694.1494140625	607.58203125	1.0	215.0	0.29830938176964394	98.0	94.0	300000.0	Cnn	1461956695751.0
186	1.0	8882.4404296875	0.16283347836444184	6348.26171875	607.58203125	1.0	222.0	0.2833856370052863	91.0	94.0	900000.0	Cnn	1461956695751.0
187	1.0	8883.900390625	0.16280207965196564	6346.8017578125	607.58203125	1.0	223.0	0.28124497217731886	90.0	94.0	1800000.0	Cnn	1461956695751.0
188	1.0	13589.3017578125	0.0752532099182146	1220.818359375	1028.1640625	1.0	280.0	0.1375548035927595	29.0	98.0	3600000.0	Cnn	1461956695751.0
189	190.3564453125	12541.830078125	-0.010625591624259084	1030.1220703125	2075.9755859375	3.0	244.0	0.11325334084338873	20.0	140.0	21600000.0	Cnn	1461956695751.0
190	1.0	13153.896484375	0.04866733207531336	211.5810546875	2472.806640625	1.0	253.0	0.05092381931395167	5.0	149.0	43200000.0	Cnn	1461956695751.0
191	1.0	12735.841796875	0.05370185679781007	211.5810546875	2890.861328125	1.0	226.0	0.06585617055121847	5.0	176.0	86400000.0	Cnn	1461956695751.0
192	8.28515625	138.662109375	0.8899071321942638	13198.6318359375	599.16015625	6.0	29.0	0.7847726470144504	280.0	88.0	0.0	Cnn	1461957558859.0
193	1.76171875	1447.9423828125	0.511788738687867	11889.3515625	605.68359375	4.0	54.0	0.6907192520887762	255.0	90.0	1000.0	Cnn	1461957558859.0
194	1.0	6904.302734375	0.19696849065246647	6432.9912109375	607.4453125	1.0	209.0	0.3054248244179167	100.0	93.0	15000.0	Cnn	1461957558859.0
195	1.0	7575.001953125	0.17854184139119117	5762.2919921875	607.4453125	1.0	213.0	0.2968093955994348	96.0	93.0	30000.0	Cnn	1461957558859.0
196	1.0	7575.001953125	0.17854184139119117	5762.2919921875	607.4453125	1.0	213.0	0.2968093955994348	96.0	93.0	60000.0	Cnn	1461957558859.0
197	1.0	8094.9443359375	0.1650666979425143	5242.349609375	607.4453125	1.0	218.0	0.28717422183302427	91.0	94.0	300000.0	Cnn	1461957558859.0
198	1.0	8485.4150390625	0.1552995995034279	4851.87890625	607.4453125	1.0	226.0	0.26970207727372314	83.0	94.0	900000.0	Cnn	1461957558859.0
199	1.0	8486.875	0.15526355134785502	4850.4189453125	607.4453125	1.0	227.0	0.2675020102181664	82.0	94.0	1800000.0	Cnn	1461957558859.0
200	1.0	11915.0732421875	0.07730851532358345	943.6923828125	1085.9736328125	1.0	276.0	0.13271247474811954	26.0	101.0	3600000.0	Cnn	1461957558859.0
201	207.365234375	10818.5751953125	-0.03460433124343756	735.9873046875	2182.8115234375	3.0	239.0	0.10195394453622404	17.0	144.0	21600000.0	Cnn	1461957558859.0
202	1.0	11244.0224609375	0.05640933636432964	211.0380859375	2489.6787109375	1.0	250.0	0.039686441634512765	4.0	149.0	43200000.0	Cnn	1461957558859.0
203	1.0	10825.9677734375	0.062345744875293166	211.0380859375	2907.7333984375	1.0	223.0	0.053724708105869004	4.0	176.0	86400000.0	Cnn	1461957558859.0
204	148.4033203125	138.623046875	0.7902419184561679	13580.3369140625	576.4951171875	7.0	25.0	0.7958028576213781	275.0	87.0	0.0	Cnn	1461958555866.0
205	1.76171875	1919.6279296875	0.48430184138822563	11799.33203125	723.13671875	4.0	52.0	0.696079796934226	248.0	90.0	1000.0	Cnn	1461958555866.0
206	1.0	7305.458984375	0.20494718579171248	6413.5009765625	724.8984375	1.0	203.0	0.3083093154398757	97.0	93.0	15000.0	Cnn	1461958555866.0
207	1.0	7802.732421875	0.19096743171833733	5916.2275390625	724.8984375	1.0	207.0	0.2993617021276595	93.0	93.0	30000.0	Cnn	1461958555866.0
208	1.0	7802.732421875	0.19096743171833733	5916.2275390625	724.8984375	1.0	207.0	0.2993617021276595	93.0	93.0	60000.0	Cnn	1461958555866.0
209	1.0	8458.4814453125	0.17345399857413804	5260.478515625	724.8984375	1.0	212.0	0.28930563664016584	88.0	94.0	300000.0	Cnn	1461958555866.0
210	1.0	8344.994140625	0.21160650163383612	4953.3837890625	1145.48046875	1.0	214.0	0.28394747795077163	82.0	98.0	900000.0	Cnn	1461958555866.0
211	1.0	8346.4541015625	0.21155889027839134	4951.923828125	1145.48046875	1.0	215.0	0.2816070266091575	81.0	98.0	1800000.0	Cnn	1461958555866.0
212	1.0	12067.6337890625	0.08809461634680658	1040.6201171875	1335.6044921875	1.0	264.0	0.14027826521590825	26.0	104.0	3600000.0	Cnn	1461958555866.0
213	125.12109375	11138.900390625	0.033870969780892275	915.1591796875	2264.677734375	2.0	233.0	0.12645443709016976	18.0	141.0	21600000.0	Cnn	1461958555866.0
214	1.0	11743.51953125	0.05418444811879542	211.0380859375	2489.30078125	1.0	245.0	0.03978793501238765	4.0	145.0	43200000.0	Cnn	1461958555866.0
215	1.0	11364.85546875	0.05932121362738602	211.0380859375	2867.96484375	1.0	221.0	0.0526839551338005	4.0	169.0	86400000.0	Cnn	1461958555866.0
216	569.18359375	138.6328125	0.6266211513158594	13332.4873046875	610.6494140625	11.0	26.0	0.7811754144674444	279.0	97.0	0.0	Cnn	1461959413715.0
217	562.4619140625	1392.609375	0.3320963271772711	12078.5107421875	617.37109375	9.0	52.0	0.6808685793343561	253.0	99.0	1000.0	Cnn	1461959413715.0
218	1.0	7005.181640625	0.2626624183156944	6465.9384765625	1179.8330078125	1.0	202.0	0.3325289140235032	103.0	107.0	15000.0	Cnn	1461959413715.0
219	1.0	7667.833984375	0.23928914668315612	5803.2861328125	1179.8330078125	1.0	206.0	0.3234865032595409	99.0	107.0	30000.0	Cnn	1461959413715.0
220	1.0	7667.833984375	0.23928914668315612	5803.2861328125	1179.8330078125	1.0	206.0	0.3234865032595409	99.0	107.0	60000.0	Cnn	1461959413715.0
221	1.0	8318.794921875	0.21754984156953092	5152.3251953125	1179.8330078125	1.0	213.0	0.30863354457625264	92.0	108.0	300000.0	Cnn	1461959413715.0
222	1.0	8606.111328125	0.20824213704809802	4865.0087890625	1179.8330078125	1.0	219.0	0.2948918232483319	86.0	108.0	900000.0	Cnn	1461959413715.0
223	1.0	8549.625	0.2137280268698238	4863.548828125	1237.779296875	1.0	217.0	0.2984269727830863	85.0	111.0	1800000.0	Cnn	1461959413715.0
224	34.5537109375	12216.28515625	0.058138393458756474	915.0234375	1485.0908203125	1.0	268.0	0.14924050144892734	27.0	117.0	3600000.0	Cnn	1461959413715.0
225	85.2587890625	11402.685546875	0.051996918483077664	863.978515625	2299.0302734375	2.0	240.0	0.1373098232526546	20.0	151.0	21600000.0	Cnn	1461959413715.0
226	1.0	11956.1240234375	0.05323856225621724	211.0380859375	2483.791015625	1.0	254.0	0.04034245071061674	4.0	155.0	43200000.0	Cnn	1461959413715.0
227	1.0	11577.4599609375	0.0582816308186402	211.0380859375	2862.455078125	1.0	230.0	0.0523655213639891	4.0	179.0	86400000.0	Cnn	1461959413715.0
228	46.3115234375	138.662109375	0.8616086306514232	12933.888671875	600.5712890625	7.0	29.0	0.7742649155576586	253.0	89.0	0.0	Cnn	1461960489721.0
229	39.7880859375	1425.685546875	0.49486193111348886	11646.865234375	607.0947265625	5.0	57.0	0.6650914618016399	225.0	91.0	1000.0	Cnn	1461960489721.0
230	1.0	6725.2744140625	0.2058957989659798	6347.2763671875	646.8828125	1.0	180.0	0.34342775193023295	102.0	95.0	15000.0	Cnn	1461960489721.0
231	1.0	7563.9326171875	0.18166160672599338	5508.6181640625	646.8828125	1.0	186.0	0.328887032576427	96.0	95.0	30000.0	Cnn	1461960489721.0
232	1.0	7691.568359375	0.17814935114858357	5380.982421875	646.8828125	1.0	187.0	0.3264627659574469	95.0	95.0	60000.0	Cnn	1461960489721.0
233	1.0	7791.7744140625	0.1754189807769763	5280.7763671875	646.8828125	1.0	190.0	0.3203902931716738	92.0	96.0	300000.0	Cnn	1461960489721.0
234	1.0	7973.921875	0.1843643626834943	4965.8466796875	779.6650390625	1.0	192.0	0.31481728276406046	86.0	100.0	900000.0	Cnn	1461960489721.0
235	1.0	7975.3818359375	0.18432170173690257	4964.38671875	779.6650390625	1.0	193.0	0.312304390541305	85.0	100.0	1800000.0	Cnn	1461960489721.0
236	1.0	11706.9609375	0.07806258626657842	1054.9921875	957.48046875	1.0	246.0	0.15352009143119397	27.0	105.0	3600000.0	Cnn	1461960489721.0
237	116.2412109375	10899.947265625	0.022562002443165682	938.4111328125	1764.833984375	2.0	226.0	0.13032820413424903	19.0	131.0	21600000.0	Cnn	1461960489721.0
238	1.0	11527.818359375	0.049794258366634335	211.0380859375	1980.5771484375	1.0	239.0	0.03828891865892457	4.0	135.0	43200000.0	Cnn	1461960489721.0
239	1.0	11188.56640625	0.05495422705027404	211.0380859375	2319.8291015625	1.0	220.0	0.04914558674106568	4.0	154.0	86400000.0	Cnn	1461960489721.0
240	232.9326171875	138.66015625	0.7518851344931172	13815.5517578125	600.12890625	12.0	28.0	0.7763256043342431	318.0	99.0	0.0	Cnn	1461961348611.0
241	226.4091796875	2454.017578125	0.31435301474682814	11500.1943359375	606.65234375	10.0	71.0	0.6237662017557667	275.0	101.0	1000.0	Cnn	1461961348611.0
242	62.1689453125	8682.482421875	0.14556204903106032	5271.7294921875	770.892578125	2.0	251.0	0.26904927523607297	95.0	109.0	15000.0	Cnn	1461961348611.0
243	62.1689453125	8810.1181640625	0.14193526011328753	5144.09375	770.892578125	2.0	252.0	0.2670295777255774	94.0	109.0	30000.0	Cnn	1461961348611.0
244	62.1689453125	8810.40234375	0.14192719761570216	5143.8095703125	770.892578125	2.0	253.0	0.2650060300531331	93.0	109.0	60000.0	Cnn	1461961348611.0
245	62.1689453125	8820.1318359375	0.14165119143843777	5134.080078125	770.892578125	1.0	254.0	0.2736209876889433	92.0	110.0	300000.0	Cnn	1461961348611.0
246	62.1689453125	9192.787109375	0.13111153720081287	4761.4248046875	770.892578125	1.0	262.0	0.2576315992897226	84.0	110.0	900000.0	Cnn	1461961348611.0
247	62.1689453125	9040.7353515625	0.15005046904315086	4759.96484375	924.404296875	1.0	259.0	0.2621642023205692	83.0	114.0	1800000.0	Cnn	1461961348611.0
248	62.1689453125	12803.578125	0.008211294906923166	850.5703125	1070.9560546875	1.0	312.0	0.12509509576247427	25.0	119.0	3600000.0	Cnn	1461961348611.0
249	178.41015625	11495.982421875	-0.015324063659603954	733.9892578125	2378.8916015625	3.0	272.0	0.09655516371694142	17.0	165.0	21600000.0	Cnn	1461961348611.0
250	1.0	11919.431640625	0.054974130681207004	211.0380859375	2656.8037109375	1.0	283.0	0.037654544641828824	4.0	170.0	43200000.0	Cnn	1461961348611.0
251	1.0	11409.54296875	0.06158473543100143	211.0380859375	3166.6923828125	1.0	244.0	0.05450697943331018	4.0	209.0	86400000.0	Cnn	1461961348611.0
252	119.5947265625	138.6328125	0.8208476316538428	12634.349609375	634.376953125	9.0	28.0	0.7695621130418133	248.0	92.0	0.0	Cnn	1461962506226.0
253	113.0712890625	1632.943359375	0.44305524778552535	11140.0390625	640.900390625	7.0	58.0	0.6505267765480764	218.0	94.0	1000.0	Cnn	1461962506226.0
254	34.5537109375	6318.037109375	0.21102042053583692	6454.9453125	719.41796875	2.0	173.0	0.34912905234061326	103.0	99.0	15000.0	Cnn	1461962506226.0
255	34.5537109375	6445.6728515625	0.20662687466658097	6327.3095703125	719.41796875	2.0	174.0	0.3465703417538901	102.0	99.0	30000.0	Cnn	1461962506226.0
256	34.5537109375	7273.98828125	0.17950036411649006	5498.994140625	719.41796875	2.0	179.0	0.3337733766342911	97.0	99.0	60000.0	Cnn	1461962506226.0
257	34.5537109375	7361.623046875	0.17674556642695555	5411.359375	719.41796875	1.0	183.0	0.33479547712223184	93.0	100.0	300000.0	Cnn	1461962506226.0
258	34.5537109375	7703.67578125	0.16615194138659192	5069.306640625	719.41796875	1.0	190.0	0.3171189118714203	86.0	100.0	900000.0	Cnn	1461962506226.0
259	34.5537109375	7604.076171875	0.18049639443464494	5067.8466796875	820.4775390625	1.0	188.0	0.3213919936294715	85.0	103.0	1800000.0	Cnn	1461962506226.0
260	34.5537109375	11491.7177734375	0.04532502045646356	1156.54296875	844.1396484375	1.0	241.0	0.16572470204040077	30.0	105.0	3600000.0	Cnn	1461962506226.0
261	215.1416015625	10739.83203125	-0.04265577108630427	975.615234375	1596.365234375	4.0	221.0	0.11011041884466391	21.0	131.0	21600000.0	Cnn	1461962506226.0
262	1.0	11404.9072265625	0.04948804613999258	211.0380859375	1911.0087890625	1.0	236.0	0.03969812655395919	4.0	137.0	43200000.0	Cnn	1461962506226.0
263	1.0	11240.7861328125	0.05207821271734413	211.0380859375	2075.1298828125	1.0	218.0	0.05002047927151806	4.0	155.0	86400000.0	Cnn	1461962506226.0
264	109.3447265625	138.6220703125	0.8197817629649556	12877.0205078125	601.609375	9.0	26.0	0.7771323419351023	244.0	91.0	0.0	Cnn	1461963508720.0
265	102.8212890625	1463.37890625	0.45994705829886023	11552.263671875	608.1328125	7.0	54.0	0.6625118387527876	216.0	93.0	1000.0	Cnn	1461963508720.0
266	1.0	6786.181640625	0.21254920554071152	6229.4609375	710.9541015625	1.0	176.0	0.3437642784558922	94.0	99.0	15000.0	Cnn	1461963508720.0
267	1.0	6786.181640625	0.21254920554071152	6229.4609375	710.9541015625	1.0	176.0	0.3437642784558922	94.0	99.0	30000.0	Cnn	1461963508720.0
268	1.0	7576.75390625	0.18881169619600044	5438.888671875	710.9541015625	1.0	182.0	0.3282607714571724	88.0	99.0	60000.0	Cnn	1461963508720.0
269	1.0	7631.06640625	0.18724748314091416	5384.576171875	710.9541015625	1.0	184.0	0.3242234043014449	86.0	100.0	300000.0	Cnn	1461963508720.0
270	1.0	7992.8603515625	0.17700426320714996	5022.7822265625	710.9541015625	1.0	191.0	0.30595953253791164	79.0	100.0	900000.0	Cnn	1461963508720.0
271	1.0	7924.2353515625	0.18603485902319158	5021.322265625	781.0390625	1.0	189.0	0.3099671543049878	78.0	103.0	1800000.0	Cnn	1461963508720.0
272	1.0	11815.5107421875	0.0725062320469916	1130.046875	781.0390625	1.0	240.0	0.15559881637344902	27.0	103.0	3600000.0	Cnn	1461963508720.0
273	114.0546875	11008.4970703125	0.020956601746459292	1015.65234375	1588.392578125	2.0	220.0	0.13275629131806269	19.0	129.0	21600000.0	Cnn	1461963508720.0
274	1.0	11713.609375	0.046954494493506325	211.0380859375	1801.94921875	1.0	233.0	0.039221036917709555	4.0	133.0	43200000.0	Cnn	1461963508720.0
275	1.0	11367.841796875	0.05233108106320983	211.0380859375	2147.716796875	1.0	212.0	0.05161347447960629	4.0	154.0	86400000.0	Cnn	1461963508720.0
276	78.37109375	139.658203125	0.8460783104804318	13281.8427734375	634.6259765625	9.0	29.0	0.7769158241923966	277.0	96.0	0.0	Cnn	1461964664260.0
277	71.8466796875	1951.2431640625	0.4263212143332788	11470.2578125	641.150390625	7.0	55.0	0.6798884616715386	251.0	98.0	1000.0	Cnn	1461964664260.0
278	1.0	7157.5693359375	0.20512956853759748	6263.931640625	712.9970703125	1.0	204.0	0.32587497446458474	102.0	104.0	15000.0	Cnn	1461964664260.0
279	1.0	7285.205078125	0.20138948999224507	6136.2958984375	712.9970703125	1.0	205.0	0.3236386416930004	101.0	104.0	30000.0	Cnn	1461964664260.0
280	1.0	8113.8046875	0.1782039330096203	5307.6962890625	712.9970703125	1.0	211.0	0.31019536487781796	95.0	104.0	60000.0	Cnn	1461964664260.0
281	1.0	8205.3564453125	0.17573998901307064	5216.14453125	712.9970703125	1.0	214.0	0.3045071394780803	92.0	105.0	300000.0	Cnn	1461964664260.0
282	1.0	8591.5068359375	0.16551444201307866	4829.994140625	712.9970703125	1.0	221.0	0.28863381576988784	85.0	105.0	900000.0	Cnn	1461964664260.0
283	1.0	8592.966796875	0.16547624259047827	4828.5341796875	712.9970703125	1.0	222.0	0.2863521549271556	84.0	105.0	1800000.0	Cnn	1461964664260.0
284	1.0	12509.7470703125	0.059284366730525374	911.75390625	712.9970703125	1.0	277.0	0.14356882006238567	29.0	105.0	3600000.0	Cnn	1461964664260.0
285	1.0	11472.87890625	0.09790465154324268	911.4140625	1750.205078125	1.0	248.0	0.15755533725451057	23.0	140.0	21600000.0	Cnn	1461964664260.0
286	1.0	12050.146484375	0.04653289009126758	211.0380859375	1873.3134765625	1.0	264.0	0.03475520597338908	4.0	143.0	43200000.0	Cnn	1461964664260.0
287	1.0	11805.6728515625	0.050188024882892875	211.0380859375	2117.787109375	1.0	239.0	0.04736518091508236	4.0	168.0	86400000.0	Cnn	1461964664260.0
288	282.4052734375	139.599609375	0.7128610395459144	13439.802734375	555.5029296875	8.0	24.0	0.7978236329554833	263.0	91.0	0.0	Cnn	1461965522670.0
289	275.8818359375	1471.349609375	0.3780454030963861	12108.052734375	562.0263671875	6.0	50.0	0.6919103304952099	237.0	93.0	1000.0	Cnn	1461965522670.0
290	1.0	6993.5869140625	0.22735138910431726	6585.8154296875	837.908203125	1.0	188.0	0.33375023860090636	99.0	98.0	15000.0	Cnn	1461965522670.0
291	1.0	6993.5869140625	0.22735138910431726	6585.8154296875	837.908203125	1.0	188.0	0.33375023860090636	99.0	98.0	30000.0	Cnn	1461965522670.0
292	1.0	7784.1591796875	0.20318647846960733	5795.2431640625	837.908203125	1.0	194.0	0.3194117999907202	93.0	98.0	60000.0	Cnn	1461965522670.0
293	1.0	8197.71875	0.19122657403357798	5381.68359375	837.908203125	1.0	195.0	0.31817629373874445	92.0	99.0	300000.0	Cnn	1461965522670.0
294	1.0	8642.5849609375	0.17875354360562523	4936.8173828125	837.908203125	1.0	204.0	0.2964785221021628	83.0	99.0	900000.0	Cnn	1461965522670.0
295	1.0	8644.044921875	0.17871317100042802	4935.357421875	837.908203125	1.0	205.0	0.29405216368964016	82.0	99.0	1800000.0	Cnn	1461965522670.0
296	1.0	12553.9814453125	0.0676589183020852	1025.4208984375	837.908203125	1.0	262.0	0.13483423970650227	25.0	99.0	3600000.0	Cnn	1461965522670.0
297	87.27734375	11535.8330078125	0.040239490448395705	937.8037109375	1856.396484375	2.0	236.0	0.11457271567245521	17.0	131.0	21600000.0	Cnn	1461965522670.0
298	1.0	12163.0966796875	0.04800386322806017	211.0380859375	2043.17578125	1.0	247.0	0.036286461673233864	4.0	135.0	43200000.0	Cnn	1461965522670.0
299	1.0	11785.7978515625	0.05334617783880773	211.0380859375	2420.474609375	1.0	224.0	0.049031761268440735	4.0	158.0	86400000.0	Cnn	1461965522670.0
300	8.28515625	337.861328125	0.7867259311256655	13172.9970703125	611.880859375	6.0	35.0	0.7670187484065117	272.0	96.0	0.0	Cnn	1461966675652.0
301	1.76171875	1658.6318359375	0.48717681002172675	11852.2265625	618.404296875	4.0	58.0	0.6875191778838198	249.0	98.0	1000.0	Cnn	1461966675652.0
302	1.0	6602.4609375	0.2090270507921369	6908.3974609375	620.166015625	1.0	193.0	0.34793084465594054	114.0	101.0	15000.0	Cnn	1461966675652.0
303	1.0	6602.7451171875	0.20901861180552866	6908.11328125	620.166015625	1.0	194.0	0.34571756124432795	113.0	101.0	30000.0	Cnn	1461966675652.0
304	1.0	7265.3974609375	0.19014212787212376	6245.4609375	620.166015625	1.0	198.0	0.3368717998995564	109.0	101.0	60000.0	Cnn	1461966675652.0
305	1.0	8081.8115234375	0.168667634405922	5429.046875	620.166015625	1.0	213.0	0.3047659170016198	94.0	102.0	300000.0	Cnn	1461966675652.0
306	1.0	8430.6953125	0.15993741533129704	5080.1630859375	620.166015625	1.0	221.0	0.28685882744062874	86.0	102.0	900000.0	Cnn	1461966675652.0
307	1.0	8432.1552734375	0.15990133368210246	5078.703125	620.166015625	1.0	222.0	0.2846062115598595	85.0	102.0	1800000.0	Cnn	1461966675652.0
308	83.7001953125	12132.5380859375	-0.00856229633035698	1087.2919921875	827.494140625	1.0	270.0	0.1471790180991398	28.0	110.0	3600000.0	Cnn	1461966675652.0
309	83.7001953125	11318.1044921875	0.046480433020719136	1086.9521484375	1642.267578125	1.0	251.0	0.14976173389055705	22.0	135.0	21600000.0	Cnn	1461966675652.0
310	1.0	12082.5732421875	0.047202051924253606	222.9814453125	1825.4697265625	1.0	266.0	0.044371846639002364	5.0	138.0	43200000.0	Cnn	1461966675652.0
311	1.0	11619.0556640625	0.05426784197857435	222.9814453125	2288.9873046875	1.0	239.0	0.059140140381692026	5.0	165.0	86400000.0	Cnn	1461966675652.0
312	148.4033203125	139.6064453125	0.8000314653302844	13933.53125	614.896484375	7.0	26.0	0.8009076981671208	286.0	93.0	0.0	Cnn	1461967748909.0
313	141.8798828125	2215.6650390625	0.36887922317477045	11857.47265625	621.419921875	5.0	60.0	0.6705601867639881	252.0	95.0	1000.0	Cnn	1461967748909.0
314	1.0	6562.498046875	0.2353707374715537	7510.6396484375	763.2998046875	1.0	205.0	0.3245682055331127	107.0	99.0	15000.0	Cnn	1461967748909.0
315	1.0	7401.15625	0.2100716472147586	6671.9814453125	763.2998046875	1.0	211.0	0.31162746789917267	101.0	99.0	30000.0	Cnn	1461967748909.0
316	1.0	8357.107421875	0.183881191547897	5716.0302734375	763.2998046875	1.0	217.0	0.29865138400304986	95.0	99.0	60000.0	Cnn	1461967748909.0
317	1.0	8877.5576171875	0.1704558596053848	5195.580078125	763.2998046875	1.0	221.0	0.2910580679834251	91.0	100.0	300000.0	Cnn	1461967748909.0
318	1.0	9186.08203125	0.1626964870286116	4887.0556640625	763.2998046875	1.0	228.0	0.2757045855156293	84.0	100.0	900000.0	Cnn	1461967748909.0
319	1.0	9187.5419921875	0.16266006054956475	4885.595703125	763.2998046875	1.0	229.0	0.27349649903499423	83.0	100.0	1800000.0	Cnn	1461967748909.0
320	1.0	12887.482421875	0.06927299094146763	978.3271484375	970.6279296875	1.0	276.0	0.14305468206356395	28.0	108.0	3600000.0	Cnn	1461967748909.0
321	107.5576171875	11939.2880859375	0.020595516890197958	870.4296875	1919.162109375	2.0	253.0	0.12380859671815622	20.0	137.0	21600000.0	Cnn	1461967748909.0
322	1.0	12598.6796875	0.04625251079523795	211.0380859375	2026.7197265625	1.0	269.0	0.032502852100557096	4.0	139.0	43200000.0	Cnn	1461967748909.0
323	1.0	12076.7265625	0.05334246779842355	211.0380859375	2548.6728515625	1.0	235.0	0.04961666180872463	4.0	173.0	86400000.0	Cnn	1461967748909.0
324	225.98828125	139.65234375	0.7581418498179987	13421.59375	613.0478515625	8.0	30.0	0.7699087694097649	278.0	90.0	0.0	Cnn	1461968811823.0
325	219.4638671875	1845.2568359375	0.37461656425839285	11715.9892578125	619.572265625	6.0	68.0	0.6287573155035067	240.0	92.0	1000.0	Cnn	1461968811823.0
326	83.7001953125	6075.51171875	0.21214716203699382	7485.734375	755.3359375	2.0	196.0	0.32683420979491445	112.0	96.0	15000.0	Cnn	1461968811823.0
327	83.7001953125	6075.51171875	0.21214716203699382	7485.734375	755.3359375	2.0	196.0	0.32683420979491445	112.0	96.0	30000.0	Cnn	1461968811823.0
328	83.7001953125	7031.7470703125	0.17943086787546586	6529.4990234375	755.3359375	2.0	203.0	0.31130794453002364	105.0	96.0	60000.0	Cnn	1461968811823.0
329	83.7001953125	8354.8115234375	0.13807366269783025	5206.4345703125	755.3359375	1.0	212.0	0.3025435436204584	96.0	97.0	300000.0	Cnn	1461968811823.0
330	83.7001953125	8533.6298828125	0.15390701638910576	4820.2880859375	962.6640625	1.0	211.0	0.30372647599882446	89.0	105.0	900000.0	Cnn	1461968811823.0
331	83.7001953125	8535.08984375	0.1538582095306557	4818.828125	962.6640625	1.0	212.0	0.30140701502748624	88.0	105.0	1800000.0	Cnn	1461968811823.0
332	83.7001953125	12449.013671875	-0.012553276134954145	904.904296875	962.6640625	1.0	273.0	0.13964990668116714	27.0	105.0	3600000.0	Cnn	1461968811823.0
333	172.8427734375	11500.8193359375	-0.023280204619583685	815.421875	1911.1982421875	3.0	250.0	0.10178715039748967	19.0	134.0	21600000.0	Cnn	1461968811823.0
334	1.0	12105.203125	0.0486590041867536	211.0380859375	2084.041015625	1.0	265.0	0.032762174836086864	4.0	137.0	43200000.0	Cnn	1461968811823.0
335	1.0	11614.8310546875	0.055542746241229506	211.0380859375	2574.4130859375	1.0	234.0	0.04871292983465991	4.0	168.0	86400000.0	Cnn	1461968811823.0
336	257.87109375	139.5986328125	0.7380987480882887	13506.3994140625	596.9384765625	15.0	27.0	0.7406138786682924	283.0	88.0	0.0	Cnn	1461969672124.0
337	251.34765625	2076.8369140625	0.3360118241101111	11569.1611328125	603.4619140625	13.0	73.0	0.5650179214814576	237.0	90.0	1000.0	Cnn	1461969672124.0
338	42.2578125	6465.40234375	0.22458828561907962	7180.595703125	812.5517578125	2.0	206.0	0.3130802429822343	104.0	101.0	15000.0	Cnn	1461969672124.0
339	42.2578125	6465.40234375	0.22458828561907962	7180.595703125	812.5517578125	2.0	206.0	0.3130802429822343	104.0	101.0	30000.0	Cnn	1461969672124.0
340	42.2578125	7255.974609375	0.19856432496199533	6390.0234375	812.5517578125	2.0	212.0	0.29968275486646967	98.0	101.0	60000.0	Cnn	1461969672124.0
341	42.2578125	8127.1220703125	0.17195661080907165	5518.8759765625	812.5517578125	1.0	218.0	0.2973472526683823	92.0	102.0	300000.0	Cnn	1461969672124.0
342	42.2578125	8525.0009765625	0.16027377938583534	5120.9970703125	812.5517578125	1.0	226.0	0.279591742999252	84.0	102.0	900000.0	Cnn	1461969672124.0
343	42.2578125	8526.4609375	0.16023128500918116	5119.537109375	812.5517578125	1.0	227.0	0.2773559273483855	83.0	102.0	1800000.0	Cnn	1461969672124.0
344	42.2578125	12436.3974609375	0.03287927661775915	1209.6005859375	812.5517578125	1.0	284.0	0.12980956792711332	26.0	102.0	3600000.0	Cnn	1461969672124.0
345	42.2578125	11418.015625	0.08744687785583953	1209.2607421875	1831.2734375	1.0	258.0	0.1377945927919435	20.0	134.0	21600000.0	Cnn	1461969672124.0
346	1.0	12416.23828125	0.04522142656172761	211.0380859375	1873.53125	1.0	274.0	0.03025123632265317	4.0	135.0	43200000.0	Cnn	1461969672124.0
347	1.0	11854.89453125	0.05319528771043724	211.0380859375	2434.875	1.0	237.0	0.04884254809857884	4.0	172.0	86400000.0	Cnn	1461969672124.0
348	148.404296875	160.7451171875	0.7833696137636889	13362.048828125	598.623046875	7.0	28.0	0.7908326143152672	263.0	96.0	0.0	Cnn	1461970768164.0
349	141.8798828125	1463.2958984375	0.44404650925898115	12059.498046875	605.1474609375	5.0	51.0	0.7033342613915815	240.0	98.0	1000.0	Cnn	1461970768164.0
350	1.0	6349.3408203125	0.235855203026104	7173.453125	747.02734375	1.0	189.0	0.3408067260534482	102.0	102.0	15000.0	Cnn	1461970768164.0
351	1.0	6349.3408203125	0.235855203026104	7173.453125	747.02734375	1.0	189.0	0.3408067260534482	102.0	102.0	30000.0	Cnn	1461970768164.0
352	1.0	7139.9130859375	0.21096665414976637	6382.880859375	747.02734375	1.0	195.0	0.3265925669004054	96.0	102.0	60000.0	Cnn	1461970768164.0
353	1.0	8301.79296875	0.17801576572083683	5221.0009765625	747.02734375	1.0	202.0	0.31103979381912517	89.0	103.0	300000.0	Cnn	1461970768164.0
354	1.0	8702.408203125	0.16733494328695958	4820.3857421875	747.02734375	1.0	210.0	0.29181560558994635	81.0	103.0	900000.0	Cnn	1461970768164.0
355	1.0	8703.8681640625	0.16729648138510378	4818.92578125	747.02734375	1.0	211.0	0.2893949579789799	80.0	103.0	1800000.0	Cnn	1461970768164.0
356	50.705078125	12230.5283203125	0.025807074695554086	875.333984375	1113.25390625	1.0	259.0	0.1478227562828692	27.0	107.0	3600000.0	Cnn	1461970768164.0
357	115.0517578125	11522.7265625	0.008779640468175485	810.6474609375	1821.3955078125	2.0	239.0	0.12898974066759336	20.0	133.0	21600000.0	Cnn	1461970768164.0
358	1.0	12076.64453125	0.04766282373617328	211.0380859375	1982.138671875	1.0	251.0	0.036555137819244826	4.0	139.0	43200000.0	Cnn	1461970768164.0
359	1.0	11495.8857421875	0.05596407537432592	211.0380859375	2562.8974609375	1.0	219.0	0.05376739457498369	4.0	171.0	86400000.0	Cnn	1461970768164.0
360	8.28515625	334.2451171875	0.7891266186905744	14062.9775390625	612.4697265625	6.0	33.0	0.773435009534032	267.0	95.0	0.0	Cnn	1461971627353.0
361	1.76171875	1573.2890625	0.5005728841230146	12823.93359375	618.9931640625	4.0	54.0	0.6991621239471272	246.0	97.0	1000.0	Cnn	1461971627353.0
362	1.0	6455.4326171875	0.2194998959249795	7941.7900390625	620.7548828125	1.0	183.0	0.36206273787188936	117.0	100.0	15000.0	Cnn	1461971627353.0
363	1.0	6455.4326171875	0.2194998959249795	7941.7900390625	620.7548828125	1.0	183.0	0.36206273787188936	117.0	100.0	30000.0	Cnn	1461971627353.0
364	1.0	7788.7841796875	0.18355925500636924	6608.4384765625	620.7548828125	1.0	191.0	0.3438624611388326	109.0	100.0	60000.0	Cnn	1461971627353.0
365	1.0	8000.7412109375	0.1783366140220464	6396.4814453125	620.7548828125	1.0	204.0	0.31547229811747285	96.0	101.0	300000.0	Cnn	1461971627353.0
366	1.0	8365.1474609375	0.16959631229043043	6032.0751953125	620.7548828125	1.0	211.0	0.29945827016850673	89.0	101.0	900000.0	Cnn	1461971627353.0
367	1.0	8366.607421875	0.16956185149909617	6030.615234375	620.7548828125	1.0	212.0	0.2971608952074121	88.0	101.0	1800000.0	Cnn	1461971627353.0
368	65.5361328125	13198.3349609375	-0.0072434669799653455	858.681640625	895.4248046875	1.0	267.0	0.14780415830178234	29.0	104.0	3600000.0	Cnn	1461971627353.0
369	65.5361328125	12569.521484375	0.029078029766405996	858.341796875	1524.578125	1.0	252.0	0.14813932967644053	23.0	125.0	21600000.0	Cnn	1461971627353.0
370	1.0	13170.0703125	0.04114907278036945	223.5244140625	1624.3828125	1.0	266.0	0.05137596783141334	6.0	129.0	43200000.0	Cnn	1461971627353.0
371	1.0	12649.8408203125	0.0487255366258491	223.5244140625	2144.6123046875	1.0	238.0	0.06818700805682268	6.0	157.0	86400000.0	Cnn	1461971627353.0
372	258.595703125	59.5126953125	0.7891975660209768	13872.630859375	609.099609375	10.0	26.0	0.7762173061039799	282.0	89.0	0.0	Cnn	1461972625725.0
373	118.0703125	1339.048828125	0.5181086266009775	12593.0947265625	749.625	7.0	51.0	0.6863578504890928	257.0	92.0	1000.0	Cnn	1461972625725.0
374	116.30859375	6552.0693359375	0.18592525184360917	7380.07421875	751.38671875	4.0	203.0	0.29115439486755473	105.0	95.0	15000.0	Cnn	1461972625725.0
375	116.30859375	6552.0693359375	0.18592525184360917	7380.07421875	751.38671875	4.0	203.0	0.29115439486755473	105.0	95.0	30000.0	Cnn	1461972625725.0
376	116.30859375	8346.6787109375	0.1288248014678962	5585.46484375	751.38671875	4.0	215.0	0.26337286139458577	93.0	95.0	60000.0	Cnn	1461972625725.0
377	116.30859375	8865.876953125	0.1130726422633394	5066.2666015625	751.38671875	3.0	219.0	0.26531982043980357	89.0	96.0	300000.0	Cnn	1461972625725.0
378	116.30859375	8814.9921875	0.15060961723449687	4750.9248046875	1117.61328125	3.0	222.0	0.25735512010640554	82.0	100.0	900000.0	Cnn	1461972625725.0
379	116.30859375	8816.4521484375	0.15055780959468282	4749.46484375	1117.61328125	3.0	223.0	0.25494761464478916	81.0	100.0	1800000.0	Cnn	1461972625725.0
380	178.892578125	12632.8232421875	-0.08496540978457373	754.3876953125	1233.7353515625	3.0	271.0	0.10404620637297007	26.0	107.0	3600000.0	Cnn	1461972625725.0
381	202.4990234375	12026.2451171875	-0.05940384549269196	730.44140625	1840.6533203125	4.0	257.0	0.07750505956096682	19.0	127.0	21600000.0	Cnn	1461972625725.0
382	1.0	12390.1376953125	0.048771335817136656	211.0380859375	2198.6630859375	1.0	265.0	0.0330644140953246	4.0	138.0	43200000.0	Cnn	1461972625725.0
383	1.0	11868.1845703125	0.05575799886233056	211.0380859375	2720.6162109375	1.0	231.0	0.050491897525295676	4.0	172.0	86400000.0	Cnn	1461972625725.0
384	625.9453125	139.611328125	0.6113359505956394	13150.4150390625	616.00390625	12.0	27.0	0.7652744906312373	261.0	96.0	0.0	Cnn	1461973486412.0
385	619.4208984375	1413.86328125	0.3180206826776999	11876.1630859375	622.5283203125	10.0	50.0	0.6755024661743392	238.0	98.0	1000.0	Cnn	1461973486412.0
386	74.416015625	6045.1103515625	0.2713133171141167	7244.916015625	1167.533203125	2.0	181.0	0.351997858376245	107.0	106.0	15000.0	Cnn	1461973486412.0
387	74.416015625	6045.1103515625	0.2713133171141167	7244.916015625	1167.533203125	2.0	181.0	0.351997858376245	107.0	106.0	30000.0	Cnn	1461973486412.0
388	74.416015625	7712.083984375	0.20632515229224646	5577.9423828125	1167.533203125	2.0	192.0	0.324894315872602	96.0	106.0	60000.0	Cnn	1461973486412.0
389	74.416015625	8177.1572265625	0.18952784311684484	5112.869140625	1167.533203125	1.0	196.0	0.32588651099925486	92.0	107.0	300000.0	Cnn	1461973486412.0
390	74.416015625	8463.0732421875	0.17933976112968833	4826.953125	1167.533203125	1.0	203.0	0.308788600987836	85.0	107.0	900000.0	Cnn	1461973486412.0
391	74.416015625	8464.533203125	0.17928791825686896	4825.4931640625	1167.533203125	1.0	204.0	0.30633353890727344	84.0	107.0	1800000.0	Cnn	1461973486412.0
392	74.416015625	12306.9873046875	0.014104698906523407	915.556640625	1235.015625	1.0	257.0	0.1513489653743775	27.0	111.0	3600000.0	Cnn	1461973486412.0
393	98.0224609375	11704.5400390625	0.027177368644509314	891.6103515625	1837.802734375	2.0	244.0	0.12472624374000643	20.0	130.0	21600000.0	Cnn	1461973486412.0
394	1.0	12229.6015625	0.04826707556978234	211.0380859375	2091.3359375	1.0	253.0	0.03608145258956605	4.0	139.0	43200000.0	Cnn	1461973486412.0
395	1.0	11766.083984375	0.05470255602467463	211.0380859375	2554.853515625	1.0	226.0	0.05048053177645421	4.0	166.0	86400000.0	Cnn	1461973486412.0
396	881.2060546875	155.9013671875	0.535098910133704	13400.57421875	595.5595703125	15.0	37.0	0.7157779687349427	318.0	95.0	0.0	Cnn	1461974649645.0
397	740.6806640625	2423.810546875	0.23349714209496822	11132.6650390625	736.0849609375	12.0	84.0	0.5697068923484641	271.0	98.0	1000.0	Cnn	1461974649645.0
398	134.783203125	6672.3935546875	0.24849404493346167	6884.08203125	1341.982421875	4.0	243.0	0.27414117554439954	112.0	106.0	15000.0	Cnn	1461974649645.0
399	131.072265625	6672.3935546875	0.25000139302910884	6884.08203125	1345.693359375	3.0	243.0	0.283891270148688	112.0	107.0	30000.0	Cnn	1461974649645.0
400	131.072265625	7840.3662109375	0.20323518292358966	5716.109375	1345.693359375	3.0	251.0	0.26825275078507255	104.0	107.0	60000.0	Cnn	1461974649645.0
401	131.072265625	8644.2021484375	0.17246672545141908	4912.2734375	1345.693359375	2.0	269.0	0.24310031564481718	86.0	108.0	300000.0	Cnn	1461974649645.0
402	131.072265625	8796.8193359375	0.17512997683585818	4624.69140625	1480.658203125	2.0	267.0	0.2438919234594741	80.0	116.0	900000.0	Cnn	1461974649645.0
403	131.072265625	8798.279296875	0.17507205305839643	4623.2314453125	1480.658203125	2.0	268.0	0.241766583729492	79.0	116.0	1800000.0	Cnn	1461974649645.0
404	131.072265625	12441.5654296875	-0.02185719823560434	720.5400390625	1740.0634765625	2.0	308.0	0.10956015230863757	23.0	132.0	3600000.0	Cnn	1461974649645.0
405	154.6787109375	12089.365234375	-0.02213536932379649	696.59375	2092.603515625	3.0	306.0	0.06692544548720593	16.0	140.0	21600000.0	Cnn	1461974649645.0
406	1.0	12371.380859375	0.051270620479325256	211.0380859375	2450.822265625	1.0	309.0	0.028458882284746807	4.0	152.0	43200000.0	Cnn	1461974649645.0
407	1.0	11665.708984375	0.0602850412682877	211.0380859375	3156.494140625	1.0	262.0	0.04822252823166986	4.0	199.0	86400000.0	Cnn	1461974649645.0
408	217.59765625	139.94921875	0.767348769100343	13330.56640625	632.216796875	12.0	33.0	0.7356369462401813	266.0	94.0	0.0	Cnn	1461975508920.0
409	211.0732421875	1608.6015625	0.4106501758334985	11861.9140625	638.7412109375	10.0	62.0	0.6292962077793968	237.0	96.0	1000.0	Cnn	1461975508920.0
410	141.8291015625	7253.7080078125	0.14009697268131702	6216.8076171875	707.9853515625	3.0	198.0	0.31141267873784895	101.0	103.0	15000.0	Cnn	1461975508920.0
411	141.8291015625	7253.7080078125	0.14009697268131702	6216.8076171875	707.9853515625	3.0	198.0	0.31141267873784895	101.0	103.0	30000.0	Cnn	1461975508920.0
412	141.8291015625	8209.943359375	0.10900846998836893	5260.572265625	707.9853515625	3.0	205.0	0.2946550329167366	94.0	103.0	60000.0	Cnn	1461975508920.0
413	141.8291015625	8254.12890625	0.10758531816234103	5216.38671875	707.9853515625	2.0	207.0	0.300731042630257	92.0	104.0	300000.0	Cnn	1461975508920.0
414	141.8291015625	8638.0263671875	0.09520053101775142	4832.4892578125	707.9853515625	2.0	215.0	0.2816818295331707	84.0	104.0	900000.0	Cnn	1461975508920.0
415	141.8291015625	8639.486328125	0.09515328380984149	4831.029296875	707.9853515625	2.0	216.0	0.2792806673527238	83.0	104.0	1800000.0	Cnn	1461975508920.0
416	141.8291015625	12169.3037109375	-0.048010312044202176	923.7607421875	1085.4365234375	2.0	255.0	0.14460904754579962	28.0	120.0	3600000.0	Cnn	1461975508920.0
417	141.8291015625	11476.4248046875	0.0008047312463668915	923.4208984375	1778.6552734375	2.0	254.0	0.12669477984366995	22.0	127.0	21600000.0	Cnn	1461975508920.0
418	1.0	12033.099609375	0.04887261126276606	211.2353515625	2075.9951171875	1.0	265.0	0.032457165590993875	4.0	136.0	43200000.0	Cnn	1461975508920.0
419	1.0	11374.3173828125	0.058129287144538036	211.2353515625	2734.77734375	1.0	231.0	0.05002155244887116	4.0	170.0	86400000.0	Cnn	1461975508920.0
420	30523.095703125	1190.849609375	-0.13299483120527572	13928.3232421875	705.0107421875	12.0	245.0	0.4161603780321545	333.0	150.0	0.0	Cnn	1461976536292.0
421	30516.572265625	2868.572265625	-0.2931628030938777	12250.6005859375	711.5341796875	10.0	290.0	0.3680676914718697	288.0	152.0	1000.0	Cnn	1461976536292.0
422	30514.810546875	8190.1083984375	-0.6174762601632371	6929.064453125	713.2958984375	7.0	425.0	0.2224914556789743	153.0	155.0	15000.0	Cnn	1461976536292.0
423	30510.908203125	8190.4326171875	-0.6172414238709574	6928.740234375	717.1982421875	4.0	429.0	0.23800602895457082	149.0	158.0	30000.0	Cnn	1461976536292.0
424	30510.908203125	9193.04296875	-0.669010209122825	5926.1298828125	717.1982421875	4.0	438.0	0.22720745856660973	140.0	158.0	60000.0	Cnn	1461976536292.0
425	33.1416015625	9977.591796875	0.5046619886045977	5141.5810546875	31194.96484375	1.0	484.0	0.19340804643080525	94.0	161.0	300000.0	Cnn	1461976536292.0
426	33.1416015625	10367.8134765625	0.4825996052890123	4751.359375	31194.96484375	1.0	492.0	0.1830938380199614	86.0	161.0	900000.0	Cnn	1461976536292.0
427	33.1416015625	10098.794921875	0.4890384576481456	4749.8994140625	31465.443359375	1.0	481.0	0.19111765328137142	85.0	173.0	1800000.0	Cnn	1461976536292.0
428	33.1416015625	13901.7587890625	0.1915954729824089	839.962890625	31572.416015625	1.0	534.0	0.09736587699564835	28.0	177.0	3600000.0	Cnn	1461976536292.0
429	33.1416015625	13208.787109375	0.1986144932367321	839.623046875	32265.7275390625	1.0	532.0	0.08582681142984938	22.0	185.0	21600000.0	Cnn	1461976536292.0
430	1.0	13657.7412109375	0.10871931209490496	235.158203125	32454.3798828125	1.0	539.0	0.03800972595203271	8.0	193.0	43200000.0	Cnn	1461976536292.0
431	1.0	12982.8310546875	0.11262726456361315	235.158203125	33129.2900390625	1.0	497.0	0.049356424898322294	8.0	235.0	86400000.0	Cnn	1461976536292.0
432	303.33203125	1352.6376953125	0.4021597244292019	13048.7421875	598.2265625	21.0	101.0	0.5563407675228765	324.0	128.0	0.0	Cnn	1461977567726.0
433	296.8076171875	3847.3271484375	0.20925376762890135	10554.052734375	604.7509765625	19.0	146.0	0.46413324322915483	279.0	130.0	1000.0	Cnn	1461977567726.0
434	1.0	7903.1630859375	0.21452297427708153	6498.216796875	901.55859375	1.0	278.0	0.33991519701262257	147.0	148.0	15000.0	Cnn	1461977567726.0
435	1.0	7903.771484375	0.21450546971042248	6497.6083984375	901.55859375	1.0	281.0	0.3350886184592316	144.0	148.0	30000.0	Cnn	1461977567726.0
436	1.0	9033.7333984375	0.18344416505017733	5367.646484375	901.55859375	1.0	290.0	0.3205912076491091	135.0	148.0	60000.0	Cnn	1461977567726.0
437	1.0	9344.44140625	0.1753020018908107	5056.9384765625	901.55859375	1.0	328.0	0.25874748344270443	97.0	149.0	300000.0	Cnn	1461977567726.0
438	1.0	9690.037109375	0.16638258674597325	4711.3427734375	901.55859375	1.0	335.0	0.24675060490209713	90.0	149.0	900000.0	Cnn	1461977567726.0
439	1.0	9584.5244140625	0.17665158328228317	4709.8828125	1008.53125	1.0	332.0	0.2497284527406875	89.0	153.0	1800000.0	Cnn	1461977567726.0
440	1.0	13508.6337890625	0.06067519049003922	785.7734375	1008.53125	1.0	395.0	0.11568398447563134	26.0	153.0	3600000.0	Cnn	1461977567726.0
441	1.0	12766.00390625	0.08276983144266792	785.43359375	1751.5009765625	1.0	393.0	0.10132783084009672	20.0	161.0	21600000.0	Cnn	1461977567726.0
442	1.0	13145.208984375	0.04693441245786335	247.1015625	1910.6279296875	1.0	398.0	0.0444202666769843	7.0	169.0	43200000.0	Cnn	1461977567726.0
443	1.0	12423.6630859375	0.05714864058149766	247.1015625	2632.173828125	1.0	356.0	0.05999952976144095	7.0	211.0	86400000.0	Cnn	1461977567726.0
444	200.783203125	1231.505859375	0.4741413831545764	13345.037109375	650.3994140625	10.0	299.0	0.3744231561294613	322.0	152.0	0.0	Cnn	1461978641604.0
445	194.2607421875	2720.306640625	0.3230915324890669	11856.236328125	656.921875	8.0	336.0	0.3428334114178045	285.0	154.0	1000.0	Cnn	1461978641604.0
446	105.7578125	7622.962890625	0.16167884588831274	6953.580078125	745.4248046875	2.0	457.0	0.24949777049972283	164.0	160.0	15000.0	Cnn	1461978641604.0
447	105.7578125	7623.287109375	0.16166923337211933	6953.255859375	745.4248046875	2.0	462.0	0.24425202611591657	159.0	160.0	30000.0	Cnn	1461978641604.0
448	105.7578125	8922.9189453125	0.12443308264381228	5653.6240234375	745.4248046875	2.0	471.0	0.23473716431717273	150.0	160.0	60000.0	Cnn	1461978641604.0
449	105.7578125	9253.62890625	0.11518301239840782	5322.9140625	745.4248046875	1.0	524.0	0.1836597298192325	97.0	161.0	300000.0	Cnn	1461978641604.0
450	105.7578125	9586.7919921875	0.10586085047173194	4989.7509765625	745.4248046875	1.0	531.0	0.17537886555699816	90.0	161.0	900000.0	Cnn	1461978641604.0
451	105.7578125	9847.8427734375	0.09851897543101541	4728.7001953125	745.4248046875	1.0	536.0	0.16932606012650997	85.0	161.0	1800000.0	Cnn	1461978641604.0
452	105.7578125	13755.111328125	-0.06522301178960228	821.431640625	745.4248046875	1.0	591.0	0.08753270347494826	30.0	161.0	3600000.0	Cnn	1461978641604.0
453	129.3642578125	13173.1240234375	-0.03901072852736391	797.4853515625	1327.751953125	2.0	590.0	0.060398090205412445	23.0	168.0	21600000.0	Cnn	1461978641604.0
454	1.0	13467.0068359375	0.04449007193327503	258.8115234375	1701.9072265625	1.0	592.0	0.0399049948537838	10.0	181.0	43200000.0	Cnn	1461978641604.0
455	1.0	12695.0498046875	0.05583160129153917	258.8115234375	2473.8642578125	1.0	560.0	0.0487493970277766	10.0	213.0	86400000.0	Cnn	1461978641604.0
456	122.720703125	813.142578125	0.5518537429676759	13167.021484375	561.810546875	10.0	75.0	0.6541511315116231	312.0	121.0	0.0	Cnn	1461979544300.0
457	116.1962890625	2128.09375	0.3692264201542099	11852.0703125	568.3349609375	8.0	103.0	0.5896841826606524	284.0	123.0	1000.0	Cnn	1461979544300.0
458	36.572265625	7580.064453125	0.1718918443334889	6400.099609375	647.958984375	2.0	255.0	0.3234061840573324	132.0	129.0	15000.0	Cnn	1461979544300.0
459	36.572265625	7580.064453125	0.1718918443334889	6400.099609375	647.958984375	2.0	255.0	0.3234061840573324	132.0	129.0	30000.0	Cnn	1461979544300.0
460	36.572265625	8710.009765625	0.142031925015703	5270.154296875	647.958984375	2.0	263.0	0.3091511577869211	124.0	129.0	60000.0	Cnn	1461979544300.0
461	36.572265625	8999.869140625	0.13464701439036855	4980.294921875	647.958984375	1.0	300.0	0.25137415560958437	87.0	130.0	300000.0	Cnn	1461979544300.0
462	36.572265625	9275.30859375	0.12768147940449417	4704.85546875	647.958984375	1.0	306.0	0.24014831272799955	81.0	130.0	900000.0	Cnn	1461979544300.0
463	36.572265625	9276.7685546875	0.12764464704205328	4703.3955078125	647.958984375	1.0	307.0	0.2382571349050592	80.0	130.0	1800000.0	Cnn	1461979544300.0
464	36.572265625	13186.15625	0.003074212410120147	794.0078125	647.958984375	1.0	362.0	0.11340620908406986	25.0	130.0	3600000.0	Cnn	1461979544300.0
465	36.572265625	12493.27734375	0.041898247400377474	793.66796875	1341.177734375	1.0	361.0	0.09810126273315722	19.0	137.0	21600000.0	Cnn	1461979544300.0
466	1.0	12725.56640625	0.045715627460969514	246.8681640625	1692.2607421875	1.0	359.0	0.046595868968420884	7.0	152.0	43200000.0	Cnn	1461979544300.0
467	1.0	11771.412109375	0.06016364330032087	246.8681640625	2646.4150390625	1.0	318.0	0.0643431520714566	7.0	193.0	86400000.0	Cnn	1461979544300.0
468	8.28515625	751.4833984375	0.629505578779099	12560.7607421875	560.5322265625	6.0	83.0	0.642011987430656	283.0	119.0	0.0	Cnn	1461980597034.0
469	1.76171875	2133.40234375	0.4189879429760665	11178.841796875	567.0556640625	4.0	115.0	0.5700451984650697	251.0	121.0	1000.0	Cnn	1461980597034.0
470	1.0	6936.603515625	0.18997140359878173	6375.640625	568.8173828125	1.0	238.0	0.33824035232280075	128.0	124.0	15000.0	Cnn	1461980597034.0
471	1.0	6936.603515625	0.18997140359878173	6375.640625	568.8173828125	1.0	238.0	0.33824035232280075	128.0	124.0	30000.0	Cnn	1461980597034.0
472	1.0	8066.548828125	0.16051790016436407	5245.6953125	568.8173828125	1.0	246.0	0.3233508108218913	120.0	124.0	60000.0	Cnn	1461980597034.0
473	1.0	8205.8271484375	0.1570910954491657	5106.4169921875	568.8173828125	1.0	271.0	0.27713966993069183	95.0	125.0	300000.0	Cnn	1461980597034.0
474	1.0	8558.7373046875	0.1485547905932764	4753.5068359375	568.8173828125	1.0	279.0	0.2616881854124404	87.0	125.0	900000.0	Cnn	1461980597034.0
475	1.0	8560.197265625	0.14851986811554083	4752.046875	568.8173828125	1.0	280.0	0.2597369452438212	86.0	125.0	1800000.0	Cnn	1461980597034.0
476	1.0	12478.6689453125	0.05079783463071476	833.5751953125	568.8173828125	1.0	340.0	0.12093689530812322	26.0	125.0	3600000.0	Cnn	1461980597034.0
477	1.0	11840.16015625	0.07701248363244109	833.2353515625	1207.666015625	1.0	337.0	0.10731271815078976	20.0	134.0	21600000.0	Cnn	1461980597034.0
478	1.0	12181.8291015625	0.0443305814344881	246.8681640625	1452.3642578125	1.0	337.0	0.04928654115201973	7.0	147.0	43200000.0	Cnn	1461980597034.0
479	1.0	11409.8720703125	0.0574292892842155	246.8681640625	2224.3212890625	1.0	305.0	0.06428758528308544	7.0	179.0	86400000.0	Cnn	1461980597034.0
480	8.2861328125	694.3369140625	0.6472374205850101	13155.779296875	564.6025390625	6.0	73.0	0.6726780596479174	311.0	116.0	0.0	Cnn	1461981465007.0
481	1.76171875	2157.70703125	0.4194249614302408	11692.4091796875	571.126953125	4.0	104.0	0.6002829714481902	280.0	118.0	1000.0	Cnn	1461981465007.0
482	1.0	7236.3671875	0.18663180742917904	6613.7490234375	572.888671875	1.0	245.0	0.33828072013504507	139.0	121.0	15000.0	Cnn	1461981465007.0
483	1.0	7236.3671875	0.18663180742917904	6613.7490234375	572.888671875	1.0	245.0	0.33828072013504507	139.0	121.0	30000.0	Cnn	1461981465007.0
484	1.0	8366.3125	0.1587170573818154	5483.8037109375	572.888671875	1.0	253.0	0.3243400817078758	131.0	121.0	60000.0	Cnn	1461981465007.0
485	1.0	8613.3896484375	0.1529676881469653	5236.7265625	572.888671875	1.0	292.0	0.25635382998246975	92.0	122.0	300000.0	Cnn	1461981465007.0
486	1.0	8996.150390625	0.1442420517861699	4853.9658203125	572.888671875	1.0	300.0	0.24168623725733174	84.0	122.0	900000.0	Cnn	1461981465007.0
487	1.0	8997.6103515625	0.14420913585757308	4852.505859375	572.888671875	1.0	301.0	0.23983058369240667	83.0	122.0	1800000.0	Cnn	1461981465007.0
488	1.0	12900.0888671875	0.05265260669939458	950.02734375	572.888671875	1.0	357.0	0.11669144189934998	27.0	122.0	3600000.0	Cnn	1461981465007.0
489	1.0	12129.31640625	0.08422261453260972	949.6875	1344.0009765625	1.0	352.0	0.10570091690429685	21.0	133.0	21600000.0	Cnn	1461981465007.0
490	1.0	12534.61328125	0.04572261034229162	246.8681640625	1641.5234375	1.0	352.0	0.04648526599465817	7.0	147.0	43200000.0	Cnn	1461981465007.0
491	1.0	11739.0576171875	0.05821408169924426	246.8681640625	2437.0791015625	1.0	317.0	0.06220404422976234	7.0	182.0	86400000.0	Cnn	1461981465007.0
492	26.98046875	1340.240234375	0.545420032874796	13007.6357421875	703.2607421875	7.0	233.0	0.46683669245196796	321.0	172.0	0.0	Cnn	1461982514793.0
493	20.45703125	2769.0908203125	0.39693946562426136	11578.78515625	709.7841796875	5.0	261.0	0.43814837214424474	293.0	174.0	1000.0	Cnn	1461982514793.0
494	18.6953125	7598.1171875	0.1919946053384218	6749.7587890625	711.5458984375	2.0	386.0	0.2973024463721913	168.0	177.0	15000.0	Cnn	1461982514793.0
495	18.6953125	7598.44140625	0.19198570529280123	6749.4345703125	711.5458984375	2.0	389.0	0.2936183409954426	165.0	177.0	30000.0	Cnn	1461982514793.0
496	18.6953125	8896.3623046875	0.15821380855710052	5451.513671875	711.5458984375	2.0	400.0	0.2800434430352903	154.0	177.0	60000.0	Cnn	1461982514793.0
497	1.0	9220.0810546875	0.1614269107117911	5127.794921875	730.2412109375	1.0	452.0	0.22117800789918407	102.0	179.0	300000.0	Cnn	1461982514793.0
498	1.0	9584.7705078125	0.15275957270974944	4763.10546875	730.2412109375	1.0	460.0	0.21034838414486648	94.0	179.0	900000.0	Cnn	1461982514793.0
499	1.0	9586.23046875	0.15272515299075376	4761.6455078125	730.2412109375	1.0	461.0	0.2089750738354689	93.0	179.0	1800000.0	Cnn	1461982514793.0
500	1.0	13311.2919921875	0.06105435632174876	848.1494140625	918.67578125	1.0	517.0	0.11251687649974902	33.0	183.0	3600000.0	Cnn	1461982514793.0
501	1.0	12861.2783203125	0.07620515394424025	847.7490234375	1369.08984375	1.0	519.0	0.09852837099601859	26.0	188.0	21600000.0	Cnn	1461982514793.0
502	1.0	13131.4052734375	0.04540844099754962	258.8115234375	1687.900390625	1.0	517.0	0.04782458798706106	9.0	207.0	43200000.0	Cnn	1461982514793.0
503	1.0	12429.666015625	0.05607818025480155	258.8115234375	2389.6396484375	1.0	490.0	0.05546102215040904	9.0	234.0	86400000.0	Cnn	1461982514793.0
504	8.486328125	2092.1689453125	0.5607808228941241	15499.146484375	1178.8447265625	8.0	267.0	0.5237563078405958	427.0	254.0	0.0	Cnn	1461983417926.0
505	1.76171875	3583.908203125	0.4443681281673637	14007.4072265625	1185.5693359375	4.0	304.0	0.49540137893831093	390.0	258.0	1000.0	Cnn	1461983417926.0
506	1.0	8968.6494140625	0.23906059745678412	8622.666015625	1187.3310546875	1.0	464.0	0.3413446206294456	230.0	261.0	15000.0	Cnn	1461983417926.0
507	1.0	8968.9736328125	0.23905227129218323	8622.341796875	1187.3310546875	1.0	469.0	0.33635247759162135	225.0	261.0	30000.0	Cnn	1461983417926.0
508	1.0	11775.68359375	0.17362841233798154	5815.6318359375	1187.3310546875	1.0	488.0	0.3173156200607679	206.0	261.0	60000.0	Cnn	1461983417926.0
509	1.0	12436.9033203125	0.15939029586105907	5154.412109375	1187.3310546875	1.0	587.0	0.21216392929733913	107.0	262.0	300000.0	Cnn	1461983417926.0
510	1.0	12742.3994140625	0.1528614113539708	4848.916015625	1187.3310546875	1.0	594.0	0.2038386631749185	100.0	262.0	900000.0	Cnn	1461983417926.0
511	1.0	12743.859375	0.152830242597634	4847.4560546875	1187.3310546875	1.0	595.0	0.2026329201695235	99.0	262.0	1800000.0	Cnn	1461983417926.0
512	1.0	16450.2119140625	0.06395812038280786	937.3759765625	1391.05859375	1.0	646.0	0.12580276331130577	43.0	267.0	3600000.0	Cnn	1461983417926.0
513	1.0	15883.4697265625	0.07744763193687337	936.7333984375	1958.443359375	1.0	651.0	0.10702899204581975	32.0	273.0	21600000.0	Cnn	1461983417926.0
514	1.0	16184.509765625	0.04680644696302082	306.84765625	2287.2890625	1.0	640.0	0.07405762421147924	16.0	300.0	43200000.0	Cnn	1461983417926.0
515	1.0	15449.19921875	0.05541152110835593	306.84765625	3022.599609375	1.0	612.0	0.08068211401141727	16.0	328.0	86400000.0	Cnn	1461983417926.0
516	8.2861328125	1461.271484375	0.5421078129109261	13251.1220703125	723.2177734375	6.0	109.0	0.6294049971795349	322.0	149.0	0.0	Cnn	1461984645008.0
517	1.76171875	2912.3974609375	0.4001205243927484	11799.99609375	729.7421875	4.0	144.0	0.5646584950838006	287.0	151.0	1000.0	Cnn	1461984645008.0
518	1.0	7715.5712890625	0.2024794887021895	6996.822265625	731.50390625	1.0	268.0	0.3652279815259987	163.0	154.0	15000.0	Cnn	1461984645008.0
519	1.0	7715.5712890625	0.2024794887021895	6996.822265625	731.50390625	1.0	268.0	0.3652279815259987	163.0	154.0	30000.0	Cnn	1461984645008.0
520	1.0	9180.8662109375	0.16606496914374197	5531.52734375	731.50390625	1.0	278.0	0.3492616268644469	153.0	154.0	60000.0	Cnn	1461984645008.0
521	1.0	9498.3134765625	0.15867203883298348	5214.080078125	731.50390625	1.0	333.0	0.2606769799053922	98.0	155.0	300000.0	Cnn	1461984645008.0
522	1.0	9863.98828125	0.15029847059269696	4848.4052734375	731.50390625	1.0	340.0	0.2487589805432224	91.0	155.0	900000.0	Cnn	1461984645008.0
523	1.0	9677.013671875	0.16972905089074777	4846.9453125	919.9384765625	1.0	337.0	0.2516252363390218	90.0	159.0	1800000.0	Cnn	1461984645008.0
524	23.6064453125	13598.8740234375	0.03749550865403964	901.478515625	919.9384765625	1.0	398.0	0.12217781581548086	28.0	159.0	3600000.0	Cnn	1461984645008.0
525	23.6064453125	13148.8603515625	0.05700696274144846	901.078125	1370.3525390625	1.0	400.0	0.10368375941579971	21.0	164.0	21600000.0	Cnn	1461984645008.0
526	1.0	13414.90234375	0.04549410120397784	258.775390625	1770.2197265625	1.0	391.0	0.0559386178681114	8.0	187.0	43200000.0	Cnn	1461984645008.0
527	1.0	12769.42578125	0.054946580208437144	258.775390625	2415.6962890625	1.0	363.0	0.06646313816511888	8.0	215.0	86400000.0	Cnn	1461984645008.0
528	237.125	1945.384765625	0.5081834834913388	15700.828125	1159.9931640625	14.0	243.0	0.5205506072378834	397.0	254.0	0.0	Cnn	1461985580985.0
529	230.40625	3457.9189453125	0.3886221599616454	14188.2939453125	1166.7119140625	10.0	275.0	0.4937471417646351	365.0	258.0	1000.0	Cnn	1461985580985.0
530	3.7109375	8457.2509765625	0.2703228963132299	9188.9619140625	1393.4072265625	2.0	411.0	0.36690949463406236	229.0	266.0	15000.0	Cnn	1461985580985.0
531	1.0	8457.4130859375	0.27141698346716336	9188.7998046875	1397.1181640625	1.0	413.0	0.36913767258518065	227.0	267.0	30000.0	Cnn	1461985580985.0
532	1.0	11098.443359375	0.20334985908108721	6547.76953125	1397.1181640625	1.0	430.0	0.3503257985361476	210.0	267.0	60000.0	Cnn	1461985580985.0
533	1.0	12307.7685546875	0.1752456104103297	5338.4443359375	1397.1181640625	1.0	536.0	0.22674940957460568	104.0	268.0	300000.0	Cnn	1461985580985.0
534	1.0	12772.8251953125	0.16462918597048698	4873.3876953125	1397.1181640625	1.0	544.0	0.2162692140339374	96.0	268.0	900000.0	Cnn	1461985580985.0
535	1.0	12774.28515625	0.16459591219709732	4871.927734375	1397.1181640625	1.0	545.0	0.21493833245875274	95.0	268.0	1800000.0	Cnn	1461985580985.0
536	23.6064453125	16579.59375	0.04729788181117399	943.5107421875	1496.6201171875	1.0	599.0	0.1263064499545436	38.0	270.0	3600000.0	Cnn	1461985580985.0
537	23.6064453125	16229.32421875	0.057352588939508065	942.8681640625	1847.5322265625	1.0	607.0	0.10338638184399507	27.0	273.0	21600000.0	Cnn	1461985580985.0
538	1.0	16460.9833984375	0.04594668623188152	306.84765625	2275.5	1.0	595.0	0.07254905210831078	14.0	299.0	43200000.0	Cnn	1461985580985.0
539	1.0	15848.318359375	0.053046193714386486	306.84765625	2888.1650390625	1.0	574.0	0.07763841681742406	14.0	320.0	86400000.0	Cnn	1461985580985.0
540	11.9970703125	694.697265625	0.6405680175864505	13023.9228515625	552.5830078125	7.0	71.0	0.6770160117750904	316.0	118.0	0.0	Cnn	1461986911169.0
541	5.47265625	2005.61328125	0.4285105237446397	11713.0068359375	559.107421875	5.0	100.0	0.6088335590441867	287.0	120.0	1000.0	Cnn	1461986911169.0
542	3.7109375	7479.734375	0.1760617112352315	6238.8857421875	560.869140625	2.0	255.0	0.317694344134727	132.0	123.0	15000.0	Cnn	1461986911169.0
543	1.0	7645.3974609375	0.17392287287877686	6073.22265625	564.580078125	1.0	256.0	0.32456739261837675	131.0	124.0	30000.0	Cnn	1461986911169.0
544	1.0	8276.341796875	0.15858189108304296	5442.2783203125	564.580078125	1.0	261.0	0.3158881368400878	126.0	124.0	60000.0	Cnn	1461986911169.0
545	1.0	8644.76953125	0.1499761676151336	5073.8505859375	564.580078125	1.0	299.0	0.24946273380693076	88.0	125.0	300000.0	Cnn	1461986911169.0
546	1.0	9072.998046875	0.14021988025747464	4645.6220703125	564.580078125	1.0	307.0	0.23465676266009608	80.0	125.0	900000.0	Cnn	1461986911169.0
547	1.0	9074.4580078125	0.1401869914894834	4644.162109375	564.580078125	1.0	308.0	0.23278022156421996	79.0	125.0	1800000.0	Cnn	1461986911169.0
548	1.0	12821.611328125	0.05255331080700313	739.3515625	722.2373046875	1.0	358.0	0.1092836071811766	23.0	131.0	3600000.0	Cnn	1461986911169.0
549	1.0	12354.068359375	0.06935919968105468	739.01171875	1190.1201171875	1.0	360.0	0.09053197358766231	17.0	135.0	21600000.0	Cnn	1461986911169.0
550	1.0	12326.8583984375	0.04738185955071837	247.1015625	1709.240234375	1.0	338.0	0.054305792120808986	7.0	167.0	43200000.0	Cnn	1461986911169.0
551	1.0	11508.19140625	0.060261463447526205	247.1015625	2527.9072265625	1.0	311.0	0.06614928182275177	7.0	194.0	86400000.0	Cnn	1461986911169.0
552	31665.7490234375	2426.3564453125	-0.17669896749282674	15724.8203125	1256.8779296875	12.0	156.0	0.6177492832595659	394.0	235.0	0.0	Cnn	1461987775612.0
553	31659.0302734375	3962.9296875	-0.2841737686374713	14188.2470703125	1263.5966796875	8.0	191.0	0.5755610194782003	359.0	239.0	1000.0	Cnn	1461987775612.0
554	31657.2685546875	9593.3662109375	-0.5733145605259309	8557.810546875	1265.3583984375	5.0	360.0	0.3498487599241707	190.0	242.0	15000.0	Cnn	1461987775612.0
555	31657.2685546875	11938.8017578125	-0.6770262549827549	6212.375	1265.3583984375	5.0	374.0	0.3308793277210221	176.0	242.0	30000.0	Cnn	1461987775612.0
556	31657.2685546875	12066.7216796875	-0.6825914962511964	6084.455078125	1265.3583984375	5.0	376.0	0.3281541243957018	174.0	242.0	60000.0	Cnn	1461987775612.0
557	23.6064453125	12804.92578125	0.45848742415754207	5346.2509765625	32899.0205078125	1.0	449.0	0.24860743721798068	101.0	246.0	300000.0	Cnn	1461987775612.0
558	23.6064453125	13176.3828125	0.44033395328373026	4974.7939453125	32899.0205078125	1.0	456.0	0.23815133692649668	94.0	246.0	900000.0	Cnn	1461987775612.0
559	23.6064453125	13078.3408203125	0.4421498883969808	4973.333984375	32998.5224609375	1.0	455.0	0.2380947458621619	93.0	248.0	1800000.0	Cnn	1461987775612.0
560	23.6064453125	16924.99609375	0.1937392299804933	1068.5234375	33056.677734375	1.0	507.0	0.13994211848354565	37.0	252.0	3600000.0	Cnn	1461987775612.0
561	23.6064453125	16412.064453125	0.1981256945530078	1067.880859375	33570.251953125	1.0	510.0	0.11589111043357504	26.0	260.0	21600000.0	Cnn	1461987775612.0
562	1.0	16695.6494140625	0.10760821879198369	295.1015625	34083.052734375	1.0	495.0	0.07692851636807385	12.0	290.0	43200000.0	Cnn	1461987775612.0
563	1.0	15834.5419921875	0.11184373948669556	295.1015625	34944.16015625	1.0	454.0	0.08853751541056057	12.0	331.0	86400000.0	Cnn	1461987775612.0
564	107.8271484375	1007.5185546875	0.5792085665300283	14189.056640625	740.1162109375	8.0	255.0	0.4411930103954734	333.0	168.0	0.0	Cnn	1461988940728.0
565	101.263671875	2362.6083984375	0.410431918356271	12833.966796875	746.6796875	6.0	285.0	0.41285676738478944	303.0	170.0	1000.0	Cnn	1461988940728.0
566	1.0	7367.7021484375	0.23018308008188482	7828.873046875	847.943359375	1.0	439.0	0.262588347947445	149.0	175.0	15000.0	Cnn	1461988940728.0
567	1.0	7699.63671875	0.22081049165928904	7496.9384765625	847.943359375	1.0	446.0	0.25456705627171944	142.0	175.0	30000.0	Cnn	1461988940728.0
568	1.0	9329.07421875	0.17890350230062588	5867.5009765625	847.943359375	1.0	456.0	0.24297838950041917	132.0	175.0	60000.0	Cnn	1461988940728.0
569	1.0	9570.2880859375	0.1731242465644372	5626.287109375	847.943359375	1.0	484.0	0.20982913300838438	104.0	176.0	300000.0	Cnn	1461988940728.0
570	1.0	9897.4580078125	0.1654041567691011	5299.1171875	847.943359375	1.0	490.0	0.20229827426858935	98.0	176.0	900000.0	Cnn	1461988940728.0
571	1.0	9863.0087890625	0.16905560306418627	5297.6572265625	883.8525390625	1.0	487.0	0.20419116426786885	97.0	180.0	1800000.0	Cnn	1461988940728.0
572	1.0	13768.26171875	0.07353190110416062	1392.404296875	883.8525390625	1.0	544.0	0.11882460816226496	40.0	180.0	3600000.0	Cnn	1461988940728.0
573	1.0	13255.087890625	0.09448703238824532	1392.00390625	1397.4267578125	1.0	543.0	0.10883106123372145	33.0	188.0	21600000.0	Cnn	1461988940728.0
574	1.0	13297.607421875	0.08109066438267766	706.5322265625	2040.37890625	1.0	520.0	0.085277278203239	18.0	226.0	43200000.0	Cnn	1461988940728.0
575	1.0	12699.3564453125	0.09448553591872068	706.5322265625	2638.6298828125	2.0	301.0	0.14942569936651243	16.0	445.0	86400000.0	Cnn	1461988940728.0
576	31877.357421875	3696.8876953125	-0.23246085301071823	16856.87109375	1343.390625	17.0	175.0	0.5940213042795546	395.0	262.0	0.0	Cnn	1461990048502.0
577	31870.595703125	5173.6337890625	-0.31414033311701367	15380.125	1350.15234375	13.0	208.0	0.5566418210726031	362.0	266.0	1000.0	Cnn	1461990048502.0
578	31633.662109375	10490.40234375	-0.5386774898745498	10063.3564453125	1587.0859375	4.0	356.0	0.38826309371410617	214.0	275.0	15000.0	Cnn	1461990048502.0
579	31633.662109375	12837.849609375	-0.6326554193823237	7715.9091796875	1587.0859375	4.0	370.0	0.3699828847512365	200.0	275.0	30000.0	Cnn	1461990048502.0
580	31633.662109375	13625.173828125	-0.6636504904826109	6928.5849609375	1587.0859375	4.0	376.0	0.3621201041702855	194.0	275.0	60000.0	Cnn	1461990048502.0
581	1.0	14806.90234375	0.43969403850327926	5746.8564453125	33220.748046875	1.0	453.0	0.2741624604589261	117.0	279.0	300000.0	Cnn	1461990048502.0
582	1.0	15126.9091796875	0.42585550364848107	5426.849609375	33220.748046875	1.0	460.0	0.2642031523312051	110.0	279.0	900000.0	Cnn	1461990048502.0
583	1.0	15128.369140625	0.42579176438283234	5425.3896484375	33220.748046875	1.0	461.0	0.26276540148335514	109.0	279.0	1800000.0	Cnn	1461990048502.0
584	1.0	19042.783203125	0.21600978896206682	1510.9755859375	33220.748046875	1.0	519.0	0.16846818375592124	51.0	279.0	3600000.0	Cnn	1461990048502.0
585	1.0	18529.8515625	0.22039985719859326	1510.3330078125	33734.322265625	1.0	522.0	0.14955492014258343	40.0	287.0	21600000.0	Cnn	1461990048502.0
586	1.0	18659.423828125	0.16446865100893512	815.4873046875	34299.595703125	1.0	509.0	0.11710967204775863	23.0	317.0	43200000.0	Cnn	1461990048502.0
587	0.2626953125	17859.9951171875	0.17003586370825274	815.224609375	35099.0244140625	1.0	388.0	0.15815018013782545	22.0	438.0	86400000.0	Cnn	1461990048502.0
588	30486.328125	3810.65234375	-0.2310979727374603	16546.8369140625	1431.056640625	11.0	169.0	0.6222834145233084	419.0	256.0	0.0	Cnn	1461991505080.0
589	30479.5693359375	5376.95703125	-0.3172743915338855	14980.5322265625	1437.8154296875	7.0	209.0	0.5758269398440514	379.0	260.0	1000.0	Cnn	1461991505080.0
590	30477.8076171875	11062.44921875	-0.5696241524267099	9295.0400390625	1439.5771484375	4.0	370.0	0.37603792255721513	218.0	263.0	15000.0	Cnn	1461991505080.0
591	30477.7666015625	11062.7333984375	-0.5696335611608762	9294.755859375	1439.6181640625	3.0	371.0	0.3793154953165663	217.0	264.0	30000.0	Cnn	1461991505080.0
592	30477.7666015625	13869.142578125	-0.6816799414866808	6488.3466796875	1439.6181640625	3.0	388.0	0.3582089903412419	200.0	264.0	60000.0	Cnn	1461991505080.0
593	1.0	14553.5869140625	0.4424277699716649	5803.90234375	31917.384765625	1.0	468.0	0.26669181030559386	120.0	267.0	300000.0	Cnn	1461991505080.0
594	1.0	14942.7880859375	0.4255517602165238	5414.701171875	31917.384765625	1.0	475.0	0.25720980264950544	113.0	267.0	900000.0	Cnn	1461991505080.0
595	1.0	14944.248046875	0.42548773353879826	5413.2412109375	31917.384765625	1.0	476.0	0.2558415388896108	112.0	267.0	1800000.0	Cnn	1461991505080.0
596	1.0	18390.9921875	0.2190579753242567	1498.6142578125	32385.267578125	1.0	534.0	0.1611772108608211	50.0	271.0	3600000.0	Cnn	1461991505080.0
597	1.0	18345.943359375	0.21941649351499223	1497.9716796875	32430.958984375	1.0	541.0	0.14088825100047503	39.0	275.0	21600000.0	Cnn	1461991505080.0
598	1.0	18283.013671875	0.15944669789590024	752.2412109375	33239.619140625	1.0	517.0	0.1095895913745576	21.0	317.0	43200000.0	Cnn	1461991505080.0
599	0.2626953125	17506.9765625	0.16483504334921067	751.978515625	34015.65625	1.0	431.0	0.13505043541010522	20.0	403.0	86400000.0	Cnn	1461991505080.0
600	148.4443359375	820.462890625	0.5560233139986711	14117.369140625	603.6708984375	7.0	235.0	0.4034172464736655	328.0	116.0	0.0	Cnn	1461992669820.0
601	1.76171875	2220.736328125	0.46292202609434546	12717.095703125	750.353515625	4.0	265.0	0.3838909329435691	298.0	119.0	1000.0	Cnn	1461992669820.0
602	1.0	7519.1416015625	0.21206687767287855	7418.6904296875	752.115234375	1.0	418.0	0.2337558930563816	145.0	122.0	15000.0	Cnn	1461992669820.0
603	1.0	7851.076171875	0.20320435337158907	7086.755859375	752.115234375	1.0	425.0	0.2261659541348081	138.0	122.0	30000.0	Cnn	1461992669820.0
604	1.0	8817.38671875	0.17897343772960836	6120.4453125	752.115234375	1.0	433.0	0.21741654348178846	130.0	122.0	60000.0	Cnn	1461992669820.0
605	1.0	9519.20703125	0.16247464290598967	5418.625	752.115234375	1.0	464.0	0.1829717545617332	99.0	123.0	300000.0	Cnn	1461992669820.0
606	1.0	9814.716796875	0.1557236323743769	5123.115234375	752.115234375	1.0	470.0	0.1758371852165921	93.0	123.0	900000.0	Cnn	1461992669820.0
607	1.0	9816.1767578125	0.15569051019082675	5121.6552734375	752.115234375	1.0	471.0	0.17463440931665863	92.0	123.0	1800000.0	Cnn	1461992669820.0
608	1.0	13261.6513671875	0.0830504072200049	1208.2978515625	1219.998046875	1.0	524.0	0.09575119634091322	35.0	127.0	3600000.0	Cnn	1461992669820.0
609	1.0	13128.0869140625	0.08797323525409338	1207.9580078125	1353.90234375	1.0	524.0	0.08721215875686356	29.0	133.0	21600000.0	Cnn	1461992669820.0
610	1.0	12825.4970703125	0.08540587822498319	694.5888671875	2169.861328125	1.0	494.0	0.07538946630229802	17.0	175.0	43200000.0	Cnn	1461992669820.0
611	1.0	12257.009765625	0.09823556526603125	694.5888671875	2738.3486328125	2.0	283.0	0.1440594173246678	15.0	386.0	86400000.0	Cnn	1461992669820.0
612	8.5234375	2947.943359375	0.5066385622377586	16632.5771484375	1293.916015625	8.0	164.0	0.6322114744350487	350.0	284.0	0.0	Cnn	1461993826875.0
613	1.76171875	4995.1884765625	0.3918153985908024	14585.33203125	1300.677734375	4.0	206.0	0.5777983423450952	308.0	288.0	1000.0	Cnn	1461993826875.0
614	1.0	9165.890625	0.2569619373181885	10414.6298828125	1302.439453125	1.0	331.0	0.40379334723873306	183.0	291.0	15000.0	Cnn	1461993826875.0
615	1.0	9497.216796875	0.24892054351364776	10083.3037109375	1302.439453125	1.0	333.0	0.40088162373048924	181.0	291.0	30000.0	Cnn	1461993826875.0
616	1.0	12956.818359375	0.17543506260873618	6623.7021484375	1302.439453125	1.0	355.0	0.36863442914713074	159.0	291.0	60000.0	Cnn	1461993826875.0
617	1.0	13175.0146484375	0.17120259050028913	6405.505859375	1302.439453125	1.0	390.0	0.3161103885690608	124.0	292.0	300000.0	Cnn	1461993826875.0
618	1.0	13474.37109375	0.1654327007936472	6106.1494140625	1302.439453125	1.0	397.0	0.30515921817271496	117.0	292.0	900000.0	Cnn	1461993826875.0
619	1.0	13124.9189453125	0.18814184103842793	6104.689453125	1653.3515625	1.0	395.0	0.30610048902922365	116.0	295.0	1800000.0	Cnn	1461993826875.0
620	1.0	17024.3271484375	0.10023182456504523	2205.28125	1653.3515625	1.0	453.0	0.20387485979808256	58.0	295.0	3600000.0	Cnn	1461993826875.0
621	1.0	16875.939453125	0.10508969354952369	2204.638671875	1802.3818359375	1.0	458.0	0.18364582363255366	47.0	301.0	21600000.0	Cnn	1461993826875.0
622	1.0	17300.6875	0.08764640407289317	1180.4228515625	2401.849609375	1.0	450.0	0.14662650838944907	28.0	328.0	43200000.0	Cnn	1461993826875.0
623	0.2626953125	16588.0908203125	0.10232827264194296	1180.16015625	3114.4462890625	1.0	348.0	0.18979835318979227	27.0	430.0	86400000.0	Cnn	1461993826875.0
624	374.3974609375	4248.251953125	0.33946564027505943	16810.2783203125	1236.482421875	13.0	144.0	0.6168787521349803	349.0	232.0	0.0	Cnn	1461994989756.0
625	367.638671875	5622.951171875	0.28222912055639693	15435.5791015625	1243.2412109375	9.0	172.0	0.5819118130673955	321.0	236.0	1000.0	Cnn	1461994989756.0
626	14.96484375	10325.693359375	0.25746356500603823	10732.8369140625	1595.9150390625	3.0	306.0	0.3953510776148711	187.0	242.0	15000.0	Cnn	1461994989756.0
627	14.96484375	10618.9921875	0.2507185176749199	10439.5380859375	1595.9150390625	3.0	308.0	0.3923405606268228	185.0	242.0	30000.0	Cnn	1461994989756.0
628	14.96484375	13294.517578125	0.19449376146470085	7764.0126953125	1595.9150390625	3.0	324.0	0.368194130980652	169.0	242.0	60000.0	Cnn	1461994989756.0
629	14.96484375	13657.9599609375	0.1873641739239505	7400.5703125	1595.9150390625	2.0	371.0	0.30140914052985157	122.0	243.0	300000.0	Cnn	1461994989756.0
630	14.96484375	13973.8994140625	0.18122379277737227	7084.630859375	1595.9150390625	2.0	378.0	0.2902338092813423	115.0	243.0	900000.0	Cnn	1461994989756.0
631	14.96484375	13975.359375	0.1811955239957244	7083.1708984375	1595.9150390625	2.0	379.0	0.28862329542418513	114.0	243.0	1800000.0	Cnn	1461994989756.0
632	1.0	19056.9345703125	0.08551470166858638	2001.595703125	1610.8798828125	1.0	434.0	0.19946994309976848	59.0	245.0	3600000.0	Cnn	1461994989756.0
633	1.0	18828.0419921875	0.09196763451370726	2001.0126953125	1840.35546875	1.0	434.0	0.18479710200221183	49.0	255.0	21600000.0	Cnn	1461994989756.0
634	1.0	19043.0615234375	0.08143705625707041	1210.12109375	2416.2275390625	1.0	426.0	0.15343525608344524	31.0	281.0	43200000.0	Cnn	1461994989756.0
635	0.2626953125	18356.7177734375	0.09441462237749672	1209.8583984375	3102.5712890625	1.0	357.0	0.18589462425723008	30.0	350.0	86400000.0	Cnn	1461994989756.0
636	8.5234375	1990.341796875	0.5580687778073852	15853.2744140625	1091.4599609375	8.0	312.0	0.46696166501799335	400.0	237.0	0.0	Cnn	1461996452951.0
637	1.76171875	3397.81640625	0.4441410740865971	14445.7998046875	1098.2216796875	4.0	342.0	0.4502060129364267	370.0	241.0	1000.0	Cnn	1461996452951.0
638	1.0	8904.2548828125	0.23436772497621988	8939.361328125	1099.9833984375	1.0	501.0	0.30715407488573054	211.0	244.0	15000.0	Cnn	1461996452951.0
639	1.0	9363.541015625	0.2231790312550255	8480.0751953125	1099.9833984375	1.0	508.0	0.300438816780447	204.0	244.0	30000.0	Cnn	1461996452951.0
640	1.0	12039.3505859375	0.16462058743317493	5804.265625	1099.9833984375	1.0	525.0	0.28401435821022153	187.0	244.0	60000.0	Cnn	1461996452951.0
641	1.0	12623.333984375	0.15271242642294053	5220.2822265625	1099.9833984375	1.0	604.0	0.20308913723804772	108.0	245.0	300000.0	Cnn	1461996452951.0
642	1.0	12918.1611328125	0.14674097443043638	4925.455078125	1099.9833984375	1.0	610.0	0.19630189007964804	102.0	245.0	900000.0	Cnn	1461996452951.0
643	1.0	12919.62109375	0.14671143729336344	4923.9951171875	1099.9833984375	1.0	611.0	0.195157294961192	101.0	245.0	1800000.0	Cnn	1461996452951.0
644	1.0	16833.5927734375	0.057975041734079656	1010.0234375	1099.9833984375	1.0	668.0	0.11920318648300954	44.0	245.0	3600000.0	Cnn	1461996452951.0
645	1.0	16143.1142578125	0.07592120635937334	1009.501953125	1790.9833984375	1.0	661.0	0.10892221973695157	35.0	261.0	21600000.0	Cnn	1461996452951.0
646	1.0	16246.3134765625	0.04673617617747109	294.904296875	2402.3818359375	1.0	649.0	0.06591505117158455	14.0	294.0	43200000.0	Cnn	1461996452951.0
647	0.2626953125	15490.306640625	0.05595246420927629	294.6416015625	3158.388671875	3.0	386.0	0.09171911713157842	11.0	557.0	86400000.0	Cnn	1461996452951.0
648	8.5205078125	2116.1455078125	0.5541082209437785	16018.2216796875	1144.7880859375	8.0	164.0	0.6444512796334945	416.0	270.0	0.0	Cnn	1461997608831.0
649	1.76171875	3909.5244140625	0.4219399317071741	14224.8427734375	1151.546875	4.0	214.0	0.5827221625944339	366.0	274.0	1000.0	Cnn	1461997608831.0
650	1.0	9375.759765625	0.22968246637157808	8758.607421875	1153.30859375	1.0	376.0	0.38206794337538597	204.0	277.0	15000.0	Cnn	1461997608831.0
651	1.0	9669.05859375	0.22270894069793795	8465.30859375	1153.30859375	1.0	378.0	0.379561559347739	202.0	277.0	30000.0	Cnn	1461997608831.0
652	1.0	12344.8681640625	0.16476884939420458	5789.4990234375	1153.30859375	1.0	395.0	0.3581899974399455	185.0	277.0	60000.0	Cnn	1461997608831.0
653	1.0	12923.107421875	0.1530319757704642	5211.259765625	1153.30859375	1.0	481.0	0.24399771642389792	99.0	278.0	300000.0	Cnn	1461997608831.0
654	1.0	13194.71484375	0.14754840559464763	4939.65234375	1153.30859375	1.0	488.0	0.23366522486318303	92.0	278.0	900000.0	Cnn	1461997608831.0
655	1.0	13196.1748046875	0.14751895065701096	4938.1923828125	1153.30859375	1.0	489.0	0.23216757492458465	91.0	278.0	1800000.0	Cnn	1461997608831.0
656	1.0	17094.1533203125	0.0592996450035514	1040.2138671875	1153.30859375	1.0	542.0	0.13931538205448443	38.0	278.0	3600000.0	Cnn	1461997608831.0
657	1.0	16403.888671875	0.07688638149428896	1039.5712890625	1844.2158203125	1.0	538.0	0.11859511955034187	27.0	293.0	21600000.0	Cnn	1461997608831.0
658	1.0	16397.66796875	0.04887573286349333	306.84765625	2583.16015625	1.0	515.0	0.08302208299896814	13.0	330.0	43200000.0	Cnn	1461997608831.0
659	0.2626953125	15563.8681640625	0.058714066459115234	306.5849609375	3416.9599609375	1.0	398.0	0.11055432803770825	12.0	447.0	86400000.0	Cnn	1461997608831.0
660	8.5205078125	2165.8291015625	0.5578222910502737	15896.568359375	1202.2080078125	8.0	125.0	0.7138437392423597	428.0	292.0	0.0	Cnn	1461998763341.0
661	1.76171875	3571.0263671875	0.44994767816421327	14491.37109375	1208.966796875	4.0	155.0	0.6757073638716481	398.0	296.0	1000.0	Cnn	1461998763341.0
662	1.0	9186.6279296875	0.23889225011053586	8875.76953125	1210.728515625	1.0	327.0	0.4379753075828772	226.0	299.0	15000.0	Cnn	1461998763341.0
663	1.0	9479.9267578125	0.2316534202687774	8582.470703125	1210.728515625	1.0	329.0	0.4352976586752994	224.0	299.0	30000.0	Cnn	1461998763341.0
664	1.0	11987.77734375	0.17527072777038108	6074.6201171875	1210.728515625	1.0	344.0	0.4152234208567833	209.0	299.0	60000.0	Cnn	1461998763341.0
665	1.0	12453.89453125	0.1654798405477136	5608.5029296875	1210.728515625	1.0	419.0	0.3129670045215128	134.0	300.0	300000.0	Cnn	1461998763341.0
666	1.0	12752.9619140625	0.15924915654283892	5309.435546875	1210.728515625	1.0	426.0	0.30291628700232315	127.0	300.0	900000.0	Cnn	1461998763341.0
667	1.0	12754.421875	0.15921880958815454	5307.9755859375	1210.728515625	1.0	427.0	0.30146929235336545	126.0	300.0	1800000.0	Cnn	1461998763341.0
668	1.0	16669.833984375	0.07148289901580289	1392.5634765625	1210.728515625	1.0	487.0	0.20614801603473581	66.0	300.0	3600000.0	Cnn	1461998763341.0
669	1.0	15975.892578125	0.09179689488166524	1391.9814453125	1905.251953125	1.0	481.0	0.19575986847181498	56.0	316.0	21600000.0	Cnn	1461998763341.0
670	1.0	16384.9775390625	0.04800796647080575	294.904296875	2593.244140625	1.0	489.0	0.08494048109622274	12.0	352.0	43200000.0	Cnn	1461998763341.0
671	0.2626953125	15495.478515625	0.05825741315758466	294.6416015625	3482.7431640625	1.0	409.0	0.10137540799068791	11.0	432.0	86400000.0	Cnn	1461998763341.0
672	8.5205078125	3670.8369140625	0.4577716452844497	16377.8310546875	1283.9306640625	8.0	256.0	0.5522847141271875	406.0	299.0	0.0	Cnn	1461999923222.0
673	1.76171875	5114.478515625	0.38696244757254245	14934.189453125	1290.689453125	4.0	292.0	0.5216792038462341	370.0	303.0	1000.0	Cnn	1461999923222.0
674	1.0	12919.822265625	0.17948754689259608	7128.845703125	1292.451171875	1.0	459.0	0.3462202719819502	203.0	306.0	15000.0	Cnn	1461999923222.0
675	1.0	13213.4453125	0.17394765386685251	6835.22265625	1292.451171875	1.0	465.0	0.3395992023243177	197.0	306.0	30000.0	Cnn	1461999923222.0
676	1.0	14197.6796875	0.15567905316813815	5850.98828125	1292.451171875	1.0	471.0	0.33295186438851765	191.0	306.0	60000.0	Cnn	1461999923222.0
677	1.0	14787.8466796875	0.14484024477524085	5260.8212890625	1292.451171875	1.0	553.0	0.23696159318808646	109.0	307.0	300000.0	Cnn	1461999923222.0
678	1.0	14999.083984375	0.14096162545386412	5049.583984375	1292.451171875	1.0	557.0	0.2318161013374698	105.0	307.0	900000.0	Cnn	1461999923222.0
679	1.0	15000.5439453125	0.14093480190180788	5048.1240234375	1292.451171875	1.0	558.0	0.2305193904133498	104.0	307.0	1800000.0	Cnn	1461999923222.0
680	1.0	18901.6162109375	0.05969170649337724	1147.0517578125	1292.451171875	1.0	621.0	0.13422889414298125	41.0	307.0	3600000.0	Cnn	1461999923222.0
681	1.0	18196.88671875	0.07591052788601355	1146.4091796875	1997.8232421875	1.0	613.0	0.11717480123867698	30.0	326.0	21600000.0	Cnn	1461999923222.0
682	1.0	18440.4609375	0.043805279947917115	306.84765625	2593.810546875	1.0	598.0	0.08204706039557147	15.0	356.0	43200000.0	Cnn	1461999923222.0
683	0.2626953125	17721.841796875	0.05148816722860192	306.5849609375	3312.4296875	3.0	436.0	0.08492330129676746	12.0	518.0	86400000.0	Cnn	1461999923222.0
684	63275.84765625	3250.0361328125	-0.2635961173551102	16384.9150390625	1451.6328125	14.0	135.0	0.676306220521989	412.0	287.0	0.0	Cnn	1462001281423.0
685	63269.0859375	5211.6787109375	-0.38038868641047163	14423.2724609375	1458.39453125	10.0	175.0	0.6220942865401659	372.0	291.0	1000.0	Cnn	1462001281423.0
686	63267.32421875	10550.763671875	-0.6225515944677833	9084.1875	1460.15625	7.0	337.0	0.3954813878168915	210.0	294.0	15000.0	Cnn	1462001281423.0
687	63267.32421875	13191.509765625	-0.724265213191655	6443.44140625	1460.15625	7.0	353.0	0.3728954459787777	194.0	294.0	30000.0	Cnn	1462001281423.0
688	63267.32421875	13191.509765625	-0.724265213191655	6443.44140625	1460.15625	7.0	353.0	0.3728954459787777	194.0	294.0	60000.0	Cnn	1462001281423.0
689	1.0	14258.7744140625	0.4736187741818474	5376.1767578125	64727.48046875	1.0	437.0	0.2808679651146665	110.0	301.0	300000.0	Cnn	1462001281423.0
690	1.0	14563.615234375	0.4591060132180146	5071.3359375	64727.48046875	1.0	444.0	0.2701140644074332	103.0	301.0	900000.0	Cnn	1462001281423.0
691	1.0	14565.0751953125	0.4590356766664209	5069.8759765625	64727.48046875	1.0	445.0	0.2685596143059265	102.0	301.0	1800000.0	Cnn	1462001281423.0
692	1.0	18481.927734375	0.21358125090474675	1153.0234375	64727.48046875	1.0	508.0	0.15360913236700735	39.0	301.0	3600000.0	Cnn	1462001281423.0
693	1.0	17473.56640625	0.22093388755153515	1152.380859375	65736.484375	1.0	493.0	0.1358959787138129	28.0	327.0	21600000.0	Cnn	1462001281423.0
694	1.0	17853.3173828125	0.11055430146117404	282.9609375	66226.1533203125	1.0	484.0	0.08102025058825862	11.0	353.0	43200000.0	Cnn	1462001281423.0
695	0.2626953125	17065.708984375	0.11388419074914935	282.6982421875	67013.76171875	1.0	416.0	0.09325609587308786	10.0	421.0	86400000.0	Cnn	1462001281423.0
696	9.6513671875	3710.443359375	0.4608937907835211	17010.884765625	1314.8173828125	9.0	175.0	0.6199390364882803	427.0	252.0	0.0	Cnn	1462002438607.0
697	2.8896484375	5325.873046875	0.38358603609256786	15395.455078125	1321.5791015625	5.0	209.0	0.5838636828717241	393.0	256.0	1000.0	Cnn	1462002438607.0
698	1.1279296875	11044.283203125	0.22321445778056148	9677.044921875	1323.3408203125	2.0	364.0	0.3974193196016163	238.0	259.0	15000.0	Cnn	1462002438607.0
699	1.1279296875	13519.3662109375	0.1756634803843145	7201.9619140625	1323.3408203125	2.0	379.0	0.3795308985763789	223.0	259.0	30000.0	Cnn	1462002438607.0
700	1.1279296875	13519.3662109375	0.1756634803843145	7201.9619140625	1323.3408203125	2.0	379.0	0.3795308985763789	223.0	259.0	60000.0	Cnn	1462002438607.0
701	1.0	14613.736328125	0.15615023330583758	6107.591796875	1324.46875	1.0	471.0	0.27314683242002435	131.0	261.0	300000.0	Cnn	1462002438607.0
702	1.0	14929.173828125	0.15055993384479582	5792.154296875	1324.46875	1.0	477.0	0.2654554308902382	125.0	261.0	900000.0	Cnn	1462002438607.0
703	1.0	14994.99609375	0.14939500320987112	5726.33203125	1324.46875	1.0	479.0	0.26287011043882896	123.0	261.0	1800000.0	Cnn	1462002438607.0
704	1.0	18899.953125	0.07522716054649091	1821.375	1324.46875	1.0	545.0	0.16690770689854395	57.0	261.0	3600000.0	Cnn	1462002438607.0
705	1.0	18036.1630859375	0.09911706763765067	1820.79296875	2188.8408203125	1.0	529.0	0.16077992357110205	47.0	287.0	21600000.0	Cnn	1462002438607.0
706	1.0	18104.833984375	0.09103415640187637	1258.3779296875	2682.5849609375	1.0	519.0	0.13763065231635774	32.0	312.0	43200000.0	Cnn	1462002438607.0
707	0.2626953125	16972.92578125	0.11241095625994874	1258.115234375	3814.4931640625	1.0	429.0	0.17138269850848434	31.0	402.0	86400000.0	Cnn	1462002438607.0
708	8.5205078125	3411.158203125	0.4684988774895561	16019.9169921875	1254.982421875	8.0	341.0	0.48346170832805185	416.0	297.0	0.0	Cnn	1462003678587.0
709	1.76171875	5584.58984375	0.36191143725046204	13846.4853515625	1261.7412109375	4.0	381.0	0.45644101436622886	376.0	301.0	1000.0	Cnn	1462003678587.0
710	1.0	12855.17578125	0.17367727243812225	6575.8994140625	1263.5029296875	1.0	539.0	0.31838291115246353	218.0	304.0	15000.0	Cnn	1462003678587.0
711	1.0	12983.1357421875	0.17119688750281942	6447.939453125	1263.5029296875	1.0	544.0	0.31367974061041487	213.0	304.0	30000.0	Cnn	1462003678587.0
712	1.0	13639.2919921875	0.15859610358029402	5791.783203125	1263.5029296875	1.0	548.0	0.3099063782516961	209.0	304.0	60000.0	Cnn	1462003678587.0
713	1.0	14187.716796875	0.14815586129604288	5243.3583984375	1263.5029296875	1.0	646.0	0.211420879621436	111.0	305.0	300000.0	Cnn	1462003678587.0
714	1.0	14482.76171875	0.14254654341763343	4948.3134765625	1263.5029296875	1.0	652.0	0.2046626037478407	105.0	305.0	900000.0	Cnn	1462003678587.0
715	1.0	14484.2216796875	0.14251877109875769	4946.853515625	1263.5029296875	1.0	653.0	0.20352288972630686	104.0	305.0	1800000.0	Cnn	1462003678587.0
716	1.0	18399.8466796875	0.05752140932708278	1031.228515625	1263.5029296875	1.0	717.0	0.11655457780649586	40.0	305.0	3600000.0	Cnn	1462003678587.0
717	1.0	17578.9501953125	0.07594753704061347	1030.5859375	2085.0419921875	1.0	704.0	0.10206694351064605	29.0	329.0	21600000.0	Cnn	1462003678587.0
718	1.0	17852.25	0.04470811075961985	306.84765625	2535.48046875	1.0	694.0	0.07095682140012387	15.0	353.0	43200000.0	Cnn	1462003678587.0
719	0.2626953125	17042.181640625	0.05359047411684769	306.5849609375	3345.548828125	3.0	449.0	0.0883664455424838	12.0	598.0	86400000.0	Cnn	1462003678587.0
720	8.3251953125	1320.2490234375	0.5290363672723335	13501.3349609375	600.2490234375	6.0	83.0	0.6663988157904237	335.0	127.0	0.0	Cnn	1462004843534.0
721	1.76171875	3081.2939453125	0.3601840662978649	11740.2900390625	606.8125	4.0	121.0	0.5848677132910557	297.0	129.0	1000.0	Cnn	1462004843534.0
722	1.0	8471.1376953125	0.16893975538576358	6350.4462890625	608.57421875	1.0	269.0	0.33546527044405766	149.0	132.0	15000.0	Cnn	1462004843534.0
723	1.0	9437.1474609375	0.14778815370043302	5384.4365234375	608.57421875	1.0	275.0	0.32586962491311217	143.0	132.0	30000.0	Cnn	1462004843534.0
724	1.0	9437.1474609375	0.14778815370043302	5384.4365234375	608.57421875	1.0	275.0	0.32586962491311217	143.0	132.0	60000.0	Cnn	1462004843534.0
725	1.0	9746.03125	0.1412903808274641	5075.552734375	608.57421875	1.0	324.0	0.24695369407336282	94.0	133.0	300000.0	Cnn	1462004843534.0
726	1.0	10061.8251953125	0.13474053783652873	4759.7587890625	608.57421875	1.0	331.0	0.2350311604091783	87.0	133.0	900000.0	Cnn	1462004843534.0
727	1.0	10063.28515625	0.13471043972664926	4758.298828125	608.57421875	1.0	332.0	0.23330874970670792	86.0	133.0	1800000.0	Cnn	1462004843534.0
728	1.0	13978.697265625	0.04731445024979626	842.88671875	608.57421875	1.0	392.0	0.10881031728119177	26.0	133.0	3600000.0	Cnn	1462004843534.0
729	1.0	12935.484375	0.0823738628821483	842.546875	1652.126953125	1.0	362.0	0.11215178376359307	20.0	169.0	21600000.0	Cnn	1462004843534.0
730	1.0	13239.369140625	0.0469682306366504	246.8681640625	1943.9208984375	1.0	360.0	0.05398643336045172	7.0	184.0	43200000.0	Cnn	1462004843534.0
731	1.0	12514.83984375	0.05707364117844882	246.8681640625	2668.4501953125	1.0	306.0	0.07537430935418687	7.0	238.0	86400000.0	Cnn	1462004843534.0
732	30488.1123046875	2415.306640625	-0.15411645359939838	17773.794921875	1231.861328125	12.0	172.0	0.6355042135737542	440.0	283.0	0.0	Cnn	1462006021933.0
733	30480.697265625	4157.51171875	-0.2665162160353823	16031.58984375	1239.2763671875	8.0	210.0	0.5927624772880794	402.0	287.0	1000.0	Cnn	1462006021933.0
734	30478.935546875	12716.498046875	-0.649539558595724	7472.603515625	1241.0380859375	5.0	402.0	0.35932096558792304	210.0	290.0	15000.0	Cnn	1462006021933.0
735	30478.89453125	12844.1337890625	-0.6546092273910862	7344.9677734375	1241.0791015625	4.0	403.0	0.3624238754825552	209.0	291.0	30000.0	Cnn	1462006021933.0
736	30478.89453125	13172.2119140625	-0.6676304234744306	7016.8896484375	1241.0791015625	4.0	405.0	0.3599904842757478	207.0	291.0	60000.0	Cnn	1462006021933.0
737	1.0	14816.9912109375	0.4257908453651469	5372.1103515625	31719.9736328125	1.0	509.0	0.24274829607316212	103.0	295.0	300000.0	Cnn	1462006021933.0
738	1.0	15164.478515625	0.41025497027263236	5024.623046875	31719.9736328125	1.0	517.0	0.23148551356817082	95.0	295.0	900000.0	Cnn	1462006021933.0
739	1.0	15230.30078125	0.4072719408146557	4958.80078125	31719.9736328125	1.0	519.0	0.22861926479086842	93.0	295.0	1800000.0	Cnn	1462006021933.0
740	1.0	19074.41015625	0.18190487936332644	1069.0	31765.6650390625	1.0	568.0	0.14147707821959046	40.0	299.0	3600000.0	Cnn	1462006021933.0
741	1.0	18023.2041015625	0.18987289672688104	1068.41796875	32817.453125	1.0	543.0	0.13118691597723398	30.0	334.0	21600000.0	Cnn	1462006021933.0
742	1.0	18562.3740234375	0.0997113489649929	294.904296875	33051.796875	1.0	549.0	0.07570680185093182	12.0	346.0	43200000.0	Cnn	1462006021933.0
743	0.2626953125	16867.2763671875	0.10741241488940007	294.6416015625	34746.89453125	1.0	402.0	0.10726291132863149	11.0	493.0	86400000.0	Cnn	1462006021933.0
744	9.173828125	3505.5986328125	0.4789126271344102	16762.693359375	1364.1552734375	8.0	244.0	0.5734042665510919	438.0	300.0	0.0	Cnn	1462007331201.0
745	1.76171875	5468.3310546875	0.3822035476397327	14799.9609375	1371.5673828125	4.0	282.0	0.5402304806793893	400.0	304.0	1000.0	Cnn	1462007331201.0
746	1.0	13382.533203125	0.17748747345772758	6885.7587890625	1373.3291015625	1.0	472.0	0.34442042634985176	210.0	307.0	15000.0	Cnn	1462007331201.0
747	1.0	13510.4931640625	0.17506577295344986	6757.798828125	1373.3291015625	1.0	477.0	0.33910085612797597	205.0	307.0	30000.0	Cnn	1462007331201.0
748	1.0	14166.6494140625	0.16276027584148167	6101.642578125	1373.3291015625	1.0	481.0	0.33483399772415595	201.0	307.0	60000.0	Cnn	1462007331201.0
749	1.0	15000.54296875	0.14727019008434253	5267.7490234375	1373.3291015625	1.0	566.0	0.23952645963403277	116.0	308.0	300000.0	Cnn	1462007331201.0
750	1.0	15282.8955078125	0.14202610559665996	4985.396484375	1373.3291015625	1.0	572.0	0.23215300174421516	110.0	308.0	900000.0	Cnn	1462007331201.0
751	1.0	15238.6640625	0.14451783577457686	4983.9365234375	1419.0205078125	1.0	569.0	0.2331749910717091	109.0	312.0	1800000.0	Cnn	1462007331201.0
752	1.0	18756.1337890625	0.06832821283911743	1072.380859375	1813.1064453125	1.0	634.0	0.13160883011120297	40.0	316.0	3600000.0	Cnn	1462007331201.0
753	1.0	18049.31640625	0.08226620945488704	1071.73828125	2520.56640625	1.0	605.0	0.12031520737197894	29.0	356.0	21600000.0	Cnn	1462007331201.0
754	1.0	18305.0146484375	0.047349116779159865	306.84765625	3029.7587890625	1.0	603.0	0.08299590943538848	15.0	372.0	43200000.0	Cnn	1462007331201.0
755	0.2626953125	17537.671875	0.05505352667853762	306.5849609375	3797.1015625	3.0	443.0	0.08472091414813859	12.0	532.0	86400000.0	Cnn	1462007331201.0
756	30533.1630859375	2149.8369140625	-0.13316477758339268	17926.9609375	1252.212890625	16.0	151.0	0.648104401816903	433.0	277.0	0.0	Cnn	1462008704946.0
757	30526.3984375	3704.060546875	-0.23990027810269837	16372.7373046875	1258.9775390625	12.0	181.0	0.6132187310058831	403.0	281.0	1000.0	Cnn	1462008704946.0
758	30478.9453125	10299.689453125	-0.5515230170212998	9777.1083984375	1306.4306640625	5.0	375.0	0.3742754057704444	209.0	288.0	15000.0	Cnn	1462008704946.0
759	30478.9453125	12479.4619140625	-0.6400397209676014	7597.3359375	1306.4306640625	5.0	388.0	0.35747743808049676	196.0	288.0	30000.0	Cnn	1462008704946.0
760	30478.9453125	13135.6181640625	-0.6663043114505673	6941.1796875	1306.4306640625	5.0	392.0	0.3522837729270464	192.0	288.0	60000.0	Cnn	1462008704946.0
761	1.0	14489.91015625	0.43711502440415717	5586.8876953125	31785.3759765625	1.0	476.0	0.25980794486706327	108.0	293.0	300000.0	Cnn	1462008704946.0
762	1.0	14860.462890625	0.4206833783769259	5216.3349609375	31785.3759765625	1.0	483.0	0.24970726053728956	101.0	293.0	900000.0	Cnn	1462008704946.0
763	1.0	14532.19921875	0.4244949335421748	5150.5126953125	32179.4619140625	1.0	481.0	0.24941145415872645	99.0	297.0	1800000.0	Cnn	1462008704946.0
764	1.0	18223.609375	0.20230401173508758	1247.38671875	32391.177734375	1.0	528.0	0.15915958996045068	44.0	305.0	3600000.0	Cnn	1462008704946.0
765	1.0	17238.7958984375	0.21071796074797133	1246.8046875	33376.5732421875	1.0	500.0	0.15161576406776117	34.0	343.0	21600000.0	Cnn	1462008704946.0
766	1.0	17679.134765625	0.1034770468661295	294.904296875	33888.134765625	1.0	505.0	0.08327524899292105	12.0	360.0	43200000.0	Cnn	1462008704946.0
767	0.2626953125	16937.4775390625	0.10706092062207614	294.6416015625	34629.7919921875	1.0	398.0	0.10631718066537148	11.0	467.0	86400000.0	Cnn	1462008704946.0
768	402.6064453125	2922.7822265625	0.41167523942867307	15603.771484375	1287.2080078125	12.0	171.0	0.6075299562876177	394.0	252.0	0.0	Cnn	1462009861857.0
769	395.84765625	4999.73828125	0.29639828067591384	13526.8154296875	1293.966796875	8.0	208.0	0.5645421563430421	357.0	256.0	1000.0	Cnn	1462009861857.0
770	1.0	12301.27734375	0.20114267072549674	6225.2763671875	1689.814453125	1.0	362.0	0.38451720594437816	203.0	263.0	15000.0	Cnn	1462009861857.0
771	1.0	12301.27734375	0.20114267072549674	6225.2763671875	1689.814453125	1.0	362.0	0.38451720594437816	203.0	263.0	30000.0	Cnn	1462009861857.0
772	1.0	12301.27734375	0.20114267072549674	6225.2763671875	1689.814453125	1.0	362.0	0.38451720594437816	203.0	263.0	60000.0	Cnn	1462009861857.0
773	1.0	12878.5595703125	0.18771995216621	5647.994140625	1689.814453125	1.0	448.0	0.2714041516516229	117.0	264.0	300000.0	Cnn	1462009861857.0
774	1.0	13171.3994140625	0.18095868960327505	5355.154296875	1689.814453125	1.0	455.0	0.2614960307457372	110.0	264.0	900000.0	Cnn	1462009861857.0
775	1.0	12961.1435546875	0.19307248634078164	5353.6943359375	1901.5302734375	1.0	448.0	0.2660794532957008	109.0	272.0	1800000.0	Cnn	1462009861857.0
776	1.0	16866.15234375	0.08892023713996935	1448.685546875	1901.5302734375	1.0	507.0	0.16845210016408502	50.0	272.0	3600000.0	Cnn	1462009861857.0
777	1.0	16381.3310546875	0.10109544283659799	1448.04296875	2386.994140625	1.0	492.0	0.1571334942872877	39.0	298.0	21600000.0	Cnn	1462009861857.0
778	1.0	16548.3974609375	0.08190933610785438	801.041015625	2866.9296875	1.0	496.0	0.11872398133842074	23.0	310.0	43200000.0	Cnn	1462009861857.0
779	0.2626953125	15859.2119140625	0.09367231092543804	800.7783203125	3556.115234375	1.0	400.0	0.15120493916032843	22.0	406.0	86400000.0	Cnn	1462009861857.0
780	179.6474609375	1941.1923828125	0.5393870847884082	16004.84375	1246.2744140625	14.0	242.0	0.5207131930280972	371.0	267.0	0.0	Cnn	1462011018749.0
781	58.1298828125	3509.06640625	0.45948755665616736	14436.9697265625	1367.7919921875	7.0	282.0	0.49310838783770833	331.0	274.0	1000.0	Cnn	1462011018749.0
782	1.0	8518.8203125	0.27416245614420115	9427.2158203125	1425.921875	1.0	418.0	0.35295219551727364	195.0	280.0	15000.0	Cnn	1462011018749.0
783	1.0	10698.9169921875	0.21760869539202676	7247.119140625	1425.921875	1.0	435.0	0.3327422661259146	178.0	280.0	30000.0	Cnn	1462011018749.0
784	1.0	11683.1513671875	0.194495417935344	6262.884765625	1425.921875	1.0	441.0	0.3255496650714094	172.0	280.0	60000.0	Cnn	1462011018749.0
785	1.0	12563.65625	0.17447948493513787	5382.3798828125	1425.921875	1.0	507.0	0.24251938076674015	106.0	281.0	300000.0	Cnn	1462011018749.0
786	1.0	12854.5771484375	0.16793781957244194	5091.458984375	1425.921875	1.0	513.0	0.23430348341960403	100.0	281.0	900000.0	Cnn	1462011018749.0
787	1.0	12856.037109375	0.16790503338282065	5089.9990234375	1425.921875	1.0	514.0	0.23291841448194495	99.0	281.0	1800000.0	Cnn	1462011018749.0
788	1.0	16760.603515625	0.07119738932532729	1185.4326171875	1425.921875	1.0	572.0	0.1391299097988628	41.0	281.0	3600000.0	Cnn	1462011018749.0
789	1.0	16121.9404296875	0.0875296752245057	1184.7900390625	2065.2275390625	1.0	552.0	0.12609734040671688	30.0	312.0	21600000.0	Cnn	1462011018749.0
790	1.0	16377.7939453125	0.04981301256631574	306.84765625	2687.31640625	1.0	548.0	0.08614889893372088	15.0	331.0	43200000.0	Cnn	1462011018749.0
791	0.2626953125	15840.1376953125	0.0564080781874085	306.5849609375	3224.97265625	3.0	362.0	0.10107011074514854	12.0	517.0	86400000.0	Cnn	1462011018749.0
792	8.3271484375	1318.578125	0.5179012837214527	14413.6279296875	559.9912109375	6.0	85.0	0.661631723503632	377.0	120.0	0.0	Cnn	1462012473873.0
793	1.76171875	2798.236328125	0.3712082198685738	12933.9697265625	566.556640625	4.0	117.0	0.5973171999632465	345.0	122.0	1000.0	Cnn	1462012473873.0
794	1.0	9453.1357421875	0.14990461725858767	6279.0703125	568.318359375	1.0	327.0	0.27663083031823266	135.0	125.0	15000.0	Cnn	1462012473873.0
795	1.0	10124.119140625	0.13707802255559534	5608.0869140625	568.318359375	1.0	332.0	0.2696425913333142	130.0	125.0	30000.0	Cnn	1462012473873.0
796	1.0	10289.7822265625	0.13398353385507278	5442.423828125	568.318359375	1.0	333.0	0.26824180316789814	129.0	125.0	60000.0	Cnn	1462012473873.0
797	1.0	10543.8935546875	0.12928092948868802	5188.3125	568.318359375	1.0	373.0	0.21119078702340638	89.0	126.0	300000.0	Cnn	1462012473873.0
798	1.0	10919.9794921875	0.12240010784351948	4812.2265625	568.318359375	1.0	381.0	0.19892932313642156	81.0	126.0	900000.0	Cnn	1462012473873.0
799	1.0	10921.439453125	0.12237354533313237	4810.7666015625	568.318359375	1.0	382.0	0.19737173824244034	80.0	126.0	1800000.0	Cnn	1462012473873.0
800	1.0	14703.0986328125	0.04966756016196687	919.525390625	677.900390625	1.0	432.0	0.09356174107025404	24.0	132.0	3600000.0	Cnn	1462012473873.0
801	1.0	13752.8330078125	0.08062621960672982	919.185546875	1628.505859375	1.0	386.0	0.10284508624737777	18.0	184.0	21600000.0	Cnn	1462012473873.0
802	1.0	13347.572265625	0.054101885457417155	246.8681640625	2706.083984375	1.0	372.0	0.05672342403028067	7.0	209.0	43200000.0	Cnn	1462012473873.0
803	1.0	12641.3837890625	0.06271366956415776	246.8681640625	3412.2724609375	1.0	310.0	0.07927381958276275	7.0	271.0	86400000.0	Cnn	1462012473873.0
804	61867.462890625	2849.697265625	-0.24864207653357134	15927.6669921875	1348.7841796875	31.0	163.0	0.5729361805013327	381.0	271.0	0.0	Cnn	1462013335490.0
805	61860.701171875	5174.560546875	-0.39442220285174123	13602.8037109375	1355.5458984375	27.0	205.0	0.5161619511151405	339.0	275.0	1000.0	Cnn	1462013335490.0
806	61858.939453125	10061.80859375	-0.624270748913013	8715.5556640625	1357.3076171875	24.0	342.0	0.3160221409841802	202.0	278.0	15000.0	Cnn	1462013335490.0
807	61858.8984375	12241.865234375	-0.7122515506078801	6535.4990234375	1357.3486328125	23.0	356.0	0.29834560572239094	188.0	279.0	30000.0	Cnn	1462013335490.0
808	61858.8984375	12241.865234375	-0.7122515506078801	6535.4990234375	1357.3486328125	23.0	356.0	0.29834560572239094	188.0	279.0	60000.0	Cnn	1462013335490.0
809	1.0	13463.7138671875	0.48293744670727	5313.650390625	63216.2470703125	1.0	441.0	0.27171344472726094	103.0	302.0	300000.0	Cnn	1462013335490.0
810	1.0	13758.7705078125	0.4684331564547653	5018.59375	63216.2470703125	1.0	447.0	0.26225630845328696	97.0	302.0	900000.0	Cnn	1462013335490.0
811	1.0	13824.5927734375	0.465151289975378	4952.771484375	63216.2470703125	1.0	449.0	0.25906200456908607	95.0	302.0	1800000.0	Cnn	1462013335490.0
812	1.0	17656.4326171875	0.209300922179041	1049.6455078125	63287.533203125	1.0	501.0	0.1581721237706682	40.0	305.0	3600000.0	Cnn	1462013335490.0
813	1.0	17021.41796875	0.21395906811683532	1049.0634765625	63923.1298828125	1.0	482.0	0.1448018157645459	30.0	334.0	21600000.0	Cnn	1462013335490.0
814	1.0	17093.9013671875	0.11317099834461264	282.9609375	64616.7490234375	1.0	484.0	0.08082082301967292	11.0	351.0	43200000.0	Cnn	1462013335490.0
815	0.2626953125	16560.740234375	0.11560020205426155	282.6982421875	65149.91015625	1.0	384.0	0.1020169452332132	10.0	451.0	86400000.0	Cnn	1462013335490.0
816	125863.224609375	3324.9765625	-0.2871283492034556	17318.7099609375	1594.2607421875	34.0	329.0	0.4226352042944366	403.0	299.0	0.0	Cnn	1462014502910.0
817	125856.462890625	5133.140625	-0.3925035821925268	15510.5458984375	1601.0224609375	30.0	365.0	0.39430072125310334	367.0	303.0	1000.0	Cnn	1462014502910.0
818	125854.701171875	10891.142578125	-0.6417924329532457	9752.5439453125	1602.7841796875	27.0	528.0	0.2222756769857923	204.0	306.0	15000.0	Cnn	1462014502910.0
819	125854.66015625	13239.076171875	-0.7251914191328319	7404.6103515625	1602.8251953125	26.0	548.0	0.2019080095814357	184.0	307.0	30000.0	Cnn	1462014502910.0
820	125854.66015625	13239.376953125	-0.725201694558466	7404.3095703125	1602.8251953125	26.0	550.0	0.19944450530113392	182.0	307.0	60000.0	Cnn	1462014502910.0
821	1.0	15074.22265625	0.49112278628651895	5569.4638671875	127457.4853515625	1.0	618.0	0.22837727244462186	114.0	333.0	300000.0	Cnn	1462014502910.0
822	1.0	15377.3701171875	0.4770594872745032	5266.31640625	127457.4853515625	1.0	624.0	0.22129344684829189	108.0	333.0	900000.0	Cnn	1462014502910.0
823	1.0	15354.56640625	0.4751446956495615	5200.494140625	127546.111328125	1.0	622.0	0.22089296477782855	106.0	337.0	1800000.0	Cnn	1462014502910.0
824	1.0	19257.6923828125	0.23405484536261684	1297.3681640625	127546.111328125	1.0	677.0	0.14494471483125498	51.0	337.0	3600000.0	Cnn	1462014502910.0
825	1.0	18571.0771484375	0.2386557614528306	1296.7861328125	128233.30859375	1.0	653.0	0.13815795186095312	41.0	371.0	21600000.0	Cnn	1462014502910.0
826	1.0	18712.361328125	0.10894187699797418	259.07421875	129129.736328125	1.0	656.0	0.0680949344110207	12.0	397.0	43200000.0	Cnn	1462014502910.0
827	0.2626953125	18175.626953125	0.11089427022628254	258.8115234375	129666.470703125	4.0	387.0	0.06536586942420201	8.0	666.0	86400000.0	Cnn	1462014502910.0
828	97.1494140625	2586.5185546875	0.49163655077185325	15910.90625	1185.0703125	12.0	182.0	0.5946891281768106	424.0	241.0	0.0	Cnn	1462015662073.0
829	90.3876953125	4179.826171875	0.3894656147968223	14317.5986328125	1191.83203125	8.0	221.0	0.552361580250419	385.0	245.0	1000.0	Cnn	1462015662073.0
830	1.0	10019.0107421875	0.22773233814751878	8478.4140625	1282.2197265625	1.0	388.0	0.3721090347437324	218.0	252.0	15000.0	Cnn	1462015662073.0
831	1.0	12199.0673828125	0.1796028737093587	6298.357421875	1282.2197265625	1.0	402.0	0.3557614521899855	204.0	252.0	30000.0	Cnn	1462015662073.0
832	1.0	12692.80859375	0.16931211524919287	5804.6162109375	1282.2197265625	1.0	405.0	0.3522534011693252	201.0	252.0	60000.0	Cnn	1462015662073.0
833	1.0	13278.017578125	0.1572456203225502	5219.4072265625	1282.2197265625	1.0	502.0	0.2336504968107946	104.0	253.0	300000.0	Cnn	1462015662073.0
834	1.0	13615.224609375	0.15032047748243638	4882.2001953125	1282.2197265625	1.0	509.0	0.22415385972184532	97.0	253.0	900000.0	Cnn	1462015662073.0
835	1.0	13616.6845703125	0.1502904982236969	4880.740234375	1282.2197265625	1.0	510.0	0.2227788799865549	96.0	253.0	1800000.0	Cnn	1462015662073.0
836	1.0	17517.6474609375	0.059213767645329	979.77734375	1282.2197265625	1.0	569.0	0.12679636458545215	37.0	253.0	3600000.0	Cnn	1462015662073.0
837	1.0	16417.7783203125	0.08380271685802328	979.134765625	2382.7314453125	1.0	537.0	0.11673888946302018	26.0	296.0	21600000.0	Cnn	1462015662073.0
838	1.0	16483.25	0.051924166478628	306.84765625	2989.546875	1.0	533.0	0.07846968542718873	13.0	313.0	43200000.0	Cnn	1462015662073.0
839	0.2626953125	15784.1669921875	0.059828606949769624	306.5849609375	3688.6298828125	1.0	420.0	0.10417064059422822	12.0	426.0	86400000.0	Cnn	1462015662073.0
840	30486.3310546875	2408.9345703125	-0.15672113762608067	17190.2998046875	1263.0615234375	11.0	163.0	0.6226560382777657	412.0	246.0	0.0	Cnn	1462016823885.0
841	30479.5693359375	4790.7021484375	-0.3078233366505432	14808.5322265625	1269.8232421875	7.0	215.0	0.5572611168436914	360.0	250.0	1000.0	Cnn	1462016823885.0
842	30477.8076171875	12196.314453125	-0.6430224839474648	7402.919921875	1271.5849609375	4.0	389.0	0.3389110176874712	186.0	253.0	15000.0	Cnn	1462016823885.0
843	30477.8076171875	12196.314453125	-0.6430224839474648	7402.919921875	1271.5849609375	4.0	389.0	0.3389110176874712	186.0	253.0	30000.0	Cnn	1462016823885.0
844	30477.8076171875	12362.26171875	-0.6498160150679703	7236.97265625	1271.5849609375	4.0	391.0	0.336336766139411	184.0	253.0	60000.0	Cnn	1462016823885.0
845	1.0	13208.939453125	0.4797714715373012	6390.294921875	31749.392578125	1.0	473.0	0.243725851785171	102.0	257.0	300000.0	Cnn	1462016823885.0
846	1.0	13570.40234375	0.4641380100412676	6028.83203125	31749.392578125	1.0	480.0	0.2336255280736856	95.0	257.0	900000.0	Cnn	1462016823885.0
847	1.0	13571.8623046875	0.4640743123123053	6027.3720703125	31749.392578125	1.0	481.0	0.23216295092773145	94.0	257.0	1800000.0	Cnn	1462016823885.0
848	1.0	18670.6640625	0.17251950344379643	928.5703125	31749.392578125	1.0	538.0	0.13400522081415153	37.0	257.0	3600000.0	Cnn	1462016823885.0
849	1.0	17555.029296875	0.18069561080174848	927.927734375	32865.669921875	1.0	505.0	0.12392823710681557	26.0	301.0	21600000.0	Cnn	1462016823885.0
850	1.0	17504.3671875	0.1038872176609698	294.361328125	33549.8984375	1.0	501.0	0.07502628021183164	11.0	320.0	43200000.0	Cnn	1462016823885.0
851	0.2626953125	17018.64453125	0.10632241177013504	294.0986328125	34035.62109375	1.0	403.0	0.09554259357988264	10.0	418.0	86400000.0	Cnn	1462016823885.0
852	30626.4462890625	2404.0234375	-0.16914418597577996	16098.177734375	1243.0078125	12.0	381.0	0.4161934812003146	400.0	254.0	0.0	Cnn	1462017980863.0
853	30619.6875	4075.146484375	-0.2838428173828138	14427.0546875	1249.7666015625	8.0	419.0	0.3947237405222713	362.0	258.0	1000.0	Cnn	1462017980863.0
854	30477.8076171875	11780.81640625	-0.6505728822288129	6721.384765625	1391.646484375	4.0	576.0	0.2694960004467767	205.0	262.0	15000.0	Cnn	1462017980863.0
855	30477.8076171875	11781.302734375	-0.6505939592477492	6720.8984375	1391.646484375	4.0	581.0	0.26493200393257266	200.0	262.0	30000.0	Cnn	1462017980863.0
856	30477.8076171875	11781.75390625	-0.6506135125408495	6720.447265625	1391.646484375	4.0	584.0	0.2621823958215866	197.0	262.0	60000.0	Cnn	1462017980863.0
857	1.0	13266.0	0.44693262703867526	5236.201171875	31869.4541015625	1.0	677.0	0.1878118391439495	104.0	266.0	300000.0	Cnn	1462017980863.0
858	1.0	13592.7978515625	0.4311969941953584	4909.4033203125	31869.4541015625	1.0	684.0	0.18027232834516935	97.0	266.0	900000.0	Cnn	1462017980863.0
859	1.0	13594.2578125	0.43112592393964017	4907.943359375	31869.4541015625	1.0	685.0	0.17917878862762984	96.0	266.0	1800000.0	Cnn	1462017980863.0
860	1.0	17372.7431640625	0.18693795120459078	992.2412109375	32006.6708984375	1.0	737.0	0.10657768817134333	39.0	271.0	3600000.0	Cnn	1462017980863.0
861	1.0	16593.6083984375	0.19329400779217382	991.5986328125	32786.4482421875	1.0	720.0	0.09396745055588014	28.0	299.0	21600000.0	Cnn	1462017980863.0
862	1.0	16731.232421875	0.10702913547258106	294.904296875	33345.5185546875	1.0	717.0	0.06186406822994722	14.0	316.0	43200000.0	Cnn	1462017980863.0
863	0.2626953125	16277.79296875	0.10944747202190787	294.6416015625	33798.9580078125	3.0	395.0	0.09507925415881203	11.0	638.0	86400000.0	Cnn	1462017980863.0
864	63275.84765625	2570.98046875	-0.23237384248159004	15680.66796875	1381.4892578125	14.0	148.0	0.6261217855487016	372.0	250.0	0.0	Cnn	1462019133992.0
865	63269.0859375	4028.3955078125	-0.33407868062185214	14223.2529296875	1388.2509765625	10.0	184.0	0.5789333118499164	336.0	254.0	1000.0	Cnn	1462019133992.0
866	63267.32421875	11588.94921875	-0.6995055203339635	6662.69921875	1390.0126953125	7.0	338.0	0.357411230028703	182.0	257.0	15000.0	Cnn	1462019133992.0
867	63267.32421875	11589.2333984375	-0.6995170377427246	6662.4150390625	1390.0126953125	7.0	339.0	0.3559311463905053	181.0	257.0	30000.0	Cnn	1462019133992.0
868	63267.283203125	11754.896484375	-0.7062147857594083	6496.751953125	1390.0537109375	6.0	340.0	0.35931245430484265	180.0	258.0	60000.0	Cnn	1462019133992.0
869	1.0	12874.259765625	0.49561494236000664	5377.388671875	64657.3369140625	1.0	415.0	0.27417619960211653	105.0	264.0	300000.0	Cnn	1462019133992.0
870	1.0	13231.025390625	0.4777889197098207	5020.623046875	64657.3369140625	1.0	423.0	0.2614724522769506	97.0	264.0	900000.0	Cnn	1462019133992.0
871	1.0	13232.4853515625	0.47771494703604656	5019.1630859375	64657.3369140625	1.0	424.0	0.25986233886219384	96.0	264.0	1800000.0	Cnn	1462019133992.0
872	1.0	17008.6640625	0.21973582953363027	1105.767578125	64794.5537109375	1.0	476.0	0.15558127455168333	39.0	269.0	3600000.0	Cnn	1462019133992.0
873	1.0	16249.4375	0.22574379915444226	1105.125	65554.4228515625	1.0	460.0	0.13886819308751502	28.0	296.0	21600000.0	Cnn	1462019133992.0
874	1.0	16433.486328125	0.11614132797081765	282.9609375	66192.5380859375	1.0	461.0	0.08025629627550485	11.0	312.0	43200000.0	Cnn	1462019133992.0
875	0.2626953125	16064.58984375	0.1179482895094317	282.6982421875	66561.4345703125	1.0	374.0	0.10005682653669828	10.0	399.0	86400000.0	Cnn	1462019133992.0
876	13.5888671875	919.02734375	0.615683151318259	14036.068359375	648.947265625	7.0	79.0	0.688488447216781	339.0	141.0	0.0	Cnn	1462020367275.0
877	7.025390625	2418.7490234375	0.4195415933088092	12536.3466796875	655.5107421875	5.0	113.0	0.6144030000492503	305.0	143.0	1000.0	Cnn	1462020367275.0
878	5.263671875	8835.7373046875	0.16563770780039677	6119.3583984375	657.2724609375	2.0	280.0	0.3224796244437713	138.0	146.0	15000.0	Cnn	1462020367275.0
879	5.263671875	9163.8154296875	0.1582405289489616	5791.2802734375	657.2724609375	2.0	282.0	0.31915145371719805	136.0	146.0	30000.0	Cnn	1462020367275.0
880	5.263671875	9329.7626953125	0.154558114723077	5625.3330078125	657.2724609375	2.0	284.0	0.31581989175473063	134.0	146.0	60000.0	Cnn	1462020367275.0
881	5.263671875	9702.5126953125	0.1464087920179799	5252.5830078125	657.2724609375	1.0	326.0	0.2529979958003697	92.0	147.0	300000.0	Cnn	1462020367275.0
882	5.263671875	10108.5625	0.13768501475516584	4846.533203125	657.2724609375	1.0	335.0	0.2370948841812053	83.0	147.0	900000.0	Cnn	1462020367275.0
883	5.263671875	9951.0224609375	0.15488846794650424	4845.0732421875	816.2724609375	1.0	329.0	0.2433718984730657	82.0	154.0	1800000.0	Cnn	1462020367275.0
884	1.0	13861.75	0.05830033777707625	934.345703125	821.5361328125	1.0	384.0	0.12219157457834062	27.0	155.0	3600000.0	Cnn	1462020367275.0
885	1.0	12904.873046875	0.08964327983607519	933.9453125	1778.8134765625	1.0	354.0	0.1211733064017885	20.0	192.0	21600000.0	Cnn	1462020367275.0
886	1.0	12872.6787109375	0.05523540023327559	258.8115234375	2486.1416015625	1.0	346.0	0.06937515741674673	8.0	212.0	43200000.0	Cnn	1462020367275.0
887	1.0	12565.4951171875	0.059405508149517026	258.8115234375	2793.3251953125	1.0	294.0	0.090683675928035	8.0	264.0	86400000.0	Cnn	1462020367275.0
888	285.66015625	951.32421875	0.44731766615157487	13759.5791015625	536.66015625	12.0	243.0	0.39604381913827236	329.0	133.0	0.0	Cnn	1462021568271.0
889	279.0966796875	2554.8935546875	0.27285296859199587	12156.009765625	543.2236328125	10.0	283.0	0.35540442145367135	289.0	135.0	1000.0	Cnn	1462021568271.0
890	1.0	8573.0126953125	0.19064119481000105	6137.890625	822.3203125	1.0	431.0	0.24149231929151194	141.0	144.0	15000.0	Cnn	1462021568271.0
891	1.0	8573.3369140625	0.19063284025221225	6137.56640625	822.3203125	1.0	435.0	0.23699485819494961	137.0	144.0	30000.0	Cnn	1462021568271.0
892	1.0	9032.599609375	0.17899484638890886	5678.3037109375	822.3203125	1.0	440.0	0.23134007278974927	132.0	144.0	60000.0	Cnn	1462021568271.0
893	1.0	9682.53515625	0.16307751671550164	5028.3681640625	822.3203125	1.0	481.0	0.1833271067610047	91.0	145.0	300000.0	Cnn	1462021568271.0
894	1.0	10039.958984375	0.15452388913142595	4670.9443359375	822.3203125	1.0	489.0	0.173130203259534	83.0	145.0	900000.0	Cnn	1462021568271.0
895	1.0	10041.4189453125	0.1544891655866318	4669.484375	822.3203125	1.0	490.0	0.1718321801099377	82.0	145.0	1800000.0	Cnn	1462021568271.0
896	1.0	13872.513671875	0.05505868635612964	758.7568359375	901.953125	1.0	541.0	0.08582333927438675	27.0	149.0	3600000.0	Cnn	1462021568271.0
897	1.0	13034.439453125	0.07960962167113436	758.4169921875	1740.3671875	1.0	516.0	0.08460728511138395	21.0	180.0	21600000.0	Cnn	1462021568271.0
898	1.0	12903.6474609375	0.052788884582016124	246.8681640625	2382.7080078125	1.0	511.0	0.04674212571313213	9.0	197.0	43200000.0	Cnn	1462021568271.0
899	1.0	12502.599609375	0.05817286009446443	246.8681640625	2783.755859375	2.0	292.0	0.08249380910395915	7.0	416.0	86400000.0	Cnn	1462021568271.0
900	8.3251953125	585.5	0.6952157320033082	14048.650390625	612.3193359375	6.0	66.0	0.7039329268593677	333.0	121.0	0.0	Cnn	1462022454315.0
901	1.76171875	2003.6318359375	0.4504311149613756	12630.5185546875	618.8828125	4.0	96.0	0.6319318347517408	303.0	123.0	1000.0	Cnn	1462022454315.0
902	1.0	8225.130859375	0.17477653248474345	6409.01953125	620.64453125	1.0	273.0	0.30791545793617914	126.0	126.0	15000.0	Cnn	1462022454315.0
903	1.0	8553.208984375	0.16713852520380135	6080.94140625	620.64453125	1.0	275.0	0.30455419430195513	124.0	126.0	30000.0	Cnn	1462022454315.0
904	1.0	8846.7919921875	0.1604736037492898	5787.3583984375	620.64453125	1.0	278.0	0.29950554570090177	121.0	126.0	60000.0	Cnn	1462022454315.0
905	1.0	9406.4638671875	0.14813325783904052	5227.6865234375	620.64453125	1.0	305.0	0.25409529262403147	94.0	127.0	300000.0	Cnn	1462022454315.0
906	1.0	9817.7578125	0.1393022861162017	4816.392578125	620.64453125	1.0	314.0	0.23814571301720908	85.0	127.0	900000.0	Cnn	1462022454315.0
907	1.0	9819.2177734375	0.13927122061229832	4814.9326171875	620.64453125	1.0	315.0	0.2363492256761862	84.0	127.0	1800000.0	Cnn	1462022454315.0
908	1.0	13461.3251953125	0.06133630861760497	885.5439453125	907.92578125	1.0	358.0	0.1148815550327111	23.0	145.0	3600000.0	Cnn	1462022454315.0
909	1.0	12791.6689453125	0.08345849253786165	885.2041015625	1577.921875	1.0	345.0	0.10443163221834777	17.0	164.0	21600000.0	Cnn	1462022454315.0
910	1.0	12745.7763671875	0.052177518726203076	246.8681640625	2262.150390625	1.0	336.0	0.05837772475620472	7.0	183.0	43200000.0	Cnn	1462022454315.0
911	1.0	12383.9248046875	0.05721309178529889	246.8681640625	2624.001953125	1.0	288.0	0.07883903650105979	7.0	231.0	86400000.0	Cnn	1462022454315.0
912	136.251953125	631.751953125	0.6430633319646726	13642.728515625	712.2470703125	13.0	84.0	0.647444835764026	333.0	140.0	0.0	Cnn	1462023547057.0
913	89.8642578125	2613.4091796875	0.39309480450619644	11661.0712890625	758.634765625	7.0	127.0	0.5763173858932594	290.0	146.0	1000.0	Cnn	1462023547057.0
914	1.0	8399.7841796875	0.19385744406752412	5874.6962890625	848.4990234375	1.0	287.0	0.3214779668400589	130.0	152.0	15000.0	Cnn	1462023547057.0
915	1.0	8399.7841796875	0.19385744406752412	5874.6962890625	848.4990234375	1.0	287.0	0.3214779668400589	130.0	152.0	30000.0	Cnn	1462023547057.0
916	1.0	8693.0830078125	0.1860005387921818	5581.3974609375	848.4990234375	1.0	289.0	0.31814584087575093	128.0	152.0	60000.0	Cnn	1462023547057.0
917	1.0	8851.8701171875	0.18181237795893526	5422.6103515625	848.4990234375	1.0	317.0	0.27136933834830385	100.0	153.0	300000.0	Cnn	1462023547057.0
918	1.0	9283.6162109375	0.170620392422071	4990.8642578125	848.4990234375	1.0	326.0	0.25559540340716475	91.0	153.0	900000.0	Cnn	1462023547057.0
919	1.0	9205.443359375	0.17895380544644066	4989.404296875	928.1318359375	1.0	323.0	0.2586154345767453	90.0	157.0	1800000.0	Cnn	1462023547057.0
920	1.0	12844.298828125	0.08047146076969738	1075.56640625	1203.1142578125	1.0	363.0	0.14906633861677096	32.0	175.0	3600000.0	Cnn	1462023547057.0
921	1.0	12242.037109375	0.10115554586361938	1075.166015625	1805.7763671875	1.0	350.0	0.14021355120537524	25.0	195.0	21600000.0	Cnn	1462023547057.0
922	1.0	12308.6796875	0.056995440867031524	246.8681640625	2567.431640625	1.0	348.0	0.06225770623896239	7.0	215.0	43200000.0	Cnn	1462023547057.0
923	1.0	12000.3828125	0.06123295154058033	246.8681640625	2875.728515625	1.0	290.0	0.08467014779656541	7.0	273.0	86400000.0	Cnn	1462023547057.0
924	31641.9873046875	1252.1103515625	-0.15724017974935336	13084.82421875	645.771484375	9.0	76.0	0.6609944629903498	310.0	125.0	0.0	Cnn	1462024517054.0
925	31635.423828125	2813.5185546875	-0.3096818600495884	11523.416015625	652.3349609375	7.0	116.0	0.5673753088769109	270.0	127.0	1000.0	Cnn	1462024517054.0
926	31633.662109375	8426.31640625	-0.6612570364781204	5910.6181640625	654.0966796875	4.0	266.0	0.2884299981910399	120.0	130.0	15000.0	Cnn	1462024517054.0
927	31633.62109375	8426.31640625	-0.6612544240106825	5910.6181640625	654.1376953125	3.0	266.0	0.29691570865414224	120.0	131.0	30000.0	Cnn	1462024517054.0
928	31633.62109375	8719.615234375	-0.676938844366438	5617.3193359375	654.1376953125	3.0	268.0	0.293245261182009	118.0	131.0	60000.0	Cnn	1462024517054.0
929	1.0	9171.78125	0.5295994435714154	5165.1533203125	32287.7587890625	1.0	299.0	0.2549143468485467	87.0	134.0	300000.0	Cnn	1462024517054.0
930	1.0	9584.7080078125	0.5054701920060717	4752.2265625	32287.7587890625	1.0	308.0	0.23780666566986036	78.0	134.0	900000.0	Cnn	1462024517054.0
931	1.0	9378.51953125	0.5107191176207031	4750.7666015625	32495.4072265625	1.0	295.0	0.2536578657641748	77.0	148.0	1800000.0	Cnn	1462024517054.0
932	1.0	13171.1748046875	0.20795499507501392	853.3642578125	32600.154296875	1.0	342.0	0.12645785876932797	24.0	154.0	3600000.0	Cnn	1462024517054.0
933	1.0	12994.2412109375	0.20980935993549876	853.0244140625	32777.427734375	1.0	342.0	0.1079440653581245	18.0	160.0	21600000.0	Cnn	1462024517054.0
934	1.0	12966.8349609375	0.11280102408016213	234.9248046875	33422.93359375	1.0	337.0	0.048915935750120446	6.0	177.0	43200000.0	Cnn	1462024517054.0
935	1.0	12602.5615234375	0.11501926820978951	234.9248046875	33787.20703125	1.0	289.0	0.06850457508054228	6.0	225.0	86400000.0	Cnn	1462024517054.0
936	215.9736328125	768.0654296875	0.5211879023518596	13627.0810546875	560.587890625	20.0	223.0	0.3868406514805224	330.0	135.0	0.0	Cnn	1462025679583.0
937	89.53515625	2326.0185546875	0.39944810389401453	12069.1279296875	687.0263671875	13.0	256.0	0.37774220242096745	297.0	142.0	1000.0	Cnn	1462025679583.0
938	1.0	7536.330078125	0.21052437418607867	6858.81640625	776.5615234375	1.0	415.0	0.2530715025828928	138.0	154.0	15000.0	Cnn	1462025679583.0
939	1.0	7864.732421875	0.2014531764718843	6530.4140625	776.5615234375	1.0	421.0	0.2458768603456034	132.0	154.0	30000.0	Cnn	1462025679583.0
940	1.0	8994.3935546875	0.17218150857863723	5400.7529296875	776.5615234375	1.0	428.0	0.2374053979825775	125.0	154.0	60000.0	Cnn	1462025679583.0
941	1.0	9136.3701171875	0.16866607545401585	5258.7763671875	776.5615234375	1.0	458.0	0.2002358993040966	95.0	155.0	300000.0	Cnn	1462025679583.0
942	1.0	9477.705078125	0.16586234430561145	4850.107421875	843.8955078125	1.0	463.0	0.1916172973280306	86.0	159.0	900000.0	Cnn	1462025679583.0
943	1.0	9479.1650390625	0.1658254710917673	4848.6474609375	843.8955078125	1.0	464.0	0.1902411125867054	85.0	159.0	1800000.0	Cnn	1462025679583.0
944	1.0	13345.263671875	0.06293491918272069	935.251953125	891.1923828125	1.0	518.0	0.09591054383646713	28.0	162.0	3600000.0	Cnn	1462025679583.0
945	49.623046875	12790.1455078125	0.03914505400897927	885.2890625	1446.650390625	1.0	511.0	0.08416875950445933	21.0	175.0	21600000.0	Cnn	1462025679583.0
946	1.0	12639.662109375	0.05161207078516381	234.9248046875	2297.12109375	1.0	492.0	0.045677170320731895	8.0	208.0	43200000.0	Cnn	1462025679583.0
947	1.0	12111.923828125	0.05875671203059228	234.9248046875	2824.859375	2.0	292.0	0.0712609871421501	6.0	408.0	86400000.0	Cnn	1462025679583.0
948	426.0966796875	2009.5537109375	0.47783717809150505	17494.7734375	1233.7333984375	28.0	172.0	0.5693949816131761	418.0	253.0	0.0	Cnn	1462026541351.0
949	419.3349609375	4318.7216796875	0.32128819586485846	15185.60546875	1240.4951171875	24.0	219.0	0.5102702135480304	371.0	257.0	1000.0	Cnn	1462026541351.0
950	214.1396484375	10012.28515625	0.1929646958730776	9492.0419921875	1445.6904296875	14.0	401.0	0.2991144183537211	189.0	267.0	15000.0	Cnn	1462026541351.0
951	214.1396484375	10340.36328125	0.18445604834405702	9163.9638671875	1445.6904296875	14.0	404.0	0.29502340475510364	186.0	267.0	30000.0	Cnn	1462026541351.0
952	214.1396484375	12981.109375	0.1185620500706624	6523.2177734375	1445.6904296875	14.0	420.0	0.27292328117529546	170.0	267.0	60000.0	Cnn	1462026541351.0
953	1.0	14069.08203125	0.1711504370056601	5435.2451171875	1659.830078125	1.0	484.0	0.2510869247641098	106.0	281.0	300000.0	Cnn	1462026541351.0
954	1.0	14429.7587890625	0.16348397361092937	5074.568359375	1659.830078125	1.0	492.0	0.23968736413891284	98.0	281.0	900000.0	Cnn	1462026541351.0
955	1.0	14562.6708984375	0.16258825782272782	4878.59375	1722.892578125	1.0	492.0	0.2364387117578774	94.0	285.0	1800000.0	Cnn	1462026541351.0
956	1.0	18474.283203125	0.06436316119412037	966.9814453125	1722.892578125	1.0	549.0	0.1371575122283706	37.0	285.0	3600000.0	Cnn	1462026541351.0
957	1.0	17135.392578125	0.08938563659177103	966.3388671875	3062.42578125	1.0	538.0	0.11824457309466635	26.0	307.0	21600000.0	Cnn	1462026541351.0
958	1.0	16803.4755859375	0.05593427867119298	282.9609375	4077.720703125	1.0	506.0	0.07784739868293841	11.0	354.0	43200000.0	Cnn	1462026541351.0
959	0.2626953125	16111.94921875	0.06252858173093546	282.6982421875	4769.2470703125	1.0	401.0	0.0990523914694823	10.0	459.0	86400000.0	Cnn	1462026541351.0
960	31689.6044921875	2371.4423828125	-0.15933177457280562	17057.052734375	1260.865234375	13.0	177.0	0.6092576954227197	422.0	260.0	0.0	Cnn	1462027994379.0
961	31682.142578125	3840.8076171875	-0.2591915630500074	15587.6875	1268.3271484375	9.0	212.0	0.5710602041321441	387.0	264.0	1000.0	Cnn	1462027994379.0
962	31633.662109375	9721.625	-0.5453301499492549	9706.8701171875	1316.8076171875	4.0	380.0	0.3730562131701475	219.0	269.0	15000.0	Cnn	1462027994379.0
963	31633.662109375	10156.2353515625	-0.5638620269727382	9272.259765625	1316.8076171875	4.0	385.0	0.3669253872513212	214.0	269.0	30000.0	Cnn	1462027994379.0
964	31633.62109375	13047.4677734375	-0.6838704583606252	6381.02734375	1316.8486328125	3.0	404.0	0.3481984199072347	195.0	270.0	60000.0	Cnn	1462027994379.0
965	1.0	14151.5185546875	0.4358139252834667	5276.9765625	32950.4697265625	1.0	499.0	0.23691522400729687	100.0	273.0	300000.0	Cnn	1462027994379.0
966	1.0	14433.20703125	0.42275521625455864	4995.2880859375	32950.4697265625	1.0	505.0	0.22841181038518182	94.0	273.0	900000.0	Cnn	1462027994379.0
967	1.0	14434.6669921875	0.422686894202894	4993.828125	32950.4697265625	1.0	506.0	0.22697675946354293	93.0	273.0	1800000.0	Cnn	1462027994379.0
968	1.0	18330.4462890625	0.1903793430554201	1098.048828125	32950.4697265625	1.0	562.0	0.13218407008903474	37.0	273.0	3600000.0	Cnn	1462027994379.0
969	23.099609375	16899.2724609375	0.19590880736686794	1074.306640625	34382.2861328125	1.0	533.0	0.11746078013992434	25.0	313.0	21600000.0	Cnn	1462027994379.0
970	1.0	17183.5234375	0.10382301184716791	282.92578125	34912.515625	1.0	515.0	0.075784095935185	11.0	346.0	43200000.0	Cnn	1462027994379.0
971	0.2275390625	16406.623046875	0.1076397721751661	282.6982421875	35689.416015625	1.0	418.0	0.09456918286354689	10.0	443.0	86400000.0	Cnn	1462027994379.0
972	7.9814453125	695.8251953125	0.6290370902670155	13085.318359375	512.578125	5.0	238.0	0.4265412192683879	334.0	127.0	0.0	Cnn	1462029157804.0
973	1.18359375	2094.953125	0.40978958168409446	11686.1904296875	519.3759765625	3.0	269.0	0.3991946385844852	303.0	129.0	1000.0	Cnn	1462029157804.0
974	1.0	7728.765625	0.16589263561551437	6052.3779296875	520.5595703125	1.0	436.0	0.2269410077696243	136.0	131.0	15000.0	Cnn	1462029157804.0
975	1.0	7729.251953125	0.16588102134658694	6051.8916015625	520.5595703125	1.0	442.0	0.22034139156066385	130.0	131.0	30000.0	Cnn	1462029157804.0
976	1.0	8525.8759765625	0.14751547727054623	5255.267578125	520.5595703125	1.0	449.0	0.21256553741849135	123.0	131.0	60000.0	Cnn	1462029157804.0
977	1.0	8754.953125	0.14243853817751284	5026.1904296875	520.5595703125	1.0	484.0	0.17237092149731173	88.0	132.0	300000.0	Cnn	1462029157804.0
978	1.0	9090.6455078125	0.13512327830716686	4690.498046875	520.5595703125	1.0	492.0	0.16236206554811888	80.0	132.0	900000.0	Cnn	1462029157804.0
979	1.0	9092.10546875	0.1350917447342163	4689.0380859375	520.5595703125	1.0	493.0	0.1610864587897634	79.0	132.0	1800000.0	Cnn	1462029157804.0
980	1.0	12782.794921875	0.054713952427010194	791.6357421875	727.2724609375	1.0	538.0	0.08130101286239037	26.0	140.0	3600000.0	Cnn	1462029157804.0
981	1.0	12038.6689453125	0.08104071037780586	791.2958984375	1471.73828125	1.0	522.0	0.07629890560693407	20.0	162.0	21600000.0	Cnn	1462029157804.0
982	1.0	12101.228515625	0.0512724222279613	246.83203125	1953.642578125	3.0	331.0	0.05283142541293684	7.0	363.0	43200000.0	Cnn	1462029157804.0
983	1.0	11514.2802734375	0.06032798229956687	246.83203125	2540.5908203125	3.0	294.0	0.066104815393138	7.0	400.0	86400000.0	Cnn	1462029157804.0
984	7.7470703125	849.482421875	0.5862168501906658	13956.875	501.26953125	5.0	72.0	0.6796542720010581	336.0	111.0	0.0	Cnn	1462030313441.0
985	1.18359375	3084.5986328125	0.3339216690725324	11721.7587890625	507.8330078125	3.0	124.0	0.5590607220863775	284.0	113.0	1000.0	Cnn	1462030313441.0
986	1.0	7926.5947265625	0.1668892727602429	6879.7626953125	509.0166015625	1.0	273.0	0.3051985060845601	135.0	115.0	15000.0	Cnn	1462030313441.0
987	1.0	8033.126953125	0.16454512642283511	6773.23046875	509.0166015625	1.0	276.0	0.300420501351778	132.0	115.0	30000.0	Cnn	1462030313441.0
988	1.0	9247.3271484375	0.1393512861112921	5559.0302734375	509.0166015625	1.0	284.0	0.2876619111529222	124.0	115.0	60000.0	Cnn	1462030313441.0
989	1.0	9653.302734375	0.13140389236743716	5153.0546875	509.0166015625	1.0	321.0	0.22805203202142035	87.0	116.0	300000.0	Cnn	1462030313441.0
990	1.0	10052.5693359375	0.12374206630333313	4753.7880859375	509.0166015625	1.0	329.0	0.2143179479983886	79.0	116.0	900000.0	Cnn	1462030313441.0
991	1.0	9847.31640625	0.14796327176859564	4752.328125	715.7294921875	1.0	322.0	0.22276432116149028	78.0	124.0	1800000.0	Cnn	1462030313441.0
992	1.0	13758.486328125	0.05208867842529228	841.158203125	715.7294921875	1.0	378.0	0.09780635711505917	22.0	124.0	3600000.0	Cnn	1462030313441.0
993	1.0	12531.9619140625	0.09107806543597316	840.818359375	1942.59375	1.0	347.0	0.09891062175518839	16.0	161.0	21600000.0	Cnn	1462030313441.0
994	1.0	12530.9638671875	0.05448385211401302	234.9248046875	2549.4853515625	1.0	322.0	0.05579225768258338	6.0	196.0	43200000.0	Cnn	1462030313441.0
995	1.0	11987.3876953125	0.061610960633064496	234.9248046875	3093.0615234375	1.0	288.0	0.06958715534716851	6.0	230.0	86400000.0	Cnn	1462030313441.0
996	7.74609375	852.126953125	0.5862345525182459	12655.638671875	507.796875	5.0	78.0	0.6546124182962217	290.0	113.0	0.0	Cnn	1462031193884.0
997	1.18359375	2277.6201171875	0.39070901559601084	11230.1455078125	514.359375	3.0	109.0	0.5835306737555342	259.0	115.0	1000.0	Cnn	1462031193884.0
998	1.0	7136.888671875	0.17768098942790292	6370.876953125	515.54296875	1.0	238.0	0.3331693803463818	130.0	117.0	15000.0	Cnn	1462031193884.0
999	1.0	7136.888671875	0.17768098942790292	6370.876953125	515.54296875	1.0	238.0	0.3331693803463818	130.0	117.0	30000.0	Cnn	1462031193884.0
1000	1.0	8101.1708984375	0.15413693301398923	5406.5947265625	515.54296875	1.0	245.0	0.3204081931656685	123.0	117.0	60000.0	Cnn	1462031193884.0
1001	1.0	8269.6064453125	0.15023158212654067	5238.1591796875	515.54296875	1.0	278.0	0.2603387733782014	90.0	118.0	300000.0	Cnn	1462031193884.0
1002	1.0	8536.822265625	0.16373873718131746	4793.669921875	692.81640625	1.0	281.0	0.25184861086640364	81.0	124.0	900000.0	Cnn	1462031193884.0
1003	1.0	8538.2822265625	0.16370064850230448	4792.2099609375	692.81640625	1.0	282.0	0.24984582921157839	80.0	124.0	1800000.0	Cnn	1462031193884.0
1004	1.0	12451.677734375	0.057667178452566956	878.814453125	692.81640625	1.0	339.0	0.11206940868445231	23.0	124.0	3600000.0	Cnn	1462031193884.0
1005	1.0	11895.119140625	0.07990684402456212	878.474609375	1249.71484375	1.0	332.0	0.09903829024867475	17.0	137.0	21600000.0	Cnn	1462031193884.0
1006	1.0	12152.3125	0.0468673898971685	246.83203125	1624.1640625	1.0	317.0	0.057430553117943366	7.0	162.0	43200000.0	Cnn	1462031193884.0
1007	1.0	11696.3974609375	0.054465354894895894	246.83203125	2080.0791015625	1.0	277.0	0.07649631690079267	7.0	202.0	86400000.0	Cnn	1462031193884.0
1008	155.5810546875	604.3271484375	0.5621309014364188	12021.2470703125	502.8896484375	9.0	195.0	0.45081766387535305	282.0	138.0	0.0	Cnn	1462032055992.0
1009	149.017578125	2091.611328125	0.3325789178697848	10533.962890625	509.453125	7.0	231.0	0.4045881890456491	246.0	140.0	1000.0	Cnn	1462032055992.0
1010	1.0	6488.9599609375	0.2110907524765849	6136.6142578125	658.470703125	1.0	341.0	0.2853158737029289	136.0	146.0	15000.0	Cnn	1462032055992.0
1011	1.0	6489.5849609375	0.2110707053793858	6135.9892578125	658.470703125	1.0	347.0	0.2768890744551678	130.0	146.0	30000.0	Cnn	1462032055992.0
1012	1.0	7286.1923828125	0.18667203044824704	5339.3818359375	658.470703125	1.0	353.0	0.26841061539474764	124.0	146.0	60000.0	Cnn	1462032055992.0
1013	1.0	7612.3759765625	0.17723505145259755	5013.1982421875	658.470703125	1.0	388.0	0.21774315545183143	89.0	147.0	300000.0	Cnn	1462032055992.0
1014	1.0	7978.2490234375	0.16693975714234272	4647.3251953125	658.470703125	1.0	397.0	0.20373282168328302	80.0	147.0	900000.0	Cnn	1462032055992.0
1015	1.0	7979.708984375	0.1668992045155867	4645.865234375	658.470703125	1.0	398.0	0.20214638818887942	79.0	147.0	1800000.0	Cnn	1462032055992.0
1016	1.0	11890.4365234375	0.05383916125523636	735.1376953125	658.470703125	1.0	453.0	0.09449513359782023	24.0	147.0	3600000.0	Cnn	1462032055992.0
1017	1.0	11214.5205078125	0.07986328181378435	734.7978515625	1334.7265625	1.0	442.0	0.08490626190144636	18.0	164.0	21600000.0	Cnn	1462032055992.0
1018	1.0	11413.5390625	0.049767091812611075	246.83203125	1623.673828125	2.0	269.0	0.08171051031360739	7.0	346.0	43200000.0	Cnn	1462032055992.0
1019	1.0	11008.580078125	0.05700198065177443	246.83203125	2028.6328125	2.0	260.0	0.08554881602065885	7.0	355.0	86400000.0	Cnn	1462032055992.0
1020	30625.8681640625	2578.9248046875	-0.16464450676771972	17658.181640625	1251.9609375	11.0	165.0	0.6199903804034367	399.0	252.0	0.0	Cnn	1462032940822.0
1021	30619.109375	4713.6376953125	-0.29595750074764887	15523.46875	1258.7197265625	7.0	207.0	0.5688643992751194	357.0	256.0	1000.0	Cnn	1462032940822.0
1022	30477.8076171875	9994.892578125	-0.5305711600079372	10242.2138671875	1400.021484375	4.0	353.0	0.38106688242210945	211.0	259.0	15000.0	Cnn	1462032940822.0
1023	30477.7666015625	9995.1767578125	-0.5305807484341963	10241.9296875	1400.0625	3.0	354.0	0.3843888042239788	210.0	260.0	30000.0	Cnn	1462032940822.0
1024	30477.7666015625	12969.2607421875	-0.6510315563402744	7267.845703125	1400.0625	3.0	372.0	0.3609625511351482	192.0	260.0	60000.0	Cnn	1462032940822.0
1025	1.0	14999.302734375	0.41944688523159407	5237.8037109375	31877.8291015625	1.0	464.0	0.24709039754214523	100.0	263.0	300000.0	Cnn	1462032940822.0
1026	1.0	15400.673828125	0.4013338432953159	4836.4326171875	31877.8291015625	1.0	472.0	0.23515881124603347	92.0	263.0	900000.0	Cnn	1462032940822.0
1027	1.0	15402.1337890625	0.4012670399893442	4834.97265625	31877.8291015625	1.0	473.0	0.23364348285219444	91.0	263.0	1800000.0	Cnn	1462032940822.0
1028	1.0	18948.658203125	0.17229937867538428	939.7958984375	32226.4814453125	1.0	521.0	0.1438234137294773	39.0	267.0	3600000.0	Cnn	1462032940822.0
1029	1.0	17611.7646484375	0.18201617912111565	939.1533203125	33564.017578125	1.0	504.0	0.12839962049890044	28.0	295.0	21600000.0	Cnn	1462032940822.0
1030	1.7802734375	17913.623046875	0.09991454370494901	281.216796875	33918.3154296875	2.0	419.0	0.06985662125687275	9.0	397.0	43200000.0	Cnn	1462032940822.0
1031	1.7802734375	17508.6640625	0.101658429140718	281.216796875	34323.2744140625	2.0	410.0	0.07234713391954238	9.0	406.0	86400000.0	Cnn	1462032940822.0
1032	7.748046875	734.0869140625	0.628653490686484	12877.8232421875	541.818359375	5.0	72.0	0.6855079837239391	305.0	121.0	0.0	Cnn	1462034402267.0
1033	1.18359375	2266.3916015625	0.40234133046754333	11345.5185546875	548.3828125	3.0	101.0	0.6175021501785574	276.0	123.0	1000.0	Cnn	1462034402267.0
1034	1.0	7092.8203125	0.18502942866933328	6519.08984375	549.56640625	1.0	233.0	0.3577936596015408	144.0	125.0	15000.0	Cnn	1462034402267.0
1035	1.0	7092.8203125	0.18502942866933328	6519.08984375	549.56640625	1.0	233.0	0.3577936596015408	144.0	125.0	30000.0	Cnn	1462034402267.0
1036	1.0	8222.4814453125	0.15690220004633262	5389.4287109375	549.56640625	1.0	240.0	0.3451907439392153	137.0	125.0	60000.0	Cnn	1462034402267.0
1037	1.0	8489.130859375	0.15066132306091282	5122.779296875	549.56640625	1.0	284.0	0.26617655331343665	93.0	126.0	300000.0	Cnn	1462034402267.0
1038	1.0	8858.0732421875	0.14220566583469005	4753.8369140625	549.56640625	1.0	292.0	0.251116038214258	85.0	126.0	900000.0	Cnn	1462034402267.0
1039	1.0	8510.880859375	0.18445621516083954	4752.376953125	898.21875	1.0	289.0	0.25483999041642197	84.0	130.0	1800000.0	Cnn	1462034402267.0
1040	1.0	12434.3408203125	0.06373046651010848	828.9169921875	898.21875	1.0	347.0	0.12090416860486594	26.0	130.0	3600000.0	Cnn	1462034402267.0
1041	49.623046875	11861.1513671875	0.038272440898289954	778.9541015625	1471.748046875	1.0	333.0	0.11107973805912419	19.0	150.0	21600000.0	Cnn	1462034402267.0
1042	1.552734375	12120.310546875	0.048252618250703365	245.4228515625	1794.1904296875	1.0	296.0	0.06226974281813678	6.0	200.0	43200000.0	Cnn	1462034402267.0
1043	1.552734375	11715.3515625	0.05483511485729411	245.4228515625	2199.1494140625	1.0	287.0	0.06615964379304501	6.0	209.0	86400000.0	Cnn	1462034402267.0
1044	184.763671875	803.6787109375	0.5095695901035949	13184.0537109375	523.939453125	6.0	83.0	0.660188486746009	294.0	131.0	0.0	Cnn	1462035262429.0
1045	178.2001953125	2217.6435546875	0.32418598563093687	11770.0888671875	530.5029296875	4.0	113.0	0.5939674544610957	264.0	133.0	1000.0	Cnn	1462035262429.0
1046	1.0	7045.84765625	0.2125000348213154	6941.884765625	708.703125	1.0	244.0	0.34795017431105696	133.0	136.0	15000.0	Cnn	1462035262429.0
1047	1.0	7045.84765625	0.2125000348213154	6941.884765625	708.703125	1.0	244.0	0.34795017431105696	133.0	136.0	30000.0	Cnn	1462035262429.0
1048	1.0	8215.83203125	0.18051287102907404	5771.900390625	708.703125	1.0	252.0	0.3332965806535215	125.0	136.0	60000.0	Cnn	1462035262429.0
1049	1.0	8890.0458984375	0.1635004595792444	5097.6865234375	708.703125	1.0	288.0	0.26687227735253954	89.0	137.0	300000.0	Cnn	1462035262429.0
1050	1.0	9021.81640625	0.18194950757435938	4704.4267578125	970.1923828125	1.0	293.0	0.25529841716462925	81.0	140.0	900000.0	Cnn	1462035262429.0
1051	1.0	9023.2763671875	0.1819078072620224	4702.966796875	970.1923828125	1.0	294.0	0.25329858384868087	80.0	140.0	1800000.0	Cnn	1462035262429.0
1052	1.0	12934.00390625	0.06232186392647586	792.2392578125	970.1923828125	1.0	349.0	0.12169197574399095	25.0	140.0	3600000.0	Cnn	1462035262429.0
1053	1.0	12342.4267578125	0.08140304833129998	791.8994140625	1562.109375	1.0	335.0	0.11387676024349289	19.0	160.0	21600000.0	Cnn	1462035262429.0
1054	1.552734375	12669.904296875	0.046031900524054196	245.4228515625	1779.5556640625	1.0	291.0	0.06645152782408446	6.0	216.0	43200000.0	Cnn	1462035262429.0
1055	1.552734375	12264.9453125	0.05234109644266394	245.4228515625	2184.5146484375	1.0	282.0	0.07026964986449193	6.0	225.0	86400000.0	Cnn	1462035262429.0
1056	356.3984375	1063.3974609375	0.4566479117838812	13653.126953125	666.6904296875	9.0	339.0	0.3626162268939793	356.0	154.0	0.0	Cnn	1462036126272.0
1057	349.8359375	3240.60546875	0.24973239441117098	11475.9189453125	673.2529296875	7.0	384.0	0.32857480590178745	311.0	156.0	1000.0	Cnn	1462036126272.0
1058	1.0	7866.65625	0.23105686864449237	6849.8681640625	1023.0888671875	1.0	537.0	0.22332656270104004	158.0	162.0	15000.0	Cnn	1462036126272.0
1059	1.0	7867.142578125	0.23104231081661764	6849.3818359375	1023.0888671875	1.0	543.0	0.21784522215099772	152.0	162.0	30000.0	Cnn	1462036126272.0
1060	1.0	9332.4375	0.1896859258324413	5384.0869140625	1023.0888671875	1.0	553.0	0.20860679261908452	142.0	162.0	60000.0	Cnn	1462036126272.0
1061	1.0	9589.3701171875	0.18282478895258403	5127.154296875	1023.0888671875	1.0	596.0	0.16708741732743154	99.0	163.0	300000.0	Cnn	1462036126272.0
1062	1.0	9965.5556640625	0.1729115116890145	4750.96875	1023.0888671875	1.0	604.0	0.1586603680521726	91.0	163.0	900000.0	Cnn	1462036126272.0
1063	1.0	9967.015625	0.17287329151728836	4749.5087890625	1023.0888671875	1.0	605.0	0.15758834842532543	90.0	163.0	1800000.0	Cnn	1462036126272.0
1064	1.0	13875.80859375	0.0615556654311119	840.7158203125	1023.0888671875	1.0	663.0	0.08168387468661982	32.0	163.0	3600000.0	Cnn	1462036126272.0
1065	1.0	13138.48828125	0.08346499159468021	840.3154296875	1760.8095703125	1.0	643.0	0.0781287027437065	25.0	190.0	21600000.0	Cnn	1462036126272.0
1066	1.552734375	13390.4052734375	0.048343562608527776	257.330078125	2090.3251953125	4.0	351.0	0.050639099154714866	7.0	496.0	43200000.0	Cnn	1462036126272.0
1067	1.552734375	12985.4462890625	0.054028465958232456	257.330078125	2495.2841796875	4.0	342.0	0.05326589871349874	7.0	505.0	86400000.0	Cnn	1462036126272.0
1068	1060.94140625	1586.796875	0.45450904016676347	16303.529296875	1469.9326171875	11.0	123.0	0.6857002191577912	390.0	262.0	0.0	Cnn	1462037326675.0
1069	1054.185546875	3227.24609375	0.31543918937386795	14663.080078125	1476.6884765625	7.0	162.0	0.6296195755899183	351.0	266.0	1000.0	Cnn	1462037326675.0
1070	1053.001953125	8536.20703125	0.0703931758654681	9354.119140625	1477.8720703125	5.0	302.0	0.4191392523780525	211.0	268.0	15000.0	Cnn	1462037326675.0
1071	1053.001953125	8643.7236328125	0.06642215660462154	9246.6025390625	1477.8720703125	5.0	305.0	0.41470988235388917	208.0	268.0	30000.0	Cnn	1462037326675.0
1072	1053.001953125	11552.8388671875	-0.04239002509874413	6337.4873046875	1477.8720703125	5.0	325.0	0.3851312709287491	188.0	268.0	60000.0	Cnn	1462037326675.0
1073	1.0	12737.86328125	0.21821251526925087	5152.462890625	2530.8740234375	1.0	408.0	0.28052114253059207	105.0	273.0	300000.0	Cnn	1462037326675.0
1074	1.0	13092.1337890625	0.20815322106086148	4798.1923828125	2530.8740234375	1.0	415.0	0.26918664017850724	98.0	273.0	900000.0	Cnn	1462037326675.0
1075	1.0	13093.59375	0.20811172718279874	4796.732421875	2530.8740234375	1.0	416.0	0.26754763508396207	97.0	273.0	1800000.0	Cnn	1462037326675.0
1076	1.6513671875	17008.31640625	0.07873441150083153	880.3583984375	2530.8740234375	1.0	476.0	0.14998660173490516	36.0	273.0	3600000.0	Cnn	1462037326675.0
1077	47.8505859375	15325.669921875	0.08069913273250362	833.5166015625	4214.1630859375	3.0	438.0	0.11196293675332518	23.0	322.0	21600000.0	Cnn	1462037326675.0
1078	1.87890625	15529.0302734375	0.060830189948088635	269.2734375	4621.017578125	2.0	378.0	0.07014458881933454	8.0	398.0	43200000.0	Cnn	1462037326675.0
1079	1.87890625	15010.1904296875	0.0654409723518272	269.2734375	5139.857421875	2.0	363.0	0.07458320624245084	8.0	413.0	86400000.0	Cnn	1462037326675.0
1080	14.32421875	1934.603515625	0.5738936385608248	18386.6455078125	1135.5517578125	8.0	142.0	0.6715010021876341	435.0	254.0	0.0	Cnn	1462038490703.0
1081	7.568359375	3703.39453125	0.43686866224542775	16617.8544921875	1142.3076171875	4.0	186.0	0.6149686544615128	391.0	258.0	1000.0	Cnn	1462038490703.0
1082	6.384765625	9465.6796875	0.23805122875193993	10855.5693359375	1143.4912109375	2.0	364.0	0.3837567103710207	213.0	260.0	15000.0	Cnn	1462038490703.0
1083	6.384765625	9573.1962890625	0.23565276946295746	10748.052734375	1143.4912109375	2.0	367.0	0.379992017637193	210.0	260.0	30000.0	Cnn	1462038490703.0
1084	6.384765625	12482.3115234375	0.17775601956236164	7838.9375	1143.4912109375	2.0	387.0	0.35483564372447035	190.0	260.0	60000.0	Cnn	1462038490703.0
1085	6.384765625	13789.392578125	0.15453142407369222	6531.8564453125	1143.4912109375	1.0	468.0	0.2541350534838476	109.0	261.0	300000.0	Cnn	1462038490703.0
1086	6.384765625	14133.9931640625	0.1485443865262065	6187.255859375	1143.4912109375	1.0	475.0	0.2442450636606489	102.0	261.0	900000.0	Cnn	1462038490703.0
1087	8.0361328125	14135.453125	0.14788233568385367	6184.14453125	1143.4912109375	2.0	476.0	0.23565708750224681	100.0	261.0	1800000.0	Cnn	1462038490703.0
1088	1.6513671875	19231.5869140625	0.053488332829951746	1088.0107421875	1149.8759765625	1.0	535.0	0.14333597103386408	41.0	262.0	3600000.0	Cnn	1462038490703.0
1089	24.7509765625	17421.09375	0.07771493561299318	1064.2685546875	2961.01171875	2.0	490.0	0.12778721782184738	29.0	318.0	21600000.0	Cnn	1462038490703.0
1090	1.87890625	17985.51171875	0.04725668394016913	293.6669921875	3190.0673828125	2.0	424.0	0.08227303857552726	11.0	402.0	43200000.0	Cnn	1462038490703.0
1091	1.87890625	17364.970703125	0.05292805510129713	293.6669921875	3810.6083984375	2.0	407.0	0.08730133634375851	11.0	419.0	86400000.0	Cnn	1462038490703.0
1092	105.9951171875	775.5166015625	0.56158204788191	12524.5703125	546.0224609375	7.0	200.0	0.44352763406854834	300.0	124.0	0.0	Cnn	1462039788448.0
1093	99.431640625	2239.1259765625	0.358299227528912	11060.9609375	552.5859375	5.0	231.0	0.4090113600611896	269.0	126.0	1000.0	Cnn	1462039788448.0
1094	98.248046875	6853.015625	0.1412849022464638	6447.0712890625	553.76953125	3.0	356.0	0.2543593924473819	144.0	128.0	15000.0	Cnn	1462039788448.0
1095	98.248046875	6853.490234375	0.1412704058817027	6446.5966796875	553.76953125	3.0	361.0	0.24776000851342891	139.0	128.0	30000.0	Cnn	1462039788448.0
1096	98.248046875	7983.435546875	0.10787285035858839	5316.6513671875	553.76953125	3.0	369.0	0.2371200326052844	131.0	128.0	60000.0	Cnn	1462039788448.0
1097	98.248046875	8163.392578125	0.10267465229316793	5136.6943359375	553.76953125	2.0	403.0	0.1993203104409059	97.0	129.0	300000.0	Cnn	1462039788448.0
1098	98.248046875	8602.8251953125	0.08998718643431362	4697.26171875	553.76953125	2.0	412.0	0.1864255096339502	88.0	129.0	900000.0	Cnn	1462039788448.0
1099	98.248046875	8604.28515625	0.08994492788442006	4695.8017578125	553.76953125	2.0	413.0	0.18496635886367022	87.0	129.0	1800000.0	Cnn	1462039788448.0
1100	98.248046875	12221.6708984375	-0.045096977272292525	769.673828125	862.51171875	2.0	470.0	0.07695484939480915	27.0	132.0	3600000.0	Cnn	1462039788448.0
1101	98.248046875	11629.5849609375	-0.0015725575258600756	769.333984375	1454.9375	2.0	453.0	0.07281625048000087	21.0	155.0	21600000.0	Cnn	1462039788448.0
1102	1.6513671875	12041.7041015625	0.04665422777802923	245.38671875	1663.3623046875	3.0	292.0	0.04684059223975939	6.0	330.0	43200000.0	Cnn	1462039788448.0
1103	1.6513671875	11533.712890625	0.05519045475497256	245.38671875	2171.353515625	3.0	280.0	0.0515695816960365	6.0	342.0	86400000.0	Cnn	1462039788448.0
1104	7.7470703125	959.26953125	0.614380804521868	13376.5673828125	667.02734375	5.0	102.0	0.6370566577550744	319.0	139.0	0.0	Cnn	1462040650967.0
1105	1.18359375	2557.73828125	0.4132993835635723	11778.0986328125	673.5908203125	3.0	136.0	0.5719704641665426	285.0	141.0	1000.0	Cnn	1462040650967.0
1106	1.0	7398.0732421875	0.20064319000711522	6937.763671875	674.7744140625	1.0	266.0	0.352109738237377	155.0	143.0	15000.0	Cnn	1462040650967.0
1107	1.0	7398.0732421875	0.20064319000711522	6937.763671875	674.7744140625	1.0	266.0	0.352109738237377	155.0	143.0	30000.0	Cnn	1462040650967.0
1108	1.0	8863.3681640625	0.16380328344319817	5472.46875	674.7744140625	1.0	276.0	0.33595311246598497	145.0	143.0	60000.0	Cnn	1462040650967.0
1109	1.0	9178.578125	0.1564136244886648	5157.2587890625	674.7744140625	1.0	326.0	0.25444960286178836	95.0	144.0	300000.0	Cnn	1462040650967.0
1110	1.0	9530.24609375	0.1483164125783161	4805.5908203125	674.7744140625	1.0	334.0	0.24063891306817953	87.0	144.0	900000.0	Cnn	1462040650967.0
1111	1.0	9222.9638671875	0.18120157274633272	4804.130859375	983.5166015625	1.0	332.0	0.24244412876420107	86.0	147.0	1800000.0	Cnn	1462040650967.0
1112	1.0	13136.359375	0.06543950825143183	890.7353515625	983.5166015625	1.0	389.0	0.12282806088423653	29.0	147.0	3600000.0	Cnn	1462040650967.0
1113	101.6767578125	12425.5419921875	0.004235990869628974	788.658203125	1694.734375	1.0	372.0	0.11327895209099435	21.0	171.0	21600000.0	Cnn	1462040650967.0
1114	1.552734375	12845.216796875	0.0481678908040343	257.330078125	1906.51171875	1.0	322.0	0.07112680531421486	7.0	235.0	43200000.0	Cnn	1462040650967.0
1115	1.552734375	12337.2255859375	0.055859824384382244	257.330078125	2414.5029296875	1.0	310.0	0.07581485921657227	7.0	247.0	86400000.0	Cnn	1462040650967.0
1116	147.8662109375	811.2060546875	0.5261970010271901	13784.0634765625	524.6728515625	6.0	86.0	0.6533243151971448	327.0	124.0	0.0	Cnn	1462041547342.0
1117	141.3017578125	2752.248046875	0.3003316472253069	11843.021484375	531.2373046875	4.0	118.0	0.5863611487712241	295.0	126.0	1000.0	Cnn	1462041547342.0
1118	1.0	7813.03125	0.191425378136114	6782.23828125	672.5390625	1.0	279.0	0.3127404407853185	134.0	129.0	15000.0	Cnn	1462041547342.0
1119	1.0	7813.03125	0.191425378136114	6782.23828125	672.5390625	1.0	279.0	0.3127404407853185	134.0	129.0	30000.0	Cnn	1462041547342.0
1120	1.0	8942.9765625	0.16405700678795948	5652.29296875	672.5390625	1.0	287.0	0.29979756251152384	126.0	129.0	60000.0	Cnn	1462041547342.0
1121	1.0	9584.7978515625	0.1494760679821976	5010.4716796875	672.5390625	1.0	323.0	0.24090581728007351	90.0	130.0	300000.0	Cnn	1462041547342.0
1122	1.0	9494.6962890625	0.1836192182190199	4688.9169921875	1084.1953125	1.0	327.0	0.23194226624272676	82.0	134.0	900000.0	Cnn	1462041547342.0
1123	1.0	9496.15625	0.1835777967632489	4687.45703125	1084.1953125	1.0	328.0	0.23014784539618818	81.0	134.0	1800000.0	Cnn	1462041547342.0
1124	1.0	13402.09375	0.06313201334914292	781.51953125	1084.1953125	1.0	384.0	0.10876547343411098	25.0	134.0	3600000.0	Cnn	1462041547342.0
1125	1.0	12515.03125	0.0886146891226763	781.1796875	1971.59765625	1.0	359.0	0.10825273473271381	19.0	165.0	21600000.0	Cnn	1462041547342.0
1126	1.552734375	12909.7607421875	0.0490510074668994	245.4228515625	2111.072265625	1.0	319.0	0.06029095674993403	6.0	217.0	43200000.0	Cnn	1462041547342.0
1127	1.552734375	12308.2138671875	0.05751439941928412	245.4228515625	2712.619140625	1.0	304.0	0.06609044454465533	6.0	232.0	86400000.0	Cnn	1462041547342.0
1128	642.2099609375	712.47265625	0.42571697668747577	12721.8173828125	615.388671875	23.0	78.0	0.5630863568409754	282.0	113.0	0.0	Cnn	1462042414812.0
1129	326.904296875	2900.1181640625	0.33402499063678265	10534.171875	930.6943359375	18.0	121.0	0.47455639866290783	239.0	118.0	1000.0	Cnn	1462042414812.0
1130	325.720703125	6786.9775390625	0.13210964087321944	6647.3125	931.8779296875	16.0	236.0	0.22478624454590493	124.0	120.0	15000.0	Cnn	1462042414812.0
1131	325.720703125	6889.3994140625	0.12794155137611962	6544.890625	931.8779296875	16.0	238.0	0.22024542213939874	122.0	120.0	30000.0	Cnn	1462042414812.0
1132	325.720703125	8187.01953125	0.07587031230946382	5247.2705078125	931.8779296875	16.0	247.0	0.1995650120019397	113.0	120.0	60000.0	Cnn	1462042414812.0
1133	49.623046875	8415.9609375	0.19662840674836168	5018.3291015625	1207.9755859375	1.0	274.0	0.2715925497682524	86.0	135.0	300000.0	Cnn	1462042414812.0
1134	49.623046875	8793.73828125	0.1836207331307718	4640.5517578125	1207.9755859375	1.0	282.0	0.2551742453320591	78.0	135.0	900000.0	Cnn	1462042414812.0
1135	49.623046875	8795.1982421875	0.18357069207460514	4639.091796875	1207.9755859375	1.0	283.0	0.2530934548217996	77.0	135.0	1800000.0	Cnn	1462042414812.0
1136	49.623046875	12475.646484375	0.030161542063235795	748.705078125	1417.9140625	1.0	331.0	0.12476566409541853	24.0	140.0	3600000.0	Cnn	1462042414812.0
1137	49.623046875	11764.7685546875	0.05806795463640352	748.365234375	2129.1318359375	1.0	313.0	0.1186171352914485	18.0	164.0	21600000.0	Cnn	1462042414812.0
1138	1.552734375	12194.4384765625	0.05208352477323811	233.443359375	2262.4541015625	1.0	285.0	0.05583743313188108	5.0	205.0	43200000.0	Cnn	1462042414812.0
1139	1.552734375	11682.8310546875	0.05938008473853494	233.443359375	2774.0615234375	1.0	272.0	0.061251636498857454	5.0	218.0	86400000.0	Cnn	1462042414812.0
1140	7.9423828125	1880.4296875	0.580454143911807	16799.365234375	1142.8212890625	7.0	229.0	0.5596518632242417	436.0	243.0	0.0	Cnn	1462043282577.0
1141	1.18359375	3471.37890625	0.44969397321120985	15208.416015625	1149.580078125	3.0	268.0	0.525529985654789	397.0	247.0	1000.0	Cnn	1462043282577.0
1142	1.0	9369.4140625	0.2331778590552138	9310.380859375	1150.763671875	1.0	446.0	0.33922844715306233	219.0	249.0	15000.0	Cnn	1462043282577.0
1143	1.0	9701.21484375	0.22544241302656587	8978.580078125	1150.763671875	1.0	452.0	0.3329777049540108	213.0	249.0	30000.0	Cnn	1462043282577.0
1144	1.0	12259.109375	0.17137275777069197	6420.685546875	1150.763671875	1.0	469.0	0.315199529641563	196.0	249.0	60000.0	Cnn	1462043282577.0
1145	1.0	13240.4755859375	0.15218856728334565	5439.3193359375	1150.763671875	1.0	554.0	0.22183001746678288	111.0	250.0	300000.0	Cnn	1462043282577.0
1146	1.0	13669.9267578125	0.14388748007448454	5009.8681640625	1150.763671875	1.0	562.0	0.21215404518685863	103.0	250.0	900000.0	Cnn	1462043282577.0
1147	1.0	13242.7294921875	0.17064350677798631	5008.408203125	1579.4208984375	1.0	546.0	0.22130806647963192	102.0	267.0	1800000.0	Cnn	1462043282577.0
1148	1.0	17165.1025390625	0.07004603087115459	1086.03515625	1579.4208984375	1.0	607.0	0.12950462459283393	41.0	267.0	3600000.0	Cnn	1462043282577.0
1149	144.3486328125	15902.353515625	0.011868366625014845	941.0439453125	2842.8125	4.0	582.0	0.0788387523926028	26.0	303.0	21600000.0	Cnn	1462043282577.0
1150	1.7802734375	16314.802734375	0.05211466144788769	293.16015625	3220.8154296875	3.0	424.0	0.07090342867013273	10.0	478.0	43200000.0	Cnn	1462043282577.0
1151	1.7802734375	15787.8173828125	0.057437905906319205	293.16015625	3747.80078125	3.0	410.0	0.07473502369800888	10.0	492.0	86400000.0	Cnn	1462043282577.0
1152	357.32421875	1912.701171875	0.5044312335793477	16364.212890625	1265.732421875	23.0	163.0	0.5733467384512431	388.0	235.0	0.0	Cnn	1462044744758.0
1153	350.5654296875	3665.654296875	0.3696966800645952	14611.259765625	1272.4912109375	19.0	197.0	0.5318222910282568	354.0	239.0	1000.0	Cnn	1462044744758.0
1154	294.060546875	8906.3193359375	0.18154722830036124	9370.5947265625	1328.99609375	15.0	333.0	0.34735722559224996	218.0	243.0	15000.0	Cnn	1462044744758.0
1155	294.060546875	8906.3193359375	0.18154722830036124	9370.5947265625	1328.99609375	15.0	333.0	0.34735722559224996	218.0	243.0	30000.0	Cnn	1462044744758.0
1156	211.533203125	11715.0244140625	0.13209836815760237	6561.8896484375	1411.5234375	14.0	351.0	0.32619325525517495	200.0	244.0	60000.0	Cnn	1462044744758.0
1157	1.0	12667.1591796875	0.1863763792726018	5609.7548828125	1623.056640625	1.0	434.0	0.27561092775103163	117.0	258.0	300000.0	Cnn	1462044744758.0
1158	1.0	12954.0546875	0.17973222083895762	5322.859375	1623.056640625	1.0	441.0	0.26551257764107117	110.0	258.0	900000.0	Cnn	1462044744758.0
1159	1.0	13019.876953125	0.17821063703916412	5257.037109375	1623.056640625	1.0	443.0	0.26259433295272644	108.0	258.0	1800000.0	Cnn	1462044744758.0
1160	1.0	16839.0517578125	0.08206441871994903	1347.546875	1713.3720703125	1.0	498.0	0.1653974885180598	48.0	263.0	3600000.0	Cnn	1462044744758.0
1161	47.751953125	15522.7451171875	0.08884008059111943	1299.212890625	3030.2607421875	3.0	475.0	0.13367644497326758	35.0	296.0	21600000.0	Cnn	1462044744758.0
1162	1.7802734375	15861.287109375	0.08648285102723272	740.880859375	3296.0224609375	2.0	392.0	0.12521656594869707	18.0	397.0	43200000.0	Cnn	1462044744758.0
1163	1.7802734375	15346.0634765625	0.09465828897661975	740.880859375	3811.24609375	2.0	378.0	0.13074429663498865	18.0	411.0	86400000.0	Cnn	1462044744758.0
1164	148.0634765625	2980.5732421875	0.4569608708457963	15830.16015625	1238.0400390625	8.0	168.0	0.6249405096386864	385.0	259.0	0.0	Cnn	1462046212255.0
1165	141.3017578125	4516.52734375	0.36839966103609917	14294.2060546875	1244.8017578125	4.0	200.0	0.5891543539391415	353.0	263.0	1000.0	Cnn	1462046212255.0
1166	1.0	9608.4111328125	0.2480551149838525	9202.322265625	1386.103515625	1.0	335.0	0.4135656131354034	218.0	266.0	15000.0	Cnn	1462046212255.0
1167	1.0	9939.7373046875	0.23994607215351316	8870.99609375	1386.103515625	1.0	337.0	0.41093570377073946	216.0	266.0	30000.0	Cnn	1462046212255.0
1168	1.0	12247.4296875	0.18800840213699607	6563.3037109375	1386.103515625	1.0	352.0	0.39121985757901967	201.0	266.0	60000.0	Cnn	1462046212255.0
1169	1.0	13177.958984375	0.16845584819755566	5632.7744140625	1386.103515625	1.0	438.0	0.2749260301144852	115.0	267.0	300000.0	Cnn	1462046212255.0
1170	1.0	13548.4921875	0.16076011190059303	5262.2412109375	1386.103515625	1.0	446.0	0.2632540380356963	107.0	267.0	900000.0	Cnn	1462046212255.0
1171	1.0	13459.63671875	0.16630781308422504	5260.78125	1476.4189453125	1.0	442.0	0.2655539679078877	106.0	272.0	1800000.0	Cnn	1462046212255.0
1172	23.099609375	17104.759765625	0.06674356520691177	1343.1865234375	1725.791015625	1.0	492.0	0.16909518581662902	47.0	280.0	3600000.0	Cnn	1462046212255.0
1173	24.65234375	16473.349609375	0.08341224887479701	1340.9912109375	2357.84375	2.0	489.0	0.1389151861494127	35.0	294.0	21600000.0	Cnn	1462046212255.0
1174	1.552734375	16762.9345703125	0.07622545565782143	762.4765625	2669.873046875	1.0	427.0	0.1325905659641261	20.0	372.0	43200000.0	Cnn	1462046212255.0
1175	1.552734375	16247.7109375	0.08471679332742303	762.4765625	3185.0966796875	1.0	413.0	0.13780235501286497	20.0	386.0	86400000.0	Cnn	1462046212255.0
1176	114.966796875	864.4619140625	0.5379699103833876	13521.271484375	544.513671875	12.0	237.0	0.3891571108887352	327.0	124.0	0.0	Cnn	1462047380056.0
1177	108.4033203125	2314.212890625	0.351808404825269	12071.5205078125	551.0771484375	10.0	269.0	0.358682165825632	295.0	126.0	1000.0	Cnn	1462047380056.0
1178	1.0	7934.8779296875	0.18499645939709827	6450.85546875	659.48046875	1.0	430.0	0.2308822706478644	134.0	135.0	15000.0	Cnn	1462047380056.0
1179	1.0	9064.86328125	0.15783486612382308	5320.8701171875	659.48046875	1.0	441.0	0.2183824587164948	123.0	135.0	30000.0	Cnn	1462047380056.0
1180	1.0	9065.4482421875	0.15782137023326825	5320.28515625	659.48046875	1.0	444.0	0.21493393952070575	120.0	135.0	60000.0	Cnn	1462047380056.0
1181	1.0	9236.16796875	0.1539019727396534	5149.5654296875	659.48046875	1.0	473.0	0.18090644444323964	91.0	136.0	300000.0	Cnn	1462047380056.0
1182	1.0	9577.9833984375	0.1461576672809592	4807.75	659.48046875	1.0	481.0	0.17077452689070954	83.0	136.0	900000.0	Cnn	1462047380056.0
1183	1.0	9579.443359375	0.14612484820892221	4806.2900390625	659.48046875	1.0	482.0	0.16948501265347612	82.0	136.0	1800000.0	Cnn	1462047380056.0
1184	1.0	12691.2080078125	0.08178123792787688	908.7978515625	1445.2080078125	1.0	520.0	0.0941553332704348	29.0	151.0	3600000.0	Cnn	1462047380056.0
1185	84.15625	12258.4638671875	0.028452654878023113	824.3017578125	1878.2919921875	2.0	508.0	0.06749180549147664	21.0	169.0	21600000.0	Cnn	1462047380056.0
1186	1.552734375	12411.0361328125	0.05389818454581827	245.38671875	2387.23828125	3.0	307.0	0.050388827217512595	6.0	384.0	43200000.0	Cnn	1462047380056.0
1187	1.552734375	12074.7783203125	0.05864400915701399	245.38671875	2723.49609375	3.0	300.0	0.05280793563433648	6.0	391.0	86400000.0	Cnn	1462047380056.0
1188	8.8740234375	1367.166015625	0.49370297923538303	14041.6875	513.8671875	6.0	94.0	0.646137635263494	360.0	127.0	0.0	Cnn	1462048446018.0
1189	2.310546875	3303.06640625	0.3258611822321508	12105.787109375	520.4306640625	4.0	138.0	0.5598495160505741	316.0	129.0	1000.0	Cnn	1462048446018.0
1190	1.126953125	8400.4765625	0.16245582147437918	7008.376953125	521.6142578125	2.0	284.0	0.33056566339329607	170.0	131.0	15000.0	Cnn	1462048446018.0
1191	1.126953125	8400.4765625	0.16245582147437918	7008.376953125	521.6142578125	2.0	284.0	0.33056566339329607	170.0	131.0	30000.0	Cnn	1462048446018.0
1192	1.126953125	9199.095703125	0.1464123250744637	6209.7578125	521.6142578125	2.0	290.0	0.3217959380965403	164.0	131.0	60000.0	Cnn	1462048446018.0
1193	1.0	10243.037109375	0.12696892723438424	5165.81640625	522.7412109375	1.0	356.0	0.23361374684672945	98.0	133.0	300000.0	Cnn	1462048446018.0
1194	1.0	10146.0234375	0.16839630466655522	4796.44140625	989.1298828125	1.0	352.0	0.23553621289558388	91.0	144.0	900000.0	Cnn	1462048446018.0
1195	1.0	10159.150390625	0.17144867688391927	4730.619140625	1041.8251953125	1.0	350.0	0.23680695428626397	89.0	148.0	1800000.0	Cnn	1462048446018.0
1196	1.0	14066.5283203125	0.06066729758529071	823.2412109375	1041.8251953125	1.0	409.0	0.11994411912726094	30.0	148.0	3600000.0	Cnn	1462048446018.0
1197	1.552734375	13216.2822265625	0.08436457768196158	821.4091796875	1892.3505859375	1.0	380.0	0.12373733555739032	24.0	182.0	21600000.0	Cnn	1462048446018.0
1198	1.552734375	13401.017578125	0.04909549499547199	245.38671875	2283.6376953125	1.0	348.0	0.05705029446256694	6.0	232.0	43200000.0	Cnn	1462048446018.0
1199	1.552734375	13061.1435546875	0.053604032307420876	245.38671875	2623.51171875	1.0	340.0	0.0597837423655042	6.0	240.0	86400000.0	Cnn	1462048446018.0
1200	874.79296875	1231.466796875	0.27384481169411207	13459.9296875	550.59765625	28.0	86.0	0.555510597985614	317.0	125.0	0.0	Cnn	1462049330743.0
1201	868.2294921875	2954.2666015625	0.1305459991537058	11737.1298828125	557.1611328125	26.0	119.0	0.48086702266511633	284.0	127.0	1000.0	Cnn	1462049330743.0
1202	420.169921875	8027.6630859375	0.09084775282520388	6663.7333984375	1005.220703125	14.0	251.0	0.2787875697146672	152.0	139.0	15000.0	Cnn	1462049330743.0
1203	420.169921875	8993.6728515625	0.054443625985574395	5697.7236328125	1005.220703125	14.0	257.0	0.26712012746703967	146.0	139.0	30000.0	Cnn	1462049330743.0
1204	420.169921875	9159.6201171875	0.04809949442917306	5531.7763671875	1005.220703125	14.0	259.0	0.26321500031218575	144.0	139.0	60000.0	Cnn	1462049330743.0
1205	23.099609375	9581.4814453125	0.20209959141828548	5109.9150390625	1402.291015625	1.0	306.0	0.2744498654161772	97.0	152.0	300000.0	Cnn	1462049330743.0
1206	23.099609375	9493.9658203125	0.225593529630225	4745.2353515625	1854.486328125	1.0	306.0	0.2698050705684269	89.0	160.0	900000.0	Cnn	1462049330743.0
1207	23.099609375	9559.7880859375	0.2232485168475334	4679.4130859375	1854.486328125	1.0	308.0	0.2659782914768922	87.0	160.0	1800000.0	Cnn	1462049330743.0
1208	23.099609375	13333.9755859375	0.06587485444318734	769.3671875	1990.3447265625	1.0	364.0	0.12910831989739974	26.0	165.0	3600000.0	Cnn	1462049330743.0
1209	24.65234375	13112.59765625	0.0708027893227826	767.53515625	2212.001953125	2.0	360.0	0.09846434152446847	20.0	174.0	21600000.0	Cnn	1462049330743.0
1210	1.552734375	13341.2998046875	0.051673481111822184	245.38671875	2528.5478515625	1.0	328.0	0.05912152507604173	6.0	221.0	43200000.0	Cnn	1462049330743.0
1211	1.552734375	13016.8037109375	0.055818144948830216	245.38671875	2853.0439453125	1.0	321.0	0.06171914085429367	6.0	228.0	86400000.0	Cnn	1462049330743.0
1212	346.8935546875	612.4697265625	0.4825745259217136	12012.12109375	509.6669921875	11.0	153.0	0.4691445140423607	287.0	114.0	0.0	Cnn	1462050190810.0
1213	340.330078125	2097.0595703125	0.26938594694871665	10527.53125	516.23046875	9.0	187.0	0.4186753286396012	253.0	116.0	1000.0	Cnn	1462050190810.0
1214	1.0	6361.357421875	0.24219234069967174	6263.2333984375	856.560546875	1.0	303.0	0.29308351099505564	137.0	124.0	15000.0	Cnn	1462050190810.0
1215	1.0	6992.1796875	0.22018908130022377	5632.4111328125	856.560546875	1.0	309.0	0.28421029753945715	131.0	124.0	30000.0	Cnn	1462050190810.0
1216	1.0	7158.27734375	0.21464102033025176	5466.3134765625	856.560546875	1.0	312.0	0.2797629173515796	128.0	124.0	60000.0	Cnn	1462050190810.0
1217	1.0	7484.9580078125	0.20397608017842012	5139.6328125	856.560546875	1.0	351.0	0.22107550682564828	89.0	125.0	300000.0	Cnn	1462050190810.0
1218	1.0	7868.310546875	0.19181651608329328	4756.2802734375	856.560546875	1.0	358.0	0.20982628203426262	82.0	125.0	900000.0	Cnn	1462050190810.0
1219	1.0	7869.7705078125	0.19177084119600593	4754.8203125	856.560546875	1.0	359.0	0.20819749609786886	81.0	125.0	1800000.0	Cnn	1462050190810.0
1220	82.603515625	11656.3505859375	-0.01810829245661347	766.279296875	975.91796875	1.0	411.0	0.09717646601268141	24.0	129.0	3600000.0	Cnn	1462050190810.0
1221	84.15625	11358.6748046875	0.0013454844350153268	764.38671875	1273.93359375	2.0	403.0	0.0646504567036586	17.0	143.0	21600000.0	Cnn	1462050190810.0
1222	1.552734375	11532.7490234375	0.04935980424055215	245.4228515625	1701.4267578125	2.0	280.0	0.058441840578570006	6.0	277.0	43200000.0	Cnn	1462050190810.0
1223	1.552734375	11141.4228515625	0.05621543411325236	245.4228515625	2092.7529296875	2.0	271.0	0.06226720579113216	6.0	286.0	86400000.0	Cnn	1462050190810.0
1224	7.7490234375	706.7646484375	0.6335092475724281	13075.337890625	533.396484375	5.0	67.0	0.7004207945858383	294.0	124.0	0.0	Cnn	1462051060084.0
1225	1.18359375	2288.3759765625	0.39838337703857896	11493.7265625	539.9619140625	3.0	100.0	0.6181963180058574	261.0	126.0	1000.0	Cnn	1462051060084.0
1226	1.0	6720.1630859375	0.19487575487945458	7061.939453125	541.1455078125	1.0	228.0	0.356352665539896	133.0	128.0	15000.0	Cnn	1462051060084.0
1227	1.0	7179.125	0.18270301057175725	6602.9775390625	541.1455078125	1.0	232.0	0.34872494778200047	129.0	128.0	30000.0	Cnn	1462051060084.0
1228	1.0	8017.783203125	0.16203442993444803	5764.3193359375	541.1455078125	1.0	238.0	0.3372872607039077	123.0	128.0	60000.0	Cnn	1462051060084.0
1229	1.0	8516.9482421875	0.15046799915171466	5265.154296875	541.1455078125	1.0	268.0	0.28026994545163925	93.0	129.0	300000.0	Cnn	1462051060084.0
1230	1.0	8889.625	0.14209675501923447	4892.4775390625	541.1455078125	1.0	276.0	0.2643839353336719	85.0	129.0	900000.0	Cnn	1462051060084.0
1231	82.603515625	8808.443359375	0.1078464552804013	4808.4140625	623.787109375	1.0	274.0	0.2654544348117007	83.0	132.0	1800000.0	Cnn	1462051060084.0
1232	82.603515625	12604.4228515625	-0.031623948862145444	910.078125	726.1435546875	1.0	325.0	0.13459663421715987	27.0	137.0	3600000.0	Cnn	1462051060084.0
1233	84.15625	12059.4462890625	0.009170309057388928	908.185546875	1271.4599609375	2.0	301.0	0.1158519393785536	20.0	167.0	21600000.0	Cnn	1462051060084.0
1234	1.552734375	12493.53125	0.044057501073687944	245.4228515625	1582.7412109375	1.0	291.0	0.06184771897470394	6.0	192.0	43200000.0	Cnn	1462051060084.0
1235	1.552734375	12136.7177734375	0.050012708448483836	245.4228515625	1939.5546875	1.0	283.0	0.0654334471340779	6.0	200.0	86400000.0	Cnn	1462051060084.0
1236	7.74609375	625.900390625	0.6454357017899474	12198.1640625	503.251953125	5.0	69.0	0.6812308369179484	295.0	113.0	0.0	Cnn	1462051949576.0
1237	1.18359375	2733.841796875	0.35101356924185295	10090.22265625	509.814453125	3.0	111.0	0.5769699361943411	253.0	115.0	1000.0	Cnn	1462051949576.0
1238	1.0	6640.5888671875	0.185028470443624	6183.4755859375	510.998046875	1.0	227.0	0.3499464542590394	137.0	117.0	15000.0	Cnn	1462051949576.0
1239	1.0	6933.8876953125	0.176957461039909	5890.1767578125	510.998046875	1.0	230.0	0.34438874012700166	134.0	117.0	30000.0	Cnn	1462051949576.0
1240	1.0	7437.1962890625	0.1637159166514051	5386.8681640625	510.998046875	1.0	234.0	0.3369883831235712	130.0	117.0	60000.0	Cnn	1462051949576.0
1241	1.0	7684.5322265625	0.15744564552880888	5139.5322265625	510.998046875	1.0	272.0	0.2670249736415792	92.0	118.0	300000.0	Cnn	1462051949576.0
1242	1.0	7996.9970703125	0.16395106779462457	4707.7099609375	630.35546875	1.0	276.0	0.257648408900913	84.0	122.0	900000.0	Cnn	1462051949576.0
1243	1.0	7998.45703125	0.16391155141446798	4706.25	630.35546875	1.0	277.0	0.25565967969250175	83.0	122.0	1800000.0	Cnn	1462051949576.0
1244	1.0	11810.4296875	0.05927581716595444	791.9208984375	732.7119140625	1.0	332.0	0.11571800173235217	23.0	127.0	3600000.0	Cnn	1462051949576.0
1245	1.552734375	11311.634765625	0.07849799142463276	790.0283203125	1231.8466796875	1.0	319.0	0.10222894765426783	16.0	146.0	21600000.0	Cnn	1462051949576.0
1246	1.552734375	11569.8076171875	0.046547158390790176	245.38671875	1518.3154296875	1.0	286.0	0.06243552979116683	6.0	189.0	43200000.0	Cnn	1462051949576.0
1247	1.552734375	11178.4814453125	0.05371777211649516	245.38671875	1909.6416015625	1.0	277.0	0.06657371556848302	6.0	198.0	86400000.0	Cnn	1462051949576.0
1248	226.208984375	674.8955078125	0.516129824331852	12891.931640625	511.501953125	11.0	64.0	0.6717226808850032	316.0	114.0	0.0	Cnn	1462052838664.0
1249	219.6455078125	2086.888671875	0.31428555715598	11479.9384765625	518.0654296875	9.0	97.0	0.5879099218710151	283.0	116.0	1000.0	Cnn	1462052838664.0
1250	82.603515625	7462.0732421875	0.15088588951663437	6104.75390625	655.107421875	2.0	256.0	0.30948941576767036	124.0	123.0	15000.0	Cnn	1462052838664.0
1251	82.603515625	8298.435546875	0.12630970744626152	5268.3916015625	655.107421875	2.0	261.0	0.300452471147173	119.0	123.0	30000.0	Cnn	1462052838664.0
1252	82.603515625	8426.35546875	0.1226123576846282	5140.4716796875	655.107421875	2.0	263.0	0.2968287314641399	117.0	123.0	60000.0	Cnn	1462052838664.0
1253	82.603515625	8578.4921875	0.11822413205585104	4988.3349609375	655.107421875	1.0	291.0	0.2551022634151824	89.0	124.0	300000.0	Cnn	1462052838664.0
1254	82.603515625	8930.912109375	0.10806646433223958	4635.9150390625	655.107421875	1.0	299.0	0.24008107595095413	81.0	124.0	900000.0	Cnn	1462052838664.0
1255	82.603515625	8809.8896484375	0.12575629628615306	4634.455078125	777.58984375	1.0	293.0	0.24773050440164077	80.0	131.0	1800000.0	Cnn	1462052838664.0
1256	82.603515625	12710.8935546875	-0.04251151884529266	733.451171875	777.58984375	1.0	351.0	0.10833363772449969	22.0	131.0	3600000.0	Cnn	1462052838664.0
1257	84.15625	12014.0810546875	0.004585489988648013	731.55859375	1474.7421875	2.0	336.0	0.07593425809167083	15.0	152.0	21600000.0	Cnn	1462052838664.0
1258	1.552734375	12191.2568359375	0.04889466126099656	245.4228515625	1866.3056640625	1.0	302.0	0.06009512874388929	6.0	196.0	43200000.0	Cnn	1462052838664.0
1259	1.552734375	11720.3896484375	0.05634569697325923	245.4228515625	2337.1728515625	1.0	290.0	0.0652353233087795	6.0	208.0	86400000.0	Cnn	1462052838664.0
1260	1119.5458984375	1082.6064453125	0.2946729365663327	14452.0546875	634.0986328125	48.0	251.0	0.3045399886565085	371.0	151.0	0.0	Cnn	1462053916134.0
1261	1099.2216796875	2928.439453125	0.13754771412587483	12606.2216796875	654.4228515625	37.0	292.0	0.2970280325921456	330.0	162.0	1000.0	Cnn	1462053916134.0
1262	926.6220703125	8446.9775390625	-0.043679832337261415	7087.68359375	827.0224609375	27.0	451.0	0.13948032117438544	171.0	172.0	15000.0	Cnn	1462053916134.0
1263	926.6220703125	8740.9013671875	-0.05530480634569167	6793.759765625	827.0224609375	27.0	459.0	0.12841236207462708	163.0	172.0	30000.0	Cnn	1462053916134.0
1264	926.6220703125	9747.234375	-0.09654003331240163	5787.4267578125	827.0224609375	27.0	466.0	0.1185379055938369	156.0	172.0	60000.0	Cnn	1462053916134.0
1265	1.0	10317.9208984375	0.22053737067712365	5216.740234375	1753.64453125	1.0	519.0	0.20728263787905585	103.0	199.0	300000.0	Cnn	1462053916134.0
1266	1.0	10658.2431640625	0.21025265683046715	4876.41796875	1753.64453125	1.0	526.0	0.19862499438886097	96.0	199.0	900000.0	Cnn	1462053916134.0
1267	1.0	10724.0654296875	0.20827182294221436	4810.595703125	1753.64453125	1.0	528.0	0.19611323371533135	94.0	199.0	1800000.0	Cnn	1462053916134.0
1268	1.0	14622.4013671875	0.07851002524281396	912.259765625	1753.64453125	1.0	584.0	0.11321594356044591	38.0	199.0	3600000.0	Cnn	1462053916134.0
1269	1.552734375	13777.697265625	0.09816331782369084	910.3671875	2598.6884765625	3.0	360.0	0.17441602919932686	29.0	429.0	21600000.0	Cnn	1462053916134.0
1270	1.552734375	14141.2548828125	0.05325364603737296	257.330078125	2888.16796875	3.0	372.0	0.05309451510615947	7.0	439.0	43200000.0	Cnn	1462053916134.0
1271	1.552734375	13716.583984375	0.05816883126991399	257.330078125	3312.8388671875	3.0	361.0	0.05621562444426805	7.0	450.0	86400000.0	Cnn	1462053916134.0
1272	113.8779296875	810.6416015625	0.5343890496668544	13105.7646484375	507.673828125	9.0	77.0	0.6497106457137323	323.0	116.0	0.0	Cnn	1462054817022.0
1273	107.314453125	2298.40234375	0.3391276386169619	11618.00390625	514.2373046875	7.0	110.0	0.5748644756267223	290.0	118.0	1000.0	Cnn	1462054817022.0
1274	1.0	7597.787109375	0.18477504125164065	6318.619140625	621.5517578125	1.0	267.0	0.3169997541678212	133.0	124.0	15000.0	Cnn	1462054817022.0
1275	1.0	7891.0859375	0.17726864358222386	6025.3203125	621.5517578125	1.0	269.0	0.31366973994934383	131.0	124.0	30000.0	Cnn	1462054817022.0
1276	1.0	8562.0693359375	0.16080982131132504	5354.3369140625	621.5517578125	1.0	274.0	0.30533738449686193	126.0	124.0	60000.0	Cnn	1462054817022.0
1277	1.0	8830.8671875	0.154441968009075	5085.5390625	621.5517578125	1.0	313.0	0.2396362438105271	87.0	125.0	300000.0	Cnn	1462054817022.0
1278	1.0	9173.6220703125	0.14646614235309102	4742.7841796875	621.5517578125	1.0	320.0	0.22711068864312034	80.0	125.0	900000.0	Cnn	1462054817022.0
1279	1.0	9175.08203125	0.14643246674641586	4741.32421875	621.5517578125	1.0	321.0	0.22529810864083108	79.0	125.0	1800000.0	Cnn	1462054817022.0
1280	1.0	13073.41796875	0.05105346110370562	842.98828125	621.5517578125	1.0	377.0	0.1013723901527227	23.0	125.0	3600000.0	Cnn	1462054817022.0
1281	77.7412109375	12284.0615234375	0.008314046007871627	764.9072265625	1411.248046875	2.0	320.0	0.09298244733021556	15.0	188.0	21600000.0	Cnn	1462054817022.0
1282	1.552734375	12522.9150390625	0.046409556286221676	245.38671875	1768.103515625	1.0	320.0	0.056594012587448485	6.0	198.0	43200000.0	Cnn	1462054817022.0
1283	1.552734375	12113.6220703125	0.05287887418210065	245.38671875	2177.396484375	1.0	310.0	0.060613903627408025	6.0	208.0	86400000.0	Cnn	1462054817022.0
1284	7.7470703125	818.3779296875	0.5963736459085406	13399.4130859375	510.2587890625	5.0	79.0	0.6609628344717297	337.0	111.0	0.0	Cnn	1462055681261.0
1285	1.18359375	3153.6259765625	0.33040816903088327	11064.1650390625	516.822265625	3.0	123.0	0.5638987840837467	293.0	113.0	1000.0	Cnn	1462055681261.0
1286	1.0	7782.921875	0.16749045380247135	6434.869140625	518.005859375	1.0	281.0	0.29902412830191466	135.0	115.0	15000.0	Cnn	1462055681261.0
1287	1.0	8746.919921875	0.14606882764537385	5470.87109375	518.005859375	1.0	287.0	0.2896962875451126	129.0	115.0	30000.0	Cnn	1462055681261.0
1288	1.0	8747.2041015625	0.14606275496078094	5470.5869140625	518.005859375	1.0	288.0	0.28813995369971596	128.0	115.0	60000.0	Cnn	1462055681261.0
1289	1.0	8966.154296875	0.14141818789879823	5251.63671875	518.005859375	1.0	325.0	0.23023178471012706	91.0	116.0	300000.0	Cnn	1462055681261.0
1290	1.0	9451.16796875	0.13134005712149388	4766.623046875	518.005859375	1.0	334.0	0.2152599098686705	82.0	116.0	900000.0	Cnn	1462055681261.0
1291	1.0	9452.6279296875	0.13131009016563755	4765.1630859375	518.005859375	1.0	335.0	0.21357053574258256	81.0	116.0	1800000.0	Cnn	1462055681261.0
1292	1.0	13353.6318359375	0.04614893081443731	864.1591796875	518.005859375	1.0	393.0	0.09329906528191133	23.0	116.0	3600000.0	Cnn	1462055681261.0
1293	1.552734375	12465.8564453125	0.07957174746485604	862.2666015625	1406.12109375	1.0	330.0	0.11079831397979005	16.0	185.0	21600000.0	Cnn	1462055681261.0
1294	1.552734375	12802.0693359375	0.04438455915471447	245.38671875	1686.7880859375	1.0	331.0	0.053602380042421426	6.0	194.0	43200000.0	Cnn	1462055681261.0
1295	1.552734375	12377.3984375	0.051071328438417586	245.38671875	2111.458984375	1.0	320.0	0.057925569247584435	6.0	205.0	86400000.0	Cnn	1462055681261.0
1296	7.7470703125	656.7177734375	0.6371864908557704	12708.3486328125	504.580078125	5.0	62.0	0.6992742620171946	299.0	110.0	0.0	Cnn	1462056826594.0
1297	1.18359375	2592.501953125	0.36369823887856284	10772.564453125	511.1435546875	3.0	102.0	0.5949111472095293	259.0	112.0	1000.0	Cnn	1462056826594.0
1298	1.0	6969.064453125	0.18045512514584341	6396.001953125	512.3271484375	1.0	226.0	0.34610059181623226	135.0	114.0	15000.0	Cnn	1462056826594.0
1299	1.0	7933.0625	0.15640662770529098	5432.00390625	512.3271484375	1.0	232.0	0.3349471768353173	129.0	114.0	30000.0	Cnn	1462056826594.0
1300	1.0	7933.3466796875	0.15639986488475266	5431.7197265625	512.3271484375	1.0	233.0	0.33309037374047956	128.0	114.0	60000.0	Cnn	1462056826594.0
1301	1.0	8231.4794921875	0.14938989432558608	5133.5869140625	512.3271484375	1.0	271.0	0.2627970592886834	90.0	115.0	300000.0	Cnn	1462056826594.0
1302	1.0	8657.07421875	0.13963825418225706	4707.9921875	512.3271484375	1.0	279.0	0.24728558607051088	82.0	115.0	900000.0	Cnn	1462056826594.0
1303	1.0	8658.5341796875	0.13960524237000954	4706.5322265625	512.3271484375	1.0	280.0	0.24532402829746794	81.0	115.0	1800000.0	Cnn	1462056826594.0
1304	1.0	11936.4755859375	0.07305656947925701	805.5283203125	1135.3896484375	1.0	326.0	0.11775109163105506	23.0	127.0	3600000.0	Cnn	1462056826594.0
1305	38.388671875	11757.55078125	0.04168503213974686	766.7998046875	1314.654296875	2.0	291.0	0.09619174323913846	15.0	168.0	21600000.0	Cnn	1462056826594.0
1306	1.552734375	12091.81640625	0.044866189691474	245.4228515625	1538.6015625	1.0	294.0	0.05742082035798031	6.0	175.0	43200000.0	Cnn	1462056826594.0
1307	1.552734375	11682.5234375	0.05198286372212392	245.4228515625	1947.89453125	1.0	284.0	0.06207105612878718	6.0	185.0	86400000.0	Cnn	1462056826594.0
1308	148.060546875	2513.4033203125	0.47752808144101483	16790.49609375	1134.626953125	8.0	309.0	0.5102423119770725	440.0	288.0	0.0	Cnn	1462057685047.0
1309	141.3017578125	4570.666015625	0.35255074415965715	14733.2333984375	1141.3857421875	4.0	352.0	0.47859073347815534	397.0	292.0	1000.0	Cnn	1462057685047.0
1310	1.0	10209.37109375	0.2290106762977546	9094.5283203125	1282.6875	1.0	529.0	0.32036403047630585	220.0	295.0	15000.0	Cnn	1462057685047.0
1311	1.0	10502.994140625	0.22244675809500494	8800.9052734375	1282.6875	1.0	535.0	0.31469844954796145	214.0	295.0	30000.0	Cnn	1462057685047.0
1312	1.0	12910.9443359375	0.1726451782278036	6392.955078125	1282.6875	1.0	551.0	0.29948318223667053	198.0	295.0	60000.0	Cnn	1462057685047.0
1313	1.0	14131.5029296875	0.14893138351773264	5172.396484375	1282.6875	1.0	641.0	0.2078340157822889	108.0	296.0	300000.0	Cnn	1462057685047.0
1314	1.0	14438.3154296875	0.1430031280072114	4865.583984375	1282.6875	1.0	648.0	0.1998439280904278	101.0	296.0	900000.0	Cnn	1462057685047.0
1315	1.0	14439.775390625	0.14297489560676835	4864.1240234375	1282.6875	1.0	649.0	0.1986862645058686	100.0	296.0	1800000.0	Cnn	1462057685047.0
1316	1.0	17567.5625	0.07305189816148128	961.6796875	2057.3447265625	1.0	688.0	0.12125891744918407	39.0	318.0	3600000.0	Cnn	1462057685047.0
1317	78.1923828125	17392.873046875	0.02165300963193744	882.8447265625	2232.6767578125	6.0	465.0	0.10633501419030522	22.0	552.0	21600000.0	Cnn	1462057685047.0
1318	1.7890625	17689.947265625	0.044521750485940884	305.103515625	2589.7470703125	4.0	467.0	0.06683691442590808	11.0	563.0	43200000.0	Cnn	1462057685047.0
1319	1.7890625	16829.798828125	0.05329279272619714	305.103515625	3449.8955078125	4.0	453.0	0.07026935918445744	11.0	577.0	86400000.0	Cnn	1462057685047.0
1320	7.9453125	2123.6748046875	0.547093083241532	15184.099609375	1115.943359375	7.0	173.0	0.5948802577382687	390.0	214.0	0.0	Cnn	1462058841719.0
1321	1.18359375	4235.408203125	0.3974537121929383	13072.3662109375	1122.705078125	3.0	211.0	0.552851662892069	352.0	218.0	1000.0	Cnn	1462058841719.0
1322	1.0	9056.6689453125	0.22906963527485288	8251.10546875	1123.888671875	1.0	348.0	0.3800167319463835	215.0	220.0	15000.0	Cnn	1462058841719.0
1323	1.0	11529.740234375	0.1717991735138976	5778.0341796875	1123.888671875	1.0	363.0	0.3613867665343902	200.0	220.0	30000.0	Cnn	1462058841719.0
1324	1.0	11530.0244140625	0.17179299630784553	5777.75	1123.888671875	1.0	364.0	0.3601455499684084	199.0	220.0	60000.0	Cnn	1462058841719.0
1325	1.0	12147.2548828125	0.15848487813143294	5160.51953125	1123.888671875	1.0	461.0	0.2356553226372712	102.0	221.0	300000.0	Cnn	1462058841719.0
1326	1.0	12487.982421875	0.1512013710448803	4819.7919921875	1123.888671875	1.0	468.0	0.22576133793630704	95.0	221.0	900000.0	Cnn	1462058841719.0
1327	1.0	11993.63671875	0.18430044044487195	4818.33203125	1619.6943359375	1.0	459.0	0.23177586106698658	94.0	231.0	1800000.0	Cnn	1462058841719.0
1328	1.0	15834.359375	0.07158121466081911	912.4482421875	1684.85546875	1.0	511.0	0.1353967053769222	37.0	236.0	3600000.0	Cnn	1462058841719.0
1329	80.923828125	15637.76171875	0.013127789166245704	830.8818359375	1882.095703125	4.0	414.0	0.10811358832902579	22.0	344.0	21600000.0	Cnn	1462058841719.0
1330	1.7890625	15976.4287109375	0.044923906737343804	305.103515625	2148.341796875	2.0	419.0	0.07767492676714188	11.0	352.0	43200000.0	Cnn	1462058841719.0
1331	1.7890625	15128.03515625	0.05530130551325291	305.103515625	2996.7353515625	2.0	405.0	0.08210065089918638	11.0	366.0	86400000.0	Cnn	1462058841719.0
1332	830.5791015625	695.7275390625	0.3357139994541253	13196.1728515625	487.1611328125	20.0	67.0	0.6153487748770126	309.0	112.0	0.0	Cnn	1462060004248.0
1333	824.0146484375	2305.3515625	0.15152015573960712	11586.548828125	493.7255859375	18.0	99.0	0.533551404947297	277.0	114.0	1000.0	Cnn	1462060004248.0
1334	1.0	7234.29296875	0.2713956391634289	6657.607421875	1317.740234375	1.0	250.0	0.33171755390459884	126.0	131.0	15000.0	Cnn	1462060004248.0
1335	1.0	8198.291015625	0.23786048393473772	5693.609375	1317.740234375	1.0	256.0	0.32076929179160496	120.0	131.0	30000.0	Cnn	1462060004248.0
1336	1.0	8198.5751953125	0.23785097328395297	5693.3251953125	1317.740234375	1.0	257.0	0.31894179690408014	119.0	131.0	60000.0	Cnn	1462060004248.0
1337	1.0	8848.3720703125	0.21653967742139293	5043.5283203125	1317.740234375	1.0	292.0	0.25430256565199916	84.0	132.0	300000.0	Cnn	1462060004248.0
1338	1.0	9233.75	0.20422964706589014	4658.150390625	1317.740234375	1.0	300.0	0.2386135605881058	76.0	132.0	900000.0	Cnn	1462060004248.0
1339	1.0	9143.3583984375	0.21191032474535995	4656.6904296875	1409.591796875	1.0	294.0	0.24571087026382354	75.0	139.0	1800000.0	Cnn	1462060004248.0
1340	1.0	13024.1337890625	0.07294530858162138	766.7998046875	1418.70703125	1.0	346.0	0.1135227732395951	22.0	140.0	3600000.0	Cnn	1462060004248.0
1341	1.552734375	12928.9658203125	0.07508396196392784	764.9072265625	1514.21484375	1.0	315.0	0.10881940416139443	15.0	177.0	21600000.0	Cnn	1462060004248.0
1342	1.552734375	13261.375	0.04305305791082234	245.38671875	1701.326171875	1.0	318.0	0.05394426785758744	6.0	183.0	43200000.0	Cnn	1462060004248.0
1343	1.552734375	12172.0810546875	0.05883134516877023	245.38671875	2790.6201171875	1.0	299.0	0.06195907935148701	6.0	202.0	86400000.0	Cnn	1462060004248.0
1344	169.505859375	588.2529296875	0.5584590863140081	11080.5341796875	504.693359375	11.0	189.0	0.4225172814849297	270.0	122.0	0.0	Cnn	1462061143239.0
1345	162.94140625	1908.71484375	0.3404161670960842	9760.072265625	511.2578125	9.0	216.0	0.38975560612215904	243.0	124.0	1000.0	Cnn	1462061143239.0
1346	96.5966796875	5780.5849609375	0.16429553474159891	5888.2021484375	577.6025390625	2.0	325.0	0.2747295945884063	134.0	131.0	15000.0	Cnn	1462061143239.0
1347	96.5966796875	6411.4072265625	0.14089236311669695	5257.3798828125	577.6025390625	2.0	332.0	0.2645263733159898	127.0	131.0	30000.0	Cnn	1462061143239.0
1348	96.5966796875	6411.69140625	0.14088207117235946	5257.095703125	577.6025390625	2.0	333.0	0.26306255803308776	126.0	131.0	60000.0	Cnn	1462061143239.0
1349	96.5966796875	6656.921875	0.13206217848674928	5011.865234375	577.6025390625	1.0	372.0	0.21355191250105454	87.0	132.0	300000.0	Cnn	1462061143239.0
1350	96.5966796875	7009.6845703125	0.11953674703480528	4659.1025390625	577.6025390625	1.0	380.0	0.2009405048941538	79.0	132.0	900000.0	Cnn	1462061143239.0
1351	96.5966796875	7011.14453125	0.11948517404776594	4657.642578125	577.6025390625	1.0	381.0	0.19933718781816398	78.0	132.0	1800000.0	Cnn	1462061143239.0
1352	98.1494140625	10685.66015625	-0.0439023743205374	755.0234375	804.1533203125	2.0	431.0	0.07603803796919348	23.0	136.0	3600000.0	Cnn	1462061143239.0
1353	137.716796875	10589.0888671875	-0.07587695030169474	715.1162109375	901.064453125	5.0	276.0	0.08996542988741332	14.0	297.0	21600000.0	Cnn	1462061143239.0
1354	1.552734375	10871.70703125	0.04444263691649752	245.38671875	1224.33984375	3.0	278.0	0.04649104178067531	6.0	305.0	43200000.0	Cnn	1462061143239.0
1355	1.552734375	10355.3935546875	0.055343072245639446	245.38671875	1740.6533203125	3.0	267.0	0.05122499468691853	6.0	316.0	86400000.0	Cnn	1462061143239.0
1356	109.423828125	1380.3828125	0.502153339481151	13856.5078125	692.4638671875	6.0	101.0	0.6552282243551896	353.0	150.0	0.0	Cnn	1462062005563.0
1357	102.8603515625	3660.560546875	0.3093414972405387	11576.330078125	699.02734375	4.0	148.0	0.5658094276616227	306.0	152.0	1000.0	Cnn	1462062005563.0
1358	101.6767578125	8562.169921875	0.13733349386673763	6674.720703125	700.2109375	2.0	297.0	0.3309332523347674	157.0	154.0	15000.0	Cnn	1462062005563.0
1359	101.6767578125	9861.517578125	0.10386119308057011	5375.373046875	700.2109375	2.0	305.0	0.31880150204408414	149.0	154.0	30000.0	Cnn	1462062005563.0
1360	101.6767578125	9861.8017578125	0.10385391866600675	5375.0888671875	700.2109375	2.0	306.0	0.31728297631606855	148.0	154.0	60000.0	Cnn	1462062005563.0
1361	101.6767578125	10145.9521484375	0.09656511019060009	5090.9384765625	700.2109375	1.0	359.0	0.24301241449927044	95.0	155.0	300000.0	Cnn	1462062005563.0
1362	101.6767578125	10524.8046875	0.08676265518559838	4712.0859375	700.2109375	1.0	367.0	0.22998568940517508	87.0	155.0	900000.0	Cnn	1462062005563.0
1363	110.7919921875	10526.2646484375	0.08229994691091906	4701.5107421875	700.2109375	2.0	368.0	0.21866338650336864	85.0	155.0	1800000.0	Cnn	1462062005563.0
1364	103.2294921875	14143.1982421875	-0.04464818778942651	793.1103515625	999.240234375	2.0	423.0	0.0933144746257984	25.0	160.0	3600000.0	Cnn	1462062005563.0
1365	140.0654296875	14015.8876953125	-0.06974036956379108	755.8740234375	1126.951171875	3.0	378.0	0.07802578951603371	17.0	212.0	21600000.0	Cnn	1462062005563.0
1366	1.552734375	14090.5703125	0.04146892911755363	257.330078125	1689.3251953125	1.0	374.0	0.05961392787087382	7.0	228.0	43200000.0	Cnn	1462062005563.0
1367	1.552734375	13062.8505859375	0.05581757052510824	257.330078125	2717.044921875	1.0	357.0	0.06539405759164936	7.0	245.0	86400000.0	Cnn	1462062005563.0
1368	20.5732421875	1423.8212890625	0.5401818793413021	14341.84375	709.1083984375	7.0	109.0	0.639097998632432	367.0	151.0	0.0	Cnn	1462063201872.0
1369	14.009765625	3096.5615234375	0.38260563698104083	12669.103515625	715.671875	5.0	147.0	0.5713908840831395	329.0	153.0	1000.0	Cnn	1462063201872.0
1370	12.826171875	9769.05078125	0.15500574586989274	5996.6142578125	716.85546875	3.0	314.0	0.3167964446704121	162.0	155.0	15000.0	Cnn	1462063201872.0
1371	9.115234375	10062.349609375	0.15093756562961352	5703.3154296875	720.56640625	2.0	316.0	0.32080851039435054	160.0	156.0	30000.0	Cnn	1462063201872.0
1372	9.115234375	10062.6337890625	0.15093154133077225	5703.03125	720.56640625	2.0	317.0	0.3193751505388168	159.0	156.0	60000.0	Cnn	1462063201872.0
1373	9.115234375	10696.552734375	0.13765701228521707	5069.1123046875	720.56640625	1.0	383.0	0.23011539970167158	93.0	157.0	300000.0	Cnn	1462063201872.0
1374	10.66796875	10765.06640625	0.15669606919512752	4709.1318359375	1010.48046875	2.0	386.0	0.213633623028201	85.0	161.0	900000.0	Cnn	1462063201872.0
1375	10.66796875	10766.5263671875	0.1566602838310807	4707.671875	1010.48046875	2.0	387.0	0.21196610727700738	84.0	161.0	1800000.0	Cnn	1462063201872.0
1376	1.552734375	14674.7666015625	0.05621643972307473	799.431640625	1019.595703125	1.0	446.0	0.10345275554262943	25.0	162.0	3600000.0	Cnn	1462063201872.0
1377	1.552734375	14554.298828125	0.05987160169807457	799.03125	1140.4638671875	1.0	403.0	0.10543652411722013	18.0	212.0	21600000.0	Cnn	1462063201872.0
1378	1.552734375	14672.138671875	0.03831048118344727	257.330078125	1564.3251953125	1.0	400.0	0.05495094724981423	7.0	226.0	43200000.0	Cnn	1462063201872.0
1379	1.552734375	13629.041015625	0.05265711029094509	257.330078125	2607.4228515625	1.0	382.0	0.060695084603221504	7.0	244.0	86400000.0	Cnn	1462063201872.0
1380	387.146484375	593.4296875	0.5245852670817266	12863.2861328125	619.7099609375	12.0	70.0	0.6388361965394573	281.0	114.0	0.0	Cnn	1462064100639.0
1381	380.583984375	2681.6689453125	0.2561456212243056	10775.046875	626.2724609375	10.0	105.0	0.549485949489874	246.0	116.0	1000.0	Cnn	1462064100639.0
1382	89.486328125	6854.5908203125	0.20505497828023925	6602.125	917.3701171875	4.0	232.0	0.30968947028188637	119.0	122.0	15000.0	Cnn	1462064100639.0
1383	89.486328125	8191.9658203125	0.15936171203801033	5264.75	917.3701171875	4.0	240.0	0.29322948972003593	111.0	122.0	30000.0	Cnn	1462064100639.0
1384	89.486328125	8192.25	0.15935232491336804	5264.4658203125	917.3701171875	4.0	241.0	0.2911615552957298	110.0	122.0	60000.0	Cnn	1462064100639.0
1385	89.486328125	8344.095703125	0.15434661560047372	5112.6201171875	917.3701171875	3.0	265.0	0.25033545127673573	86.0	123.0	300000.0	Cnn	1462064100639.0
1386	78.9794921875	8690.5283203125	0.14868078604159074	4766.1875	927.876953125	2.0	272.0	0.24564429989217573	79.0	124.0	900000.0	Cnn	1462064100639.0
1387	78.9794921875	8691.98828125	0.14863340364522976	4764.7275390625	927.876953125	2.0	273.0	0.24350135753031765	78.0	124.0	1800000.0	Cnn	1462064100639.0
1388	155.16796875	12606.4736328125	-0.09169835889876421	773.8681640625	928.0625	3.0	326.0	0.07965237685729676	22.0	126.0	3600000.0	Cnn	1462064100639.0
1389	155.16796875	12524.98828125	-0.08328741843758851	773.5283203125	1009.8876953125	3.0	286.0	0.08831773841075627	16.0	172.0	21600000.0	Cnn	1462064100639.0
1390	1.552734375	12738.34765625	0.04079254129099214	233.4794921875	1490.1923828125	1.0	287.0	0.051231885702379264	5.0	184.0	43200000.0	Cnn	1462064100639.0
1391	1.552734375	11871.9873046875	0.05442642033127014	233.4794921875	2356.552734375	1.0	272.0	0.057782634141205	5.0	199.0	86400000.0	Cnn	1462064100639.0
1392	7.7470703125	676.0712890625	0.6379829542066895	14531.0693359375	516.6748046875	5.0	216.0	0.46005027364687373	351.0	131.0	0.0	Cnn	1462065298079.0
1393	1.18359375	2804.2158203125	0.35751844867080723	12402.9248046875	523.23828125	3.0	264.0	0.40818505726877125	303.0	133.0	1000.0	Cnn	1462065298079.0
1394	1.0	8920.400390625	0.1509411343644112	6286.740234375	524.421875	1.0	434.0	0.22850166745385894	133.0	135.0	15000.0	Cnn	1462065298079.0
1395	1.0	9086.3876953125	0.14762461333076718	6120.7529296875	524.421875	1.0	439.0	0.22287229792052451	128.0	135.0	30000.0	Cnn	1462065298079.0
1396	1.0	9415.05078125	0.14117350473973916	5792.08984375	524.421875	1.0	444.0	0.2171986503125513	123.0	135.0	60000.0	Cnn	1462065298079.0
1397	1.0	9555.6396484375	0.13845617930775553	5651.5009765625	524.421875	1.0	467.0	0.19093818425233994	100.0	136.0	300000.0	Cnn	1462065298079.0
1398	1.0	9629.16015625	0.16607943550154758	5284.375	818.02734375	1.0	470.0	0.1856543310683983	92.0	141.0	900000.0	Cnn	1462065298079.0
1399	1.0	9630.6201171875	0.16604472707985946	5282.9150390625	818.02734375	1.0	471.0	0.18438963984032364	91.0	141.0	1800000.0	Cnn	1462065298079.0
1400	1.0	13905.931640625	0.060167326515655394	1007.5107421875	818.1201171875	1.0	535.0	0.08244207538455484	26.0	142.0	3600000.0	Cnn	1462065298079.0
1401	39.5673828125	13814.8779296875	0.023115812708646738	967.603515625	909.513671875	3.0	351.0	0.11187566510746091	17.0	332.0	21600000.0	Cnn	1462065298079.0
1402	1.0	14115.2900390625	0.03727687659987409	246.9462890625	1369.326171875	2.0	348.0	0.06213495711574855	7.0	346.0	43200000.0	Cnn	1462065298079.0
1403	1.0	13072.1923828125	0.052448909684292215	246.9462890625	2412.423828125	2.0	330.0	0.06802139070421356	7.0	364.0	86400000.0	Cnn	1462065298079.0
1404	159.03515625	1137.5390625	0.5278431631008144	14064.095703125	715.24609375	8.0	111.0	0.6161167045634862	324.0	148.0	0.0	Cnn	1462066162742.0
1405	152.470703125	3186.763671875	0.32562995673391987	12014.87109375	721.810546875	6.0	150.0	0.5437276427722028	285.0	150.0	1000.0	Cnn	1462066162742.0
1406	1.0	7991.875	0.21584590529756326	7209.759765625	874.28125	1.0	281.0	0.3483321088071713	154.0	155.0	15000.0	Cnn	1462066162742.0
1407	1.0	8997.923828125	0.18966832808176232	6203.7109375	874.28125	1.0	287.0	0.33885549168169915	148.0	155.0	30000.0	Cnn	1462066162742.0
1408	1.0	8998.2080078125	0.18966122901558843	6203.4267578125	874.28125	1.0	288.0	0.3372756281931547	147.0	155.0	60000.0	Cnn	1462066162742.0
1409	1.0	9180.5791015625	0.1851340800366898	6021.0556640625	874.28125	1.0	321.0	0.28530953741266635	114.0	156.0	300000.0	Cnn	1462066162742.0
1410	1.0	9565.0712890625	0.1757601131633169	5636.5634765625	874.28125	1.0	330.0	0.2705886119246703	105.0	156.0	900000.0	Cnn	1462066162742.0
1411	76.1884765625	9566.53125	0.14204777413721814	5558.9150390625	874.28125	1.0	331.0	0.2678835857866048	103.0	156.0	1800000.0	Cnn	1462066162742.0
1412	76.1884765625	13872.2568359375	0.002307273155137038	1253.189453125	874.28125	1.0	399.0	0.13350231596075546	33.0	158.0	3600000.0	Cnn	1462066162742.0
1413	152.591796875	13690.7099609375	-0.045107935650146105	1176.3857421875	1056.228515625	3.0	339.0	0.12346086077530077	24.0	225.0	21600000.0	Cnn	1462066162742.0
1414	1.0	13857.2158203125	0.0681239730154199	706.646484375	1512.0537109375	1.0	337.0	0.12086760802007171	16.0	238.0	43200000.0	Cnn	1462066162742.0
1415	356.318359375	13008.822265625	-0.19181994579100523	350.328125	2360.447265625	2.0	323.0	0.1026994822293012	14.0	252.0	86400000.0	Cnn	1462066162742.0
1416	294.8173828125	2570.041015625	0.45548995036294865	16583.5302734375	1239.8037109375	16.0	175.0	0.5883028149065529	433.0	232.0	0.0	Cnn	1462067063939.0
1417	288.05859375	4506.5419921875	0.33748367593145384	14647.029296875	1246.5625	12.0	214.0	0.544751439110689	394.0	236.0	1000.0	Cnn	1462067063939.0
1418	76.1884765625	10356.3388671875	0.21691212624427658	8797.232421875	1458.4326171875	2.0	385.0	0.3696726784685139	223.0	246.0	15000.0	Cnn	1462067063939.0
1419	76.1884765625	12703.7861328125	0.16190546847832024	6449.78515625	1458.4326171875	2.0	399.0	0.3533369911187736	209.0	246.0	30000.0	Cnn	1462067063939.0
1420	76.1884765625	12704.0703125	0.16189900204123792	6449.5009765625	1458.4326171875	2.0	400.0	0.3521690371280586	208.0	246.0	60000.0	Cnn	1462067063939.0
1421	76.1884765625	13210.603515625	0.15037893201500335	5942.9677734375	1458.4326171875	1.0	482.0	0.2593256685976528	126.0	247.0	300000.0	Cnn	1462067063939.0
1422	76.1884765625	13578.2587890625	0.14199517737956202	5575.3125	1458.4326171875	1.0	489.0	0.25046715821219484	119.0	247.0	900000.0	Cnn	1462067063939.0
1423	76.1884765625	13579.71875	0.14196179547795135	5573.8525390625	1458.4326171875	1.0	490.0	0.2491900595238743	118.0	247.0	1800000.0	Cnn	1462067063939.0
1424	76.1884765625	17882.060546875	0.017775199724735673	1271.5107421875	1458.4326171875	1.0	564.0	0.1389029713191218	44.0	247.0	3600000.0	Cnn	1462067063939.0
1425	150.0966796875	17659.0771484375	-0.021239472158562495	1196.9599609375	1682.05859375	4.0	480.0	0.11875927725439069	30.0	342.0	21600000.0	Cnn	1462067063939.0
1426	0.236328125	17297.0595703125	0.07417910515340533	754.3837890625	2636.5126953125	1.0	473.0	0.12079988454820197	20.0	362.0	43200000.0	Cnn	1462067063939.0
1427	356.5546875	16723.9521484375	-0.15459942109292965	398.0654296875	3209.6201171875	3.0	459.0	0.09574975077269987	18.0	376.0	86400000.0	Cnn	1462067063939.0
1428	152.435546875	737.7861328125	0.5615773587349425	14930.3193359375	568.8876953125	7.0	163.0	0.504745720835431	344.0	122.0	0.0	Cnn	1462068230037.0
1429	145.8720703125	3435.703125	0.2759976942922381	12232.40234375	575.451171875	5.0	228.0	0.41375635653277687	279.0	124.0	1000.0	Cnn	1462068230037.0
1430	4.5703125	8193.6982421875	0.19384547575457514	7474.4072265625	716.7529296875	2.0	362.0	0.25801232408382024	145.0	127.0	15000.0	Cnn	1462068230037.0
1431	4.5703125	9032.234375	0.17431319213921345	6635.87109375	716.7529296875	2.0	370.0	0.24783606151494822	137.0	127.0	30000.0	Cnn	1462068230037.0
1432	4.5703125	9032.5185546875	0.17430680322048808	6635.5869140625	716.7529296875	2.0	371.0	0.2465584006094351	136.0	127.0	60000.0	Cnn	1462068230037.0
1433	4.5703125	9749.98046875	0.15857281356628386	5918.125	716.7529296875	1.0	400.0	0.21771749691360973	107.0	128.0	300000.0	Cnn	1462068230037.0
1434	4.5703125	10154.0400390625	0.15000026690739232	5514.0654296875	716.7529296875	1.0	409.0	0.2057956571399493	98.0	128.0	900000.0	Cnn	1462068230037.0
1435	4.5703125	9987.75	0.1680016294236873	5512.60546875	884.5029296875	1.0	406.0	0.20875536388682553	97.0	132.0	1800000.0	Cnn	1462068230037.0
1436	1.0	14248.9814453125	0.06791110987077464	1251.3740234375	889.0732421875	1.0	470.0	0.10542430755528656	33.0	133.0	3600000.0	Cnn	1462068230037.0
1437	1.0	14050.9140625	0.07577924278859942	1251.0341796875	1087.48046875	2.0	333.0	0.15410344880900764	25.0	276.0	21600000.0	Cnn	1462068230037.0
1438	1.0	13404.8251953125	0.08551206255687836	731.5234375	2253.080078125	2.0	318.0	0.12430927279616769	16.0	300.0	43200000.0	Cnn	1462068230037.0
1439	356.318359375	13119.666015625	-0.17598217112184453	375.205078125	2538.2392578125	4.0	311.0	0.0910786673849121	14.0	307.0	86400000.0	Cnn	1462068230037.0
1440	218.349609375	1266.935546875	0.5079675513731226	14279.1064453125	786.560546875	21.0	148.0	0.5326793784334237	345.0	172.0	0.0	Cnn	1462069387343.0
1441	211.744140625	3198.5078125	0.32575341699398713	12347.5341796875	793.166015625	18.0	186.0	0.4767985277010996	307.0	175.0	1000.0	Cnn	1462069387343.0
1442	42.810546875	8213.115234375	0.20616295432503762	7332.9267578125	962.099609375	12.0	320.0	0.2925494223214434	173.0	181.0	15000.0	Cnn	1462069387343.0
1443	42.810546875	9554.7978515625	0.17007788273046595	5991.244140625	962.099609375	12.0	329.0	0.27848224526679627	164.0	181.0	30000.0	Cnn	1462069387343.0
1444	42.810546875	9554.7978515625	0.17007788273046595	5991.244140625	962.099609375	12.0	329.0	0.27848224526679627	164.0	181.0	60000.0	Cnn	1462069387343.0
1445	1.0	10045.5361328125	0.17894503863593075	5500.505859375	1004.91015625	1.0	384.0	0.2650785408304647	109.0	193.0	300000.0	Cnn	1462069387343.0
1446	1.0	10355.7529296875	0.17140626246348167	5190.2890625	1004.91015625	1.0	390.0	0.25592592637324174	103.0	193.0	900000.0	Cnn	1462069387343.0
1447	1.0	10357.212890625	0.17137099382679927	5188.8291015625	1004.91015625	1.0	391.0	0.2543872979739858	102.0	193.0	1800000.0	Cnn	1462069387343.0
1448	1.0	14651.12890625	0.05971938967511976	891.5244140625	1008.298828125	3.0	428.0	0.1152274376057973	30.0	225.0	3600000.0	Cnn	1462069387343.0
1449	0.2626953125	14375.85546875	0.06892351550142899	890.80078125	1284.033203125	4.0	376.0	0.10291058218003635	21.0	285.0	21600000.0	Cnn	1462069387343.0
1450	0.2626953125	14304.705078125	0.04712077671651072	270.8330078125	1975.1513671875	4.0	377.0	0.03631820252655542	9.0	296.0	43200000.0	Cnn	1462069387343.0
1451	0.2626953125	14034.923828125	0.050756801755639624	270.8330078125	2244.9326171875	4.0	371.0	0.03868863789786013	9.0	302.0	86400000.0	Cnn	1462069387343.0
1452	7.9423828125	2528.796875	0.5228416156391026	16989.693359375	1173.48828125	7.0	170.0	0.6336703698175953	440.0	249.0	0.0	Cnn	1462070320614.0
1453	1.18359375	4520.5380859375	0.39851614238683625	14997.9521484375	1180.2470703125	3.0	213.0	0.584967031785032	397.0	253.0	1000.0	Cnn	1462070320614.0
1454	1.0	10637.3935546875	0.2129504096237392	8881.0966796875	1181.4306640625	1.0	397.0	0.3652735199219984	213.0	255.0	15000.0	Cnn	1462070320614.0
1455	1.0	12984.8408203125	0.16671819892862974	6533.6494140625	1181.4306640625	1.0	411.0	0.3489992006116645	199.0	255.0	30000.0	Cnn	1462070320614.0
1456	1.0	13313.203125	0.16060173103312098	6205.287109375	1181.4306640625	1.0	414.0	0.3455037778242077	196.0	255.0	60000.0	Cnn	1462070320614.0
1457	1.0	13848.048828125	0.150728992042421	5670.44140625	1181.4306640625	1.0	498.0	0.243776667838629	112.0	256.0	300000.0	Cnn	1462070320614.0
1458	1.0	14165.25	0.14490523090380494	5353.240234375	1181.4306640625	1.0	505.0	0.23453935588589214	105.0	256.0	900000.0	Cnn	1462070320614.0
1459	1.0	14032.1611328125	0.15348046268765353	5351.7802734375	1315.9794921875	1.0	502.0	0.23590627267543532	104.0	260.0	1800000.0	Cnn	1462070320614.0
1460	39.5673828125	18260.1787109375	0.028949406131150178	1041.7548828125	1358.419921875	1.0	554.0	0.1340231283581801	37.0	274.0	3600000.0	Cnn	1462070320614.0
1461	113.501953125	17865.552734375	-0.012146051173748377	967.177734375	1753.6884765625	4.0	480.0	0.09853341605029375	23.0	359.0	21600000.0	Cnn	1462070320614.0
1462	0.2626953125	17641.134765625	0.047730907469647664	306.6630859375	2751.8603515625	1.0	476.0	0.08950318728203252	12.0	377.0	43200000.0	Cnn	1462070320614.0
1463	0.2626953125	17339.775390625	0.050736225728208184	306.6630859375	3053.2197265625	1.0	468.0	0.09160029705816282	12.0	385.0	86400000.0	Cnn	1462070320614.0
1464	102.845703125	348.5908203125	0.7195435407765196	13925.4228515625	598.466796875	9.0	33.0	0.7604751073585251	292.0	95.0	0.0	Cnn	1462071479369.0
1465	96.2822265625	1671.7373046875	0.43872723400026287	12602.2763671875	605.0302734375	7.0	59.0	0.6691810326345704	266.0	97.0	1000.0	Cnn	1462071479369.0
1466	3.7109375	7337.70703125	0.2036453347416105	6936.306640625	697.6015625	2.0	192.0	0.35990046494996614	133.0	102.0	15000.0	Cnn	1462071479369.0
1467	1.0	8176.0810546875	0.18321254093503647	6097.9326171875	701.3125	1.0	197.0	0.3590831347674499	128.0	103.0	30000.0	Cnn	1462071479369.0
1468	1.0	8176.365234375	0.18320531021358644	6097.6484375	701.3125	1.0	198.0	0.35700181496556055	127.0	103.0	60000.0	Cnn	1462071479369.0
1469	1.0	8751.5693359375	0.16890211971017532	5522.4443359375	701.3125	1.0	225.0	0.3021617255928812	100.0	104.0	300000.0	Cnn	1462071479369.0
1470	1.0	9089.4765625	0.16076464829667944	5184.537109375	701.3125	1.0	231.0	0.289637904365132	94.0	104.0	900000.0	Cnn	1462071479369.0
1471	1.0	9090.9365234375	0.16072984532345397	5183.0771484375	701.3125	1.0	232.0	0.28754253604698754	93.0	104.0	1800000.0	Cnn	1462071479369.0
1472	36.8359375	13373.8525390625	0.009777424648245133	863.3251953125	701.3125	1.0	299.0	0.12187377598389292	25.0	104.0	3600000.0	Cnn	1462071479369.0
1473	36.8359375	13187.0810546875	0.021894232828084895	862.9853515625	888.423828125	1.0	299.0	0.10540079451777913	19.0	110.0	21600000.0	Cnn	1462071479369.0
1474	1.0	13132.2724609375	0.041165004349743496	223.0595703125	1619.994140625	1.0	301.0	0.03195946780598697	5.0	123.0	43200000.0	Cnn	1462071479369.0
1475	1.0	12810.84375	0.04593876323635063	223.0595703125	1941.4228515625	1.0	294.0	0.035663191244685144	5.0	130.0	86400000.0	Cnn	1462071479369.0
1476	31720.9775390625	2479.37109375	-0.17229662445898444	16413.095703125	1270.689453125	27.0	164.0	0.6242506962414197	408.0	336.0	0.0	Cnn	1462072348360.0
1477	31713.7021484375	4285.0751953125	-0.2925087742429081	14607.3916015625	1277.96484375	22.0	207.0	0.5714285514576739	365.0	341.0	1000.0	Cnn	1462072348360.0
1478	31712.5185546875	10260.744140625	-0.5835514986944919	8631.72265625	1279.1484375	20.0	376.0	0.3324986424433188	196.0	343.0	15000.0	Cnn	1462072348360.0
1479	31712.2060546875	10261.0283203125	-0.5835471725262453	8631.4384765625	1279.4609375	17.0	377.0	0.34227525797726094	195.0	346.0	30000.0	Cnn	1462072348360.0
1480	31712.2060546875	12774.138671875	-0.6901159214323295	6118.328125	1279.4609375	17.0	392.0	0.3201010727016566	180.0	346.0	60000.0	Cnn	1462072348360.0
1481	39.5673828125	13597.51171875	0.4421319150666136	5294.955078125	32952.099609375	2.0	471.0	0.26627422403898326	101.0	361.0	300000.0	Cnn	1462072348360.0
1482	39.5673828125	13888.6962890625	0.42826539227214344	5003.7705078125	32952.099609375	2.0	478.0	0.25500951766878394	94.0	361.0	900000.0	Cnn	1462072348360.0
1483	39.5673828125	13890.15625	0.4281951779695626	5002.310546875	32952.099609375	2.0	479.0	0.2533754950696162	93.0	361.0	1800000.0	Cnn	1462072348360.0
1484	150.337890625	17676.4130859375	0.15835783194302572	985.583984375	33071.798828125	6.0	460.0	0.13325518619125137	33.0	436.0	3600000.0	Cnn	1462072348360.0
1485	150.337890625	17396.388671875	0.16051471163766481	984.94140625	33352.4658203125	6.0	462.0	0.09425833259068485	22.0	445.0	21600000.0	Cnn	1462072348360.0
1486	0.2626953125	17205.2578125	0.10585745923162261	294.755859375	34383.857421875	2.0	459.0	0.08157253101768175	11.0	463.0	43200000.0	Cnn	1462072348360.0
1487	0.2626953125	16903.8984375	0.10724903587874461	294.755859375	34685.216796875	2.0	451.0	0.08360910829917924	11.0	471.0	86400000.0	Cnn	1462072348360.0
1488	47.5	559.5244140625	0.6518454879213895	13404.6572265625	532.1875	17.0	53.0	0.6722681508101487	308.0	112.0	0.0	Cnn	1462073716382.0
1489	40.7373046875	1979.0390625	0.4074245084534409	11985.142578125	538.9501953125	14.0	91.0	0.570459897392858	270.0	115.0	1000.0	Cnn	1462073716382.0
1490	39.5537109375	7990.943359375	0.1428201532326497	5973.23828125	540.1337890625	12.0	248.0	0.2222603878680345	113.0	117.0	15000.0	Cnn	1462073716382.0
1491	39.5537109375	8661.642578125	0.126403568753039	5302.5390625	540.1337890625	12.0	252.0	0.2133604305433965	109.0	117.0	30000.0	Cnn	1462073716382.0
1492	39.5537109375	8661.9267578125	0.12639672072071695	5302.2548828125	540.1337890625	12.0	253.0	0.21112093076374747	108.0	117.0	60000.0	Cnn	1462073716382.0
1493	1.0	8880.7822265625	0.1487586361517914	5083.3994140625	579.6875	1.0	277.0	0.2623765596161039	84.0	129.0	300000.0	Cnn	1462073716382.0
1494	1.0	9201.642578125	0.14490710762662587	4730.3056640625	611.9208984375	1.0	266.0	0.2733253576957975	77.0	147.0	900000.0	Cnn	1462073716382.0
1495	1.0	9203.1025390625	0.14487374712399662	4728.845703125	611.9208984375	1.0	267.0	0.2710829599509944	76.0	147.0	1800000.0	Cnn	1462073716382.0
1496	1.0	13099.3369140625	0.050245479887130774	832.611328125	611.9208984375	1.0	320.0	0.12832797781716745	23.0	147.0	3600000.0	Cnn	1462073716382.0
1497	1.0	12819.009765625	0.061839191170590446	832.271484375	892.587890625	1.0	317.0	0.11050883546588908	17.0	156.0	21600000.0	Cnn	1462073716382.0
1498	1.0	12523.0185546875	0.04747379592590715	246.9462890625	1773.904296875	1.0	313.0	0.06031259158102394	7.0	170.0	43200000.0	Cnn	1462073716382.0
1499	1.0	12221.6591796875	0.05222072414568467	246.9462890625	2075.263671875	1.0	305.0	0.06405709685987113	7.0	178.0	86400000.0	Cnn	1462073716382.0
1500	305.9580078125	2141.0546875	0.5117483438955244	15897.8037109375	1385.0732421875	29.0	92.0	0.7138789188144505	356.0	340.0	0.0	Cnn	1462074578496.0
1501	292.2734375	3798.072265625	0.3918729803435055	14240.7861328125	1398.7578125	23.0	130.0	0.6534391178855271	318.0	346.0	1000.0	Cnn	1462074578496.0
1502	150.9716796875	10935.623046875	0.17678081399567167	7103.2353515625	1540.0595703125	20.0	272.0	0.394673438417011	176.0	349.0	15000.0	Cnn	1462074578496.0
1503	150.9716796875	11101.2861328125	0.17230071282311513	6937.572265625	1540.0595703125	20.0	273.0	0.3927600018962287	175.0	349.0	30000.0	Cnn	1462074578496.0
1504	150.9716796875	11429.6484375	0.163450957819473	6609.2099609375	1540.0595703125	20.0	276.0	0.3870057646835632	172.0	349.0	60000.0	Cnn	1462074578496.0
1505	81.7216796875	12439.9990234375	0.16201028290982472	5598.859375	1609.3095703125	4.0	340.0	0.33312944712542086	108.0	365.0	300000.0	Cnn	1462074578496.0
1506	81.7216796875	12775.3662109375	0.15334690057817463	5263.4921875	1609.3095703125	4.0	347.0	0.3191244295894189	101.0	365.0	900000.0	Cnn	1462074578496.0
1507	81.7216796875	12776.826171875	0.15330908259201312	5262.0322265625	1609.3095703125	4.0	348.0	0.3170972422390346	100.0	365.0	1800000.0	Cnn	1462074578496.0
1508	73.9345703125	16674.5361328125	0.03436163581806499	1364.322265625	1617.0966796875	3.0	406.0	0.18677213968057568	42.0	366.0	3600000.0	Cnn	1462074578496.0
1509	73.9345703125	16488.0673828125	0.04180472122044485	1363.6796875	1804.2080078125	3.0	411.0	0.15504149593204397	31.0	372.0	21600000.0	Cnn	1462074578496.0
1510	0.2626953125	16402.62890625	0.07702042590613942	754.3837890625	2572.6142578125	1.0	410.0	0.13859944315171852	20.0	386.0	43200000.0	Cnn	1462074578496.0
1511	356.5810546875	16132.84765625	-0.1679330424582344	398.0654296875	2842.3955078125	3.0	404.0	0.11071061230868778	18.0	392.0	86400000.0	Cnn	1462074578496.0
1512	212.7548828125	139.8955078125	0.7242490667740169	13100.48046875	492.337890625	9.0	28.0	0.7650245030580077	276.0	85.0	0.0	Cnn	1462076030046.0
1513	206.19140625	1490.7548828125	0.3727303556501566	11749.62109375	498.9013671875	7.0	56.0	0.6562497337369582	248.0	87.0	1000.0	Cnn	1462076030046.0
1514	205.0078125	7687.1435546875	0.05725527468227743	5553.232421875	500.0849609375	5.0	219.0	0.2298830492284285	85.0	89.0	15000.0	Cnn	1462076030046.0
1515	205.0078125	8018.4697265625	0.04657359145233157	5221.90625	500.0849609375	5.0	221.0	0.22499612082182716	83.0	89.0	30000.0	Cnn	1462076030046.0
1516	205.0078125	8018.75390625	0.0465643888719692	5221.6220703125	500.0849609375	5.0	222.0	0.22254086183021654	82.0	89.0	60000.0	Cnn	1462076030046.0
1517	205.0078125	8146.3896484375	0.042421355249015406	5093.986328125	500.0849609375	4.0	223.0	0.23203948105249217	81.0	90.0	300000.0	Cnn	1462076030046.0
1518	8.8125	8592.025390625	0.15728956765455301	4648.3505859375	696.2802734375	1.0	232.0	0.24825472242537772	72.0	93.0	900000.0	Cnn	1462076030046.0
1519	8.8125	8593.4853515625	0.1572506361136732	4646.890625	696.2802734375	1.0	233.0	0.24595953622652128	71.0	93.0	1800000.0	Cnn	1462076030046.0
1520	1.0	12467.015625	0.054563642466250964	773.3603515625	705.0927734375	1.0	284.0	0.10540925533894598	20.0	94.0	3600000.0	Cnn	1462076030046.0
1521	1.0	12186.568359375	0.06567264352669311	773.140625	985.759765625	1.0	279.0	0.09698836280255507	16.0	103.0	21600000.0	Cnn	1462076030046.0
1522	1.0	11867.2763671875	0.04715356781123557	211.1162109375	1867.076171875	1.0	277.0	0.023632305409511528	4.0	117.0	43200000.0	Cnn	1462076030046.0
1523	1.0	11524.5576171875	0.05233486960110488	211.1162109375	2209.794921875	1.0	267.0	0.029153741537970755	4.0	127.0	86400000.0	Cnn	1462076030046.0
1524	188.51953125	239.2197265625	0.7504137761977526	14656.787109375	694.1064453125	7.0	34.0	0.7882315388121418	300.0	110.0	0.0	Cnn	1462076889465.0
1525	181.349609375	1730.7900390625	0.4317176527116586	13165.216796875	701.2763671875	4.0	62.0	0.7017609632355595	272.0	113.0	1000.0	Cnn	1462076889465.0
1526	40.65234375	8126.3779296875	0.18948338694584452	6769.62890625	841.9736328125	2.0	227.0	0.3105006630001641	107.0	115.0	15000.0	Cnn	1462076889465.0
1527	40.65234375	8623.3671875	0.1759143651092189	6272.6396484375	841.9736328125	2.0	230.0	0.30420699487023034	104.0	115.0	30000.0	Cnn	1462076889465.0
1528	40.65234375	8623.6513671875	0.1759067351273524	6272.35546875	841.9736328125	2.0	231.0	0.30210497182745594	103.0	115.0	60000.0	Cnn	1462076889465.0
1529	40.65234375	9261.39453125	0.15907543858880263	5634.6123046875	841.9736328125	1.0	235.0	0.3037345487841979	99.0	116.0	300000.0	Cnn	1462076889465.0
1530	40.65234375	9618.3857421875	0.14984859202957107	5277.62109375	841.9736328125	1.0	242.0	0.2891579629272128	92.0	116.0	900000.0	Cnn	1462076889465.0
1531	40.65234375	9619.845703125	0.14981105646795112	5276.1611328125	841.9736328125	1.0	243.0	0.28706332804913887	91.0	116.0	1800000.0	Cnn	1462076889465.0
1532	40.65234375	13521.3408203125	0.03717519384042783	1374.666015625	841.9736328125	1.0	302.0	0.1468733848947746	32.0	116.0	3600000.0	Cnn	1462076889465.0
1533	40.65234375	13101.435546875	0.06139887202258794	1374.326171875	1262.21875	1.0	295.0	0.13995566245805102	26.0	129.0	21600000.0	Cnn	1462076889465.0
1534	1.0	13013.39453125	0.08159334255965132	670.81640625	2094.421875	1.0	296.0	0.09416366782647435	13.0	142.0	43200000.0	Cnn	1462076889465.0
1535	356.318359375	12675.34765625	-0.195788453974493	314.498046875	2432.46875	2.0	286.0	0.0681624777101343	11.0	152.0	86400000.0	Cnn	1462076889465.0
1536	7.7470703125	969.154296875	0.6072073799085699	13985.4052734375	645.7431640625	5.0	62.0	0.710863974488421	310.0	117.0	0.0	Cnn	1462077959643.0
1537	1.18359375	2689.9833984375	0.3995359067453571	12264.576171875	652.306640625	3.0	87.0	0.6485679015020299	285.0	119.0	1000.0	Cnn	1462077959643.0
1538	1.0	8919.703125	0.16545747894594798	6034.8564453125	653.490234375	1.0	248.0	0.3225143713356642	124.0	121.0	15000.0	Cnn	1462077959643.0
1539	1.0	8919.703125	0.16545747894594798	6034.8564453125	653.490234375	1.0	248.0	0.3225143713356642	124.0	121.0	30000.0	Cnn	1462077959643.0
1540	1.0	9544.6123046875	0.15171318217475432	5409.947265625	653.490234375	1.0	253.0	0.31344102895636217	119.0	121.0	60000.0	Cnn	1462077959643.0
1541	1.0	9759.2431640625	0.14710666566220656	5195.31640625	653.490234375	1.0	275.0	0.2739604979076947	97.0	122.0	300000.0	Cnn	1462077959643.0
1542	1.0	10103.2509765625	0.13981661747098137	4851.30859375	653.490234375	1.0	283.0	0.2589450324765757	89.0	122.0	900000.0	Cnn	1462077959643.0
1543	1.0	10104.7109375	0.1397858881709315	4849.8486328125	653.490234375	1.0	284.0	0.25704985030219707	88.0	122.0	1800000.0	Cnn	1462077959643.0
1544	1.0	14007.646484375	0.05185596274538118	946.9130859375	653.490234375	1.0	346.0	0.11752853515024173	26.0	122.0	3600000.0	Cnn	1462077959643.0
1545	1.0	13587.7412109375	0.06807113347649851	946.5732421875	1073.7353515625	1.0	339.0	0.10709778538687735	20.0	135.0	21600000.0	Cnn	1462077959643.0
1546	1.0	13550.3076171875	0.04343503586224509	235.0390625	1822.703125	1.0	341.0	0.040845361019320896	6.0	147.0	43200000.0	Cnn	1462077959643.0
1547	1.0	13222.8642578125	0.048017380234881515	235.0390625	2150.146484375	1.0	333.0	0.04441741212795132	6.0	155.0	86400000.0	Cnn	1462077959643.0
1548	7.7490234375	139.853515625	0.895166812478237	14949.2705078125	634.1650390625	5.0	31.0	0.7797063217309986	269.0	88.0	0.0	Cnn	1462078824270.0
1549	1.18359375	1850.7197265625	0.4744222514802423	13238.404296875	640.73046875	3.0	58.0	0.6792949253780426	242.0	90.0	1000.0	Cnn	1462078824270.0
1550	1.0	6616.322265625	0.22238839199157887	8472.8017578125	641.9140625	1.0	187.0	0.34270984051747355	113.0	92.0	15000.0	Cnn	1462078824270.0
1551	1.0	6616.322265625	0.22238839199157887	8472.8017578125	641.9140625	1.0	187.0	0.34270984051747355	113.0	92.0	30000.0	Cnn	1462078824270.0
1552	1.0	8410.6474609375	0.17665908874600383	6678.4765625	641.9140625	1.0	198.0	0.3182048011824058	102.0	92.0	60000.0	Cnn	1462078824270.0
1553	1.0	8418.34375	0.17648153021968577	6670.7802734375	641.9140625	1.0	200.0	0.3150085496158147	100.0	93.0	300000.0	Cnn	1462078824270.0
1554	1.0	8831.255859375	0.16712577175725285	6257.8681640625	641.9140625	1.0	209.0	0.29487810383867025	91.0	93.0	900000.0	Cnn	1462078824270.0
1555	1.0	8832.7158203125	0.16709325015820603	6256.408203125	641.9140625	1.0	210.0	0.2926331984879314	90.0	93.0	1800000.0	Cnn	1462078824270.0
1556	1.0	13931.46484375	0.05697338295220194	1157.6591796875	641.9140625	1.0	268.0	0.14774525262724567	32.0	93.0	3600000.0	Cnn	1462078824270.0
1557	1.0	13632.1875	0.0701449366037385	1157.3193359375	941.53125	1.0	265.0	0.13850721534039293	26.0	102.0	21600000.0	Cnn	1462078824270.0
1558	1.0	13999.271484375	0.0364322688807828	211.623046875	1520.1435546875	1.0	278.0	0.03180700000084338	5.0	110.0	43200000.0	Cnn	1462078824270.0
1559	1.0	13592.251953125	0.042067365197824884	211.623046875	1927.1630859375	1.0	269.0	0.03726148916905397	5.0	119.0	86400000.0	Cnn	1462078824270.0
1560	63.5830078125	861.6123046875	0.5859700484302246	13831.15625	600.328125	6.0	54.0	0.7189431540178349	308.0	108.0	0.0	Cnn	1462079865529.0
1561	57.01953125	2380.6845703125	0.3864069503609191	12312.083984375	606.8916015625	4.0	88.0	0.6249994586087048	274.0	110.0	1000.0	Cnn	1462079865529.0
1562	55.8359375	7862.3310546875	0.1557183685649207	6830.4375	608.0751953125	2.0	242.0	0.3068899610367682	120.0	112.0	15000.0	Cnn	1462079865529.0
1563	55.8359375	7862.3310546875	0.1557183685649207	6830.4375	608.0751953125	2.0	242.0	0.3068899610367682	120.0	112.0	30000.0	Cnn	1462079865529.0
1564	55.8359375	9491.27734375	0.11569256873021568	5201.4912109375	608.0751953125	2.0	253.0	0.2861840735993018	109.0	112.0	60000.0	Cnn	1462079865529.0
1565	55.8359375	9582.1806640625	0.11352107846989533	5110.587890625	608.0751953125	1.0	271.0	0.2622132323291686	91.0	113.0	300000.0	Cnn	1462079865529.0
1566	55.8359375	9919.3076171875	0.10547060012952782	4773.4609375	608.0751953125	1.0	278.0	0.24879614991572177	84.0	113.0	900000.0	Cnn	1462079865529.0
1567	55.8359375	9920.767578125	0.10543570362805521	4772.0009765625	608.0751953125	1.0	279.0	0.24686072768122416	83.0	113.0	1800000.0	Cnn	1462079865529.0
1568	55.8359375	13807.267578125	-0.02020754150032845	885.5009765625	608.0751953125	1.0	336.0	0.11633101803649312	26.0	113.0	3600000.0	Cnn	1462079865529.0
1569	55.8359375	13203.9658203125	0.021544188310517878	885.2216796875	1211.65625	1.0	324.0	0.11324294648164057	21.0	130.0	21600000.0	Cnn	1462079865529.0
1570	1.0	13002.36328125	0.047286296767344665	223.0595703125	2131.2568359375	1.0	325.0	0.034590218640543534	5.0	146.0	43200000.0	Cnn	1462079865529.0
1571	1.0	12687.4873046875	0.051490703926119985	223.0595703125	2446.1328125	1.0	314.0	0.0394648942461777	5.0	157.0	86400000.0	Cnn	1462079865529.0
1572	249.2275390625	286.9013671875	0.6706739012396953	14308.298828125	593.533203125	27.0	34.0	0.6965036890199593	303.0	113.0	0.0	Cnn	1462080732922.0
1573	242.6630859375	2053.087890625	0.3440818268750991	12542.1123046875	600.09765625	25.0	59.0	0.6114398373174109	278.0	115.0	1000.0	Cnn	1462080732922.0
1574	241.4794921875	7171.9716796875	0.10090321484994755	7423.228515625	601.28125	23.0	218.0	0.18805436348618224	119.0	117.0	15000.0	Cnn	1462080732922.0
1575	241.4794921875	7171.9716796875	0.10090321484994755	7423.228515625	601.28125	23.0	219.0	0.18547778753109923	118.0	117.0	30000.0	Cnn	1462080732922.0
1576	241.4794921875	8963.048828125	0.04649156121009346	5632.1513671875	601.28125	23.0	230.0	0.15669777972377777	107.0	117.0	60000.0	Cnn	1462080732922.0
1577	235.8935546875	9063.8271484375	0.0465296191637242	5531.373046875	606.8671875	21.0	239.0	0.14817341494146302	98.0	119.0	300000.0	Cnn	1462080732922.0
1578	235.8935546875	9429.876953125	0.035248935711814956	5165.3232421875	606.8671875	21.0	247.0	0.1261519717346832	90.0	119.0	900000.0	Cnn	1462080732922.0
1579	235.8935546875	9495.69921875	0.03319560258236819	5099.5009765625	606.8671875	21.0	249.0	0.12052127879782688	88.0	119.0	1800000.0	Cnn	1462080732922.0
1580	235.8935546875	13396.751953125	-0.15478259776395323	1198.4482421875	606.8671875	21.0	307.0	-0.08986095008707372	30.0	119.0	3600000.0	Cnn	1462080732922.0
1581	235.8935546875	12793.4501953125	-0.07775874359407775	1198.1689453125	1210.4482421875	21.0	295.0	-0.08856037481359055	25.0	136.0	21600000.0	Cnn	1462080732922.0
1582	1.0	12923.7890625	0.049147139190381134	223.0595703125	2291.1123046875	1.0	302.0	0.044943479376956794	5.0	170.0	43200000.0	Cnn	1462080732922.0
1583	1.0	12668.310546875	0.05248729339737089	223.0595703125	2546.5908203125	1.0	291.0	0.04970959182866354	5.0	181.0	86400000.0	Cnn	1462080732922.0
1584	141.7490234375	286.6962890625	0.7208532915556368	13832.6240234375	587.1298828125	6.0	32.0	0.7971773096826518	274.0	110.0	0.0	Cnn	1462081896808.0
1585	135.185546875	1740.3955078125	0.4103185471827642	12378.9248046875	593.693359375	4.0	65.0	0.6813528380525641	241.0	112.0	1000.0	Cnn	1462081896808.0
1586	1.0	7346.0849609375	0.20762139213641215	6773.2353515625	728.87890625	1.0	197.0	0.3534934886199364	109.0	115.0	15000.0	Cnn	1462081896808.0
1587	1.0	7346.0849609375	0.20762139213641215	6773.2353515625	728.87890625	1.0	197.0	0.3534934886199364	109.0	115.0	30000.0	Cnn	1462081896808.0
1588	1.0	8336.8154296875	0.18096021723525954	5782.5048828125	728.87890625	1.0	203.0	0.33978770288968513	103.0	115.0	60000.0	Cnn	1462081896808.0
1589	1.0	8828.2802734375	0.16853606141823352	5291.0400390625	728.87890625	1.0	207.0	0.3316184424378277	99.0	116.0	300000.0	Cnn	1462081896808.0
1590	1.0	9236.55078125	0.1585021361637512	4882.76953125	728.87890625	1.0	215.0	0.31318502171297385	91.0	116.0	900000.0	Cnn	1462081896808.0
1591	1.0	9238.0107421875	0.15846663726613258	4881.3095703125	728.87890625	1.0	216.0	0.3108690304441123	90.0	116.0	1800000.0	Cnn	1462081896808.0
1592	1.0	13155.056640625	0.05868590203653389	964.263671875	728.87890625	1.0	278.0	0.14684382730716378	28.0	116.0	3600000.0	Cnn	1462081896808.0
1593	1.0	12718.27734375	0.07597608814136744	963.923828125	1165.998046875	1.0	272.0	0.13619296441088147	22.0	128.0	21600000.0	Cnn	1462081896808.0
1594	1.0	12777.4609375	0.04500493070211271	223.095703125	1847.642578125	1.0	278.0	0.0418827478008767	5.0	139.0	43200000.0	Cnn	1462081896808.0
1595	1.0	12484.3349609375	0.04924658250269354	223.095703125	2140.7685546875	1.0	269.0	0.04660245962161217	5.0	148.0	86400000.0	Cnn	1462081896808.0
1596	147.8662109375	286.6953125	0.7152042741538934	13418.0009765625	581.4931640625	6.0	39.0	0.7671535891816156	303.0	104.0	0.0	Cnn	1462082756910.0
1597	141.3017578125	1559.1279296875	0.4262553395408254	12145.568359375	588.0576171875	4.0	63.0	0.6912698633079145	279.0	106.0	1000.0	Cnn	1462082756910.0
1598	1.0	8748.615234375	0.16628527940338708	4956.0810546875	729.359375	1.0	243.0	0.2898607381121365	99.0	109.0	15000.0	Cnn	1462082756910.0
1599	1.0	8748.615234375	0.16628527940338708	4956.0810546875	729.359375	1.0	243.0	0.2898607381121365	99.0	109.0	30000.0	Cnn	1462082756910.0
1600	1.0	9204.61328125	0.1547103736532817	4500.0830078125	729.359375	1.0	247.0	0.28190009493906226	95.0	109.0	60000.0	Cnn	1462082756910.0
1601	1.0	9625.5849609375	0.14420717085969573	4079.111328125	729.359375	1.0	249.0	0.2788613734823668	93.0	110.0	300000.0	Cnn	1462082756910.0
1602	1.0	10008.341796875	0.13473974594904642	3696.3544921875	729.359375	1.0	258.0	0.2606544453972311	84.0	110.0	900000.0	Cnn	1462082756910.0
1603	1.0	10009.8017578125	0.13470369799406146	3694.89453125	729.359375	1.0	259.0	0.25860993832746665	83.0	110.0	1800000.0	Cnn	1462082756910.0
1604	1.0	12713.845703125	0.06145593988965142	990.8505859375	729.359375	1.0	315.0	0.12491554936781694	27.0	110.0	3600000.0	Cnn	1462082756910.0
1605	1.0	12110.6044921875	0.08571166714382893	990.5107421875	1332.9404296875	1.0	304.0	0.11897811412883047	21.0	127.0	21600000.0	Cnn	1462082756910.0
1606	1.0	12018.4140625	0.0515366613714432	222.552734375	2193.0888671875	1.0	307.0	0.02583953818255549	4.0	141.0	43200000.0	Cnn	1462082756910.0
1607	1.0	11815.8232421875	0.05445400159710282	222.552734375	2395.6796875	1.0	298.0	0.029880715233359844	4.0	150.0	86400000.0	Cnn	1462082756910.0
1608	7.7470703125	139.8603515625	0.8950226468912825	13899.8544921875	635.61328125	5.0	31.0	0.8009174677449578	293.0	101.0	0.0	Cnn	1462083619999.0
1609	1.18359375	1392.6337890625	0.5325654433049694	12647.0810546875	642.1767578125	3.0	52.0	0.7281544003273158	272.0	103.0	1000.0	Cnn	1462083619999.0
1610	1.0	6948.1728515625	0.20640671406297648	7091.5419921875	643.3603515625	1.0	213.0	0.3271552804088345	111.0	105.0	15000.0	Cnn	1462083619999.0
1611	1.0	6948.1728515625	0.20640671406297648	7091.5419921875	643.3603515625	1.0	213.0	0.3271552804088345	111.0	105.0	30000.0	Cnn	1462083619999.0
1612	1.0	8742.7822265625	0.1602591344919418	5296.9326171875	643.3603515625	1.0	225.0	0.3020915275598473	99.0	105.0	60000.0	Cnn	1462083619999.0
1613	1.0	8775.8447265625	0.15947333397067345	5263.8701171875	643.3603515625	1.0	228.0	0.2968330688480249	96.0	106.0	300000.0	Cnn	1462083619999.0
1614	1.0	9134.0859375	0.15105753361145088	4905.62890625	643.3603515625	1.0	235.0	0.2820186184201752	89.0	106.0	900000.0	Cnn	1462083619999.0
1615	1.0	9135.5458984375	0.15102357375305187	4904.1689453125	643.3603515625	1.0	236.0	0.279889738748633	88.0	106.0	1800000.0	Cnn	1462083619999.0
1616	1.0	13046.6630859375	0.05640473700676079	993.0517578125	643.3603515625	1.0	295.0	0.13607907207712117	29.0	106.0	3600000.0	Cnn	1462083619999.0
1617	1.0	12443.421875	0.08113523303718768	992.7119140625	1246.94140625	1.0	284.0	0.1319790296232698	23.0	123.0	21600000.0	Cnn	1462083619999.0
1618	1.0	12380.2470703125	0.04772349418788844	211.1162109375	2091.7119140625	1.0	290.0	0.027422684437833696	4.0	136.0	43200000.0	Cnn	1462083619999.0
1619	1.0	12060.9052734375	0.05213291114520003	211.1162109375	2411.0537109375	1.0	278.0	0.033191139145652276	4.0	148.0	86400000.0	Cnn	1462083619999.0
1620	7.7470703125	139.861328125	0.8947997722962978	13713.4228515625	634.458984375	5.0	30.0	0.7955567029597881	278.0	95.0	0.0	Cnn	1462084483417.0
1621	1.18359375	1453.4052734375	0.5227824297765281	12399.87890625	641.0224609375	3.0	54.0	0.7079621687015154	254.0	97.0	1000.0	Cnn	1462084483417.0
1622	1.0	6783.9794921875	0.20957923676470805	7069.3046875	642.2060546875	1.0	195.0	0.3421174848744699	113.0	99.0	15000.0	Cnn	1462084483417.0
1623	1.0	6783.9794921875	0.20957923676470805	7069.3046875	642.2060546875	1.0	195.0	0.3421174848744699	113.0	99.0	30000.0	Cnn	1462084483417.0
1624	1.0	8578.3046875	0.16229814761015293	5274.9794921875	642.2060546875	1.0	206.0	0.31800959037077575	102.0	99.0	60000.0	Cnn	1462084483417.0
1625	1.0	8610.43359375	0.16151780986851108	5242.8505859375	642.2060546875	1.0	210.0	0.3103731313361337	98.0	100.0	300000.0	Cnn	1462084483417.0
1626	1.0	8954.3154296875	0.15326261784381182	4898.96875	642.2060546875	1.0	217.0	0.294917179770148	91.0	100.0	900000.0	Cnn	1462084483417.0
1627	1.0	8955.775390625	0.15322791738849584	4897.5087890625	642.2060546875	1.0	218.0	0.2927002756796334	90.0	100.0	1800000.0	Cnn	1462084483417.0
1628	1.0	12869.560546875	0.0568387308435637	983.7236328125	642.2060546875	1.0	279.0	0.13936404511114642	29.0	100.0	3600000.0	Cnn	1462084483417.0
1629	1.0	12359.875	0.07833691077674672	983.3837890625	1152.2314453125	1.0	271.0	0.13301299062888716	23.0	114.0	21600000.0	Cnn	1462084483417.0
1630	1.0	12287.3720703125	0.04705549678830093	211.1162109375	1997.001953125	1.0	277.0	0.027100552840055442	4.0	127.0	43200000.0	Cnn	1462084483417.0
1631	1.0	11925.263671875	0.05218146479797164	211.1162109375	2359.1103515625	1.0	267.0	0.032330055231405606	4.0	137.0	86400000.0	Cnn	1462084483417.0
1632	184.763671875	854.7744140625	0.5424725133071961	15193.37890625	623.5234375	6.0	51.0	0.7278906080268196	315.0	106.0	0.0	Cnn	1462085640829.0
1633	1.18359375	2965.9873046875	0.4171200022288398	13082.166015625	807.103515625	3.0	92.0	0.6193804566067334	274.0	109.0	1000.0	Cnn	1462085640829.0
1634	1.0	8515.16796875	0.20130766972432756	7532.9853515625	808.287109375	1.0	247.0	0.30888038272548024	119.0	111.0	15000.0	Cnn	1462085640829.0
1635	1.0	8515.16796875	0.20130766972432756	7532.9853515625	808.287109375	1.0	247.0	0.30888038272548024	119.0	111.0	30000.0	Cnn	1462085640829.0
1636	1.0	8515.4521484375	0.20130078419435293	7532.701171875	808.287109375	1.0	248.0	0.30706680388832625	118.0	111.0	60000.0	Cnn	1462085640829.0
1637	1.0	9708.87109375	0.1737859716505705	6339.2822265625	808.287109375	1.0	269.0	0.2696160060045802	97.0	112.0	300000.0	Cnn	1462085640829.0
1638	1.0	10021.3935546875	0.1669573492806314	6026.759765625	808.287109375	1.0	276.0	0.2565588375596311	90.0	112.0	900000.0	Cnn	1462085640829.0
1639	1.0	10022.853515625	0.1669257374187473	6025.2998046875	808.287109375	1.0	277.0	0.2546787876080806	89.0	112.0	1800000.0	Cnn	1462085640829.0
1640	1.0	15121.365234375	0.05297835358738855	926.7880859375	808.287109375	1.0	338.0	0.12043776563732787	28.0	112.0	3600000.0	Cnn	1462085640829.0
1641	1.0	14514.5078125	0.07214346274000306	926.4482421875	1415.484375	1.0	326.0	0.11588707500893082	22.0	130.0	21600000.0	Cnn	1462085640829.0
1642	1.0	14357.1689453125	0.04440775130586504	223.638671875	2275.6328125	1.0	328.0	0.04237283635948552	6.0	144.0	43200000.0	Cnn	1462085640829.0
1643	1.0	13886.7880859375	0.04987591133409425	223.638671875	2746.013671875	1.0	313.0	0.04936085541502279	6.0	159.0	86400000.0	Cnn	1462085640829.0
1644	31641.41015625	718.7099609375	-0.07123747754122241	13904.1240234375	730.064453125	8.0	39.0	0.7566790542078144	288.0	107.0	0.0	Cnn	1462086500200.0
1645	31634.845703125	2150.953125	-0.23971120323697925	12471.880859375	736.62890625	6.0	68.0	0.662478196135068	259.0	109.0	1000.0	Cnn	1462086500200.0
1646	31633.662109375	7309.361328125	-0.5862964650796924	7313.47265625	737.8125	4.0	211.0	0.31564322198290395	116.0	111.0	15000.0	Cnn	1462086500200.0
1647	31633.62109375	7972.013671875	-0.6223985956964179	6650.8203125	737.853515625	3.0	215.0	0.3164206887381998	112.0	112.0	30000.0	Cnn	1462086500200.0
1648	31633.62109375	8099.6494140625	-0.6292618964180327	6523.1845703125	737.853515625	3.0	216.0	0.3142538375296278	111.0	112.0	60000.0	Cnn	1462086500200.0
1649	1.0	9304.6904296875	0.531411087735173	5318.1435546875	32371.474609375	1.0	229.0	0.30719116456106954	98.0	115.0	300000.0	Cnn	1462086500200.0
1650	1.0	9631.3564453125	0.5128196417248244	4991.4775390625	32371.474609375	1.0	236.0	0.29226905527084013	91.0	115.0	900000.0	Cnn	1462086500200.0
1651	1.0	9632.81640625	0.51273569922325	4990.017578125	32371.474609375	1.0	237.0	0.29012496989385334	90.0	115.0	1800000.0	Cnn	1462086500200.0
1652	1.0	13360.0830078125	0.2296561591152739	1075.6396484375	32558.5859375	1.0	291.0	0.14929818654329255	30.0	121.0	3600000.0	Cnn	1462086500200.0
1653	1.0	13037.5087890625	0.2333828806550046	1075.2998046875	32881.5	1.0	289.0	0.13612579291635202	24.0	129.0	21600000.0	Cnn	1462086500200.0
1654	1.0	13053.564453125	0.10667941507057777	211.15234375	33729.591796875	1.0	296.0	0.028061972876490652	4.0	142.0	43200000.0	Cnn	1462086500200.0
1655	1.0	12595.130859375	0.10931705931956312	211.15234375	34188.025390625	1.0	283.0	0.034033341839017774	4.0	155.0	86400000.0	Cnn	1462086500200.0
1656	7.1416015625	486.5078125	0.7399242297219089	13464.619140625	656.0673828125	4.0	54.0	0.7214301692867726	276.0	107.0	0.0	Cnn	1462087370443.0
1657	0.5791015625	2299.0380859375	0.4320054200730533	11652.0888671875	662.6298828125	2.0	78.0	0.6547829811155669	252.0	109.0	1000.0	Cnn	1462087370443.0
1658	1.0	6595.2060546875	0.21901505846624306	7355.9208984375	663.208984375	1.0	207.0	0.35110991595550856	123.0	110.0	15000.0	Cnn	1462087370443.0
1659	1.0	7092.1953125	0.2045550025705148	6858.931640625	663.208984375	1.0	210.0	0.34492368513840277	120.0	110.0	30000.0	Cnn	1462087370443.0
1660	1.0	7547.9091796875	0.19203698074710882	6403.2177734375	663.208984375	1.0	213.0	0.338742786683517	117.0	110.0	60000.0	Cnn	1462087370443.0
1661	1.0	8340.267578125	0.17158913328363348	5610.859375	663.208984375	1.0	228.0	0.3088187912876009	102.0	111.0	300000.0	Cnn	1462087370443.0
1662	1.0	8700.09375	0.16279570726140777	5250.4287109375	663.8134765625	1.0	235.0	0.2940209402069926	94.0	112.0	900000.0	Cnn	1462087370443.0
1663	1.0	8701.5537109375	0.16276019803123715	5248.96875	663.8134765625	1.0	236.0	0.2919154347564318	93.0	112.0	1800000.0	Cnn	1462087370443.0
1664	1.5732421875	12413.7119140625	0.07780602697305426	1348.1259765625	850.9248046875	1.0	288.0	0.1595920365560588	34.0	118.0	3600000.0	Cnn	1462087370443.0
1665	1.5732421875	12102.6826171875	0.09244607243673131	1347.7861328125	1162.2939453125	1.0	283.0	0.15146570740599746	28.0	129.0	21600000.0	Cnn	1462087370443.0
1666	1.5732421875	12087.6240234375	0.08262733989248174	681.2001953125	1843.9384765625	1.0	287.0	0.09640376953525678	13.0	140.0	43200000.0	Cnn	1462087370443.0
1667	357.8916015625	11657.8193359375	-0.19825010955329297	324.8818359375	2273.7431640625	3.0	267.0	0.05826724063354471	11.0	160.0	86400000.0	Cnn	1462087370443.0
1668	7.7470703125	1053.0732421875	0.5821143946886975	13009.8037109375	623.2802734375	5.0	59.0	0.7078827475578856	285.0	112.0	0.0	Cnn	1462088238340.0
1669	1.18359375	2671.21484375	0.39257677575968036	11391.662109375	629.84375	3.0	90.0	0.6244766390256455	254.0	114.0	1000.0	Cnn	1462088238340.0
1670	1.0	7240.8974609375	0.19669573940185112	6821.9794921875	631.02734375	1.0	212.0	0.3603645425874712	132.0	116.0	15000.0	Cnn	1462088238340.0
1671	1.0	7737.88671875	0.18363751689167176	6324.990234375	631.02734375	1.0	215.0	0.35440900687461385	129.0	116.0	30000.0	Cnn	1462088238340.0
1672	1.0	8703.896484375	0.1599444178002039	5358.98046875	631.02734375	1.0	221.0	0.3425197648911943	123.0	116.0	60000.0	Cnn	1462088238340.0
1673	1.0	8901.001953125	0.15531870222647146	5161.875	631.02734375	1.0	248.0	0.28973969587571885	96.0	117.0	300000.0	Cnn	1462088238340.0
1674	1.0	9245.2724609375	0.14736479745033457	4817.6044921875	631.02734375	1.0	256.0	0.2735042433193153	88.0	117.0	900000.0	Cnn	1462088238340.0
1675	1.5732421875	9059.62109375	0.16873173037107267	4814.5712890625	818.138671875	1.0	251.0	0.28006120726078765	86.0	123.0	1800000.0	Cnn	1462088238340.0
1676	1.5732421875	12905.3173828125	0.06297601696300321	914.74609375	872.267578125	1.0	307.0	0.13647798305218034	27.0	126.0	3600000.0	Cnn	1462088238340.0
1677	1.5732421875	12569.751953125	0.07561886196033951	914.40625	1208.1728515625	1.0	296.0	0.1289240019588274	21.0	143.0	21600000.0	Cnn	1462088238340.0
1678	1.5732421875	12569.0341796875	0.04645880352629174	233.4794921875	1889.8173828125	1.0	301.0	0.04121591606045414	5.0	154.0	43200000.0	Cnn	1462088238340.0
1679	1.5732421875	12199.357421875	0.05200845674618635	233.4794921875	2259.494140625	1.0	289.0	0.046728736771950094	5.0	166.0	86400000.0	Cnn	1462088238340.0
1680	7.7470703125	345.8525390625	0.7833408420515965	13864.35546875	608.736328125	5.0	40.0	0.763022953874162	306.0	99.0	0.0	Cnn	1462089096471.0
1681	1.18359375	2021.2451171875	0.44681939574853086	12188.962890625	615.2998046875	3.0	75.0	0.6516576686953348	271.0	101.0	1000.0	Cnn	1462089096471.0
1682	1.0	7201.9482421875	0.19669724293231527	7008.259765625	616.4833984375	1.0	231.0	0.311046181826214	115.0	103.0	15000.0	Cnn	1462089096471.0
1683	1.0	7864.6005859375	0.1796433902848255	6345.607421875	616.4833984375	1.0	235.0	0.30340196042177425	111.0	103.0	30000.0	Cnn	1462089096471.0
1684	1.0	8830.6103515625	0.1566159605350719	5379.59765625	616.4833984375	1.0	241.0	0.2919123257596719	105.0	103.0	60000.0	Cnn	1462089096471.0
1685	1.0	8982.328125	0.15314717099078318	5227.8798828125	616.4833984375	1.0	252.0	0.27170641119651195	94.0	104.0	300000.0	Cnn	1462089096471.0
1686	1.5732421875	9006.78125	0.17814510535281472	4921.1865234375	897.150390625	1.0	251.0	0.2701315955381337	85.0	113.0	900000.0	Cnn	1462089096471.0
1687	1.5732421875	9008.2412109375	0.17810527977953652	4919.7265625	897.150390625	1.0	252.0	0.26803654533448346	84.0	113.0	1800000.0	Cnn	1462089096471.0
1688	1.5732421875	12869.52734375	0.06893634421835379	1020.8994140625	934.69140625	1.0	306.0	0.1317109459078625	27.0	116.0	3600000.0	Cnn	1462089096471.0
1689	1.5732421875	12166.220703125	0.09462308835751791	1020.5595703125	1638.337890625	1.0	301.0	0.12010154512435786	21.0	127.0	21600000.0	Cnn	1462089096471.0
1690	1.5732421875	12575.0859375	0.046695399897279236	221.5361328125	2028.49609375	1.0	308.0	0.024520504074409474	4.0	137.0	43200000.0	Cnn	1462089096471.0
1691	1.5732421875	12286.646484375	0.050815635454330786	221.5361328125	2316.935546875	1.0	292.0	0.03177450215419711	4.0	153.0	86400000.0	Cnn	1462089096471.0
1692	330.43359375	338.7978515625	0.6132263248483878	13818.830078125	586.8369140625	13.0	37.0	0.7231551704920909	276.0	99.0	0.0	Cnn	1462089960223.0
1693	323.8701171875	1628.8916015625	0.3586326402147458	12528.736328125	593.400390625	11.0	60.0	0.6448833401360328	253.0	101.0	1000.0	Cnn	1462089960223.0
1694	1.5732421875	6721.068359375	0.25033318951421957	7436.5595703125	915.697265625	2.0	198.0	0.3447691568386873	115.0	110.0	15000.0	Cnn	1462089960223.0
1695	1.5732421875	7218.0576171875	0.23426245544455157	6939.5703125	915.697265625	2.0	201.0	0.33805672575686885	112.0	110.0	30000.0	Cnn	1462089960223.0
1696	1.5732421875	8344.470703125	0.20080448684946187	5813.1572265625	915.697265625	2.0	208.0	0.32237739976373037	105.0	110.0	60000.0	Cnn	1462089960223.0
1697	1.5732421875	8956.5029296875	0.18386418741670907	5201.125	915.697265625	1.0	222.0	0.30145033782279373	91.0	111.0	300000.0	Cnn	1462089960223.0
1698	1.5732421875	9320.8232421875	0.1740604740183165	4836.8046875	915.697265625	1.0	229.0	0.2857410273884355	84.0	111.0	900000.0	Cnn	1462089960223.0
1699	1.5732421875	9322.283203125	0.17402151952276237	4835.3447265625	915.697265625	1.0	230.0	0.28348062855756984	83.0	111.0	1800000.0	Cnn	1462089960223.0
1700	1.5732421875	12971.1318359375	0.07301159659260378	936.517578125	1165.67578125	1.0	279.0	0.14194314984251893	26.0	119.0	3600000.0	Cnn	1462089960223.0
1701	1.5732421875	12086.5390625	0.10097980624090733	936.177734375	2050.6083984375	1.0	270.0	0.1322363427420951	20.0	134.0	21600000.0	Cnn	1462089960223.0
1702	1.5732421875	12698.1484375	0.04759070529155742	221.5361328125	2153.640625	1.0	283.0	0.029057331964405613	4.0	137.0	43200000.0	Cnn	1462089960223.0
1703	1.5732421875	12356.1708984375	0.052288089105709354	221.5361328125	2495.6181640625	1.0	270.0	0.03540303850693249	4.0	150.0	86400000.0	Cnn	1462089960223.0
1704	179.294921875	268.2841796875	0.720468324122667	13892.22265625	621.1865234375	8.0	32.0	0.7891446043122805	279.0	112.0	0.0	Cnn	1462090958246.0
1705	172.73046875	1583.185546875	0.42639057546045905	12577.3212890625	627.7509765625	6.0	57.0	0.7024623077139157	254.0	114.0	1000.0	Cnn	1462090958246.0
1706	31.4287109375	6697.01171875	0.21954775929449166	7463.4951171875	769.052734375	3.0	199.0	0.33961735150317235	112.0	117.0	15000.0	Cnn	1462090958246.0
1707	31.4287109375	6697.01171875	0.21954775929449166	7463.4951171875	769.052734375	3.0	199.0	0.33961735150317235	112.0	117.0	30000.0	Cnn	1462090958246.0
1708	31.4287109375	8488.0888671875	0.16741028091390936	5672.41796875	769.052734375	3.0	210.0	0.31401635964431074	101.0	117.0	60000.0	Cnn	1462090958246.0
1709	1.0	8951.84765625	0.17326019740906978	5208.6591796875	800.4814453125	1.0	215.0	0.3232878748319787	96.0	120.0	300000.0	Cnn	1462090958246.0
1710	1.0	9195.021484375	0.17258034291656313	4898.8427734375	867.1240234375	1.0	218.0	0.31476647833282756	89.0	124.0	900000.0	Cnn	1462090958246.0
1711	1.0	9196.4814453125	0.1725419313957995	4897.3828125	867.1240234375	1.0	219.0	0.312416029929999	88.0	124.0	1800000.0	Cnn	1462090958246.0
1712	1.0	12911.3798828125	0.07253742084470545	999.1484375	1050.4599609375	1.0	273.0	0.16182063710762373	30.0	128.0	3600000.0	Cnn	1462090958246.0
1713	1.0	12175.5625	0.0977469424062539	998.80859375	1786.6171875	1.0	266.0	0.15232308635594166	24.0	141.0	21600000.0	Cnn	1462090958246.0
1714	1.0	12848.357421875	0.04522827811333394	222.9814453125	1889.6494140625	1.0	282.0	0.04246867742811811	5.0	144.0	43200000.0	Cnn	1462090958246.0
1715	1.0	12487.1181640625	0.05035095942050061	222.9814453125	2250.888671875	1.0	269.0	0.04905298630376219	5.0	157.0	86400000.0	Cnn	1462090958246.0
1716	61.8759765625	485.7265625	0.6871264022089093	13125.533203125	588.6240234375	8.0	42.0	0.7400313746206874	278.0	105.0	0.0	Cnn	1462091825612.0
1717	55.3125	1738.2587890625	0.4440210774468047	11873.0009765625	595.1875	6.0	63.0	0.6745111806034051	257.0	107.0	1000.0	Cnn	1462091825612.0
1718	1.0	6693.826171875	0.21167010750824852	6917.43359375	650.5	1.0	190.0	0.3799298690339221	130.0	112.0	15000.0	Cnn	1462091825612.0
1719	1.0	6693.826171875	0.21167010750824852	6917.43359375	650.5	1.0	190.0	0.3799298690339221	130.0	112.0	30000.0	Cnn	1462091825612.0
1720	1.0	8156.8251953125	0.17149616628626244	5454.4345703125	650.5	1.0	199.0	0.36049938507108675	121.0	112.0	60000.0	Cnn	1462091825612.0
1721	1.0	8452.60546875	0.16401250093471556	5158.654296875	650.5	1.0	220.0	0.3163221049129311	100.0	113.0	300000.0	Cnn	1462091825612.0
1722	1.0	8817.955078125	0.15496857747346887	4793.3046875	650.5	1.0	228.0	0.29894373682753483	92.0	113.0	900000.0	Cnn	1462091825612.0
1723	1.0	8681.9130859375	0.17150516463849738	4791.8447265625	788.001953125	1.0	226.0	0.3023923449609762	91.0	116.0	1800000.0	Cnn	1462091825612.0
1724	1.0	12596.5830078125	0.0607085118881454	877.1748046875	788.001953125	1.0	289.0	0.14177377146798692	28.0	116.0	3600000.0	Cnn	1462091825612.0
1725	1.0	11898.5751953125	0.0864265711273292	876.8349609375	1486.349609375	1.0	282.0	0.13224143478840347	22.0	129.0	21600000.0	Cnn	1462091825612.0
1726	1.0	12437.453125	0.04419752485876236	234.9248046875	1589.3818359375	1.0	295.0	0.04543435456879445	6.0	132.0	43200000.0	Cnn	1462091825612.0
1727	1.0	12118.4208984375	0.049373279164879214	234.9248046875	1908.4140625	1.0	283.0	0.051913493119955995	6.0	144.0	86400000.0	Cnn	1462091825612.0
1728	191.083984375	268.2880859375	0.7090481264552028	14509.6982421875	601.734375	9.0	34.0	0.7682163976030061	297.0	103.0	0.0	Cnn	1462092969952.0
1729	184.51953125	1798.646484375	0.3925542536967764	12979.33984375	608.298828125	7.0	69.0	0.6488197619419963	262.0	105.0	1000.0	Cnn	1462092969952.0
1730	1.0	7196.3935546875	0.22520853737125068	7581.5927734375	792.818359375	1.0	221.0	0.3243615900694699	110.0	111.0	15000.0	Cnn	1462092969952.0
1731	1.0	7859.0458984375	0.20668854223373864	6918.9404296875	792.818359375	1.0	225.0	0.3161250457950653	106.0	111.0	30000.0	Cnn	1462092969952.0
1732	1.0	9153.1337890625	0.17370286282221636	5624.8525390625	792.818359375	1.0	233.0	0.2995889831845019	98.0	111.0	60000.0	Cnn	1462092969952.0
1733	1.0	9223.9453125	0.17198736256224864	5554.041015625	792.818359375	1.0	236.0	0.29432143101330827	95.0	112.0	300000.0	Cnn	1462092969952.0
1734	1.0	9626.861328125	0.16235372256632016	5151.125	792.818359375	1.0	244.0	0.2775262398851818	87.0	112.0	900000.0	Cnn	1462092969952.0
1735	1.0	9628.3212890625	0.16231917060226883	5149.6650390625	792.818359375	1.0	245.0	0.27541010124110876	86.0	112.0	1800000.0	Cnn	1462092969952.0
1736	1.0	13526.7060546875	0.06746562753439078	1251.2802734375	792.818359375	1.0	301.0	0.13978815910114595	30.0	112.0	3600000.0	Cnn	1462092969952.0
1737	1.0	12645.7294921875	0.10189553436547288	1250.9404296875	1674.134765625	1.0	293.0	0.13298822598742704	24.0	126.0	21600000.0	Cnn	1462092969952.0
1738	1.0	13570.65625	0.04167816565270314	222.9814453125	1777.1669921875	1.0	309.0	0.032440691034960986	5.0	129.0	43200000.0	Cnn	1462092969952.0
1739	1.0	13052.4765625	0.04872199063909918	222.9814453125	2295.3466796875	1.0	289.0	0.042357748509075824	5.0	149.0	86400000.0	Cnn	1462092969952.0
1740	147.865234375	854.8173828125	0.5572866662441759	13996.275390625	628.005859375	6.0	51.0	0.7219651388781878	294.0	105.0	0.0	Cnn	1462093832790.0
1741	141.3017578125	2677.404296875	0.3388905570091938	12173.6884765625	634.5693359375	4.0	77.0	0.6479840527992772	268.0	107.0	1000.0	Cnn	1462093832790.0
1742	1.0	7569.6826171875	0.21306098612163124	7281.41015625	775.87109375	1.0	219.0	0.34101647629313253	126.0	110.0	15000.0	Cnn	1462093832790.0
1743	1.0	7569.6826171875	0.21306098612163124	7281.41015625	775.87109375	1.0	219.0	0.34101647629313253	126.0	110.0	30000.0	Cnn	1462093832790.0
1744	1.0	9198.3447265625	0.17158373044204026	5652.748046875	775.87109375	1.0	229.0	0.32153030544237443	116.0	110.0	60000.0	Cnn	1462093832790.0
1745	1.0	9693.3623046875	0.15992354382589588	5157.73046875	775.87109375	1.0	248.0	0.28529596810021945	97.0	111.0	300000.0	Cnn	1462093832790.0
1746	1.0	10058.345703125	0.15149829966337053	4792.7470703125	775.87109375	1.0	256.0	0.2693628137842933	89.0	111.0	900000.0	Cnn	1462093832790.0
1747	1.0	10059.8056640625	0.15146482868718772	4791.287109375	775.87109375	1.0	257.0	0.2673552459814099	88.0	111.0	1800000.0	Cnn	1462093832790.0
1748	1.0	13709.380859375	0.06414706554870217	888.7939453125	1028.7890625	1.0	314.0	0.12804009585977413	27.0	115.0	3600000.0	Cnn	1462093832790.0
1749	1.0	12969.947265625	0.08691157797385145	888.4541015625	1768.5625	1.0	306.0	0.11913853335013354	21.0	129.0	21600000.0	Cnn	1462093832790.0
1750	1.0	13532.3876953125	0.04283355891176972	222.9814453125	1871.5947265625	1.0	319.0	0.0315785480186369	5.0	132.0	43200000.0	Cnn	1462093832790.0
1751	1.0	13174.857421875	0.04765757715520134	222.9814453125	2229.125	1.0	302.0	0.039684874646289246	5.0	149.0	86400000.0	Cnn	1462093832790.0
1752	7.748046875	851.2001953125	0.6348868568893464	14016.8056640625	651.38671875	5.0	51.0	0.7330335202757213	313.0	106.0	0.0	Cnn	1462094867054.0
1753	1.18359375	2243.6064453125	0.4382387063209817	12624.3994140625	657.951171875	3.0	78.0	0.6577632092215445	286.0	108.0	1000.0	Cnn	1462094867054.0
1754	1.0	7770.4296875	0.1927220812745052	7097.576171875	659.134765625	1.0	236.0	0.32599917788981236	128.0	110.0	15000.0	Cnn	1462094867054.0
1755	1.0	8433.08203125	0.1766323653812637	6434.923828125	659.134765625	1.0	240.0	0.31871579616111884	124.0	110.0	30000.0	Cnn	1462094867054.0
1756	1.0	9399.091796875	0.1547204888614884	5468.9140625	659.134765625	1.0	246.0	0.3077897724985702	118.0	110.0	60000.0	Cnn	1462094867054.0
1757	1.0	9457.880859375	0.1534318346995474	5410.125	659.134765625	1.0	263.0	0.2776126160115289	101.0	111.0	300000.0	Cnn	1462094867054.0
1758	1.0	9699.423828125	0.16954685404135794	4915.6640625	912.052734375	1.0	268.0	0.2673756159667694	92.0	115.0	900000.0	Cnn	1462094867054.0
1759	1.0	9700.8837890625	0.1695098442062097	4914.2041015625	912.052734375	1.0	269.0	0.2654544780072108	91.0	115.0	1800000.0	Cnn	1462094867054.0
1760	1.0	13473.86328125	0.06980594544419215	1001.646484375	1051.630859375	1.0	327.0	0.13066742912995635	29.0	119.0	3600000.0	Cnn	1462094867054.0
1761	1.0	12732.46484375	0.09412929733729253	1001.306640625	1793.369140625	1.0	323.0	0.11969524196487012	23.0	129.0	21600000.0	Cnn	1462094867054.0
1762	1.0	13392.3798828125	0.04370045743621181	222.9814453125	1911.779296875	1.0	337.0	0.028852525753205373	5.0	133.0	43200000.0	Cnn	1462094867054.0
1763	1.0	12953.31640625	0.04960370037844219	222.9814453125	2350.8427734375	1.0	318.0	0.03744128440785086	5.0	152.0	86400000.0	Cnn	1462094867054.0
1764	260.7431640625	857.4541015625	0.5484739178185022	14639.7666015625	728.173828125	10.0	98.0	0.6078075079292427	306.0	130.0	0.0	Cnn	1462095729403.0
1765	254.1796875	2535.962890625	0.34496343702309895	12961.2578125	734.7373046875	8.0	140.0	0.5213951472498299	264.0	132.0	1000.0	Cnn	1462095729403.0
1766	0.078125	7086.6015625	0.25776185333587637	8410.619140625	988.8388671875	2.0	250.0	0.35467215715602385	154.0	138.0	15000.0	Cnn	1462095729403.0
1767	0.078125	7749.2958984375	0.23782938886482255	7747.9248046875	988.8388671875	2.0	256.0	0.3444026169311613	148.0	138.0	30000.0	Cnn	1462095729403.0
1768	0.078125	8715.3056640625	0.2111395766457983	6781.9150390625	988.8388671875	2.0	262.0	0.33414140619451466	142.0	138.0	60000.0	Cnn	1462095729403.0
1769	1.0	8959.744140625	0.20437171212547176	6537.4765625	988.9169921875	1.0	297.0	0.28317959981276636	107.0	140.0	300000.0	Cnn	1462095729403.0
1770	1.0	9268.30078125	0.1964428954595371	6228.919921875	988.9169921875	1.0	304.0	0.2709825570170034	100.0	140.0	900000.0	Cnn	1462095729403.0
1771	1.0	9269.794921875	0.19640490663302054	6227.42578125	988.9169921875	1.0	306.0	0.26746874286204825	98.0	140.0	1800000.0	Cnn	1462095729403.0
1772	1.0	14258.46875	0.0715557025011777	1126.24609375	1101.4228515625	1.0	366.0	0.14261355260774988	35.0	143.0	3600000.0	Cnn	1462095729403.0
1773	1.0	13676.580078125	0.0905825563535644	1125.90625	1683.6513671875	1.0	363.0	0.13288181002599192	29.0	152.0	21600000.0	Cnn	1462095729403.0
1774	1.0	14336.298828125	0.0510827983444758	363.1552734375	1786.68359375	1.0	377.0	0.07238966367535271	12.0	155.0	43200000.0	Cnn	1462095729403.0
1775	1.0	13913.173828125	0.05792975410882421	363.1552734375	2209.80859375	1.0	361.0	0.08027817223164575	12.0	171.0	86400000.0	Cnn	1462095729403.0
1776	31818.5048828125	721.4150390625	-0.06339182330412987	15055.9619140625	735.9296875	10.0	83.0	0.6333847626296649	333.0	117.0	0.0	Cnn	1462096894544.0
1777	31811.9404296875	2998.962890625	-0.2934981203757823	12778.4140625	742.494140625	8.0	117.0	0.5599726948686415	299.0	119.0	1000.0	Cnn	1462096894544.0
1778	31633.740234375	7949.474609375	-0.5760820801625077	7827.90234375	920.6943359375	5.0	279.0	0.27929652475592076	137.0	122.0	15000.0	Cnn	1462096894544.0
1779	31633.69921875	8774.8681640625	-0.6181259310447834	7002.5087890625	920.7353515625	4.0	287.0	0.27422814799968176	129.0	123.0	30000.0	Cnn	1462096894544.0
1780	31633.69921875	9740.8779296875	-0.6662085038682367	6036.4990234375	920.7353515625	4.0	293.0	0.264177013930951	123.0	123.0	60000.0	Cnn	1462096894544.0
1781	1.0	10579.373046875	0.49856465408771994	5198.00390625	32554.4345703125	1.0	315.0	0.25536646521848827	101.0	127.0	300000.0	Cnn	1462096894544.0
1782	1.0	10750.2529296875	0.4848922159524396	4887.5458984375	32694.0126953125	1.0	318.0	0.2490668397593845	94.0	131.0	900000.0	Cnn	1462096894544.0
1783	1.0	10751.7470703125	0.4848097272067456	4886.0517578125	32694.0126953125	1.0	320.0	0.24564432510074222	92.0	131.0	1800000.0	Cnn	1462096894544.0
1784	1.0	14652.7998046875	0.20835033051570095	984.9990234375	32694.0126953125	1.0	378.0	0.13095005596583084	34.0	131.0	3600000.0	Cnn	1462096894544.0
1785	1.0	13911.4013671875	0.21585166388183835	984.6591796875	33435.7509765625	1.0	374.0	0.12240375359896992	28.0	141.0	21600000.0	Cnn	1462096894544.0
1786	1.0	14425.578125	0.1287373167348149	352.072265625	33554.1611328125	1.0	387.0	0.0627194918680465	11.0	145.0	43200000.0	Cnn	1462096894544.0
1787	1.0	13992.6572265625	0.13151257745227765	352.072265625	33987.08203125	1.0	366.0	0.0728244990634406	11.0	166.0	86400000.0	Cnn	1462096894544.0
1788	174.3994140625	286.6982421875	0.7117311439980248	15071.146484375	607.654296875	10.0	34.0	0.773975868341699	338.0	106.0	0.0	Cnn	1462097759707.0
1789	167.833984375	1678.45703125	0.41585679962073513	13679.3876953125	614.2197265625	8.0	65.0	0.6730047531025962	307.0	108.0	1000.0	Cnn	1462097759707.0
1790	1.0	8272.2578125	0.19918489865175312	7085.5869140625	782.0537109375	1.0	266.0	0.28429362823719545	106.0	115.0	15000.0	Cnn	1462097759707.0
1791	1.0	9271.03515625	0.17512108223301837	6086.8095703125	782.0537109375	1.0	272.0	0.2733919798052764	100.0	115.0	30000.0	Cnn	1462097759707.0
1792	1.0	10061.3232421875	0.1572141314849759	5296.521484375	782.0537109375	1.0	277.0	0.26423413913080607	95.0	115.0	60000.0	Cnn	1462097759707.0
1793	1.0	10073.6796875	0.1569398456866854	5284.1650390625	782.0537109375	1.0	280.0	0.25956472425309696	92.0	116.0	300000.0	Cnn	1462097759707.0
1794	1.0	10412.2822265625	0.14947539092173803	4945.5625	782.0537109375	1.0	288.0	0.24459237682071974	84.0	116.0	900000.0	Cnn	1462097759707.0
1795	1.0	10413.7421875	0.14944340122570612	4944.1025390625	782.0537109375	1.0	289.0	0.24269946553852173	83.0	116.0	1800000.0	Cnn	1462097759707.0
1796	1.0	14298.8017578125	0.05870177729396494	1059.04296875	782.0537109375	1.0	343.0	0.12340119186474466	29.0	116.0	3600000.0	Cnn	1462097759707.0
1797	1.0	13394.27734375	0.08977065323580827	1058.703125	1686.91796875	1.0	337.0	0.11451511889655337	23.0	128.0	21600000.0	Cnn	1462097759707.0
1798	1.0	14096.2470703125	0.04063394990324421	222.9453125	1820.7060546875	1.0	350.0	0.026828400904981398	5.0	133.0	43200000.0	Cnn	1462097759707.0
1799	1.0	13527.48828125	0.047965400457586606	222.9453125	2389.46484375	1.0	325.0	0.03770927912437429	5.0	158.0	86400000.0	Cnn	1462097759707.0
1800	281.8671875	139.861328125	0.7263516479566593	14939.8564453125	590.8779296875	7.0	28.0	0.7999595240705034	299.0	98.0	0.0	Cnn	1462098922191.0
1801	275.3037109375	1773.7783203125	0.3624200363666744	13305.939453125	597.44140625	5.0	62.0	0.675814620794438	265.0	100.0	1000.0	Cnn	1462098922191.0
1802	1.0	7308.505859375	0.23406516004024264	7771.2119140625	872.7451171875	1.0	222.0	0.3105791771707852	105.0	104.0	15000.0	Cnn	1462098922191.0
1803	1.0	8146.8798828125	0.2104957100453103	6932.837890625	872.7451171875	1.0	227.0	0.3002657762037721	100.0	104.0	30000.0	Cnn	1462098922191.0
1804	1.0	9102.8310546875	0.18576850724513622	5976.88671875	872.7451171875	1.0	233.0	0.2878323774337797	94.0	104.0	60000.0	Cnn	1462098922191.0
1805	1.0	10060.544921875	0.16251641609269954	5019.1728515625	872.7451171875	1.0	240.0	0.2742005110254848	87.0	105.0	300000.0	Cnn	1462098922191.0
1806	1.0	10351.9267578125	0.15563378246314916	4727.791015625	872.7451171875	1.0	248.0	0.2572022989813009	79.0	105.0	900000.0	Cnn	1462098922191.0
1807	1.0	10353.38671875	0.15559945038343187	4726.3310546875	872.7451171875	1.0	249.0	0.2550546292513763	78.0	105.0	1800000.0	Cnn	1462098922191.0
1808	1.0	14235.7783203125	0.055694176506203515	843.939453125	872.7451171875	1.0	301.0	0.12461083522896788	26.0	105.0	3600000.0	Cnn	1462098922191.0
1809	1.0	13406.9736328125	0.08082438924183674	843.599609375	1701.8896484375	1.0	293.0	0.11577143111638598	20.0	119.0	21600000.0	Cnn	1462098922191.0
1810	1.0	13921.125	0.03994379494797213	211.0380859375	1820.2998046875	1.0	305.0	0.020651168847246312	4.0	123.0	43200000.0	Cnn	1462098922191.0
1811	1.0	12959.91015625	0.05190272946153889	211.0380859375	2781.5146484375	1.0	277.0	0.03420313480324088	4.0	151.0	86400000.0	Cnn	1462098922191.0
1812	141.7490234375	1595.849609375	0.45162557430942646	14912.724609375	653.9609375	6.0	46.0	0.7311990947260133	314.0	96.0	0.0	Cnn	1462099782041.0
1813	135.185546875	3140.2021484375	0.3237281590175988	13368.3720703125	660.5244140625	4.0	81.0	0.6264438180408538	279.0	98.0	1000.0	Cnn	1462099782041.0
1814	1.0	8804.9462890625	0.19624320170425597	7703.6279296875	795.7099609375	1.0	244.0	0.2979787703524806	116.0	101.0	15000.0	Cnn	1462099782041.0
1815	1.0	9643.3203125	0.1776025316342936	6865.25390625	795.7099609375	1.0	249.0	0.28893185640745606	111.0	101.0	30000.0	Cnn	1462099782041.0
1816	1.0	10433.892578125	0.16101088641005798	6074.681640625	795.7099609375	1.0	255.0	0.27804243413799984	105.0	101.0	60000.0	Cnn	1462099782041.0
1817	1.0	10854.8642578125	0.15245982360901492	5653.7099609375	795.7099609375	1.0	257.0	0.27545314572314017	103.0	102.0	300000.0	Cnn	1462099782041.0
1818	1.0	11289.03125	0.14378837531849634	5219.54296875	795.7099609375	1.0	266.0	0.25891280148010437	94.0	102.0	900000.0	Cnn	1462099782041.0
1819	1.0	11290.4912109375	0.14375941663195332	5218.0830078125	795.7099609375	1.0	267.0	0.257061384555516	93.0	102.0	1800000.0	Cnn	1462099782041.0
1820	1.0	15185.7021484375	0.06224822886296553	1319.255859375	799.326171875	1.0	323.0	0.13953691515993985	36.0	103.0	3600000.0	Cnn	1462099782041.0
1821	1.0	12964.595703125	0.13159421214739278	1318.916015625	3020.7724609375	1.0	301.0	0.15002487907589088	30.0	131.0	21600000.0	Cnn	1462099782041.0
1822	1.0	13484.8193359375	0.09454444915881717	680.2822265625	3139.1826171875	1.0	313.0	0.09122286887638098	14.0	135.0	43200000.0	Cnn	1462099782041.0
1823	1.0	12430.95703125	0.11380258407133398	680.2822265625	4193.044921875	1.0	281.0	0.11271559458433637	14.0	167.0	86400000.0	Cnn	1462099782041.0
1824	7.7470703125	949.97265625	0.6221398496507234	14954.291015625	679.91796875	5.0	52.0	0.718636803874415	323.0	97.0	0.0	Cnn	1462100649145.0
1825	1.18359375	2489.474609375	0.42646175612807785	13414.7890625	686.4814453125	3.0	84.0	0.629502779059632	291.0	99.0	1000.0	Cnn	1462100649145.0
1826	1.0	8365.5947265625	0.18929136168057656	7538.6689453125	687.6650390625	1.0	255.0	0.29230371746086165	120.0	101.0	15000.0	Cnn	1462100649145.0
1827	1.0	9203.96875	0.1706586385303157	6700.294921875	687.6650390625	1.0	260.0	0.28371926313499013	115.0	101.0	30000.0	Cnn	1462100649145.0
1828	1.0	9994.2568359375	0.15416272754079277	5910.0068359375	687.6650390625	1.0	265.0	0.2751134382282487	110.0	101.0	60000.0	Cnn	1462100649145.0
1829	1.0	10006.61328125	0.15391119738732362	5897.650390625	687.6650390625	1.0	268.0	0.2709813960425024	107.0	102.0	300000.0	Cnn	1462100649145.0
1830	1.0	10343.1640625	0.14712183734321543	5561.099609375	687.6650390625	1.0	276.0	0.257051287611903	99.0	102.0	900000.0	Cnn	1462100649145.0
1831	1.0	10344.6240234375	0.1470926257563137	5559.6396484375	687.6650390625	1.0	277.0	0.2552995995698306	98.0	102.0	1800000.0	Cnn	1462100649145.0
1832	1.0	14242.5029296875	0.06854430116028071	1658.14453125	691.28125	1.0	335.0	0.1410471328781462	39.0	103.0	3600000.0	Cnn	1462100649145.0
1833	1.0	13378.017578125	0.10656249407316372	1657.8046875	1556.1064453125	1.0	325.0	0.1414427294948828	33.0	119.0	21600000.0	Cnn	1462100649145.0
1834	1.0	14098.6083984375	0.07270611265659875	717.138671875	1776.181640625	1.0	338.0	0.08427355490725591	15.0	124.0	43200000.0	Cnn	1462100649145.0
1835	1.0	12900.46875	0.09864632848207838	717.138671875	2974.3212890625	1.0	297.0	0.11131291482699512	15.0	165.0	86400000.0	Cnn	1462100649145.0
1836	410.4365234375	238.5009765625	0.6314524795654607	14219.2158203125	603.88671875	14.0	31.0	0.7480697065170412	289.0	100.0	0.0	Cnn	1462101507445.0
1837	269.8701171875	1772.5556640625	0.4099754222030653	12685.1611328125	744.453125	11.0	62.0	0.6434578024335441	258.0	103.0	1000.0	Cnn	1462101507445.0
1838	268.6865234375	7283.33203125	0.11459942474559749	7174.384765625	745.63671875	9.0	214.0	0.2515966959206557	106.0	105.0	15000.0	Cnn	1462101507445.0
1839	268.6865234375	8451.0205078125	0.07590197085838629	6006.6962890625	745.63671875	9.0	221.0	0.23455316256056272	99.0	105.0	30000.0	Cnn	1462101507445.0
1840	268.6865234375	8578.65625	0.07169393320772408	5879.060546875	745.63671875	9.0	222.0	0.2320951757318049	98.0	105.0	60000.0	Cnn	1462101507445.0
1841	1.0	9241.5712890625	0.18845668976753302	5216.1455078125	1014.3232421875	1.0	229.0	0.2977057126303269	91.0	114.0	300000.0	Cnn	1462101507445.0
1842	1.0	9514.015625	0.18105138312449473	4943.701171875	1014.3232421875	1.0	235.0	0.28449568564763406	85.0	114.0	900000.0	Cnn	1462101507445.0
1843	1.0	9515.4755859375	0.18101193746471414	4942.2412109375	1014.3232421875	1.0	236.0	0.2822795925310892	84.0	114.0	1800000.0	Cnn	1462101507445.0
1844	1.0	13413.8603515625	0.0702738644932524	1043.8564453125	1014.3232421875	1.0	292.0	0.1393195531438382	28.0	114.0	3600000.0	Cnn	1462101507445.0
1845	1.0	12482.0234375	0.10131927687756417	1043.5166015625	1946.5	1.0	281.0	0.13360402631591184	22.0	131.0	21600000.0	Cnn	1462101507445.0
1846	1.0	13119.6455078125	0.046853964085100716	222.9453125	2129.44921875	1.0	294.0	0.037240513098435755	5.0	135.0	43200000.0	Cnn	1462101507445.0
1847	1.0	12191.734375	0.058789753312311524	222.9453125	3057.3603515625	1.0	262.0	0.05332613148103357	5.0	167.0	86400000.0	Cnn	1462101507445.0
1848	147.865234375	139.814453125	0.7998310878309469	15300.2451171875	609.7685546875	6.0	26.0	0.8210234743626673	294.0	104.0	0.0	Cnn	1462102377153.0
1849	141.3017578125	1806.1875	0.4123848150301206	13633.8720703125	616.33203125	4.0	67.0	0.6711252526248495	253.0	106.0	1000.0	Cnn	1462102377153.0
1850	1.0	7122.0166015625	0.2271740285595503	8318.04296875	757.6337890625	1.0	209.0	0.335805613344457	111.0	109.0	15000.0	Cnn	1462102377153.0
1851	1.0	7122.0166015625	0.2271740285595503	8318.04296875	757.6337890625	1.0	209.0	0.335805613344457	111.0	109.0	30000.0	Cnn	1462102377153.0
1852	1.0	8583.00390625	0.18934313599039174	6857.0556640625	757.6337890625	1.0	218.0	0.3165648401652212	102.0	109.0	60000.0	Cnn	1462102377153.0
1853	1.0	9043.052734375	0.17849821797132653	6397.0068359375	757.6337890625	1.0	222.0	0.30900004307131546	98.0	110.0	300000.0	Cnn	1462102377153.0
1854	1.0	9466.970703125	0.16882982079444117	5973.0888671875	757.6337890625	1.0	232.0	0.28733951190352414	88.0	110.0	900000.0	Cnn	1462102377153.0
1855	1.0	9468.4306640625	0.1687969912732622	5971.62890625	757.6337890625	1.0	233.0	0.2851559803677754	87.0	110.0	1800000.0	Cnn	1462102377153.0
1856	1.0	14572.9599609375	0.05144949108680167	867.099609375	757.6337890625	1.0	292.0	0.13700747590743947	28.0	110.0	3600000.0	Cnn	1462102377153.0
1857	1.0	13641.123046875	0.08032291311802162	866.759765625	1689.810546875	1.0	281.0	0.1317262079961364	22.0	127.0	21600000.0	Cnn	1462102377153.0
1858	1.0	14113.4248046875	0.040002748560679646	211.5087890625	1872.759765625	1.0	294.0	0.03598442371529267	5.0	131.0	43200000.0	Cnn	1462102377153.0
1859	1.0	13133.546875	0.051891555170507295	211.5087890625	2852.6376953125	1.0	262.0	0.05233322351905614	5.0	163.0	86400000.0	Cnn	1462102377153.0
1860	7.7470703125	851.16015625	0.6336195909491384	13303.501953125	650.4267578125	5.0	48.0	0.7280585733984459	273.0	101.0	0.0	Cnn	1462103238549.0
1861	1.18359375	2748.705078125	0.39372292605345033	11405.95703125	656.990234375	3.0	76.0	0.6434336791467747	245.0	103.0	1000.0	Cnn	1462103238549.0
1862	1.0	7122.9736328125	0.20450270554276898	7031.6884765625	658.173828125	1.0	200.0	0.3514377519632272	121.0	105.0	15000.0	Cnn	1462103238549.0
1863	1.0	8624.2841796875	0.16590799414204851	5530.3779296875	658.173828125	1.0	210.0	0.33032851117096057	111.0	105.0	30000.0	Cnn	1462103238549.0
1864	1.0	8751.919921875	0.16285107480684835	5402.7421875	658.173828125	1.0	211.0	0.32821942155602907	110.0	105.0	60000.0	Cnn	1462103238549.0
1865	1.0	8846.6904296875	0.16059801058384252	5307.9716796875	658.173828125	1.0	225.0	0.29965564065178085	96.0	106.0	300000.0	Cnn	1462103238549.0
1866	1.0	9269.8564453125	0.150690034087366	4884.8056640625	658.173828125	1.0	234.0	0.28037408166314015	87.0	106.0	900000.0	Cnn	1462103238549.0
1867	1.0	9271.31640625	0.1506562330119088	4883.345703125	658.173828125	1.0	235.0	0.27821506910729044	86.0	106.0	1800000.0	Cnn	1462103238549.0
1868	1.0	13175.931640625	0.05611125554070521	978.73046875	658.173828125	1.0	293.0	0.13418189918956216	28.0	106.0	3600000.0	Cnn	1462103238549.0
1869	1.0	12424.9345703125	0.0853879770927945	978.390625	1409.5107421875	1.0	285.0	0.1266011378368894	22.0	120.0	21600000.0	Cnn	1462103238549.0
1870	1.0	13013.630859375	0.04097337384485804	222.9453125	1576.259765625	1.0	299.0	0.03234503292513849	5.0	123.0	43200000.0	Cnn	1462103238549.0
1871	1.0	12378.216796875	0.05036360597694743	222.9453125	2211.673828125	1.0	277.0	0.04387783405042673	5.0	145.0	86400000.0	Cnn	1462103238549.0
1872	166.7900390625	139.861328125	0.7898949759591397	14441.6435546875	614.3095703125	7.0	28.0	0.7884127206452217	302.0	89.0	0.0	Cnn	1462104097096.0
1873	160.2265625	1459.646484375	0.4460413422230223	13121.8583984375	620.873046875	5.0	54.0	0.6915550122644756	276.0	91.0	1000.0	Cnn	1462104097096.0
1874	18.9248046875	7311.5966796875	0.20867903413591066	7269.908203125	762.1748046875	2.0	222.0	0.2925481104082571	108.0	94.0	15000.0	Cnn	1462104097096.0
1875	18.9248046875	7974.2490234375	0.1902432626509406	6607.255859375	762.1748046875	2.0	226.0	0.2844341622717609	104.0	94.0	30000.0	Cnn	1462104097096.0
1876	18.9248046875	8772.583984375	0.1693902460383054	5808.9208984375	762.1748046875	2.0	231.0	0.27425451124513744	99.0	94.0	60000.0	Cnn	1462104097096.0
1877	18.9248046875	9256.955078125	0.1572504524825914	5324.5498046875	762.1748046875	1.0	235.0	0.27746212121212127	95.0	95.0	300000.0	Cnn	1462104097096.0
1878	18.9248046875	9603.5830078125	0.14872397015622765	4977.921875	762.1748046875	1.0	243.0	0.26133067184591074	87.0	95.0	900000.0	Cnn	1462104097096.0
1879	18.9248046875	9605.04296875	0.14868827329041237	4976.4619140625	762.1748046875	1.0	244.0	0.2592996951168471	86.0	95.0	1800000.0	Cnn	1462104097096.0
1880	21.625	13509.6005859375	0.03947791194909314	1050.279296875	781.099609375	1.0	300.0	0.12757323105639254	29.0	96.0	3600000.0	Cnn	1462104097096.0
1881	21.625	12562.3857421875	0.08079701083417438	1049.939453125	1728.654296875	1.0	288.0	0.1256472794662463	23.0	114.0	21600000.0	Cnn	1462104097096.0
1882	1.0	13218.337890625	0.04321383288439716	211.0380859375	1933.228515625	1.0	303.0	0.01962208102566548	4.0	119.0	43200000.0	Cnn	1462104097096.0
1883	1.0	12217.529296875	0.05606844532791637	211.0380859375	2934.037109375	1.0	270.0	0.03593804728853036	4.0	152.0	86400000.0	Cnn	1462104097096.0
1884	28.67578125	239.2236328125	0.9297404428299958	13335.310546875	2032.7900390625	6.0	34.0	0.7804440683005741	267.0	104.0	0.0	Cnn	1462104961452.0
1885	22.1123046875	1495.068359375	0.7110928189854603	12079.4658203125	2039.353515625	4.0	56.0	0.7044870167086367	245.0	106.0	1000.0	Cnn	1462104961452.0
1886	20.9287109375	7082.4150390625	0.32124315281654553	6492.119140625	2040.537109375	2.0	192.0	0.3429618011742088	109.0	108.0	15000.0	Cnn	1462104961452.0
1887	20.9287109375	7082.4150390625	0.32124315281654553	6492.119140625	2040.537109375	2.0	192.0	0.3429618011742088	109.0	108.0	30000.0	Cnn	1462104961452.0
1888	20.9287109375	7881.0341796875	0.28753234513790576	5693.5	2040.537109375	2.0	198.0	0.3289150999558511	103.0	108.0	60000.0	Cnn	1462104961452.0
1889	20.9287109375	7898.17578125	0.2868284123044962	5676.3583984375	2040.537109375	1.0	200.0	0.3346005117657251	101.0	109.0	300000.0	Cnn	1462104961452.0
1890	20.9287109375	8252.7744140625	0.2724134969974396	5321.759765625	2040.537109375	1.0	208.0	0.3161057257133602	93.0	109.0	900000.0	Cnn	1462104961452.0
1891	20.9287109375	8254.234375	0.2723546801722311	5320.2998046875	2040.537109375	1.0	209.0	0.31378532975835843	92.0	109.0	1800000.0	Cnn	1462104961452.0
1892	1.0	12156.56640625	0.1224815648845892	1417.9677734375	2061.4658203125	1.0	264.0	0.17466120310616487	37.0	110.0	3600000.0	Cnn	1462104961452.0
1893	1.0	11405.5693359375	0.1473850243114308	1417.6279296875	2812.802734375	1.0	256.0	0.17178676131341644	31.0	124.0	21600000.0	Cnn	1462104961452.0
1894	1.0	11976.1298828125	0.10277966973943131	680.318359375	2979.5517578125	1.0	270.0	0.10249349525264498	14.0	127.0	43200000.0	Cnn	1462104961452.0
1895	1.0	11087.166015625	0.12166757317240459	680.318359375	3868.515625	1.0	240.0	0.1266561850667211	14.0	157.0	86400000.0	Cnn	1462104961452.0
1896	92.9267578125	490.251953125	0.6711177683176853	13450.9560546875	597.6015625	14.0	40.0	0.7236567760411791	273.0	112.0	0.0	Cnn	1462105815056.0
1897	86.36328125	1877.1640625	0.41831276875396506	12064.0439453125	604.1650390625	12.0	66.0	0.6382160866955915	247.0	114.0	1000.0	Cnn	1462105815056.0
1898	85.1796875	6807.7470703125	0.1647067451267179	7133.4609375	605.3486328125	10.0	193.0	0.3012387424304765	120.0	116.0	15000.0	Cnn	1462105815056.0
1899	85.1796875	7760.734375	0.13712151116699756	6180.4736328125	605.3486328125	10.0	200.0	0.2837150229847029	113.0	116.0	30000.0	Cnn	1462105815056.0
1900	85.1796875	8599.1083984375	0.11406322707345894	5342.099609375	605.3486328125	10.0	205.0	0.27109869869656256	108.0	116.0	60000.0	Cnn	1462105815056.0
1901	8.22265625	8792.1826171875	0.1586521593867552	5149.025390625	682.3056640625	1.0	218.0	0.32347943701966464	95.0	125.0	300000.0	Cnn	1462105815056.0
1902	8.22265625	9148.8076171875	0.14987623781745388	4792.400390625	682.3056640625	1.0	226.0	0.30511003476887316	87.0	125.0	900000.0	Cnn	1462105815056.0
1903	8.22265625	9150.267578125	0.14984060358620063	4790.9404296875	682.3056640625	1.0	227.0	0.3027967232031851	86.0	125.0	1800000.0	Cnn	1462105815056.0
1904	1.0	13055.7099609375	0.055208984313958986	885.498046875	690.5283203125	1.0	285.0	0.14898858980879692	28.0	126.0	3600000.0	Cnn	1462105815056.0
1905	1.0	12304.712890625	0.08301414336177167	885.158203125	1441.865234375	1.0	277.0	0.13939461662540134	22.0	140.0	21600000.0	Cnn	1462105815056.0
1906	1.0	12788.197265625	0.04327045705494716	234.9248046875	1608.6142578125	1.0	290.0	0.04997217658410833	6.0	143.0	43200000.0	Cnn	1462105815056.0
1907	1.0	11988.8974609375	0.055364633415293726	234.9248046875	2407.9140625	1.0	261.0	0.06516024785827572	6.0	172.0	86400000.0	Cnn	1462105815056.0
1908	29.3720703125	139.8642578125	0.879354722012378	14008.0791015625	635.28125	6.0	28.0	0.796010406352666	285.0	92.0	0.0	Cnn	1462106959256.0
1909	22.80859375	2114.236328125	0.4342184604124764	12033.70703125	641.8447265625	4.0	57.0	0.6868675867152646	256.0	94.0	1000.0	Cnn	1462106959256.0
1910	21.625	6909.8193359375	0.19839199945173575	7238.1240234375	643.0283203125	2.0	205.0	0.31246927873886005	108.0	96.0	15000.0	Cnn	1462106959256.0
1911	21.625	6909.8193359375	0.19839199945173575	7238.1240234375	643.0283203125	2.0	205.0	0.31246927873886005	108.0	96.0	30000.0	Cnn	1462106959256.0
1912	21.625	8704.14453125	0.15112350147897474	5443.798828125	643.0283203125	2.0	216.0	0.2884913957435575	97.0	96.0	60000.0	Cnn	1462106959256.0
1913	21.625	8787.4208984375	0.14908072498262634	5360.5224609375	643.0283203125	1.0	220.0	0.29110740740311786	93.0	97.0	300000.0	Cnn	1462106959256.0
1914	21.625	9118.8935546875	0.14102775878627405	5029.0498046875	643.0283203125	1.0	227.0	0.2759759176729317	86.0	97.0	900000.0	Cnn	1462106959256.0
1915	21.625	9120.353515625	0.14099253073579043	5027.58984375	643.0283203125	1.0	228.0	0.27380146709928466	85.0	97.0	1800000.0	Cnn	1462106959256.0
1916	21.625	12740.7626953125	0.05343008708754185	1116.8623046875	933.3466796875	1.0	281.0	0.14048759001320302	30.0	99.0	3600000.0	Cnn	1462106959256.0
1917	21.625	12229.025390625	0.07730268520927264	1116.5224609375	1445.423828125	1.0	272.0	0.13595095764154844	24.0	114.0	21600000.0	Cnn	1462106959256.0
1918	1.0	12890.2314453125	0.041788154490703056	211.0380859375	1711.3271484375	1.0	288.0	0.022263507884765516	4.0	119.0	43200000.0	Cnn	1462106959256.0
1919	1.0	11493.744140625	0.06070885412005385	211.0380859375	3107.814453125	1.0	235.0	0.04938487890576232	4.0	172.0	86400000.0	Cnn	1462106959256.0
1920	7.884765625	1029.724609375	0.5891708452979663	14382.90234375	624.6064453125	5.0	59.0	0.7088999379980383	284.0	113.0	0.0	Cnn	1462108120931.0
1921	1.18359375	2981.33203125	0.3748912652995459	12431.294921875	631.3076171875	3.0	94.0	0.6140977989197225	249.0	115.0	1000.0	Cnn	1462108120931.0
1922	1.0	7363.6640625	0.20277742635140386	8048.962890625	632.4912109375	1.0	213.0	0.3585285213788193	130.0	117.0	15000.0	Cnn	1462108120931.0
1923	1.0	7363.6640625	0.20277742635140386	8048.962890625	632.4912109375	1.0	213.0	0.3585285213788193	130.0	117.0	30000.0	Cnn	1462108120931.0
1924	1.0	8826.947265625	0.16852301465902378	6585.6796875	632.4912109375	1.0	223.0	0.3386051430075379	120.0	117.0	60000.0	Cnn	1462108120931.0
1925	1.0	9057.4560546875	0.16354410574711753	6355.1708984375	632.4912109375	1.0	247.0	0.2914916474629976	96.0	118.0	300000.0	Cnn	1462108120931.0
1926	1.0	9421.625	0.15584979151726677	5991.001953125	632.4912109375	1.0	254.0	0.27722082482305793	89.0	118.0	900000.0	Cnn	1462108120931.0
1927	1.0	9423.0849609375	0.1558193297387465	5989.5419921875	632.4912109375	1.0	255.0	0.27516716613593595	88.0	118.0	1800000.0	Cnn	1462108120931.0
1928	1.0	13878.2568359375	0.07027032433107908	886.0654296875	1280.7958984375	1.0	304.0	0.14209599444817486	28.0	129.0	3600000.0	Cnn	1462108120931.0
1929	1.0	13775.564453125	0.07335895172177667	885.7255859375	1383.828125	1.0	307.0	0.12355263216374478	22.0	132.0	21600000.0	Cnn	1462108120931.0
1930	1.0	14259.0732421875	0.03826377085573236	235.4677734375	1550.5771484375	1.0	319.0	0.04933136801014469	7.0	135.0	43200000.0	Cnn	1462108120931.0
1931	1.0	13100.6884765625	0.05374992826900294	235.4677734375	2708.9619140625	1.0	273.0	0.07306321100553856	7.0	181.0	86400000.0	Cnn	1462108120931.0
1932	7.888671875	139.8623046875	0.8951437476399429	14256.166015625	636.400390625	5.0	29.0	0.8129919771719641	299.0	103.0	0.0	Cnn	1462108984477.0
1933	1.18359375	1601.212890625	0.5040517573051737	12794.8154296875	643.10546875	3.0	62.0	0.695482010037011	266.0	105.0	1000.0	Cnn	1462108984477.0
1934	1.0	7247.2861328125	0.20086346825538953	7148.7421875	644.2890625	1.0	219.0	0.3210878757250349	109.0	107.0	15000.0	Cnn	1462108984477.0
1935	1.0	7374.921875	0.1974602493676617	7021.1064453125	644.2890625	1.0	220.0	0.3190244086606677	108.0	107.0	30000.0	Cnn	1462108984477.0
1936	1.0	9041.611328125	0.15674296670514457	5354.4169921875	644.2890625	1.0	230.0	0.29832981914792284	98.0	107.0	60000.0	Cnn	1462108984477.0
1937	1.0	9049.3076171875	0.15656712211444565	5346.720703125	644.2890625	1.0	232.0	0.2951828390153514	96.0	108.0	300000.0	Cnn	1462108984477.0
1938	1.0	9419.0537109375	0.14820834114342596	4976.974609375	644.2890625	1.0	241.0	0.2762829778235024	87.0	108.0	900000.0	Cnn	1462108984477.0
1939	1.0	8985.0361328125	0.19510052873237146	4975.5146484375	1079.7666015625	1.0	239.0	0.27955378298390654	86.0	111.0	1800000.0	Cnn	1462108984477.0
1940	1.0	12504.7646484375	0.09004309709614576	1062.119140625	1473.43359375	1.0	285.0	0.14979897839439646	29.0	122.0	3600000.0	Cnn	1462108984477.0
1941	1.0	12386.6943359375	0.09405127676919774	1061.779296875	1591.84375	1.0	287.0	0.13217323440973233	23.0	126.0	21600000.0	Cnn	1462108984477.0
1942	1.0	13054.2529296875	0.0420279728467843	211.271484375	1774.79296875	1.0	302.0	0.02342789435466673	4.0	130.0	43200000.0	Cnn	1462108984477.0
1943	1.0	11320.1455078125	0.06467521910704224	211.271484375	3508.900390625	1.0	238.0	0.053288121567850004	4.0	194.0	86400000.0	Cnn	1462108984477.0
1944	583.34375	139.8603515625	0.6251290978140398	13862.1826171875	617.5712890625	9.0	30.0	0.7695412041237232	292.0	92.0	0.0	Cnn	1462110150851.0
1945	436.6611328125	2279.337890625	0.31924285433987987	11722.705078125	764.25390625	6.0	59.0	0.6710531526817467	263.0	95.0	1000.0	Cnn	1462110150851.0
1946	1.0	6800.6513671875	0.27747803157304224	7201.3916015625	1200.9150390625	1.0	219.0	0.30690430530148727	103.0	100.0	15000.0	Cnn	1462110150851.0
1947	1.0	6928.287109375	0.2728322648268877	7073.755859375	1200.9150390625	1.0	220.0	0.3048234099262288	102.0	100.0	30000.0	Cnn	1462110150851.0
1948	1.0	8261.9228515625	0.22770409115118184	5740.1201171875	1200.9150390625	1.0	229.0	0.28602544399682384	93.0	100.0	60000.0	Cnn	1462110150851.0
1949	1.0	8781.12109375	0.21139439617388983	5220.921875	1200.9150390625	1.0	233.0	0.27866552473215245	89.0	101.0	300000.0	Cnn	1462110150851.0
1950	1.0	8692.9453125	0.23625626380179662	4915.4306640625	1594.58203125	1.0	229.0	0.2839421969248759	82.0	112.0	900000.0	Cnn	1462110150851.0
1951	1.0	8694.4052734375	0.23620428619738085	4913.970703125	1594.58203125	1.0	230.0	0.28165088168371843	81.0	112.0	1800000.0	Cnn	1462110150851.0
1952	1.0	12607.80078125	0.0900670671726247	1000.5751953125	1594.58203125	1.0	287.0	0.12823786874293974	24.0	112.0	3600000.0	Cnn	1462110150851.0
1953	1.0	12489.73046875	0.09380294632326348	1000.2353515625	1712.9921875	1.0	289.0	0.10820933613586643	18.0	116.0	21600000.0	Cnn	1462110150851.0
1954	1.0	13095.7451171875	0.04323061535740913	211.271484375	1895.94140625	1.0	299.0	0.020652496717538694	4.0	120.0	43200000.0	Cnn	1462110150851.0
1955	1.0	11468.896484375	0.06402986241129832	211.271484375	3522.7900390625	1.0	236.0	0.05156738758105653	4.0	183.0	86400000.0	Cnn	1462110150851.0
1956	401.4130859375	139.861328125	0.690340443510011	12943.830078125	638.0810546875	16.0	30.0	0.7200704678274746	254.0	92.0	0.0	Cnn	1462111010070.0
1957	341.708984375	1730.498046875	0.37301392674337597	11353.193359375	697.78515625	11.0	66.0	0.6034942639649457	218.0	97.0	1000.0	Cnn	1462111010070.0
1958	1.0	5856.9072265625	0.2881572704051657	7226.7841796875	1039.494140625	1.0	177.0	0.36750130412102233	107.0	107.0	15000.0	Cnn	1462111010070.0
1959	1.0	5984.8271484375	0.2829738954772386	7098.8642578125	1039.494140625	1.0	179.0	0.3625693041490655	105.0	107.0	30000.0	Cnn	1462111010070.0
1960	1.0	7651.5166015625	0.22241288811714935	5432.1748046875	1039.494140625	1.0	189.0	0.33791223797399145	95.0	107.0	60000.0	Cnn	1462111010070.0
1961	1.0	7729.1376953125	0.21983091090507498	5354.5537109375	1039.494140625	1.0	191.0	0.33403851385736266	93.0	108.0	300000.0	Cnn	1462111010070.0
1962	1.0	8118.5458984375	0.20709728022643473	4965.1455078125	1039.494140625	1.0	199.0	0.3141476852535027	85.0	108.0	900000.0	Cnn	1462111010070.0
1963	1.0	8120.005859375	0.2070501664247121	4963.685546875	1039.494140625	1.0	200.0	0.3116479633210367	84.0	108.0	1800000.0	Cnn	1462111010070.0
1964	1.0	12030.7333984375	0.07904873151300529	1052.9580078125	1039.494140625	1.0	255.0	0.1566944098292573	29.0	108.0	3600000.0	Cnn	1462111010070.0
1965	1.0	11928.041015625	0.08328137122147464	1052.6181640625	1142.5263671875	1.0	258.0	0.1374680317852751	23.0	111.0	21600000.0	Cnn	1462111010070.0
1966	1.0	12492.57421875	0.039368026764080265	211.271484375	1419.33984375	1.0	269.0	0.025965550462251887	4.0	119.0	43200000.0	Cnn	1462111010070.0
1967	1.0	11046.5625	0.060882054886631336	211.271484375	2865.3515625	1.0	221.0	0.052198828742993864	4.0	167.0	86400000.0	Cnn	1462111010070.0
1968	147.865234375	854.8623046875	0.5555792100663016	13661.4990234375	625.083984375	6.0	51.0	0.7184440672012192	285.0	104.0	0.0	Cnn	1462112166480.0
1969	141.3017578125	2253.5	0.3706496859372562	12262.861328125	631.6474609375	4.0	81.0	0.6312075400695734	255.0	106.0	1000.0	Cnn	1462112166480.0
1970	1.0	7021.9033203125	0.22582721432368577	7494.4580078125	772.94921875	1.0	207.0	0.355544516158592	129.0	109.0	15000.0	Cnn	1462112166480.0
1971	1.0	7812.19140625	0.2034590604483185	6704.169921875	772.94921875	1.0	212.0	0.34546872107359594	124.0	109.0	30000.0	Cnn	1462112166480.0
1972	1.0	8650.849609375	0.18156799862593997	5865.51171875	772.94921875	1.0	218.0	0.3334042632526486	118.0	109.0	60000.0	Cnn	1462112166480.0
1973	1.0	9228.740234375	0.16727710344186816	5287.62109375	772.94921875	1.0	235.0	0.3001846661588416	101.0	110.0	300000.0	Cnn	1462112166480.0
1974	1.0	9515.912109375	0.16035138660730378	5000.44921875	772.94921875	1.0	242.0	0.28593749219221065	94.0	110.0	900000.0	Cnn	1462112166480.0
1975	1.0	9517.3720703125	0.16031642152605352	4998.9892578125	772.94921875	1.0	243.0	0.28389166524616505	93.0	110.0	1800000.0	Cnn	1462112166480.0
1976	1.0	13440.150390625	0.062401402456759236	1076.2109375	772.94921875	1.0	307.0	0.13347036847997756	29.0	110.0	3600000.0	Cnn	1462112166480.0
1977	1.0	13337.4580078125	0.06679689868277443	1075.87109375	875.9814453125	1.0	310.0	0.11659916644517244	23.0	113.0	21600000.0	Cnn	1462112166480.0
1978	1.0	13795.9453125	0.03476337308179107	223.21484375	1270.150390625	1.0	317.0	0.029360589172573014	5.0	124.0	43200000.0	Cnn	1462112166480.0
1979	1.0	12445.05859375	0.05405647815967556	223.21484375	2621.037109375	1.0	271.0	0.05181208240393075	5.0	170.0	86400000.0	Cnn	1462112166480.0
1980	254.5361328125	525.9951171875	0.6058855109772865	13399.814453125	658.228515625	18.0	87.0	0.5706984241859557	290.0	116.0	0.0	Cnn	1462113025479.0
1981	247.9716796875	2715.2431640625	0.30554592624408894	11210.56640625	664.79296875	16.0	128.0	0.4763099185941503	249.0	118.0	1000.0	Cnn	1462113025479.0
1982	112.7861328125	6883.2978515625	0.18375436254061953	7042.51171875	799.978515625	13.0	243.0	0.2510986875149361	134.0	121.0	15000.0	Cnn	1462113025479.0
1983	112.7861328125	7507.9228515625	0.16325929201340814	6417.88671875	799.978515625	13.0	248.0	0.24072188823035987	129.0	121.0	30000.0	Cnn	1462113025479.0
1984	112.7861328125	8178.90625	0.1421055940161139	5746.9033203125	799.978515625	13.0	253.0	0.23026245673941573	124.0	121.0	60000.0	Cnn	1462113025479.0
1985	1.0	8659.6845703125	0.18942666160032173	5266.125	912.7646484375	1.0	274.0	0.29110474470463604	103.0	134.0	300000.0	Cnn	1462113025479.0
1986	1.0	9025.3818359375	0.17929748826294015	4900.427734375	912.7646484375	1.0	283.0	0.2742183352712666	94.0	134.0	900000.0	Cnn	1462113025479.0
1987	1.0	9026.8759765625	0.17925650156291267	4898.93359375	912.7646484375	1.0	285.0	0.27042612260285304	92.0	134.0	1800000.0	Cnn	1462113025479.0
1988	1.0	12926.2626953125	0.06775883763838798	999.546875	912.7646484375	1.0	343.0	0.14453089368498415	34.0	134.0	3600000.0	Cnn	1462113025479.0
1989	1.0	12823.509765625	0.07185170978784923	999.267578125	1015.796875	1.0	345.0	0.13280296997673746	29.0	137.0	21600000.0	Cnn	1462113025479.0
1990	1.0	13167.283203125	0.04785521951706531	364.2490234375	1307.0419921875	1.0	352.0	0.07553203717754216	12.0	147.0	43200000.0	Cnn	1462113025479.0
1991	1.0	11782.91015625	0.07365895293777425	364.2490234375	2691.4150390625	1.0	304.0	0.10157439580967624	12.0	195.0	86400000.0	Cnn	1462113025479.0
1992	7.7470703125	139.8994140625	0.8947431543633984	13323.1357421875	635.265625	5.0	32.0	0.7810113971077203	264.0	93.0	0.0	Cnn	1462114101450.0
1993	1.18359375	1588.96875	0.503128523759487	11874.06640625	641.8291015625	3.0	58.0	0.6860129298125437	238.0	95.0	1000.0	Cnn	1462114101450.0
1994	1.0	6289.787109375	0.22181021439076146	7173.248046875	643.0126953125	1.0	188.0	0.3427175805609145	108.0	97.0	15000.0	Cnn	1462114101450.0
1995	1.0	7245.73828125	0.1934972316524428	6217.296875	643.0126953125	1.0	194.0	0.32896351543304203	102.0	97.0	30000.0	Cnn	1462114101450.0
1996	1.0	8084.396484375	0.17101634865037127	5378.638671875	643.0126953125	1.0	200.0	0.31520327840439255	96.0	97.0	60000.0	Cnn	1462114101450.0
1997	1.0	8112.798828125	0.17028374163780274	5350.236328125	643.0126953125	1.0	202.0	0.31177329160863043	94.0	98.0	300000.0	Cnn	1462114101450.0
1998	1.0	8473.4384765625	0.16111227786012666	4989.5966796875	643.0126953125	1.0	210.0	0.2932700407588369	86.0	98.0	900000.0	Cnn	1462114101450.0
[truncated: 5,585 more rows]
